# Supplementary material for: A multi-omic characterization of temperature stress in a halotolerant Scenedesmus strain for algal biotechnology
Source: Commun Biol. 2021 Mar 12;4:333. doi: 10.1038/s42003-021-01859-y (PMC7955037; doi:10.1038/s42003-021-01859-y)
Supplement: Supplementary file 4 — Supplementary Data 1 [file 42003_2021_1859_MOESM4_ESM.xlsx]

## Sheet: Figure 1b
Strain ID	AFDW (g/L)
29-A3	2.71681
64A-E11	1.79134
33-A12	2.67592
60A-A8	2.70574
1-A4	2.28674
70F-D9	2.62854
6-H7	2.23735
14-H3	2.70131
28-B1	2.69303
48F-E10	2.70335
31-C9	2.71932
N. salina	2.19963
33-D1	2.71646
46B-D3	4.34005
60C-E9	2.75495
70F-D11	2.7408
14-E7	2.69886
46B-A2	2.69749
50G-G8	2.66778
50F-F11	2.68862
17-A1	2.65945
29-D9	2.60637
4-C12	2.56488
13-A1	2.64706
48A-A9	2.73213
27-B10	2.73986
KA32	3.03475
M1	3.12567
28-A8	2.66111
58A-G11	2.69401
14-D7	1.59081
50F-F12	2.69369
60F-B11	2.68891
53E-A9	1.37312

## Sheet: Figure 1c
ID	Ash Free Dry Weight (g/L)	Lipids (g/L)	Carbohydrates (g/L)
UTEX 393-1	2.17141	1.07186	0.283661
UTEX 393-2	2.04192	1.00577	0.302294
NREL 46B-D3-1	5.00434	2.26313	1.50543
NREL 46B-D3-2	4.93381	2.34556	1.4131

## Sheet: Figure 2
Time sample taken	Hours	Ash-Free Dry Weight (g/L)	cells/mL	Carbohydrates (% AFDW)	Carbohydrates (g/L)	Lipids % AFDW	Lipids(g/L)
2017-07-10 15:30:00	0	0.303291		54.5653	0.165492	15.616	0.0473619
2017-07-10 15:30:00	0	0.306812		53.0632	0.162804	15.0019	0.0460277
2017-07-10 19:00:00	3.5	0.370467	4515000	44.5838	0.165168	12.7339	0.0471749
2017-07-10 19:00:00	3.5	0.384614	4460000	44.5838	0.171476	12.7339	0.0489763
2017-07-11 07:30:00	16	0.316927	4005000	13.0196	0.0412625	8.75233	0.0277385
2017-07-11 07:30:00	16	0.329741	4330000	13.0196	0.0429308	8.75233	0.02886
2017-07-11 13:30:00	22	0.829282	4875000	34.4106	0.285361	8.20392	0.0680336
2017-07-11 13:30:00	22	0.861355	4042500	34.6411	0.298383	8.13266	0.070051
2017-07-11 19:30:00	28	1.61879	3937500	47.3474	0.766453	8.8151	0.142698
2017-07-11 19:30:00	28	1.51223	4300000	45.5259	0.688458	9.25482	0.139954
2017-07-12 07:30:00	40	1.30787	37271250	35.9225	0.469819	10.4095	0.136143
2017-07-12 07:30:00	40	1.34574	40353750	36.204	0.487211	10.0237	0.134893
2017-07-12 13:30:00	46	2.09063	39000000	52.6805	1.10135	13.1941	0.275841
2017-07-12 13:30:00	46	1.99406	39300000	48.6815	0.97074	13.1345	0.261909
2017-07-12 19:30:00	52	2.66529	4.62082e+07	53.4083	1.42348	15.5746	0.415109
2017-07-12 19:30:00	52	2.62543	4.28894e+07	55.0134	1.44434	15.4197	0.404834
2017-07-13 07:30:00	64	2.50678	43960000	50.8054	1.27358	19.7656	0.495481
2017-07-13 07:30:00	64	2.52294	37800000	49.5288	1.24958	19.9843	0.504192
2017-07-13 11:30:00	68	2.83694	39840000	50.8856	1.44359	21.3919	0.606875
2017-07-13 11:30:00	68	2.73405	43320000	51.0648	1.39614	21.0269	0.574886
2017-07-13 15:30:00	72	3.37534	41565000	52.7822	1.78158	23.9454	0.808238
2017-07-13 15:30:00	72	3.20079	45390000	52.3705	1.67627	23.2833	0.745249
2017-07-13 19:30:00	76	3.56637	39397500	52.9134	1.88709	23.758	0.847297
2017-07-13 19:30:00	76	3.48405	42585000	51.4565	1.79277	24.182	0.842511
2017-07-14 07:30:00	88	3.34804	38760000	46.2609	1.54883	28.2478	0.945748
2017-07-14 07:30:00	88	3.25519	39100000	46.0864	1.5002	28.3315	0.922244
2017-07-14 19:30:00	100	4.32127	37530000	49.0608	2.12005	30.8916	1.33491
2017-07-14 19:30:00	100	4.20681	37530000	48.7289	2.04993	31.2155	1.31318
2017-07-15 07:30:00	112	3.96455	39240000	42.4409	1.68259	34.3608	1.36225
2017-07-15 07:30:00	112	3.96541	36000000	43.9822	1.74407	33.907	1.34455
2017-07-15 19:30:00	124	4.92722	37620000	47.3575	2.33341	33.8529	1.66801
2017-07-15 19:30:00	124	4.89098	40860000	48.3915	2.36682	34.7077	1.69755
2017-07-16 07:30:00	136	4.75769	40050000	42.5624	2.02499	38.0417	1.8099
2017-07-16 07:30:00	136	4.62066	38970000	42.969	1.98545	36.6836	1.69503
** Lights were on from 7:30 to 19:30, and off from 19:30 to 7:30
