# Supplementary material for: A multi-omic characterization of temperature stress in a halotolerant Scenedesmus strain for algal biotechnology
Source: Commun Biol. 2021 Mar 12;4:333. doi: 10.1038/s42003-021-01859-y (PMC7955037; doi:10.1038/s42003-021-01859-y)
Supplement: Supplementary file 5 — Supplementary Data 2 [file 42003_2021_1859_MOESM5_ESM.txt]

(((Chrzof1:0.16673097491372873558,((Scesp_1:0.04711827029766888636,(Sobl393_1:0.00275431300840431152,Sceobl1:0.01712470979414344036):0.02426820332248793427):0.15908651210775243134,(Rapsub1:0.10038759394266881519,Monneg1:0.09560996633226229169):0.13408323644713243672):0.02813985775780033366):0.07675652611398275926,(Dunsal1:0.31085732808011085071,(Chlre4:0.07851119199003007976,(Gonpec1:0.07869441717866886010,Volca1:0.08071070862613366481):0.02082656872053519070):0.15100277270452527878):0.05824094134577981197):0.13482878399926487289,Coc_C169_1:0.29244382063609614120,ChlNC64A_1:0.31312371555640683418):0.0;
