# Supplementary material for: A multi-omic characterization of temperature stress in a halotolerant Scenedesmus strain for algal biotechnology
Source: Commun Biol. 2021 Mar 12;4:333. doi: 10.1038/s42003-021-01859-y (PMC7955037; doi:10.1038/s42003-021-01859-y)
Supplement: Supplementary file 6 — Supplementary Data 3 [file 42003_2021_1859_MOESM6_ESM.xlsx]

## Sheet: Unique_Pfams_Scenedesmus
		# of genes with Pfam domain in each genome
DomainId	DomainDescription	Scenedesmus sp. NREL 46B-D3	Scenedesmus obliquus UTEX 3031	Scenedesmus obliquus UTEX 393	Protein IDs in NREL 46B-D3 genome	Genes
PF00008	EGF-like domain	1	0	3	1701213
PF00066	LNR domain	0	1	0
PF00084	Sushi repeat (SCR repeat)	0	4	3
PF00124	Photosynthetic reaction centre protein	0	1	0
PF00139	Legume lectin domain	0	1	4
PF00147	Fibrinogen beta and gamma chains, C-terminal globular domain	1	6	3	329387
PF00931	NB-ARC domain	0	5	5
PF01041	DegT/DnrJ/EryC1/StrS aminotransferase family	0	1	1
PF01057	Parvovirus non-structural protein NS1	0	1	0
PF01345	Domain of unknown function DUF11	2	0	3	616969,1644960
PF01395	PBP/GOBP family	0	0	1
PF01555	DNA methylase	1	2	1	1687420
PF01576	Myosin tail	0	2	1
PF01969	Protein of unknown function DUF111	1	0	1	1511278
PF02065	Melibiase	0	0	1
PF02239	Cytochrome D1 heme domain	0	0	1
PF02399	Origin of replication binding protein	0	5	4
PF02479	Herpesvirus immediate early protein	0	0	1
PF02480	Alphaherpesvirus glycoprotein E	0	0	1
PF02502	Ribose/Galactose Isomerase	0	0	1
PF02601	Exonuclease VII, large subunit	0	0	1
PF02675	S-adenosylmethionine decarboxylase	1	2	2	1627229
PF03131	bZIP Maf transcription factor	1	0	1	1067124
PF03406	Phage tail fibre repeat	1	0	0	1643785
PF03552	Cellulose synthase	0	1	0
PF03662	Glycosyl hydrolase family 79, N-terminal domain	1	0	1	1639655
PF04239	Protein of unknown function (DUF421)	1	0	2	1562013
PF04277	Oxaloacetate decarboxylase, gamma chain	0	0	2
PF04451	Large eukaryotic DNA virus major capsid protein	2	2	0	1643774,1646846
PF04632	Fusaric acid resistance protein family	0	1	0
PF04665	Poxvirus A32 protein	1	1	0	1646865
PF04765	Protein of unknown function (DUF616)	1	0	0	504844
PF04848	Poxvirus A22 protein	1	1	0	1643804
PF04927	Seed maturation protein	0	2	2
PF04947	Poxvirus Late Transcription Factor VLTF3 like	0	1	0
PF05033	Pre-SET motif	1	0	1	1704244
PF05048	Periplasmic copper-binding protein (NosD)	0	3	0
PF05728	Uncharacterised protein family (UPF0227)	0	11	0
PF06280	Fn3-like domain	1	1	4	1664938
PF06314	Acetoacetate decarboxylase (ADC)	0	2	3
PF06581	Mad1 and Cdc20-bound-Mad2 binding	1	1	0	1456961
PF07021	Methionine biosynthesis protein MetW	1	0	1	1485410
PF07463	NUMOD4 motif	0	3	0
PF07703	Alpha-2-macroglobulin family N-terminal region	0	2	0
PF08186	Wound-inducible basic protein family	0	1	0
PF08276	PAN-like domain	0	1	0
PF08421	Putative zinc binding domain	0	1	0
PF08840	BAAT / Acyl-CoA thioester hydrolase C terminal	1	0	0	1502293
PF09056	Prokaryotic phospholipase A2	0	1	3
PF09206	Alpha-L-arabinofuranosidase B, catalytic	0	1	0
PF09286	Pro-kumamolisin, activation domain	0	1	1
PF09767	Predicted membrane protein (DUF2053)	0	1	1
PF09849	Uncharacterized protein conserved in bacteria (DUF2076)	0	0	2
PF09994	Uncharacterized alpha/beta hydrolase domain (DUF2235)	1	5	3	382576
PF10151	TMEM214, C-terminal, caspase 4 activator	0	1	2
PF10269	Transmembrane Fragile-X-F protein	0	1	0
PF10354	Domain of unknown function (DUF2431)	1	1	1	1132104
PF11179	Protein of unknown function (DUF2967)	0	0	1
PF11538	Snurportin1	0	0	1
PF11593	Mediator complex subunit 3 fungal	0	0	1
PF11901	Protein of unknown function (DUF3421)	0	1	0
PF12473	Kinesin protein	0	0	1
PF12726	SEN1 N terminal	0	0	1
PF12831	FAD dependent oxidoreductase	0	1	0
PF13429	Tetratricopeptide repeat	2	0	0	130068,1698539
PF13475	Domain of unknown function (DUF4116)	0	1	2
PF13484	4Fe-4S double cluster binding domain	1	1	1	1273102
PF13583	Metallo-peptidase family M12B Reprolysin-like	0	9	8
PF13966	zinc-binding in reverse transcriptase	0	0	1
PF14895	Protein phosphatase 1 inhibitor	1	0	2	855780
PF14906	Domain of unknown function (DUF4495)	1	0	1	227963
PF15140	Domain of unknown function (DUF4573)	1	0	0	1273866
PF15899	BNR-Asp box repeat	0	1	0
PF15984	Bacterial collagen, middle region	0	1	0
PF16500	N-terminal region of cyclin_N	0	0	1
PF16903	Major capsid protein N-terminus	2	2	0	1643774,1646846
PF17101	Stealth protein CR1, conserved region 1	0	0	1
PF17102	Stealth protein CR3, conserved region 3	0	0	1
PF17103	Stealth protein CR4, conserved region 4	0	0	1

## Sheet: Unique_Pfams_NREL_46B-D3
		# of genes with Pfam domain across genomes
DomainId	DomainDescription	Scenedesmus sp. NREL 46B-D3	Scenedesmus obliquus UTEX 3031	Scenedesmus obliquus UTEX 393
PF03406	Phage tail fibre repeat	1	0	0
PF04765	Protein of unknown function (DUF616)	1	0	0
PF08840	BAAT / Acyl-CoA thioester hydrolase C terminal	1	0	0
PF13429	Tetratricopeptide repeat	2	0	0
PF15140	Domain of unknown function (DUF4573)	1	0	0

## Sheet: Unique_Orthogroups_NREL46B-D3
Orthogroup	Pfam Domains	Pfam Domain Description	Genes
OG0000183			1039034,1082570,1126300,1194838,1224774,1472977,1473904,1473913,1483401,1487944,1491574,1493361,1493567,1496006,1501542,1507023,1508177,1511392,1511819,1534167,1534458,1534884,1538128,1559902,1561079,1562573,1602688,269516,361307,363420,416003,436959,698735,767788,831127,895287,895463,988360,988393
OG0001313			1515181,1549765,1563193,1568488,1576548,1580218,1580351,1617391,1624660,1625647,1628110,1629312,1677827,1703221,1709371,364987,527138,774882
OG0001520			1476834,1485704,1487604,1489439,1489649,1519670,1519750,1532239,1556352,1568065,1569747,1569957,1581195,1601706,1607744,337170,554279
OG0001521			1487105,1512364,1512368,1522815,1527940,1529794,1538851,1544618,1567393,1576922,1592490,1603436,1624430,1628326,1629286,1630120,1632430
OG0001833			1098051,1106555,1114656,1520619,1539513,1540073,203075,245436,477653,5724,746134,908683,916165,92042,974006,974263
OG0003000			1018160,1126007,1126072,1628738,1628831,1629954,1638415,1639479,1646717,1704314,1704650,1704659,1705784,506010
OG0005469			1035199,1103137,1488158,1503530,1512286,1546965,295887,416828,490199,795016,822812,99397
OG0005470			1507630,1513743,1522059,1566498,1656495,1685349,1702638,1704595,1708573,490956,578148,835741
OG0006498			1133763,1461357,1625650,1625795,1628990,1630125,1630530,1698872,1699129,1699130,1702817
OG0006499			118068,1202601,1546117,1557956,239491,381114,419576,594150,869621,893179,92293
OG0006500			1458371,1487896,1487922,1501768,1501769,1599211,1599943,1599944,1619280,1635556,1704788
OG0007290			1018603,1202025,1223679,1476523,1486810,1486816,1559741,1571371,66663,759151
OG0007291			1461322,1467943,1534599,1623830,1624304,1635056,1640436,1676860,1690526,1702764
OG0007292	PF00027,PF00520	Cyclic nucleotide-binding domain,"Ion transport protein"	1463584,1465473,1493007,1625740,1627020,1631844,1647346,1698286,1702852,1703513
OG0007913			1075045,1115747,1560445,1645769,1649584,1674077,274090,274159,506079
OG0007914			118215,22114,266841,381221,437532,571858,752437,830285,966320
OG0007915			1639521,1644932,1647707,1694880,1699851,785052,932672,932724,932909
OG0008508			1067857,1167839,1464711,1592416,1634846,1639077,1639199,1690474
OG0008509			1457011,1633480,1633482,1642796,1642797,1647164,1650212,1683657
OG0008510	PF13392	HNH endonuclease	1473639,1609409,1614415,1619439,1619440,1620014,1620862,1653717
OG0009115			1102196,1190982,1509913,175377,801701,805426,980959
OG0009116			1462279,1462281,1655004,1666429,1702912,22031,550659
OG0009117			1463910,1469401,1671740,1672072,1672859,1673799,213971
OG0009118			1630122,1632464,1702645,1704041,1705057,1706139,1706433
OG0009831			1047775,1706445,1706841,484818,543863,56354
OG0009832			1125462,119641,199043,21997,705258,723533
OG0009833			1472686,1489553,1532251,1551694,1581090,633919
OG0009834			1476520,1476524,1490088,1537612,1541159,1559744
OG0009835			1506573,1697175,1704732,58350,736398,894298
OG0009836			1549473,1552270,1699015,311378,381826,4158
OG0009839			1671512,1699519,24007,281889,680289,680298
OG0010795			1018739,1624969,1709615,187722,840026
OG0010796			1150644,1520324,1637907,1668684,949365
OG0010798			1458394,1637667,1644335,558466,558479
OG0010799			1460874,1466038,1624465,44831,53829
OG0010800			1460905,1464876,1685184,1694222,537709
OG0010801	PF00320	GATA zinc finger	1480750,1480764,1480782,1524290,225802
OG0010802			1489326,180437,305158,380971,555239
OG0010803			1505088,1565404,1612217,1625676,1632469
OG0010804			1602537,1627959,1704568,1706346,1707536
OG0010805			1641236,217421,276781,567945,685296
OG0010806	PF13884	Chaperone of endosialidase	1643794,1643795,1644280,1644281,1644282
OG0010807			1679136,561761,651093,857289,899593
OG0012285			1002576,1625354,1628572,776969
OG0012286			1029577,1044617,1053592,570958
OG0012287			1118425,1535494,1581631,1624053
OG0012288			1181146,1583158,1645725,697126
OG0012289			1204393,1280170,1617597,930137
OG0012290	PF00249	Myb-like DNA-binding domain	1457170,1700284,1704709,884777
OG0012291			1473417,1544217,57811,608551
OG0012292			1495186,1509433,1520325,1546694
OG0012293			1497573,1577777,1600966,905082
OG0012294			1505508,1505533,1592423,435990
OG0012295			1513748,1553503,1566494,1612579
OG0012296			1520888,1529311,1532616,1534279
OG0012297			1521161,1556923,1557201,1568414
OG0012298			1530222,1559172,1666296,606338
OG0012299			1533857,1547655,1585214,1595182
OG0012300			1553282,1558264,1592468,1649587
OG0012301	PF00069	Protein kinase domain	1633269,1675525,1683608,75082
OG0012302			1641232,1642847,1655395,1664468
OG0012307			242636,32626,808233,909473
OG0012308			39689,490344,579681,774578
OG0015044			106208,477136,692086
OG0015045			1066980,1632245,894537
OG0015046			1070100,326236,865502
OG0015047			1091220,407332,468234
OG0015048			1095253,1534212,414836
OG0015050			1173599,163875,926850
OG0015051			1265940,1274422,1464686
OG0015052			1296234,1516556,1536059
OG0015054			1459500,1626686,1707179
OG0015056	PF14295	PAN domain	1463578,1644285,1646873
OG0015057			1464099,1491164,1643951
OG0015059			1473635,1614414,1619443
OG0015060			1483209,1483272,73114
OG0015063			1500207,1500209,610047
OG0015064			1502164,1522005,1579356
OG0015065			1505729,1589258,1617451
OG0015066			1507627,1539609,1589438
OG0015067			1509016,1706253,369149
OG0015068			1521516,1558458,1574989
OG0015069			1522017,1579368,785461
OG0015070			1524685,1538490,1563480
OG0015071			1530120,1534331,696937
OG0015072			1530817,1631374,326273
OG0015073			1532957,1537905,1544649
OG0015075			1564711,1564741,1600013
OG0015076			1598847,323226,886755
OG0015078	PF00098	Zinc knuckle	1626398,1701633,775715
OG0015079			1626767,1627685,1627822
OG0015080			1627187,1630791,1631426
OG0015085			1638026,1640634,184617
OG0015089			1642180,1681029,783595
OG0015093			1644261,1644263,1674368
OG0015095			1649641,1668498,413313
OG0015096			1651655,1681721,576288
OG0015097			1658557,1687776,84606
OG0015098	PF02080,PF03600	TrkA-C domain,"Citrate transporter"	1671656,189304,636791
OG0015099			1688664,1705233,819047
OG0015102			1703821,340349,420898
OG0015103			1709612,940617,994217
OG0015105			244118,335066,624659
OG0015106			282266,719395,988611
OG0015108			294203,344167,714395
OG0015110			399009,453945,73887
OG0018581			1024959,610921
OG0018582			1029535,489553
OG0018584			1039155,283637
OG0018585			1040861,511053
OG0018586			1063174,15538
OG0018587			106748,951403
OG0018588			1069179,475446
OG0018589			1085111,91387
OG0018592			1096086,1096104
OG0018593			110221,1500389
OG0018595			1113877,445882
OG0018596			1119612,560384
OG0018597	PF01753	MYND finger	1120852,1633194
OG0018598			1120987,1214016
OG0018599			1138821,513803
OG0018602			1164895,1583526
OG0018603			1165291,526977
OG0018604			1168019,436170
OG0018606			1181402,676828
OG0018607			119403,119668
OG0018608			1208378,470270
OG0018609			1210924,394722
OG0018610			1228145,1635542
OG0018613	PF00069	Protein kinase domain	1271650,1642577
OG0018614	PF01712	Deoxynucleoside kinase	1272849,1690356
OG0018616	PF00023,PF12796,PF13637	Ankyrin repeat,"Ankyrin repeats (3 copies)","Ankyrin repeats (many copies)"	1274150,1672159
OG0018617	PF00361	NADH-Ubiquinone/plastoquinone (complex I), various chains	1280286,83568
OG0018618			1283626,1294419
OG0018620			1287464,1291414
OG0018621			128953,1550560
OG0018622	PF03635	Vacuolar protein sorting-associated protein 35	1294929,1298285
OG0018625			1456933,772095
OG0018627			1458110,1538041
OG0018629			1460606,1460611
OG0018630			1460851,1639441
OG0018631	PF00285	Citrate synthase	1460933,1467430
OG0018633			1461828,1680229
OG0018634	PF00176	SNF2 family N-terminal domain	1462088,1641373
OG0018635	PF04564	U-box domain	1462837,366392
OG0018636			1463064,1465006
OG0018637			1463192,419543
OG0018638			1463577,1465407
OG0018639			1464779,1632298
OG0018640			1465044,1646279
OG0018641			1468676,484789
OG0018642			1469837,1632571
OG0018644			1474256,1528149
OG0018645			1475997,1528061
OG0018647			147776,756376
OG0018648			147777,756377
OG0018649			1478607,635404
OG0018652			1481220,1592415
OG0018653			1482802,1527207
OG0018654			1487842,1538393
OG0018655			1488557,1602071
OG0018656			1489544,1489545
OG0018657			1489558,1551712
OG0018658			1490518,1490855
OG0018659			1493697,1545545
OG0018660			1493699,1545548
OG0018661			1494198,1559462
OG0018664			1502790,1502871
OG0018665			1502874,1579205
OG0018667			1506197,1555947
OG0018668			1512068,1601045
OG0018669			1513464,1528585
OG0018670			1516275,1549705
OG0018671			1516451,1530378
OG0018672			1516973,1528363
OG0018673			1518966,1556146
OG0018674			1519912,1561676
OG0018675			1522041,1701658
OG0018676			1522572,1538383
OG0018677			1523593,1553709
OG0018678			1523927,1529177
OG0018679			1524190,1524354
OG0018680			1524810,25035
OG0018681			1525825,1527811
OG0018682			1525878,1532385
OG0018683			1526575,1551413
OG0018684			1528602,1529639
OG0018685			1531302,1537242
OG0018686			1534340,1589763
OG0018687			1535584,1599572
OG0018688			1535616,1547785
OG0018689			1537868,29441
OG0018690			1538046,789917
OG0018691			1538833,1541760
OG0018692			1539997,849089
OG0018694			1542366,1569080
OG0018695			1544657,1544665
OG0018696			1544857,1637500
OG0018697			1545300,1571389
OG0018698			1545332,805178
OG0018699			1545940,1704547
OG0018702			1550687,708668
OG0018703			1554030,1565260
OG0018704			1554313,1566333
OG0018705			1554680,549068
OG0018706			1554736,1568439
OG0018707			1556089,1704150
OG0018708			1557587,1701001
OG0018709			1557999,1700292
OG0018710			1560077,1565962
OG0018711			1561293,1566331
OG0018712			1563335,1581397
OG0018713			1563436,627586
OG0018714			1563693,1565911
OG0018715			1565058,1570692
OG0018716			1575186,1592344
OG0018717			1587765,1587784
OG0018718			1591360,1597867
OG0018719			1593291,281730
OG0018722			1626048,679732
OG0018725			1627255,1636809
OG0018726			1628452,55864
OG0018728			1628757,288306
OG0018729			1632547,1641032
OG0018730			1633216,304448
OG0018731	PF13516	Leucine Rich repeat	1634233,1646767
OG0018738			1636242,689851
OG0018739			1636263,1677900
OG0018741			1636667,1650509
OG0018742			1637221,1641258
OG0018743			1638063,1640185
OG0018746	PF00514	Armadillo/beta-catenin-like repeat	1639776,1639777
OG0018747	PF12550	Transcriptional activator of glycolytic enzymes	1641403,1701388
OG0018750			1643153,1646328
OG0018752			1643339,1668682
OG0018754			1644277,1671580
OG0018756			1644820,1689561
OG0018757			1645124,1688943
OG0018758			1646362,1646363
OG0018759			1647331,1679008
OG0018760			1653450,541025
OG0018762			1661647,1676928
OG0018763			1669842,452640
OG0018770			1697481,646067
OG0018772			1698599,1708534
OG0018773			1698849,1704558
OG0018777			1701970,29922
OG0018779	PF00481	Protein phosphatase 2C	1702602,44238
OG0018784			1708968,699884
OG0018786			189183,636930
OG0018789			23648,289772
OG0018793			269344,71294
OG0018795			286699,286804
OG0018796			296907,907912
OG0018797			317922,962872
OG0018798			325682,572639
OG0018799			340382,420771
OG0018800			35799,462722
OG0018803			375346,895099
OG0018804			384214,961918
OG0018806			398674,497214
OG0018807			404364,477111
OG0018816			514265,53431
OG0018820			537631,634811
OG0018821			537691,731695
OG0018822			542729,778023
OG0018823			543539,719684
OG0018824			561776,729173
OG0018825			575786,616357
OG0018830			619103,716824
OG0018838			679125,971323
OG0018840			709241,795375
OG0018842			741618,759005
OG0018843			757667,970571
OG0018854			932687,933255
OG0037125			1001079
OG0037126			1001150
OG0037127			1001700
OG0037128			1001897
OG0037129			1002629
OG0037130			1002858
OG0037131			1003068
OG0037132			1003141
OG0037133			1005688
OG0037134			100574
OG0037135			1007350
OG0037136			1007457
OG0037137			1007483
OG0037138			1007700
OG0037139			1007788
OG0037140			1008128
OG0037141			1008300
OG0037142			1008426
OG0037143			1009702
OG0037144			1009928
OG0037145			1010994
OG0037146			1011190
OG0037147			1011412
OG0037148			1013627
OG0037149			101385
OG0037150			1014681
OG0037151			101475
OG0037152			1015035
OG0037153			1015781
OG0037154			1016082
OG0037155			1016834
OG0037156			1017324
OG0037157			1017435
OG0037158			1018165
OG0037159			1018719
OG0037160			1020067
OG0037161			1021537
OG0037162			10216
OG0037163			1021916
OG0037164			1022245
OG0037165			1024194
OG0037166			1024587
OG0037167			1024638
OG0037168			1024669
OG0037169			1024861
OG0037170			1025001
OG0037171			1025886
OG0037172			1028378
OG0037173			1029000
OG0037174			1029041
OG0037175			1029048
OG0037176			1029320
OG0037177			1029455
OG0037178			1029740
OG0037179			1030214
OG0037180			1031110
OG0037181			1032251
OG0037182			1035053
OG0037183			1035439
OG0037184			1035848
OG0037185	PF01018	GTP1/OBG	1036137
OG0037186			1036162
OG0037187			1036205
OG0037188			1037353
OG0037189			1037391
OG0037190			1037895
OG0037191			1039440
OG0037192			1039453
OG0037193			1039678
OG0037194			1039687
OG0037195			1039856
OG0037196			1040823
OG0037197			1041526
OG0037198			1042058
OG0037199			1042088
OG0037200			1042880
OG0037201			1042942
OG0037202			1043774
OG0037203			1044880
OG0037204			1046992
OG0037205			1047172
OG0037206			1047316
OG0037207			1052252
OG0037208			1053575
OG0037209			1053936
OG0037210			1054517
OG0037211			105598
OG0037212			1059034
OG0037213			1059260
OG0037214			1059280
OG0037215			1059427
OG0037216			1059538
OG0037217			1059693
OG0037218			1060958
OG0037219			1061955
OG0037220			1064948
OG0037221			1064961
OG0037222			1066818
OG0037223			1067183
OG0037224			1067461
OG0037225	PF01968	Hydantoinase/oxoprolinase	1068071
OG0037226			1068988
OG0037227			106935
OG0037228			1070127
OG0037229			1070128
OG0037230			1074177
OG0037231			1074422
OG0037232			1074449
OG0037233			107504
OG0037234			1075529
OG0037235			1075531
OG0037236			1076716
OG0037237			1080927
OG0037238			1081070
OG0037239			1082906
OG0037240			1083719
OG0037241			1084068
OG0037242			10853
OG0037243			10874
OG0037244			1089160
OG0037245			1089345
OG0037246			1089463
OG0037247			1089776
OG0037248			1089964
OG0037249			1090042
OG0037250			1090096
OG0037251			1090268
OG0037252			1090832
OG0037253			109202
OG0037254			109207
OG0037255			109209
OG0037256			109219
OG0037257			1094162
OG0037258			1095456
OG0037259			1095599
OG0037260			1095791
OG0037261			1096034
OG0037262			109607
OG0037263			1096410
OG0037264			1096491
OG0037265			1096682
OG0037266			1096912
OG0037267			1098240
OG0037268			109873
OG0037269			1100200
OG0037270	PF12796	Ankyrin repeats (3 copies)	1100732
OG0037271			1101279
OG0037272			1101298
OG0037273			1101654
OG0037274			1101749
OG0037275			110188
OG0037276			1101995
OG0037277			1102021
OG0037278			110214
OG0037279			110216
OG0037280			1102211
OG0037281			1102534
OG0037282			1102785
OG0037283			1102993
OG0037284			1103019
OG0037285			1103119
OG0037286			1103334
OG0037287			110343
OG0037288			1104208
OG0037289			1106925
OG0037290			1107117
OG0037291			1107260
OG0037292			110730
OG0037293			1107611
OG0037294			1108069
OG0037295			1108140
OG0037296			1108186
OG0037297			1108953
OG0037298			1112377
OG0037299			1112542
OG0037300			1112590
OG0037301			1112857
OG0037302			1112953
OG0037303			1113314
OG0037304			1113439
OG0037305			1113858
OG0037306			1113878
OG0037307			1114112
OG0037308			1114211
OG0037309			1114661
OG0037310			1114800
OG0037311			1114946
OG0037312			1117068
OG0037313			1117524
OG0037314			1117721
OG0037315			1118079
OG0037316			1118733
OG0037317			1119613
OG0037318			1119877
OG0037319			1120217
OG0037320			1120256
OG0037321			1120482
OG0037322			1120583
OG0037323	PF01636	Phosphotransferase enzyme family	1120851
OG0037324			1122321
OG0037325			1122553
OG0037326			1122564
OG0037327			1122565
OG0037328			1122569
OG0037329			1122713
OG0037330			1124347
OG0037331			1125842
OG0037332			1126119
OG0037333			1126529
OG0037334			1126908
OG0037335			1126943
OG0037336			1126959
OG0037337			1127240
OG0037338			1127292
OG0037339			1127294
OG0037340			1127295
OG0037341			1127531
OG0037342			1131639
OG0037343			1131952
OG0037344			1131960
OG0037345			1133596
OG0037346			1133800
OG0037347			1133801
OG0037348			1137034
OG0037349			1138519
OG0037350			1139208
OG0037351			1140079
OG0037352			1143789
OG0037353			1144184
OG0037354			1144502
OG0037355			1144543
OG0037356			1145110
OG0037357			1146217
OG0037358			114837
OG0037359			1149841
OG0037360			1150109
OG0037361			1150147
OG0037362			1150659
OG0037363			1150672
OG0037364			1150842
OG0037365			1151449
OG0037366			1151595
OG0037367			1151598
OG0037368			1151716
OG0037369			1151812
OG0037370			1152673
OG0037371			1152867
OG0037372			1156150
OG0037373			115664
OG0037374			1156738
OG0037375			1156885
OG0037376			1156897
OG0037377			1157026
OG0037378			1157238
OG0037379			1157476
OG0037380			1157787
OG0037381			1157881
OG0037382			1157928
OG0037383			116101
OG0037384	PF02900	Catalytic LigB subunit of aromatic ring-opening dioxygenase	1161936
OG0037385			1162363
OG0037386			1162574
OG0037387			1162755
OG0037388			1162816
OG0037389			1163192
OG0037390			1164727
OG0037391			1165104
OG0037392			1167412
OG0037393			1167648
OG0037394			1168536
OG0037395			1169080
OG0037396			1169630
OG0037397			1170467
OG0037398			1170573
OG0037399			1173597
OG0037400			1173604
OG0037401			1174816
OG0037402			1174851
OG0037403			1175253
OG0037404			1175355
OG0037405			1175528
OG0037406			1175909
OG0037407			1175938
OG0037408			1176162
OG0037409			1176177
OG0037410			117893
OG0037411			1180017
OG0037412			1180195
OG0037413			1180198
OG0037414			1180251
OG0037415			1180631
OG0037416			1180900
OG0037417			1181123
OG0037418			1182034
OG0037419			1182225
OG0037420			1182333
OG0037421			1182391
OG0037422			1182478
OG0037423			1182531
OG0037424			1183292
OG0037425			1183293
OG0037426			118329
OG0037427			1183740
OG0037428			1184504
OG0037429			1184528
OG0037430			1185439
OG0037431			1186078
OG0037432			1187170
OG0037433			1187329
OG0037434			1187605
OG0037435			1189217
OG0037436			1189877
OG0037437			1191601
OG0037438			1195280
OG0037439			1195509
OG0037440			1195720
OG0037441			1195885
OG0037442			1196295
OG0037443			1196495
OG0037444			119657
OG0037445			1196647
OG0037446			119744
OG0037447			1197487
OG0037448			1201004
OG0037449			1201348
OG0037450			1201359
OG0037451			1201957
OG0037452			1202369
OG0037453			1202543
OG0037454			1203409
OG0037455			1203535
OG0037456			1205676
OG0037457			1206314
OG0037458			1207076
OG0037459			1207208
OG0037460			1207335
OG0037461			1207867
OG0037462			1208384
OG0037463			12084
OG0037464			1210636
OG0037465			1210754
OG0037466			1211712
OG0037467			1211944
OG0037468			1212191
OG0037469			1212576
OG0037470			1212622
OG0037471			1212814
OG0037472			1213373
OG0037473			1213644
OG0037474			1217634
OG0037475			1217675
OG0037476			1218059
OG0037477			1218528
OG0037478			12186
OG0037479			1218707
OG0037480			1218709
OG0037481			1218710
OG0037482			1218720
OG0037483			1219281
OG0037484			1219535
OG0037485			1221959
OG0037486			1222340
OG0037487			1222397
OG0037488			1223193
OG0037489			1223373
OG0037490			1223727
OG0037491			1224520
OG0037492			1227037
OG0037493			1227108
OG0037494			1227806
OG0037495			1227828
OG0037496			1227877
OG0037497			1228007
OG0037498			1228415
OG0037499			1229656
OG0037500			1230335
OG0037501			123193
OG0037502	PF01398	JAB1/Mov34/MPN/PAD-1 ubiquitin protease	1232608
OG0037503			1233484
OG0037504	PF13850	Endoplasmic Reticulum-Golgi Intermediate Compartment (ERGIC)	1233578
OG0037505			1233812
OG0037506			1235447
OG0037507			1235773
OG0037508			123867
OG0037509			1239353
OG0037510			1239458
OG0037511			1239958
OG0037512			1240597
OG0037513			1240908
OG0037514			1241168
OG0037515			1241920
OG0037516			124487
OG0037517	PF05188	MutS domain II	1251953
OG0037518			125646
OG0037519			1259109
OG0037520			126175
OG0037521			1261821
OG0037522			126370
OG0037523			1266051
OG0037524	PF03949	Malic enzyme, NAD binding domain	1266909
OG0037525			1267803
OG0037526	PF00125	Core histone H2A/H2B/H3/H4	1267921
OG0037527	PF03171	2OG-Fe(II) oxygenase superfamily	1267945
OG0037528	PF12796	Ankyrin repeats (3 copies)	1268207
OG0037529	PF00023,PF12796	Ankyrin repeat,"Ankyrin repeats (3 copies)"	1268229
OG0037530	PF12796	Ankyrin repeats (3 copies)	1268288
OG0037531			1269849
OG0037532	PF13087	AAA domain	1270723
OG0037533	PF02493	MORN repeat	1270826
OG0037534	PF02260	FATC domain	1271051
OG0037535			1271560
OG0037536			1271573
OG0037537			1272245
OG0037538	PF00118	TCP-1/cpn60 chaperonin family	1272830
OG0037539			1273368
OG0037540			1273575
OG0037541			1273704
OG0037542	PF15140	Domain of unknown function (DUF4573)	1273866
OG0037543	PF00004	ATPase family associated with various cellular activities (AAA)	1274171
OG0037544	PF11976	Ubiquitin-2 like Rad60 SUMO-like	1274649
OG0037545	PF00834	Ribulose-phosphate 3 epimerase family	1274667
OG0037546	PF02797,PF08392	Chalcone and stilbene synthases, C-terminal domain,"FAE1/Type III polyketide synthase-like protein"	1274916
OG0037547			1275411
OG0037548			1277728
OG0037549			1278551
OG0037550			1280614
OG0037551			1280805
OG0037552			128168
OG0037553			1281775
OG0037554			1282809
OG0037555			1282895
OG0037556			1282919
OG0037557			1282939
OG0037558			128327
OG0037559			1283880
OG0037560			1283908
OG0037561			1284492
OG0037562			1284916
OG0037563			1285845
OG0037564			1286149
OG0037565			1286616
OG0037566			1286750
OG0037567			1288230
OG0037568			1290311
OG0037569			1291001
OG0037570			1292343
OG0037571	PF00005	ABC transporter	1292734
OG0037572			1293132
OG0037573			1293134
OG0037574			1294064
OG0037575			1294288
OG0037576			1294622
OG0037577	PF07202	T-complex protein 10 C-terminus	1295186
OG0037578			1295273
OG0037579			1295901
OG0037580			1296998
OG0037581			1297505
OG0037582			1300381
OG0037583	PF14559	Tetratricopeptide repeat	130039
OG0037584			130351
OG0037585			130766
OG0037586			132015
OG0037587			132056
OG0037588			132486
OG0037589			132496
OG0037590			132497
OG0037591			135072
OG0037592			135366
OG0037593			137335
OG0037594			139721
OG0037595			140563
OG0037596			140959
OG0037597			141136
OG0037598			141153
OG0037599			141261
OG0037600			141335
OG0037601			143909
OG0037602			143987
OG0037603			144007
OG0037604			144060
OG0037605			144159
OG0037606			144691
OG0037607			144929
OG0037608			145432
OG0037609			1456785
OG0037610			1457081
OG0037611			1457112
OG0037612			1457653
OG0037613			1457856
OG0037614			1457872
OG0037615			1457909
OG0037616			1458173
OG0037617			1458452
OG0037618			1458701
OG0037619			1458709
OG0037620			1458844
OG0037621	PF00082	Subtilase family	1459084
OG0037622			1459122
OG0037623			1459188
OG0037624			1459246
OG0037625			1459256
OG0037626			1459486
OG0037627			1459560
OG0037628			1459913
OG0037629			1460331
OG0037630			1460540
OG0037631			1460541
OG0037632			1460549
OG0037633			1460848
OG0037634			1460879
OG0037635			1460990
OG0037636			1461068
OG0037637			1461159
OG0037638			1461404
OG0037639			1461507
OG0037640			1461635
OG0037641			1461779
OG0037642			1462289
OG0037643			1462336
OG0037644			1462501
OG0037645			1463558
OG0037646	PF00443	Ubiquitin carboxyl-terminal hydrolase	1463566
OG0037647			1463571
OG0037648			1463572
OG0037649			1463574
OG0037650			1463582
OG0037651			1463685
OG0037652	PF13844	Glycosyl transferase family 41	1463834
OG0037653			1463835
OG0037654			1463842
OG0037655			1463843
OG0037656			1464121
OG0037657			1464132
OG0037658			1464153
OG0037659			1465401
OG0037660			1466031
OG0037661			1466724
OG0037662			1466923
OG0037663			1467170
OG0037664			14672
OG0037665			1468031
OG0037666			1469260
OG0037667			1469313
OG0037668			1469825
OG0037669			1469849
OG0037670			1469937
OG0037671			1472473
OG0037672			1472487
OG0037673			1472488
OG0037674			1472527
OG0037675			1472546
OG0037676			1472707
OG0037677			1472745
OG0037678			1472751
OG0037679			1472971
OG0037680			1472974
OG0037681			1473031
OG0037682			1473073
OG0037683			1473122
OG0037684			1473138
OG0037685			1473214
OG0037686			1473583
OG0037687			1473853
OG0037688			1473856
OG0037689			1473874
OG0037690			1473879
OG0037691			1474014
OG0037692			1474102
OG0037693			1474163
OG0037694			1474224
OG0037695			1474243
OG0037696			1474253
OG0037697			1474287
OG0037698			1474338
OG0037699			1474422
OG0037700			1474423
OG0037701			1474442
OG0037702			1474449
OG0037703			1474529
OG0037704			1474555
OG0037705			1474598
OG0037706			1474699
OG0037707			1474708
OG0037708			1474800
OG0037709			1474849
OG0037710			1474949
OG0037711			1474954
OG0037712			1475090
OG0037713			1475257
OG0037714			1475273
OG0037715			1475518
OG0037716			1475520
OG0037717			1475546
OG0037718			1475707
OG0037719			1475711
OG0037720			1475783
OG0037721			1475789
OG0037722			1475851
OG0037723			1475976
OG0037724			1476024
OG0037725			1476059
OG0037726			1476150
OG0037727			1476153
OG0037728			1476220
OG0037729			1476266
OG0037730			1476287
OG0037731			1476294
OG0037732			1476314
OG0037733			1476527
OG0037734			1476535
OG0037735			1476582
OG0037736			1476590
OG0037737			1476636
OG0037738			1476658
OG0037739			1476660
OG0037740			1476766
OG0037741			1476928
OG0037742			1477007
OG0037743			1477179
OG0037744			1477182
OG0037745			147724
OG0037746			1477260
OG0037747			1477271
OG0037748			1477276
OG0037749			1477466
OG0037750	PF03462	PCRF domain	1477480
OG0037751			1477736
OG0037752			1477771
OG0037753			1477775
OG0037754			1477897
OG0037755			1478135
OG0037756			1478199
OG0037757			1478338
OG0037758			1478343
OG0037759			1478415
OG0037760			1478500
OG0037761			1478505
OG0037762			1478563
OG0037763			1478577
OG0037764			1478585
OG0037765			1478619
OG0037766			14786
OG0037767			1478733
OG0037768			1478828
OG0037769			1478890
OG0037770			1478955
OG0037771			1478973
OG0037772			1479173
OG0037773			1479176
OG0037774			1479350
OG0037775			1479360
OG0037776			1479381
OG0037777			1479385
OG0037778			1479386
OG0037779			1479413
OG0037780			1479454
OG0037781			1479622
OG0037782			1479725
OG0037783			1479735
OG0037784			1479742
OG0037785			1479745
OG0037786	PF08541	3-Oxoacyl-[acyl-carrier-protein (ACP)] synthase III C terminal	1479795
OG0037787			1479797
OG0037788			1479865
OG0037789			1479870
OG0037790			1480003
OG0037791			1480171
OG0037792			1480231
OG0037793			1480377
OG0037794			148037
OG0037795			1480509
OG0037796			1480510
OG0037797			1480529
OG0037798			1480624
OG0037799			1480625
OG0037800			1480626
OG0037801			1480711
OG0037802			1480857
OG0037803	PF11523	Protein of unknown function (DUF3223)	1481058
OG0037804			1481127
OG0037805			1481128
OG0037806			1481179
OG0037807			1481318
OG0037808			1481360
OG0037809			1481373
OG0037810			1481450
OG0037811			1481893
OG0037812			1481901
OG0037813			1481902
OG0037814			1481950
OG0037815			1482009
OG0037816			1482013
OG0037817			148207
OG0037818			1482082
OG0037819			1482125
OG0037820			1482194
OG0037821			1482509
OG0037822			1482549
OG0037823			1482629
OG0037824			1482640
OG0037825			1482642
OG0037826			1482678
OG0037827			1482689
OG0037828			1482691
OG0037829			1482702
OG0037830			1482735
OG0037831			1482757
OG0037832			1482804
OG0037833			1482805
OG0037834			1482841
OG0037835			1482842
OG0037836			1482843
OG0037837			1482845
OG0037838			1482978
OG0037839			1482985
OG0037840			1482989
OG0037841			1483008
OG0037842			1483011
OG0037843			1483038
OG0037844			1483048
OG0037845			1483205
OG0037846			1483269
OG0037847			1483310
OG0037848			1483455
OG0037849			1483593
OG0037850			1483714
OG0037851			1483808
OG0037852			1483900
OG0037853			1483902
OG0037854			1483992
OG0037855			1484016
OG0037856			1484045
OG0037857			1484088
OG0037858			1484138
OG0037859			1484143
OG0037860			1484396
OG0037861			1484426
OG0037862			1484593
OG0037863			1484612
OG0037864			1484652
OG0037865			1484908
OG0037866			1484958
OG0037867			1484959
OG0037868			1485248
OG0037869			148527
OG0037870			1485405
OG0037871			1485425
OG0037872			1485507
OG0037873			1485525
OG0037874			1485754
OG0037875			1485858
OG0037876			1485913
OG0037877			1486100
OG0037878			1486250
OG0037879			1486272
OG0037880			1486274
OG0037881			1486371
OG0037882			1486400
OG0037883			1486412
OG0037884			1486453
OG0037885			1486521
OG0037886			1486613
OG0037887			1486617
OG0037888			1486622
OG0037889			1486783
OG0037890			1486822
OG0037891			1486843
OG0037892			1486870
OG0037893			1486878
OG0037894			1486890
OG0037895			1486924
OG0037896			1486925
OG0037897			1486943
OG0037898			1487023
OG0037899			1487259
OG0037900			1487283
OG0037901			1487314
OG0037902			1487329
OG0037903			1487568
OG0037904			1487569
OG0037905			1487739
OG0037906			1487756
OG0037907			1487836
OG0037908			1487884
OG0037909			1487959
OG0037910			1488014
OG0037911			1488039
OG0037912			1488041
OG0037913			1488043
OG0037914			1488080
OG0037915			1488165
OG0037916			1488180
OG0037917			1488210
OG0037918			1488212
OG0037919			1488241
OG0037920			1488333
OG0037921			1488380
OG0037922			1488387
OG0037923			1488398
OG0037924			1488523
OG0037925			1488537
OG0037926			1488754
OG0037927			1488802
OG0037928			1488832
OG0037929			1489045
OG0037930			1489167
OG0037931			1489546
OG0037932			1489548
OG0037933			1489783
OG0037934			1489806
OG0037935			1489815
OG0037936			1489817
OG0037937			1489897
OG0037938			1489899
OG0037939			1489919
OG0037940			1489953
OG0037941			1490121
OG0037942			1490290
OG0037943			1490306
OG0037944			1490324
OG0037945			149034
OG0037946			1490785
OG0037947			1490796
OG0037948			1490872
OG0037949			1490945
OG0037950			1491054
OG0037951			1491074
OG0037952			1491097
OG0037953			1491119
OG0037954			1491190
OG0037955			1491196
OG0037956			1491217
OG0037957			1491228
OG0037958			1491594
OG0037959			1491772
OG0037960			1491820
OG0037961			1491989
OG0037962			1492048
OG0037963			1492170
OG0037964			1492252
OG0037965			1492338
OG0037966			1492348
OG0037967			1492458
OG0037968			1492525
OG0037969			1492529
OG0037970			1492540
OG0037971			1492558
OG0037972			1492590
OG0037973			1492629
OG0037974			1492630
OG0037975			1492717
OG0037976			1492720
OG0037977			1492726
OG0037978			1492906
OG0037979			1493330
OG0037980			1493412
OG0037981			1493433
OG0037982			1493437
OG0037983			1493508
OG0037984			1493577
OG0037985			1493585
OG0037986			1494061
OG0037987			1494242
OG0037988			1494243
OG0037989			1494442
OG0037990			1494443
OG0037991			1494725
OG0037992			1494901
OG0037993			1495014
OG0037994			1495070
OG0037995			1495080
OG0037996			1495106
OG0037997			1495131
OG0037998			1495178
OG0037999			1495201
OG0038000			1495424
OG0038001			1495436
OG0038002			1495446
OG0038003			1495639
OG0038004			1495723
OG0038005			1495752
OG0038006			1495917
OG0038007			1495919
OG0038008			1495988
OG0038009			1496152
OG0038010			1496188
OG0038011			1496192
OG0038012			1496194
OG0038013			1496225
OG0038014			1496327
OG0038015			1496394
OG0038016			1496571
OG0038017			1496596
OG0038018			1496654
OG0038019			1496656
OG0038020			1496813
OG0038021			1496816
OG0038022			1496819
OG0038023			1496874
OG0038024			1496967
OG0038025			1497016
OG0038026			1497089
OG0038027			1497124
OG0038028			1497253
OG0038029			1497299
OG0038030			1497306
OG0038031			1497326
OG0038032			1497414
OG0038033			1497566
OG0038034			1497603
OG0038035			1497742
OG0038036			1497764
OG0038037			1498015
OG0038038			1498038
OG0038039			1498204
OG0038040			1498291
OG0038041			1498293
OG0038042			1498306
OG0038043			1498418
OG0038044			1498441
OG0038045			1498501
OG0038046			1498508
OG0038047			1498607
OG0038048			1498625
OG0038049			1498639
OG0038050			1498784
OG0038051			1498844
OG0038052			1498895
OG0038053			1498921
OG0038054			1498930
OG0038055			1499080
OG0038056			1499246
OG0038057			1499365
OG0038058			1499665
OG0038059			1499762
OG0038060			1499810
OG0038061			1499939
OG0038062			1499953
OG0038063			1500153
OG0038064			1500163
OG0038065			1500334
OG0038066			1500357
OG0038067			1500416
OG0038068			1500424
OG0038069			1500434
OG0038070			1500468
OG0038071			1500496
OG0038072			1500510
OG0038073			1500511
OG0038074			1500544
OG0038075			1500619
OG0038076			1500661
OG0038077			1500676
OG0038078			1500704
OG0038079			1500853
OG0038080			1500905
OG0038081			1500982
OG0038082			1501029
OG0038083	PF03807	NADP oxidoreductase coenzyme F420-dependent	1501033
OG0038084			1501036
OG0038085			1501165
OG0038086			1501313
OG0038087			1501387
OG0038088			1501473
OG0038089			1501638
OG0038090			1501723
OG0038091			1501728
OG0038092			1501783
OG0038093			1501787
OG0038094			1501791
OG0038095			1501966
OG0038096			1501978
OG0038097			1502045
OG0038098			1502098
OG0038099			1502112
OG0038100			1502115
OG0038101			1502214
OG0038102			1502261
OG0038103			1502264
OG0038104			1502270
OG0038105			1502359
OG0038106			1502413
OG0038107			1502419
OG0038108			1502521
OG0038109			1502708
OG0038110			1502825
OG0038111			1502840
OG0038112			1502958
OG0038113			1502978
OG0038114			1503019
OG0038115			1503165
OG0038116			1503420
OG0038117			1503431
OG0038118			1503529
OG0038119			1503677
OG0038120			1503789
OG0038121			1503874
OG0038122			1503940
OG0038123			1503958
OG0038124			1503988
OG0038125			1504016
OG0038126			1504075
OG0038127			1504104
OG0038128			1504105
OG0038129			1504119
OG0038130			1504218
OG0038131			1504361
OG0038132			1504395
OG0038133			1504472
OG0038134			1504535
OG0038135			1504618
OG0038136			1504678
OG0038137			1504810
OG0038138			1504812
OG0038139			1504859
OG0038140			1505060
OG0038141			1505097
OG0038142			1505101
OG0038143			1505207
OG0038144			1505477
OG0038145			1505481
OG0038146			1505572
OG0038147			1505578
OG0038148			1505640
OG0038149			1505663
OG0038150			1505689
OG0038151			1505712
OG0038152			1505765
OG0038153			1505794
OG0038154			1505889
OG0038155			1505907
OG0038156			1506302
OG0038157			1506378
OG0038158			1506379
OG0038159			1506384
OG0038160			1506386
OG0038161			1506416
OG0038162			1506417
OG0038163			1506580
OG0038164			1506702
OG0038165			1506906
OG0038166			1507254
OG0038167	PF13516	Leucine Rich repeat	1507274
OG0038168			1507290
OG0038169			1507385
OG0038170			1507403
OG0038171			1507406
OG0038172			1507407
OG0038173			1507408
OG0038174			1507410
OG0038175			1507470
OG0038176			1507493
OG0038177			1507561
OG0038178			1507612
OG0038179			1507716
OG0038180			1507742
OG0038181			1507755
OG0038182			1507883
OG0038183			1507967
OG0038184			1508096
OG0038185			1508101
OG0038186			1508406
OG0038187			1508776
OG0038188			1508804
OG0038189			1508892
OG0038190			1508950
OG0038191			1509067
OG0038192			1509122
OG0038193			1509130
OG0038194			1509159
OG0038195			1509161
OG0038196			1509183
OG0038197			1509187
OG0038198			1509240
OG0038199			1509382
OG0038200			1509548
OG0038201			1509565
OG0038202			1509583
OG0038203			1509625
OG0038204			1509815
OG0038205			1509885
OG0038206			1510074
OG0038207			1510272
OG0038208			1510283
OG0038209			1510344
OG0038210			1510514
OG0038211			1510529
OG0038212			1510532
OG0038213			1510563
OG0038214			1510564
OG0038215			1510737
OG0038216			1510814
OG0038217			1510816
OG0038218			1510818
OG0038219	PF00462	Glutaredoxin	1511017
OG0038220			1511019
OG0038221			1511049
OG0038222			1511173
OG0038223			1511293
OG0038224			151139
OG0038225			1511439
OG0038226			1511526
OG0038227			1511686
OG0038228			1511708
OG0038229			1511722
OG0038230			1511882
OG0038231			1511981
OG0038232			1512093
OG0038233			1512306
OG0038234			1512491
OG0038235			1512583
OG0038236			1512630
OG0038237			1512711
OG0038238			1512982
OG0038239			1512983
OG0038240			1513048
OG0038241			1513068
OG0038242			1513177
OG0038243			1513178
OG0038244			1513179
OG0038245			1513265
OG0038246			1513401
OG0038247			1513405
OG0038248			1513463
OG0038249			1513500
OG0038250			1513511
OG0038251			1513753
OG0038252			1513758
OG0038253			1513935
OG0038254			1513984
OG0038255			1513989
OG0038256			1514015
OG0038257			1514066
OG0038258			1514131
OG0038259			1514140
OG0038260			1514221
OG0038261			1514267
OG0038262			1514536
OG0038263			1514691
OG0038264			1514697
OG0038265			1514698
OG0038266			1514768
OG0038267			1514883
OG0038268			1515038
OG0038269			1515120
OG0038270			1515124
OG0038271			1515137
OG0038272			1515188
OG0038273			1515211
OG0038274			1515260
OG0038275			1515265
OG0038276			1515320
OG0038277			1515373
OG0038278			1515377
OG0038279			151543
OG0038280			1515656
OG0038281			1515726
OG0038282			1515727
OG0038283			1515751
OG0038284			1515953
OG0038285			1516046
OG0038286			1516154
OG0038287			1516197
OG0038288			1516357
OG0038289			1516369
OG0038290			1516370
OG0038291			1516413
OG0038292			1516415
OG0038293			1516578
OG0038294			1516646
OG0038295			1516658
OG0038296			1516715
OG0038297			1516760
OG0038298			1516762
OG0038299			1516860
OG0038300			1516904
OG0038301			1516925
OG0038302			1516976
OG0038303			1516994
OG0038304			1517174
OG0038305			1517191
OG0038306			1517284
OG0038307			1517288
OG0038308			1517463
OG0038309			1517514
OG0038310			151763
OG0038311			1517652
OG0038312			1517750
OG0038313			1517835
OG0038314			151784
OG0038315			1517875
OG0038316			1517879
OG0038317			1517978
OG0038318			1517990
OG0038319			1518011
OG0038320			1518023
OG0038321			1518033
OG0038322			1518055
OG0038323			1518056
OG0038324			1518111
OG0038325			1518178
OG0038326			1518218
OG0038327			1518287
OG0038328			1518378
OG0038329			1518382
OG0038330			1518387
OG0038331			1518388
OG0038332			1518504
OG0038333			1518553
OG0038334			1518562
OG0038335			1518567
OG0038336			1518568
OG0038337			1518593
OG0038338			1518686
OG0038339			1518692
OG0038340			1518730
OG0038341			1518757
OG0038342			1518758
OG0038343			1519047
OG0038344			1519095
OG0038345			1519120
OG0038346			1519405
OG0038347			1519453
OG0038348			1519499
OG0038349			1519622
OG0038350			1519633
OG0038351			1519714
OG0038352			1519742
OG0038353			1519746
OG0038354			1519832
OG0038355			1519840
OG0038356			1519856
OG0038357			1519873
OG0038358			1519876
OG0038359			1519961
OG0038360			1520111
OG0038361			1520151
OG0038362			1520152
OG0038363			1520416
OG0038364			1520442
OG0038365			1520467
OG0038366			1520523
OG0038367			1520529
OG0038368			1520562
OG0038369			1520604
OG0038370			1520687
OG0038371			1520698
OG0038372			1520704
OG0038373			1520707
OG0038374			1520713
OG0038375			1521173
OG0038376			1521251
OG0038377			1521497
OG0038378			1521498
OG0038379			1521752
OG0038380			1521760
OG0038381	PF00771	FHIPEP family	1521932
OG0038382			1521992
OG0038383			1522020
OG0038384			1522113
OG0038385			1522158
OG0038386			1522186
OG0038387			1522188
OG0038388			1522364
OG0038389			1522370
OG0038390			1522480
OG0038391			1522836
OG0038392			1522859
OG0038393			1523152
OG0038394			1523156
OG0038395			1523157
OG0038396			1523236
OG0038397			1523257
OG0038398			1523594
OG0038399			1523601
OG0038400			1523608
OG0038401			1523634
OG0038402			1523779
OG0038403			1523788
OG0038404			1523796
OG0038405			1523846
OG0038406			1523847
OG0038407			1523960
OG0038408			1523976
OG0038409			1524172
OG0038410			1524215
OG0038411			1524397
OG0038412			1524450
OG0038413			1524459
OG0038414			1524468
OG0038415			1524469
OG0038416			1524487
OG0038417			1524791
OG0038418			1524792
OG0038419			1524817
OG0038420			1524818
OG0038421			1524827
OG0038422			1524831
OG0038423			1524984
OG0038424			1525000
OG0038425			1525004
OG0038426			1525044
OG0038427			1525069
OG0038428			1525141
OG0038429			1525226
OG0038430			1525237
OG0038431			1525313
OG0038432			1525365
OG0038433			1525372
OG0038434			1525745
OG0038435			1525824
OG0038436			1526077
OG0038437			1526180
OG0038438			1526201
OG0038439			1526213
OG0038440			1526381
OG0038441			1526576
OG0038442			1526623
OG0038443			1526749
OG0038444			1526793
OG0038445			1527355
OG0038446			1527430
OG0038447			1527499
OG0038448			1527664
OG0038449			1527702
OG0038450			1527800
OG0038451			1527802
OG0038452			1527821
OG0038453			1527854
OG0038454			1527895
OG0038455			1527929
OG0038456			1528171
OG0038457			1528199
OG0038458			1528219
OG0038459			1528281
OG0038460			1528358
OG0038461			1528497
OG0038462			1528500
OG0038463			1528505
OG0038464			1528509
OG0038465			1528516
OG0038466			152855
OG0038467			1528761
OG0038468			1528763
OG0038469			1528765
OG0038470			1528849
OG0038471			1528882
OG0038472			1528945
OG0038473			1529028
OG0038474			1529146
OG0038475			1529159
OG0038476			1529162
OG0038477			1529312
OG0038478			1529592
OG0038479			1529702
OG0038480			1529762
OG0038481			1529763
OG0038482			1530014
OG0038483			1530108
OG0038484			1530176
OG0038485			1530180
OG0038486			1530204
OG0038487			1530234
OG0038488			1530326
OG0038489			1530329
OG0038490			1530351
OG0038491			1530678
OG0038492			1530681
OG0038493			1530689
OG0038494			1530869
OG0038495			1530897
OG0038496			1530933
OG0038497			1531066
OG0038498			1531107
OG0038499			1531251
OG0038500			1531393
OG0038501			1531574
OG0038502			1531578
OG0038503			1531672
OG0038504			1532091
OG0038505			1532130
OG0038506			1532176
OG0038507			1532190
OG0038508			1532289
OG0038509			1532373
OG0038510			1532551
OG0038511			1532561
OG0038512			1532686
OG0038513			1532772
OG0038514			1532774
OG0038515			1532778
OG0038516			1532986
OG0038517			1533185
OG0038518			1533186
OG0038519			1533204
OG0038520			1533351
OG0038521			1533445
OG0038522			1533581
OG0038523			1533627
OG0038524			1533710
OG0038525			1533713
OG0038526			1533741
OG0038527			1533787
OG0038528			1534064
OG0038529			1534115
OG0038530			1534191
OG0038531			1534327
OG0038532			1534392
OG0038533			1534410
OG0038534			1534529
OG0038535			1534614
OG0038536	PF00112	Papain family cysteine protease	1534739
OG0038537			1534866
OG0038538			1535010
OG0038539			1535086
OG0038540			1535228
OG0038541			1535275
OG0038542			1535318
OG0038543			1535392
OG0038544	PF00098	Zinc knuckle	1535623
OG0038545			1535753
OG0038546			1535831
OG0038547			1535832
OG0038548			1535919
OG0038549			1535942
OG0038550			1535948
OG0038551			1536254
OG0038552			1536255
OG0038553			1536414
OG0038554			1536427
OG0038555			1536803
OG0038556			1537017
OG0038557			1537193
OG0038558			1537198
OG0038559			1537414
OG0038560			1537607
OG0038561			1537616
OG0038562			1537754
OG0038563			1537760
OG0038564			1537774
OG0038565			1537784
OG0038566			1537785
OG0038567			1537911
OG0038568			1537921
OG0038569			1537989
OG0038570			1538002
OG0038571			1538106
OG0038572			1538289
OG0038573			1538493
OG0038574			1538494
OG0038575			1538562
OG0038576			1538579
OG0038577			1538659
OG0038578			1538769
OG0038579			1538822
OG0038580			1539016
OG0038581			1539042
OG0038582			1539119
OG0038583			1539230
OG0038584			1539233
OG0038585			1539248
OG0038586			1539256
OG0038587			1539365
OG0038588			1539370
OG0038589			1539432
OG0038590			1539501
OG0038591			1539502
OG0038592			1539503
OG0038593			1539539
OG0038594			1539616
OG0038595			1539618
OG0038596			1540022
OG0038597			1540092
OG0038598			1540105
OG0038599			1540178
OG0038600			1540220
OG0038601			1540224
OG0038602			1540371
OG0038603			1540382
OG0038604			1540388
OG0038605	PF11160	Protein of unknown function (DUF2945)	1540412
OG0038606			1540451
OG0038607			1540558
OG0038608			1541116
OG0038609			1541167
OG0038610			1541357
OG0038611			1541420
OG0038612			1541530
OG0038613			1541533
OG0038614			1541539
OG0038615			1541589
OG0038616			1541836
OG0038617	PF00650	CRAL/TRIO domain	1541839
OG0038618			1542045
OG0038619			1542057
OG0038620			1542128
OG0038621			1542153
OG0038622			1542167
OG0038623			1542173
OG0038624			1542666
OG0038625			1542669
OG0038626			1542671
OG0038627			1542980
OG0038628			1542983
OG0038629			1543005
OG0038630			1543020
OG0038631			1543275
OG0038632			1543552
OG0038633			1543554
OG0038634			1543737
OG0038635			1543801
OG0038636			1543933
OG0038637			1543995
OG0038638			1544038
OG0038639			1544152
OG0038640			1544180
OG0038641			1544189
OG0038642			1544195
OG0038643			1544204
OG0038644			1544431
OG0038645			1544442
OG0038646			1544446
OG0038647			1544506
OG0038648			1544540
OG0038649			1544662
OG0038650			1544936
OG0038651			1544966
OG0038652			1545242
OG0038653			1545464
OG0038654			1545562
OG0038655			1545615
OG0038656			1545697
OG0038657			1545724
OG0038658			1545938
OG0038659	PF00390	Malic enzyme, N-terminal domain	1545988
OG0038660			1545992
OG0038661			1545995
OG0038662			1545999
OG0038663			1546006
OG0038664			1546014
OG0038665			1546036
OG0038666			1546125
OG0038667			1546156
OG0038668			1546185
OG0038669			1546189
OG0038670			1546313
OG0038671			1546324
OG0038672			1546329
OG0038673			1546364
OG0038674			1546674
OG0038675			1546809
OG0038676			1546877
OG0038677			1546956
OG0038678			1547218
OG0038679			1547223
OG0038680			1547261
OG0038681			1547312
OG0038682			1547317
OG0038683			1547348
OG0038684			1547375
OG0038685			1547377
OG0038686			1547379
OG0038687			1547488
OG0038688			1547832
OG0038689			1547910
OG0038690			1547975
OG0038691			1548165
OG0038692			1548381
OG0038693			1548439
OG0038694			1548608
OG0038695			1548609
OG0038696			1548902
OG0038697			1549018
OG0038698			1549097
OG0038699			1549145
OG0038700			1549265
OG0038701			1549277
OG0038702			1549307
OG0038703			1549343
OG0038704			1549348
OG0038705			1549423
OG0038706			1549455
OG0038707			1549812
OG0038708			1549891
OG0038709			1549936
OG0038710			1550167
OG0038711			1550443
OG0038712			1550471
OG0038713			1550647
OG0038714			1550654
OG0038715			1550663
OG0038716			1550778
OG0038717			1550783
OG0038718			1550863
OG0038719			1551038
OG0038720			1551065
OG0038721			1551123
OG0038722			1551248
OG0038723			1551312
OG0038724			1551537
OG0038725			1551640
OG0038726			1552268
OG0038727			1552438
OG0038728			1552496
OG0038729			1552599
OG0038730			1552601
OG0038731			1552709
OG0038732			1552724
OG0038733			1552757
OG0038734			1552787
OG0038735			1552798
OG0038736			1552809
OG0038737			1552869
OG0038738			1552969
OG0038739			1553085
OG0038740			1553280
OG0038741			1553392
OG0038742			1553543
OG0038743			1553579
OG0038744			1553690
OG0038745			1553738
OG0038746			1553823
OG0038747			1553848
OG0038748			1553917
OG0038749			1554028
OG0038750			1554180
OG0038751			1554506
OG0038752			1554521
OG0038753			1554599
OG0038754			1554666
OG0038755			1554667
OG0038756			1554671
OG0038757			1554677
OG0038758			1554682
OG0038759			1554686
OG0038760			1554717
OG0038761			1555137
OG0038762			1555411
OG0038763			1555419
OG0038764			1555456
OG0038765			1555522
OG0038766			1555581
OG0038767			1555639
OG0038768			1555670
OG0038769			1555937
OG0038770			1556046
OG0038771			1556055
OG0038772			1556139
OG0038773			1556230
OG0038774			1556242
OG0038775			1556608
OG0038776			1556610
OG0038777			1556728
OG0038778			1556764
OG0038779			1556767
OG0038780			1556773
OG0038781			1557051
OG0038782			1557241
OG0038783			1557504
OG0038784			1557605
OG0038785			1557832
OG0038786			1558041
OG0038787			1558437
OG0038788			1558439
OG0038789			1558540
OG0038790			1558733
OG0038791			1558735
OG0038792			1558743
OG0038793			1558790
OG0038794			1558854
OG0038795			1558926
OG0038796			1559186
OG0038797			1559220
OG0038798			1559355
OG0038799			1559357
OG0038800			1559360
OG0038801			1559626
OG0038802			1559816
OG0038803			1560129
OG0038804			1560199
OG0038805			1560209
OG0038806			1560248
OG0038807			1560253
OG0038808			1560427
OG0038809			1560578
OG0038810			1560781
OG0038811			1561066
OG0038812			1561301
OG0038813			1561433
OG0038814			1561434
OG0038815			1561447
OG0038816			1561452
OG0038817			1561460
OG0038818			1561461
OG0038819			1561813
OG0038820			1561859
OG0038821			1561925
OG0038822			1562106
OG0038823			1562108
OG0038824			1562244
OG0038825			1562259
OG0038826			1562341
OG0038827			1562393
OG0038828			1562542
OG0038829			1562551
OG0038830			1562555
OG0038831			1562560
OG0038832			1562619
OG0038833			1562733
OG0038834			1562929
OG0038835			1563123
OG0038836			1563156
OG0038837			1563339
OG0038838			156362
OG0038839			156363
OG0038840			1563697
OG0038841			1564437
OG0038842			1564438
OG0038843			1564466
OG0038844			1564478
OG0038845			1565073
OG0038846			1565287
OG0038847			1565387
OG0038848			1566136
[truncated: 1,945 more rows]
