# Supplementary material for: A multi-omic characterization of temperature stress in a halotolerant Scenedesmus strain for algal biotechnology
Source: Commun Biol. 2021 Mar 12;4:333. doi: 10.1038/s42003-021-01859-y (PMC7955037; doi:10.1038/s42003-021-01859-y)
Supplement: Supplementary file 7 — Supplementary Data 4 [file 42003_2021_1859_MOESM7_ESM.xlsx]

## Sheet: ChlorophytaLipidPathwaysGeneCou
Organism	Fatty acid biosynthesis	Fatty acid elongation	Glycerolipid metabolism
Chlorella sp. NC64A	26	17	49
Coccomyxa sp. C-169	29	24	55
Dunaliella salina	21	13	42
Chlamydomonas reinhardtii	24	14	48
Volvox carteri	25	13	46
Gonium pectorale NIES-2863	22	12	50
Chromochloris zofingiensis	31	34	74
Raphidocelis subcapitata NIES-35	27	30	66
Monoraphidium neglectum	27	28	44
Scenedesmus sp. NREL 46B-D3	24	36	59
Scenedesmus obliquus UTEX 393	29	36	72
Scenedesmus obliquus DOE0152Z	32	37	78
