# Supplementary material for: A multi-omic characterization of temperature stress in a halotolerant Scenedesmus strain for algal biotechnology
Source: Commun Biol. 2021 Mar 12;4:333. doi: 10.1038/s42003-021-01859-y (PMC7955037; doi:10.1038/s42003-021-01859-y)
Supplement: Supplementary file 8 — Supplementary Data 5 [file 42003_2021_1859_MOESM8_ESM.xlsx]

## Sheet: OD
Optical Density (750 nm)
Time Point	1	2	3	4	5
Control Heat	0.5142	0.832433	1.1432	1.5588	2.03533
Control Cold	0.532	0.679967	1.2288	1.6072	1.9336
Heat	0.5142	0.849933	1.20867	1.562	1.99507
Cold	0.532	0.666633	0.895467	1.1048	1.24987
Standard Deviation
Time Point	1	2	3	4	5
Control Heat	0	0.0355271	0.0579047	0.0697871	0.0718914
Control Cold	0	0.0590994	0.111513	0.281186	0.266868
Heat	0	0.0435259	0.0686561	0.163402	0.225923
Cold	0	0.0377	0.148438	0.206485	0.263415
