# Supplementary material for: A multi-omic characterization of temperature stress in a halotolerant Scenedesmus strain for algal biotechnology
Source: Commun Biol. 2021 Mar 12;4:333. doi: 10.1038/s42003-021-01859-y (PMC7955037; doi:10.1038/s42003-021-01859-y)
Supplement: Supplementary file 9 — Supplementary Data 6 [file 42003_2021_1859_MOESM9_ESM.xlsx]

## Sheet: TAGs_AvgFoldChange
Lipid name	Cold 4h	Cold 8h	Cold 12h	Cold 16h	Cold 20h	Cold 24h	Heat 4h	Heat 8h	Heat 12h	Heat 16h	Heat 20h	Heat 24h
TG(64:0)	1.05894	3.02209	1.17866	1.79918	0.436293	1.48294	2.57031	0.816848	2.54485	1.55626	1.78437	4.70065
TG(64:1)	1.1486	1.11184	1.35344	1.0468	0.823325	0.683325	1.36414	1.42059	1.9942	2.31763	2.34715	2.01086
TG(64:2)	1.63446	1.76976	1.73544	1.45581	1.31059	0.891663	1.08491	1.29463	1.52521	1.88296	2.0216	1.2843
TG(64:3)	1.91152	2.15462	2.10084	1.87792	1.51549	1.05729	1.43719	1.65543	1.86567	2.25884	2.52752	1.46718
TG(64:4)	1.71414	2.04177	1.87955	1.56383	1.25911	0.86359	1.43657	1.74438	1.98551	2.40342	2.49791	1.4517
TG(64:5)	1.82808	2.33583	2.10462	1.71907	1.35816	1.08119	1.41744	1.60239	1.79636	2.07661	2.25349	1.34823
TG(64:6)	2.05465	2.39166	1.35158	1.76737	1.29829	1.27978	2.02899	0.611404	1.59077	2.37807	1.53941	1.33301
TG(63:0)	1.19995	4.4446		0.380699	1.536	0.295427	1.31383	0.495572	4.4047	1.12439	0.516536	2.71551
TG(63:1)	1.29981	0.935712	1.45158	1.06757	0.946577	0.693593	0.972718	1.53494	1.58308	1.99435	1.68819	1.24152
TG(63:2)	1.54071	1.73829	1.95248	1.4711	1.25436	0.883794	1.51095	1.88386	1.9169	2.19409	1.73795	1.19613
TG(63:3)	1.80691	2.31659	1.86709	1.14986	1.32659	1.07557	1.3756	1.6416	2.13173	2.17304	2.34457	1.13561
TG(63:4)	2.20783	2.96264	2.58921	1.25924	1.19841	1.49962	2.69354	1.84989	2.01956	2.04813	2.15274	1.28813
TG(62:0)	1.038	1.13319	0.969098	0.751572	0.586989	1.15443	1.97416	1.12919	2.48395	2.86154	2.28419	2.91197
TG(62:1)	1.36646	1.34644	1.21525	1.0419	0.909855	0.691263	1.15606	1.29579	1.59985	1.99859	2.07923	1.48095
TG(62:2)	1.81674	1.88703	1.76978	1.53392	1.41732	0.979792	1.34496	1.55516	1.97035	2.3631	2.44895	1.64769
TG(62:3)	1.93762	2.34576	2.05141	1.72407	1.54446	1.08597	1.29566	1.50022	1.82965	2.18697	2.20261	1.50319
TG(62:4)	2.20361	2.76741	2.3811	2.10909	1.74528	1.32313	1.16614	1.30949	1.54233	1.78627	1.9623	1.44009
TG(62:5)	2.20234	2.73296	2.5634	2.02031	1.49442	1.1257	1.13253	1.43145	1.61055	1.76239	2.02152	1.33492
TG(62:6)	1.67659	1.77931	0.915827	1.7284	0.853288	1.0842	1.42439	0.543472	1.60782	2.23392	1.03014	1.85516
TG(62:7)	2.24187		0.542192	0.87356	0.658689	0.650906	2.79803		2.77152	1.95439	3.4993	1.59114
TG(62:8)	1.37777	1.36168	0.310077	1.55815	0.778093	1.34349	0.944727	3.52301	1.29622	3.91091	0.650675	0.454893
TG(61:0)	1.74701	1.1272	1.30532	1.95043	1.92035	3.33585	2.83557	0.795604	2.63442	2.81176	1.06605	2.86018
TG(61:1)	1.51502	1.47154	1.19632	1.08444	1.09055	0.956714	1.36441	1.36657	1.68922	1.87048	1.6851	1.19625
TG(61:2)	1.78997	1.20847	2.21515	2.10969	1.41395	0.935831	1.99084	1.21981	1.86164	1.83025	1.66312	1.31748
TG(61:3)	1.87786	1.87932	1.85774	1.52218	2.00772	1.46652	1.38189	1.44037	1.94662	2.04956	2.21809	1.10471
TG(61:4)	2.15502	2.49322	2.63497	2.18702	1.75979	1.50908	1.95497	1.09286	1.70864	1.45964	2.07851	1.45289
TG(61:5)	2.32423	2.33484	3.82116	2.47027	0.739905	1.82224	2.42365	1.3144	2.05774	1.58873	1.58301	1.18975
TG(61:6)	6.40144	5.12492	4.54262	0.389316	1.52985	1.95666	0.967145	1.45548	1.72603	1.80084	3.42318	1.54656
TG(60:0)	1.08884	0.758222	0.734031	0.748691	0.459602	0.694746	1.45878	1.2128	1.81674	1.65888	1.55813	2.15698
TG(60:1)	1.91768	1.71656	1.52928	1.42912	1.39802	1.20594	1.34956	1.41001	1.66572	1.85417	2.14699	1.753
TG(60:2)	1.93813	1.9172	1.91312	1.76744	1.78701	1.61081	1.46205	1.36218	1.55364	1.88938	2.04982	1.7444
TG(60:3)	2.46477	2.21547	2.07206	2.17011	2.18272	2.10312	1.29638	1.23164	1.54312	1.79536	1.91918	1.67413
TG(60:4)	2.06833	2.14605	2.05126	2.0487	2.16753	2.21555	1.52003	1.3575	1.29273	1.36693	2.10382	1.52027
TG(60:5)	2.36763	2.56617	2.79621	3.37243	3.44519	3.59035	1.29052	1.18379	1.62629	1.5721	2.27547	1.85266
TG(60:6)	1.21928	1.1446	0.341096	3.1914	0.819081	1.56904	1.38827	0.248095	1.66012	0.846541	0.548777	2.63761
TG(60:7)	2.87261	1.34363	2.7334		3.73209	2.92926		0.779406	0.935977	2.28455	1.5637
TG(59:0)	1.52449	0.598333	0.969096	1.79652	0.574964	5.08241	1.88524	0.608907	2.61965	1.59642	0.457374	2.67124
TG(59:1)	1.51715	1.06505	2.05936	1.84631	0.770882	2.02167	1.52009	1.20688	1.47124	1.71351	1.2507	1.83863
TG(59:2)	1.59728	0.662868	1.65882	3.19717	1.75509	2.8901	1.59613	0.653004	1.50246	0.638554	1.11304	1.18356
TG(59:3)	1.02915	0.663033	0.604273	0.775284	0.650006	1.08378	1.2562	0.155104	1.03895	0.625189	2.40961	0.955271
TG(59:4)	1.11294	0.245174	0.410144	1.05736	1.48965	2.04927	3.18465	3.18524	0.799934	0.673777	3.89595	1.5332
TG(59:5)	4.11165	0.738274		1.39778	3.17197	2.30497		27.6369	6.87904	0.278846	5.2994	4.48388
TG(58:0)	1.28574	0.433509	0.997796	1.2398	0.724667	1.84509	1.6609	0.967851	1.90148	1.34759	1.10878	2.29179
TG(58:1)	1.97532	1.47017	1.49995	1.46743	1.26357	1.63754	1.40723	1.20324	1.74551	1.6579	2.05995	2.1571
TG(58:2)	2.10747	1.96617	1.8541	1.7595	1.78524	1.81074	1.1819	1.26346	1.38773	1.62843	2.14078	1.77786
TG(58:3)	2.13192	2.02626	1.75354	1.75725	1.73682	1.84137	1.18034	1.32212	1.44219	1.65853	2.41547	1.77359
TG(58:4)	2.1392	2.3412	1.89783	1.93713	1.88452	2.00759	1.31997	1.44605	1.38565	1.57109	2.39111	1.64691
TG(58:5)	1.88143	2.33944	2.05892	1.88704	2.37429	2.16245	0.94266	1.22797	1.13194	1.23274	1.92626	1.20244
TG(58:6)	1.67788	2.84619	1.27537	1.95446	1.59999	1.94384	1.28261	0.461185	1.07554	1.23473	1.35825	2.15851
TG(58:7)	1.72972	3.14775	4.1125	3.0654	4.01463	3.6806	1.25106	0.77023	1.07972	0.887054	1.73024	1.08147
TG(58:8)	3.13643	5.49841	3.10973	3.64149	5.10801	3.89212	1.28861	0.261569	1.65508	1.08241	2.6796	1.12102
TG(57:0)	1.32894	0.370173	1.04664	1.4947	0.606812	3.57721	1.65556	0.608336	2.67489	0.6681	0.536301	2.33817
TG(57:1)	1.26281	0.461087	0.793234	0.890498	0.557014	1.56798	2.68788	0.655165	2.07753	1.19283	0.912897	2.17725
TG(57:2)	1.56846	0.840818	1.41041	1.09624	1.29649	1.32423	0.971388	1.50396	1.59958	0.797153	2.12129	2.40001
TG(57:3)	0.941596	0.833891	1.82484	1.53814	0.572454	2.53263	0.943613	1.4295	1.39368	0.709083	0.785314	3.34081
TG(57:4)	1.94215	0.577307	1.60706	2.05736	1.61107	1.84206		3.81027	2.17235	1.26799	3.29639	2.08067
TG(56:0)	1.30968	0.53022	0.953695	1.58584	0.640045	2.75275	1.88075	0.769509	2.38033	0.915434	0.801484	2.52624
TG(56:1)	1.83176	1.64782	1.38603	1.40793	1.34082	1.39136	1.31161	1.49592	1.85932	2.06401	2.7518	2.50468
TG(56:2)	1.76546	1.7173	1.56014	1.52392	1.47511	1.45849	1.49747	1.48474	1.5502	1.9881	2.99511	2.13387
TG(56:3)	1.90143	2.05253	1.86987	1.9287	1.93754	1.86652	1.21119	1.31134	1.18139	1.55178	2.42615	1.65628
TG(56:4)	1.64982	1.84695	1.63088	1.67643	1.7253	1.52272	1.45195	1.33492	1.48122	1.91457	2.58565	2.03749
TG(56:5)	1.6902	2.14306	1.84616	1.86692	1.88355	1.75203	1.36067	1.37255	1.37962	1.80568	2.81139	1.60426
TG(56:6)	1.61112	2.12966	1.54704	1.69493	1.6875	1.52208	1.27022	1.50947	1.35028	1.75841	2.75712	1.646
TG(56:7)	1.97402	3.41927	2.4356	2.69117	2.54683	2.4263	1.10599	1.39952	1.20758	1.43001	2.42388	1.16172
TG(56:8)	1.66575	2.20936	1.98497	2.371	2.67319	1.85969	1.0726	1.01647	0.992322	1.08109	1.82382	1.12423
TG(56:9)	1.87107	3.06713	3.06181	4.25971	2.87233	3.11229	1.54329	0.267827	1.48973	1.12929	2.19736	0.739058
TG(56:10)	2.29858		5.69984	0.840987	1.27302	2.60393	1.86322		1.19253	0.902334	2.07287	1.67627
TG(55:0)	1.3592	0.482748	1.02884	1.46296	0.692828	4.1469	1.9481	0.593751	3.19933	0.678797	0.390411	2.65298
TG(55:1)	1.09544	0.528466	0.833877	1.3294	0.530253	0.718207	3.64668	1.02784	1.97414	0.927477	1.7463	2.66566
TG(55:2)	1.6633	1.59694	1.53111	1.06498	1.1871	1.45142	2.08926	1.19237	1.46378	1.5512	2.87521	2.03325
TG(55:3)	1.61804	1.50751	1.35696	1.78448	1.46171	1.93863	1.76219	1.5347	1.28718	1.19905	1.7256	1.88929
TG(55:4)	1.89299	2.11063	1.58268	1.49306	1.71672	2.12581	1.62107	1.32938	1.39462	1.60127	3.26988	2.56046
TG(55:5)	1.54191	2.10598	1.88517	1.50856	1.93907	1.79693	1.43896	1.97154	1.61747	1.6901	2.42366	2.32129
TG(55:6)	1.46876	1.71382	1.24587	1.1444	1.0164	1.58833	2.14663	1.8243	1.41296	1.48148	3.48296	1.60546
TG(55:7)	3.06417	2.11725	3.24572	2.24355	3.13633	3.15452	2.65361	1.05872	1.29113	1.18149	2.26813	1.62277
TG(54:0)	1.51508	0.621163	1.10504	1.74682	0.881516	3.05801	1.83915	0.860638	2.13119	0.900178	0.637271	2.59527
TG(54:1)	1.8601	1.61931	1.31516	1.27735	1.28861	1.31929	1.70225	1.78914	1.92675	2.2952	3.49206	3.31391
TG(54:2)	2.09048	2.30994	1.94343	1.92485	2.03089	1.83078	1.3579	1.62039	1.40975	1.82975	2.94568	2.31165
TG(54:3)	1.74768	2.24137	1.94433	1.91849	2.08092	1.7546	1.33245	1.46731	1.19337	1.59378	2.52473	1.8588
TG(54:4)	1.66621	2.04185	1.61784	1.65821	1.76545	1.4666	1.45858	1.71169	1.41606	1.81773	2.82796	2.02783
TG(54:5)	1.62231	2.03471	1.54886	1.60018	1.67722	1.44202	1.52558	1.71208	1.32325	1.69085	2.84423	1.85151
TG(54:6)	1.28177	1.57921	1.01477	1.04182	0.980649	0.839849	1.1493	1.46973	1.0967	1.40179	2.29721	1.45561
TG(54:7)	1.53418	1.98563	1.35038	1.51763	1.42916	1.24871	1.05977	1.21008	0.922063	1.15432	1.96974	1.1675
TG(54:8)	1.52614	1.86384	1.07815	1.14159	0.961646	0.77919	0.777709	1.06297	0.732546	1.01609	1.63328	0.91377
TG(54:9)	3.62185	5.87138	3.53511	4.62642	4.39528	3.58748	0.773625	1.00621	0.675818	0.95735	1.69283	0.917255
TG(54:10)	2.81514	3.89429	2.80322	3.65147	3.68531	3.28374	0.80841	1.00457	0.584093	0.76252	1.1936	0.706469
TG(54:11)	2.11964	2.99082	2.09881	2.51443	2.68607	2.48534	0.584804	0.738117	0.505052	0.571371	0.854518	0.524226
TG(54:12)	1.94922	1.01742	1.58491	1.21755	2.44139	1.6204	0.639869	0.546746	0.64942	0.544458	1.304	0.866144
TG(53:0)	1.58658	0.506071	1.11751	1.77768	0.599108	4.06245	2.57767	0.777117	2.86391	0.716917	0.682728	3.24037
TG(53:1)	2.02515	1.48086	1.35323	1.26494	1.46131	1.547	1.90436	1.43019	1.61873	1.62264	2.72005	2.73222
TG(53:2)	1.80208	1.82329	1.72563	1.66498	1.72156	1.76429	1.46261	1.50595	1.45671	1.50989	2.65405	2.05362
TG(53:3)	1.9619	2.29279	1.84466	1.7944	1.79412	1.64618	1.69012	1.76241	1.63002	1.8496	2.83002	2.32588
TG(53:4)	1.91033	2.05549	1.80434	1.81973	2.05765	1.85474	1.46492	1.81661	1.58679	1.90488	3.14881	2.20421
TG(53:5)	1.69369	1.97713	1.4778	1.94033	1.50734	1.53487	1.45452	1.50436	1.41043	1.37741	2.23305	1.57357
TG(53:6)	1.8373	1.72134	1.71291	1.38826	1.7997	1.57414	1.66483	1.5239	1.20687	1.32615	2.24314	1.72181
TG(53:7)	2.23374	2.27215	1.52851	2.14183	1.67808	1.29202	2.83596	1.25091	1.00268	1.15076	1.53312	1.10485
TG(53:8)	1.74074	2.24623	1.73973	1.53893	1.61022	1.67377	0.966558	1.44499	1.29286	1.26075	1.91834	1.25708
TG(52:0)	1.45733	0.784902	1.1475	1.39544	0.854496	2.10172	1.76693	1.2508	2.51911	1.6722	1.81323	3.27563
TG(52:1)	2.0849	2.1486	1.80539	1.75553	1.83353	1.71188	1.39528	1.72566	1.53915	2.10166	3.15259	2.89305
TG(52:2)	1.81386	2.3594	2.07428	2.0024	2.21566	1.98423	1.26447	1.39607	1.12684	1.6302	2.42104	1.8923
TG(52:3)	1.91117	2.33642	2.01794	2.01941	2.14064	1.77238	1.51281	1.5327	1.40915	1.76278	2.85278	2.21741
TG(52:4)	1.89291	2.47146	2.04302	2.05544	2.27203	1.91303	1.33217	1.54091	1.31411	1.78765	2.78975	1.94945
TG(52:5)	1.54704	1.92073	1.35588	1.35664	1.40509	1.20122	1.25139	1.71258	1.2632	1.64645	2.56707	1.83297
TG(52:6)	1.40354	1.86176	1.12819	1.22273	1.28247	1.14137	1.20531	1.53959	1.10543	1.43889	2.48288	1.58487
TG(52:7)	1.00259	1.27932	0.728369	0.793889	0.820244	0.59856	1.01279	1.48087	0.978602	1.38445	2.22127	1.38012
TG(52:8)	1.3103	1.42606	0.783283	1.12615	1.14876	0.862039	0.926522	1.26231	0.772314	1.16859	2.13575	1.18223
TG(52:9)	1.85991	2.54066	1.167	1.32042	1.52203	0.910641	0.966808	1.29476	0.933295	1.36763	2.29479	1.14879
TG(52:10)	3.96729	5.64043	2.86029	3.85594	4.71395	3.217	1.22322	1.33306	0.919808	1.49717	2.66975	0.997555
TG(52:11)	4.47577	5.8159	3.82829	4.91732	6.44658	5.4184	0.825398	0.81274	0.557118	0.713399	1.28159	0.524473
TG(52:12)	3.67065	2.85127	3.30639	4.4772	3.58422	4.02447	1.08536	0.749491	0.719398	0.656988	0.930328	0.426816
TG(51:0)	1.49661	0.643064	1.23207	1.31241	0.833677	2.88306	2.40013	0.940176	2.45062	1.10532	1.46554	3.15499
TG(51:1)	1.80603	1.85461	1.78205	1.71702	1.65547	1.77722	1.3623	1.21168	1.38153	1.72204	2.26946	1.9748
TG(51:2)	1.87092	2.0994	1.88889	1.7575	1.95974	1.80401	1.29274	1.52055	1.42363	1.47538	2.1578	2.01752
TG(51:3)	1.92967	2.27349	1.7916	1.95217	2.08401	1.92927	1.40703	1.49612	1.69876	1.90865	2.52801	2.27704
TG(51:4)	1.79544	2.05251	1.62214	2.03288	1.84949	1.79167	1.40594	1.36643	1.28608	1.50926	2.07127	1.78739
TG(51:5)	1.56014	1.6545	1.1553	1.20017	1.01849	1.14858	1.20372	1.25328	1.17516	1.30151	2.06004	1.56895
TG(51:6)	1.41131	1.78456	1.05841	1.29207	1.07578	1.48726	0.965533	1.1152	1.05166	1.29748	1.79072	1.34213
TG(51:7)	1.9353	0.952917	0.966312	1.38104	1.18692	2.12706	1.92228	0.933927	1.23509	1.01243	1.07413	1.63904
TG(51:8)	2.42926	1.06224	1.00072	2.49747	1.33127	1.68086	1.59333	1.31459	1.00127	1.55522	1.96928	1.62388
TG(51:9)	3.80208	0.407964	1.74116	1.84516	0.942485	13.279	1.35149	0.503433	1.84838	0.609251	0.813921	4.23871
TG(51:10)	3.3926	0.703486	2.12002	2.91841	2.27037	7.09805	2.06961	1.26775	1.32462	1.10207	1.55104	1.74365
TG(50:0)	1.55563	1.0883	1.07385	1.24308	0.965143	1.33497	1.44535	1.46551	1.91245	1.94316	2.52147	3.44754
TG(50:1)	2.04124	2.58083	2.12116	2.04058	2.36817	1.99421	1.08592	1.24838	1.12652	1.5693	2.3841	1.87529
TG(50:2)	2.11757	2.63826	2.21959	2.24422	2.47242	2.00595	1.11604	1.53385	1.32935	1.79262	2.73792	2.25763
TG(50:3)	2.24665	2.98221	2.47108	2.52992	2.88378	2.3863	1.10148	1.37591	1.26843	1.75058	2.72865	1.9684
TG(50:4)	1.92952	2.55437	1.87129	1.95093	2.06774	1.7411	1.03794	1.44878	1.17831	1.6379	2.51297	1.70303
TG(50:5)	1.78065	2.54111	1.58617	1.67316	1.7934	1.48823	1.10751	1.49086	1.16263	1.56327	2.55314	1.52713
TG(50:6)	1.55597	2.19792	1.32476	1.45091	1.5942	1.38663	1.03601	1.44187	1.09176	1.45166	2.30864	1.47444
TG(50:7)	2.02319	2.64066	1.20753	1.77505	2.04761	1.77417	0.978142	1.3633	1.02676	1.34503	2.65137	1.2445
TG(50:8)	0.985897	1.14216	0.55088	0.630309	0.612712	0.454939	0.9059	1.2829	0.874783	1.24287	2.05582	1.11907
TG(50:9)	1.77573	2.13384	0.887247	0.991543	1.21646	0.71573	0.88833	1.18076	0.941587	1.44295	2.19795	1.0468
TG(50:10)	2.52879	3.74991	1.64125	1.99827	2.63391	1.54636	1.17626	1.29676	0.835914	1.37148	2.45579	0.996644
TG(50:11)	4.84506	4.84829	1.85299	4.01559	2.29865	4.93779	2.54173	1.05899	1.63615	2.0024	2.20287	0.896926
TG(50:12)	5.7206		1.48144	2.26198	3.15697	2.47007			1.26022	1.48833	1.28111	0.452647
TG(49:0)	1.41379	0.690465	1.32873	1.29749	0.885661	1.96143	1.8009	0.968564	1.66817	1.21322	1.36866	2.97732
TG(49:1)	1.71271	1.77372	1.7044	1.80454	1.89107	1.79767	1.08378	1.0472	1.19162	1.14143	1.48161	1.72003
TG(49:2)	1.59385	1.43675	1.62445	1.81996	1.65189	1.89568	1.34904	0.747371	1.44314	1.0924	1.43317	2.10008
TG(49:3)	1.67164	1.96114	1.69856	1.70664	2.10673	2.03482	1.17852	1.28429	1.19284	1.45462	1.90687	1.61193
TG(49:4)	1.67833	1.30848	1.11244	2.04545	1.23377	2.19943	1.47359	0.606579	1.44736	1.07499	1.43863	2.53627
TG(49:5)	1.76252	2.5402	0.673861	0.614599	0.76086	1.3898	2.48275	0.669846	1.33074	1.61076	0.708299	1.02933
TG(49:6)	2.14659	4.80953	1.31503	64.6796	1.46239	9.34297	2.22479	0.642475	1.20546	10.9863	0.531888	0.682551
TG(49:7)	2.12513	0.573355	1.05963	2.08812	1.06647	4.34119	2.09763	0.806918	3.16383	0.915775	0.75626	4.12092
TG(48:0)	1.52375	1.30611	1.19248	1.30917	1.07585	1.36481	1.23339	1.11577	1.33353	1.47724	1.90209	2.44453
TG(48:1)	2.14482	2.39847	1.96918	2.11955	2.37863	2.10312	1.09655	1.23382	1.25127	1.44263	2.07031	1.88786
TG(48:2)	2.11287	2.38107	2.04847	2.13465	2.37534	1.97573	1.0616	1.23995	1.24618	1.42734	2.26999	1.92638
TG(48:3)	1.99122	2.27919	1.81869	1.97018	2.10585	1.8902	0.92797	1.19427	1.0972	1.42003	2.25432	1.68097
TG(48:4)	1.74082	2.10961	1.29714	1.30449	1.47337	1.20059	1.03459	1.1128	1.31599	1.46964	2.54507	1.39547
TG(48:5)	1.44862	1.6433	1.074	1.04824	1.11493	0.990766	0.960819	1.46265	1.03555	1.41454	1.88544	1.43282
TG(48:6)	1.86379	1.89941	0.758444	0.949994	1.12315	0.94123	1.10179	1.31686	1.01727	1.53158	2.40597	1.01931
TG(48:7)	1.41727	1.15784	0.603155	1.0498	0.858532	0.996294	0.684598	1.37189	0.794652	1.45198	1.93525	0.878848
TG(48:8)	0.998437	0.976115	0.465149	0.711424	0.489477	0.793483	0.823721	0.870075	0.709401	0.930055	1.31342	1.04741
TG(48:9)	1.28423	0.669785	0.469621	1.17708	0.716291	0.476393	1.12538	1.1319	0.909746	1.41874	1.64274	1.57086
TG(48:10)	1.84225	1.34257	0.701509	0.622921	0.857573	0.6477	2.49676	0.42366	0.873766	1.59519	0.919218	1.09701
TG(48:11)	2.34571	5.8783	0.573967	1.70952	1.32825	0.825261	1.86157	1.21283	1.07747	2.48163	1.38022	0.730911
TG(48:12)	7.07519		1.24639	1.3762	2.26421	2.93501		0.527127	2.30873	2.97797	3.17357	0.450776
TG(47:0)	1.51432	0.74461	1.33294	1.76853	0.891329	3.18293	1.69364	0.801703	2.01777	0.795927	0.565107	2.6492
TG(47:1)	1.34688	0.645009	1.44488	1.63792	1.47848	2.97087	1.16178	0.718127	1.2294	0.759499	1.0172	1.86049
TG(47:2)	1.43961	1.30157	2.46289	2.17516	2.3007	2.22287	0.577375	0.265393	2.0821	1.10967	0.703109	0.706973
TG(47:3)	1.1737	0.886045	1.03844	2.39637	1.56317	2.39005	0.975797	1.14392	0.820524	1.24946	0.676173	2.32063
TG(46:0)	1.47962	0.788414	1.30213	1.64029	1.113	2.2838	1.56226	0.846463	1.66664	1.02052	0.96965	2.81939
TG(46:1)	1.619	0.919731	1.19071	1.80547	1.26532	2.26267	1.25487	0.709962	1.60382	0.909122	1.03165	2.5122
TG(46:2)	1.96607	1.28714	1.73943	1.53913	1.6228	2.45282	1.26639	0.957004	1.21034	1.1973	1.19768	1.88688
TG(46:3)	1.97122	1.64485	1.39332	1.74026	1.52162	2.15295	1.32526	1.01496	1.25254	1.44499	1.50088	1.89947
TG(46:4)	1.78298	1.18152	0.867849	1.99156	0.774844	3.54779	2.56257	0.748878	2.52957	1.92776	0.806514	0.943392
TG(46:5)	1.78901	0.807978	0.690786	1.17173	0.454999	1.878	1.72693	0.474697	1.81742	0.78272	0.530909	4.30401
TG(46:6)	1.65715	1.07686	2.59704	0.148294	0.741694	0.271997	1.08491	0.734595	1.72441	1.50251	0.643736	0.353028
TG(45:0)	1.69296	0.369355	1.30612	1.78041	0.928303	3.92779	1.74129	0.706609	2.16672	0.635298	0.499164	2.15539
TG(45:1)	1.64861	0.340946	4.38159	2.30808	2.68088	1.58752	1.27086	1.83287	2.16865	0.77846	1.5335	1.11538
TG(45:2)	1.65956	0.394467	1.06947	0.436549	0.753027	0.458874		0.579713	0.789695	0.489393	1.61929	1.06964
TG(44:0)	1.32012	0.531234	1.27049	1.56019	0.796483	2.86175	1.50194	0.70227	1.74089	0.718812	0.760622	1.99209
TG(44:1)	1.24859	0.675764	1.14691	1.52836	0.923625	2.4257	1.24398	1.10215	2.08308	1.02113	1.20669	2.57978
TG(44:2)	0.568337	0.380409	0.167117	0.46913	0.213627	0.662425	1.67601	0.513175	1.96588	1.13194	0.915204	3.14943
TG(44:3)	3.02417	0.380648		1.4125	0.581421	4.88067	2.41506	0.351022	1.48866	0.827368	3.75067	5.21538
TG(44:4)	2.89436			1.78909		0.192056		3.09805	1.01287	1.82395	3.58497	1.6536
TG(44:5)	0.0793038					4.13046		0.150053	10.0178	0.597354	0.0802469	5.36694
TG(43:0)	1.18615	0.465434	0.920023	1.06451	1.87201	6.55243	2.431	1.36698	2.41948	0.772518	0.441615	4.35382
TG(43:1)	1.45329	0.435736	4.18156	2.5007	3.046	0.406259	0.973633	0.70618	1.01225	0.588404	1.10179	2.24741
TG(42:0)	1.81628	0.504014	1.20265	1.17064	0.697606	4.46591	2.49331	0.876585	2.05637	0.748414	0.561318	2.68288
TG(42:1)	2.23167	0.67364	1.43791	2.40411	1.2417	6.04178	2.00644	0.571026	2.34727	1.4533	0.775351	4.81896
TG(42:2)	0.87162	0.365619	0.320656	0.845377	0.277954	1.4933	1.84014	0.480996	2.78996	0.639955	0.287164	3.37137
TG(42:3)	1.68613			0.79514		0.57683		2.15286	2.72151	2.65835		1.983
TG(42:4)									2.22173

## Sheet: MGDGs_AvgFoldChange
Lipid name	Cold 4h	Cold 8h	Cold 12h	Cold 16h	Cold 20h	Cold 24h	Heat 4h	Heat 8h	Heat 12h	Heat 16h	Heat 20h	Heat 24h
MGDG(32:0)	1.12548	0.792179	0.332584	0.447089	0.255587	1.2754	2.67853	1.76663	1.30247	1.10549	1.28809	2.68972
MGDG(32:1)	0.591706	0.32751	0.22616	0.334566	0.192878	0.331814	2.64596	1.13926	1.0772	1.40279	1.18905	2.58953
MGDG(32:2)	0.398698	0.300311	0.0957859	0.166294	0.118075	0.165497	1.50761	0.845988	1.18596	1.479	1.50163	2.44175
MGDG(32:3)	0.961975	1.0542	0.584245	0.84067	0.620845	0.810774	1.66988	1.19679	1.01239	1.52768	2.0189	2.18003
MGDG(32:4)	0.350915	0.341677	0.176275	0.321915	0.285586	0.329233	1.07091	0.65046	0.702144	1.24499	1.34196	1.41268
MGDG(32:5)	1.06781	1.12699	0.544145	0.844323	0.625477	0.853585	1.23897	0.659511	0.769478	1.06376	1.12853	1.67565
MGDG(32:6)	2.51692	1.87889	1.48351	1.63716	1.90174	1.97675	1.31614	0.648837	0.707769	0.95919	1.14449	1.4787
MGDG(32:7)	2.74811	2.47531	2.2774	3.39505	3.77271	5.1263	1.36977	0.817256	0.690003	0.854873	1.02036	0.854535
MGDG(32:8)	1.86831	2.3351	1.60631	3.03511	2.56926	2.40288	1.56275	0.830871	0.778084	0.628223	0.83439	0.734392
MGDG(34:0)	3.08699	1.76028	0.384492	0.410176	0.089309	1.46936	3.41338	1.54395	1.06628	1.02719	1.40789	3.92712
MGDG(34:1)	0.683084	0.551124	0.231893	0.210119	0.136612	1.09664	2.98398	1.29061	0.796008	0.725142	0.896043	2.89801
MGDG(34:2)	0.872017	0.628228	0.235768	0.244253	0.13149	0.793725	3.38839	1.13307	1.0754	1.1065	1.0431	3.21223
MGDG(34:3)	0.585255	0.464265	0.291687	0.338637	0.224278	0.435175	3.2733	1.64595	1.16886	1.5348	1.75778	2.67679
MGDG(34:4)	0.173932	0.107257	0.0438631	0.0527302	0.0288322	0.0575902	1.24675	0.770534	0.879005	1.33837	1.43385	1.86109
MGDG(34:5)	0.556847	0.457118	0.178967	0.215773	0.125476	0.163669	1.0393	0.644301	0.738272	1.09626	1.16278	1.46735
MGDG(34:6)	1.82528	1.91141	1.25499	2.02401	1.48741	2.47039	1.29335	0.708596	0.89034	1.16044	1.20255	1.96733
MGDG(34:7)	2.59441	2.85621	3.22955	3.37732	3.79143	4.43344	1.38277	1.03841	0.72191	1.08861	1.46488	1.25167
MGDG(34:8)	2.50233	2.40117	2.31613	3.10339	3.31595	3.69886	1.16376	0.760772	0.721391	1.02772	1.43243	1.14842
MGDG(36:0)	1.81826	1.0473	0.374098	1.98577	0.542898	6.02196	1.4888	0.314189	4.45702	0.911596	0.368747	3.38686
MGDG(36:1)	1.01807	0.666912	0.568753	1.17643	0.491749	1.09926	2.18509	0.665995	1.08534	0.72154	0.703739	3.76535
MGDG(36:2)	0.690328	0.847882	0.478478	0.856674	0.558918	0.992834	1.47886	0.726848	0.937127	0.753172	1.05706	2.25329
MGDG(36:3)	0.242747	0.195958	0.104347	0.164835	0.109498	0.207298	1.32869	0.81628	0.811813	1.07672	1.21863	1.94618
MGDG(36:4)	0.356062	0.299582	0.116139	0.22499	0.155014	0.194466	1.21338	0.751847	0.68304	1.07545	1.36287	1.6522
MGDG(36:5)	0.90552	0.579671	0.286793	0.299064	0.171566	0.227077	1.03755	0.81799	0.620554	1.07439	1.48386	1.59687
MGDG(36:6)	1.63939	2.04127	1.40546	2.32256	1.95388	2.4044	1.25715	0.925663	0.688337	1.69437	2.66138	1.72623
MGDG(36:7)	1.01802	1.14904	0.663707	0.947361	0.824353	1.07005	1.35022	1.02046	0.549573	1.09574	1.79885	1.22027
MGDG(36:8)	0.858766	0.990215	0.758232	1.01768	0.871033	0.952583	1.38379	0.791481	0.730061	1.20148	1.20251	1.01745

## Sheet: DGDGs_AvgFoldChange
Lipid name	Cold 4h	Cold 8h	Cold 12h	Cold 16h	Cold 20h	Cold 24h	Heat 4h	Heat 8h	Heat 12h	Heat 16h	Heat 20h	Heat 24h
DGDG(32:0)	0.885449	0.863298	0.58246	0.76305	0.547265	0.916182	2.84782	1.93671	1.64164	2.15099	2.87591	3.57466
DGDG(32:1)	0.642498	0.508088	0.334937	0.387343	0.279947	0.545459	2.26099	1.2424	1.31576	1.51638	2.1391	2.64601
DGDG(32:2)	0.656634	0.680484	0.351381	0.52025	0.414712	0.51091	2.01496	1.11602	1.24711	1.913	2.66496	2.55508
DGDG(32:3)	1.60608	2.02649	1.12122	1.89086	1.55588	2.31755	1.85785	1.14072	1.00315	1.58976	2.05227	2.26528
DGDG(32:4)	0.914808	0.90695	0.502577	0.847364	0.600602	1.10809	1.75811	0.965145	0.980759	1.10378	1.43873	1.99083
DGDG(32:5)	1.18879	1.42099	0.783613	1.18201	0.944303	1.67748	1.76533	0.71812	1.01318	1.08804	1.2226	1.71128
DGDG(32:6)	1.6291	2.7281	1.08332	2.72014	2.31696	4.32958	1.44939	0.647439	0.692176	0.955957	0.813196	1.3973
DGDG(32:7)	2.47536	1.67057	3.84221	3.00835	6.95062	3.11877	0.881706	1.49209	0.681168	0.615028	1.30956	0.881562
DGDG(32:8)	1.13067			5.55119	4.55731	1.3391			0.830074	1.75102	0.985777
DGDG(33:0)	0.458097	0.323369	0.192295	0.272705	0.566293	0.445645	2.00114	0.739463	1.34446	1.6225	2.83014	3.54491
DGDG(33:1)	0.693071	0.836055	0.343094	0.463667	0.477591	0.365151	2.34979	1.23937	1.11593	1.81837	2.13212	2.51706
DGDG(33:2)	0.668908	0.56162	0.320745	0.449882	0.366659	0.386455	1.53366	0.991986	1.07492	1.13349	1.58398	2.05131
DGDG(33:3)	1.01277	1.20325	0.746908	1.01233	0.654251	1.05788	1.73034	0.941059	1.05986	1.56632	1.74947	2.22729
DGDG(33:4)	1.05591	1.34133	0.593782	0.935632	0.526349	0.682072	1.5357	0.766125	0.982232	1.18548	1.73591	2.67634
DGDG(33:5)	1.90181	1.93967	1.26443	2.09479	1.34119	2.23936	1.39236	0.802016	0.826308	1.11275	1.42309	1.8552
DGDG(33:6)	2.86215	2.97155	2.32302	4.08397	4.0504	7.41631	1.34092	0.834464	0.76983	1.08904	1.29984	1.91387
DGDG(33:7)	9.69812	21.5957	13.4068	12.4166	25.6641	28.3567	2.98537	6.21024	0.482755	1.17054	8.19176	2.11197
DGDG(34:0)	0.507817	0.33251	0.251632	0.284048	0.619327	0.601209	4.69282	8.38724	1.83146	0.892008	4.59119	9.2759
DGDG(34:1)	0.574377	0.619886	0.289453	0.356008	0.21937	0.37926	3.62728	2.31264	1.54371	2.22153	2.77628	3.69786
DGDG(34:2)	1.02501	0.784191	0.405978	0.654351	0.395466	0.771052	1.79366	0.811062	1.77302	1.38007	1.29729	2.98218
DGDG(34:3)	1.2301	1.65061	0.857332	1.49276	1.13961	1.60577	2.172	1.36321	1.13822	1.94411	2.43045	2.73245
DGDG(34:4)	0.658564	0.605878	0.244825	0.282754	0.176514	0.205519	1.53947	1.07667	0.810769	1.47747	2.1855	2.04758
DGDG(34:5)	1.51782	2.10022	0.764212	1.51551	1.01795	1.68321	1.18115	0.646735	0.800671	1.28862	1.5299	2.51044
DGDG(34:6)	1.83055	2.58679	1.20344	2.39038	1.91791	3.246	1.45264	0.762792	0.776952	1.45546	1.94402	2.49643
DGDG(34:7)	3.51186	6.14274	3.25816	5.55234	5.61161	5.69868	1.6668	1.3272	0.811275	1.72557	2.82315	1.95543
DGDG(34:8)	3.58496	6.91156	2.43548	4.54213	5.86739	6.59735	1.91316	0.831202	0.582885	1.2923	2.42801	1.57222
DGDG(35:0)	0.578432	0.655884	0.45615	1.14517	0.478179	2.73025	1.62664	0.640163	2.39889	0.879298	0.772407	3.71772
DGDG(35:1)	0.789942	0.96114	0.478185	0.455315	0.339298	1.0962	3.21868	1.78059	1.42434	1.64161	2.19982	3.76121
DGDG(35:2)	0.686231	0.60227	0.331676	0.468346	0.270198	0.355683	1.40631	0.873766	0.790218	1.19956	1.6109	1.94334
DGDG(35:3)	1.2492	1.74764	0.857126	1.61873	1.24927	1.89495	1.56647	0.774284	0.907141	1.1031	1.45765	2.72297
DGDG(35:4)	1.0232	0.833638	0.518052	0.925244	0.499512	0.97674	1.54223	0.98234	1.05734	1.77943	1.91924	2.14527
DGDG(35:5)	1.27446	1.67988	0.737812	1.06196	0.662234	1.82812	1.35663	0.840907	0.738777	1.20459	1.89221	1.91325
DGDG(35:6)	1.79912	3.38945	1.57774	3.63619	1.9919	4.9335	1.40162	0.834082	1.05975	1.60831	1.50906	1.98725
DGDG(35:7)	1.97923	1.57311	2.12092	1.41145	5.61525	5.22186	1.99285	0.148811	0.754672	0.474719	0.444189	0.708092
DGDG(36:1)	0.622533	0.946739		0.348119	0.249851	0.208349	4.79457	1.33287	1.46216	2.39057	2.51099	5.06053
DGDG(36:2)	0.523062	0.765899	0.240573	0.227814	0.35519	0.398035	1.61747	0.914148	1.10112	1.6153	1.20383	3.00795
DGDG(36:3)	0.536536	0.543976	0.152981	0.259079	0.196681	0.223043	1.36833	0.868908	0.893312	1.64449	1.98309	2.35389
DGDG(36:4)	0.520692	0.448166	0.211313	0.270471	0.178001	0.227756	1.45867	0.96029	0.80607	1.28931	1.69497	1.89462
DGDG(36:5)	0.758912	0.736653	0.359542	0.505377	0.335725	0.435105	1.38985	0.844872	0.798017	1.20113	1.55562	1.80291
DGDG(36:6)	1.73333	2.69253	1.16664	2.53413	1.86917	3.06052	1.53544	0.893932	0.977778	1.48495	1.82582	2.83445
DGDG(36:7)	1.36806	1.29845	0.909463	1.54031	1.19079	1.85234	1.69497	0.920385	0.928362	1.19269	1.65703	2.1072
DGDG(36:8)	1.24889	2.03194	0.507146	1.00307	1.0006	0.915962	2.56673	0.872267	0.993683	1.28359	1.16798	2.60696
