# Supplementary material for: A multi-omic characterization of temperature stress in a halotolerant Scenedesmus strain for algal biotechnology
Source: Commun Biol. 2021 Mar 12;4:333. doi: 10.1038/s42003-021-01859-y (PMC7955037; doi:10.1038/s42003-021-01859-y)
Supplement: Supplementary file 10 — Supplementary Data 7 [file 42003_2021_1859_MOESM10_ESM.xlsx]

## Sheet: PolarMetabolites_AvgFoldChangeR
MetaboliteId	MetaboliteName	Cold 4h	Cold 8h	Cold 12h	Cold 16h	Cold 20h	Cold 24h	Heat 4h	Heat 8h	Heat 12h	Heat 16h	Heat 20h	Heat 24h
0013_inosine_negative_267p0735_5p45	inosine	0.219402	0.30605	0.177138	0.194035	0.224319	0.205495	0.469062	0.660889	0.414349	0.59818	0.559957	0.742493
0034_L-citrulline_negative_174p0884_15p05	citrulline	2.27504	2.9545	2.83766	2.71857	2.43415	3.23988	0.733286	0.799368	0.753764	1.15917	1.00976	0.339944
0037_L-glutamic_acid_negative_146p0459_15p88	glutamic acid	1.30249	1.10879	1.23181	1.0743	0.957507	1.17143	0.865444	0.846853	0.871696	0.889534	0.909293	0.876598
0042_L-lysine_negative_145p0982_16p95	lysine	0.90087	0.88579	1.26288	1.03067	1.09538	1.15781	0.38381	0.435853	0.411772	0.430737	0.431088	0.41125
0017_cytidine_negative_242p0782_6p94	cytidine	1.0833	0.820952	1.13784	0.524419	0.782961	1.0885	0.390361	0.702772	0.681511	0.707652	0.775377	0.946978
0035_Aminolevulinic_acid_negative_130p0509_15p09	5-aminolevulinic acid	7.56952	11.3819	11.7431	8.92723	6.41896	7.97526	0.633212	0.891249	0.625396	0.801784	0.770696	0.833513
0025_L-tyrosine_negative_180p0666_11p83	tyrosine	2.59706	3.27036	4.58082	3.36241	2.38247	2.86949	0.56532	0.713589	0.8355	0.805165	0.629639	0.790298
0016_N-Acetyl-D-Glucosamine_negative_256p0593_6p92	N-acetyl-glucosamine	0.934592	0.927628	1.47521	0.957801	1.01254	0.87503	0.534812	0.55038	0.582426	0.656715	0.655841	0.884465
0032_L-glutamine_negative_145p0618_14p27	glutamine	5.21371	4.28924	5.90521	4.68384	4.54138	4.47833	0.34638	0.430368	0.512173	0.468216	0.474406	0.520065
0038_Ophthalmic_acid_negative_288p1201_15p91	ophthalmic acid	1.99942	2.14653	3.27948	3.08849	2.88478	2.54204	0.500593	0.587076	0.604905	0.637139	0.636317	0.593698
0031_glycine_negative_74p0247_14p07	glycine	1.34773	1.43048	1.69785	1.52981	1.30936	1.68453	0.484429	0.529248	0.574717	0.620226	0.501604	0.609563
0012_L-arabitol_negative_151p0612_5p37	arabitol	1.17629	0.993438	1.16709	0.764018	0.895699	0.885401	0.969588	0.805967	0.853248	0.817131	0.926209	1.16628
0011_allantoin_negative_157p0367_4p96	allantoin	0.488268	0.601529	0.713732	0.426042	0.378533	0.37219	0.276228	0.165903	0.27317	0.442222	0.4793	0.386132
0004_2DEOXYURIDINE_negative_227p0673_1p91	2-deoxyuridine	1.8965	2.41408	2.42192	1.39074	2.74872	1.87246	0.461528	0.430282	0.693937	0.699415	0.765323	0.650827
0040_L-Carnosine_negative_225p0993_16p88	carnosine	5.31853	6.24542	9.68826	8.5606	8.24322	8.70902	0.559697	0.670255	0.859215	0.936814	0.581704	0.585353
0007_xanthine_negative_151p0261_2p76	xanthine	0.449256	0.902978	1.21462	0.942704	1.04745	0.628204	0.503351	0.779185	0.632386	0.739926	0.815758	0.795371
0036_N-Acetyl-L-glutamic_acid_negative_188p0564_15p11	N-acetyl-glutamic acid	2.24271	1.92236	2.06537	0.821017	1.14647	1.34305	0.623976	1.01294	0.753842	0.843303	0.749908	0.615191
0026_2-acetamido-3-hydroxypropanoic_acid_negative_146p0459_11p85	N-acetyl-serine	2.14124	2.3322	2.61934	1.51048	2.05209	1.58965	0.679239	0.572793	0.484994	0.389896	0.387238	0.460827
0005_maleic_acid_negative_115p0037_2p40	maleic acid	1.11485	1.05147	1.14133	1.0918	1.1785	1.08539	0.995178	1.07699	0.936284	0.953524	0.976164	1.00119
0008_uridine_negative_243p0622_2p92	uridine	0.758179	0.773428	0.920236	0.542813	0.713409	0.873905	0.620146	0.753021	0.717263	0.723035	0.703272	0.978322
0030_sucrose_negative_341p1089_13p41	sucrose	0.981387	0.882254	1.06293	0.71778	0.867523	0.892808	1.10393	1.05721	1.11755	1.03351	1.07718	1.23136
0027_2-Aminoisobutyric_acid_negative_102p0560_12p37	2-amino-2-methylpropanoic acid	4.04995	5.91559	6.5852	3.09972	4.62795	3.36815	0.544841	0.603572	0.754174	0.544523	0.464751	0.764949
0024_L-Pyroglutamic_acid_negative_128p0353_11p63	5-oxo-proline	3.96991	3.68068	4.518	3.80961	3.58737	3.73727	0.460379	0.53498	0.5717	0.909325	0.767182	0.480984
0019_L-phenylalanine_negative_164p0717_8p97	phenylalanine	1.40487	1.87825	2.06288	1.62216	1.54122	1.67213	0.590216	0.68819	0.75424	0.619866	0.502881	0.951868
0000_uracil_negative_111p0200_1p43	uracil	0.625144	1.39336	2.44046	1.54832	1.06033	1.11428	0.324553	0.495728	0.713342	0.49501	0.46773	1.01819
0002_thymidine_negative_241p0830_1p64	thymidine	0.872203	1.02093	0.62669	0.461262	0.913494	1.02906	0.552384	0.631343	0.624563	0.640228	0.870317	0.667026
0039_fumaric_acid_negative_115p0037_16p45	fumarate	5.17731	3.12438	5.84276	3.16265	4.60032	6.45175	0.509063	0.484307	0.497902	0.46665	0.684901	0.799875
0043_L-ornithine_negative_131p0826_16p98	ornithine	2.56161	2.65389	4.15109	3.48968	4.17693	4.26252	0.297548	0.310435	0.345982	0.381144	0.403362	0.284465
0028_L-Hydroxyproline_negative_130p0509_13p21	trans-4-hydroxyproline	0.811609	0.895379	1.71199	1.15568	1.21157	1.19972	0.618805	0.517691	0.486288	0.572389	0.565035	0.604392
0001_Purine_negative_119p0363_1p55	purine	0.58387	0.67296	0.585838	0.3786	0.441871	0.557067	0.962348	1.03461	1.23545	1.25378	1.35122	1.12682
0003_acetylcholine_positive_146p1176_1p99	acetylcholine	0.592119	0.768453	0.796717	0.605786	0.62422	0.521414	0.726174	0.719044	1.0274	0.821778	0.978336	0.819474
0046_Pentane-1_5-diamine_positive_103p1230_17p11	cadaverine	1.08811	1.06641	1.33713	1.11144	1.2052	1.09132	0.807786	1.00573	0.940326	1.11509	0.760537	0.951845
0027_L-methionine_positive_150p0583_10p42	methionine	1.82136	2.24871	2.49834	2.0812	2.10742	1.81126	0.736139	0.835552	1.01414	1.03683	0.77505	1.00315
0047_putrescine_positive_89p1073_17p17	putrescine	1.21699	1.01573	1.25525	1.15693	1.23752	1.29991	0.755818	0.897918	0.858551	0.972318	0.855383	0.741384
0021_thiamine_positive_265p1118_8p34	thiamine	1.14028	1.35344	1.4694	1.13392	1.21443	1.00259	0.893311	0.961766	1.07972	0.835969	0.838471	1.21805
0024_l-isoleucine_positive_132p1019_9p70	isoleucine	1.59773	2.01966	1.92584	1.24839	1.13968	1.34206	0.822845	0.828758	0.842266	0.785456	0.591882	0.812157
0011_Phenethylamine_positive_122p0964_4p37	Phenethylamine	0.588403	1.18256	1.7532	0.590103	1.08108	0.488756	0.809238	0.443099	0.742611	0.389823	0.688175	0.928913
0020_TRIMETHYL_GLYCINE_positive_118p0863_7p92	trimethyl glycine	0.672284	0.770475	0.867621	0.603976	0.798888	0.702632	0.819385	0.837634	0.770299	0.761807	0.766141	0.757341
0005_2deoxyadenosine_positive_252p1091_2p27	2deoxyadenosine	0.636129	0.787949	0.36287	0.552051	0.554491	0.661255	1.14267	1.72859	1.2325	1.563	2.16335	1.39952
0008_hypoxanthine_positive_137p0458_3p11	hypoxanthine	0.536498	0.912094	0.872045	0.801159	1.0196	0.720009	0.543575	0.692656	0.531285	0.706553	0.608295	0.685267
0034_4-Guanidinobutyric_acid_positive_146p0924_13p83	4-Guanidinobutyric acid	0.58908	0.998744	1.76986	1.20458	1.41989	1.6655	0.27125	0.273508	0.303741	0.43108	0.504098	0.324617
0001_Methylthioadenosine_positive_298p0969_1p67	5'-methylthioadenosine	1.57761	1.33063	1.69172	1.5147	1.62783	1.65632	0.780502	1.09213	1.03176	1.20101	1.1173	1.09658
0023_Norspermidine_positive_176p1133_8p98	norspermidine	1.0107	0.810089	0.900849	1.06487	0.940759	0.98576	0.978776	1.17438	0.921395	1.08712	0.938927	0.89038
0017_2deoxyguanosine_positive_268p1041_6p89	2deoxyguanosine	0.658279	0.858452	0.473862	0.598853	0.674019	0.64307	0.862147	1.03817	0.871666	1.05498	1.206	1.00844
0015_guanine_positive_152p0567_6p26	guanine	0.845922	1.05943	1.36929	1.27884	1.32997	1.42382	0.26496	0.488142	0.320528	0.369791	0.426506	0.402459
0043_Trimethyllysine_positive_189p1598_16p75	Trimethyllysine	0.946361	0.828318	1.03153	0.827908	0.879875	0.776958	0.725744	0.745598	0.671314	0.585445	0.44315	0.821301
0037_L-asparagine_positive_133p0608_14p33	asparagine	1.90399	2.24749	2.49992	1.35751	1.09155	1.79305	0.214838	0.340865	0.379251	0.358652	0.333699	0.270658
0010_choline_positive_104p1070_4p18	choline	1.00012	1.01253	1.19659	0.91085	0.994819	0.998219	0.907769	0.929585	0.93756	0.863862	0.855175	1.11003
0031_ectoine_positive_143p0815_12p43	ectoine	0.575381	0.833097	1.04406	0.524926	0.764273	0.653943	1.03399	0.838418	1.07571	0.778994	0.972553	1.08905
0025_D-Tryptophan_positive_205p0972_10p14	tryptophan	1.48217	2.05563	2.60235	2.48705	1.62229	1.48317	0.558817	0.732992	0.846693	1.08626	0.743613	0.693033
0048_D-fructose-1_6-diphosphate_positive_322p9927_17p21	fructose 1-6,bisphosphate	0.982546	0.846645	0.999081	0.852	1.04023	0.985564	1.0112	1.04014	1.12645	1.08381	1.02563	1.00138
0036_4-aminobutyric_acid_positive_104p0706_14p33	gamma-aminobutyric acid	2.51105	2.01917	2.38643	1.01491	1.18811	2.27604	0.744577	1.08953	0.439632	0.682518	0.72958	1.54336
0029_L-valine_positive_118p0863_11p04	valine	1.78942	1.81	1.86404	1.50294	1.3665	1.13811	0.694036	0.889564	0.773025	0.784142	0.651182	0.825459
0002_5deoxyadenosine_positive_252p1091_1p84	5deoxyadenosine	0.100906	0.0767815	0.233641	0.087811	0.123611	0.188065	0.548546	0.987905	0.633892	0.512053	0.623027	1.45865
0004_D-Glucurono-3_6-lactone_positive_194p0659_2p10	D-Glucurono-3 6-lactone	0.50917	0.392835	0.783917	0.439909	0.556282	0.398905	1.23091	1.29214	1.05439	1.0632	1.07646	1.00976
0033_L-alanine_positive_90p0550_13p37	alanine	2.31545	2.23393	2.28971	1.56988	1.76595	1.71035	0.682025	0.878207	0.820961	0.732678	0.673092	0.847604
0028_L-proline_positive_116p0706_10p90	proline	1.304	1.35093	1.59256	1.32056	1.44453	1.32111	0.761483	0.774285	0.7875	0.735783	0.696968	0.795208
0006_adenine_positive_136p0618_2p59	adenine	2.66863	3.93471	4.21052	4.27448	3.95939	3.77162	0.346278	0.479541	0.544872	0.518131	0.720294	0.834892
0038_Glycerophosphocholine_positive_258p1101_14p87	Glycerophosphocholine	0.958043	1.19621	1.22447	0.961841	0.975264	0.918079	0.878509	0.887026	0.777157	0.816414	0.908462	1.0261
0022_guanosine_positive_284p0990_8p60	guanosine	1.05816	1.19564	1.0916	0.796598	0.849226	0.778653	0.792058	0.789866	0.673651	0.659754	0.704122	0.857952
0026_N4-aminobutyl_acetamide_positive_131p1179_10p29	N4-aminobutyl acetamide	2.94477	3.69738	3.67062	2.54942	3.11579	2.25746	0.822128	0.729489	0.6875	0.648484	0.597272	0.747943
0012_riboflavin_positive_377p1456_4p58	riboflavin	0.816764	0.869152	0.893463	0.964155	0.889015	0.62539	0.981946	1.34208	1.04832	1.3311	1.27601	1.19674
0016_alpha-GalNAc_positive_204p0866_6p38	alpha-GalNAc	1.02141	1.01923	1.55574	1.24078	1.11322	0.847397	0.765369	0.919665	0.722952	0.914469	0.755479	1.07678
0000_nicotinamide_positive_123p0553_1p26	nicotinamide	0.990938	0.991534	1.25128	0.764417	0.746612	0.814853	0.980342	0.988641	1.2186	1.01251	1.24316	1.50946
0032_L-histidinol_positive_142p0975_12p91	L-histidinol	2.14913	2.04983	2.67376	3.16441	2.86433	2.3178	0.758647	0.892294	0.806988	0.888363	0.879502	1.02099
0007_adenosine_positive_268p1041_3p09	adenosine	0.868241	0.747215	0.611182	0.774834	0.762335	0.657082	0.941266	1.09773	0.914903	1.12172	1.03297	1.02316
0013_cytosine_positive_112p0506_4p85	cytosine	1.00332	1.83097	1.74562	1.14083	1.50629	1.00821	1.3284	1.26386	1.09209	0.795291	0.999141	1.44739
0044_L-arginine_positive_175p1190_16p88	arginine	2.09194	2.07406	3.09925	2.72078	2.81185	3.03631	0.351796	0.377206	0.411122	0.44049	0.427054	0.383187
0009_Pterin_positive_164p0567_3p73	pterin	4.66085	3.44245	7.71273	8.47631	6.05366	6.15402	1.39492	1.04187	1.15622	0.879344	1.17131	1.22552
