# Supplementary material for: A multi-omic characterization of temperature stress in a halotolerant Scenedesmus strain for algal biotechnology
Source: Commun Biol. 2021 Mar 12;4:333. doi: 10.1038/s42003-021-01859-y (PMC7955037; doi:10.1038/s42003-021-01859-y)
Supplement: Supplementary file 11 — Supplementary Data 8 [file 42003_2021_1859_MOESM11_ESM.xlsx]

## Sheet: Sheet1
GeneID	cold_1_A	cold_1_B	cold_1_C	cold_2_A	cold_2_B	cold_2_C	cold_3_A	cold_3_B	cold_3_C	cold_4_A	cold_4_B	cold_4_C	cold_5_A	cold_5_B	cold_5_C	cold_6_A	cold_6_B	cold_6_C	control_cold_1_A	control_cold_1_B	control_cold_1_C	control_cold_2_A	control_cold_2_B	control_cold_2_C	control_cold_3_A	control_cold_3_B	control_cold_3_C	control_cold_4_A	control_cold_4_B	control_cold_4_C	control_cold_5_A	control_cold_5_B	control_cold_5_C	control_cold_6_A	control_cold_6_B	control_cold_6_C	control_heat_1_A	control_heat_1_B	control_heat_1_C	control_heat_2_A	control_heat_2_B	control_heat_2_C	control_heat_3_A	control_heat_3_B	control_heat_3_C	control_heat_4_A	control_heat_4_B	control_heat_4_C	control_heat_5_A
jgi.p|Scesp_1|1000166	0	0	0	0	0	0	0	0	0	0	0	0	0	0	0	0.15	0	0	0	0	0	0	0	0	0	0	0	0	0	0.23	0.58	1.29	1.3	0	0	0	0	0	0	0	0	0	0	0	0	0	0	0	0.35
jgi.p|Scesp_1|1000624	0.77	0.92	1.21	0.32	0.32	0.47	0.54	1.01	0.37	1.27	3.08	1.53	3.36	2.87	2.73	0.82	0.75	1.78	0.95	0.98	1.11	0.57	0.39	0.32	1.13	1	0.86	1.34	1.84	0.75	3.25	4.8	3.21	2.42	1.94	1.18	1.29	0.57	0.25	0.08	0.7	0.35	0.62	0.79	1	1.75	1.42	0.4	2.68
jgi.p|Scesp_1|1000637	5.18	5.48	5.89	5.89	4.54	4.22	1.84	3.03	3	2.69	1.96	2.49	1.99	2.55	2.48	1.95	1.18	1.61	6.6	7.1	5.81	5.64	5.41	5.16	3.24	4.63	4.53	3.38	2.34	1.63	1.79	1.76	2.1	1.33	1.6	2.64	4.75	7.91	6.55	7.5	9.94	5.27	3.79	4.27	3.7	2.16	3.01	1.37	1.58
jgi.p|Scesp_1|1000751	0.24	0.55	0.62	0.42	0.38	0.33	0.73	0.5	0.61	0.75	0.68	0.59	1.08	1.12	0.81	1.24	1.15	1.52	0.74	1.42	0.93	1.53	1.48	1.46	1.45	1.6	1.22	2.37	1.22	1.97	2.28	3.04	2.59	2.04	1.56	1.42	0.13	0.2	0.35	1.3	0.57	1.17	1.14	1.21	1.89	1.72	1.6	0.97	1.86
jgi.p|Scesp_1|1000760	24.98	28.05	31.64	27.75	25.64	30.38	34.55	31.71	41.14	45.47	46.79	50.74	46.57	45.93	56.45	21.59	29.6	30.06	24.35	29.9	22.31	44.13	45.01	34.41	38.23	46.66	38.5	38.03	36.23	34.46	32.2	36.62	37.76	25.44	29.57	27.5	23.79	34.46	33.01	36.91	53.42	28.11	39.71	47.47	38.71	39.47	38	38.51	37.01
jgi.p|Scesp_1|1000873	1.64	2.04	1.45	1.13	0.79	1.34	2.15	1.57	2.21	1.76	2.09	1.61	2.62	2.33	2.19	1.59	1.77	1.62	1.24	2.72	2.25	2.54	2.17	1.83	1.69	3.1	1.87	4.59	4.64	4.75	4.84	5.8	6.13	1.71	1.9	1.97	1.71	1.06	1.23	1.44	2.36	2.04	1.47	1.95	1.45	4.24	4.45	4.82	5.27
jgi.p|Scesp_1|100101	0.92	0.86	1.78	2.56	1.95	2.02	1.69	2.6	2.34	2.85	3.31	3.26	1.84	2.16	2.57	0.71	0.95	0.74	1.29	2.57	2.1	3.47	3.61	3.88	1.85	2.54	2.39	3.71	4.47	3.39	1.1	1.99	1.46	0.8	1.14	0.49	3.83	5.72	4.63	3.41	2.05	2.77	2.91	2.73	2.43	3.92	3.1	3.22	1.74
jgi.p|Scesp_1|1001079	0.27	0.11	0.21	0.13	0	0.46	0.27	0.87	0.45	0.52	0.24	0.16	0.94	0.37	0.14	0.51	0.15	0.44	2	1.2	2.85	2.94	2.63	2.34	2.1	1.73	1.59	23.34	14.6	5.92	24.22	11.73	6.1	1.7	1.64	1.01	1.36	2.1	1.22	0.39	0.74	0.87	0.64	0	0.55	2.94	3.06	3.61	7.04
jgi.p|Scesp_1|1001096	0.23	0.19	0.09	0.11	0.65	0.1	0.11	0.1	0.25	0.87	0.49	0.34	0.45	0.2	0.12	0.11	0.13	0	0.2	0.3	0.31	0.35	0.3	0.22	0.12	0.31	0.33	0.87	0.24	0.46	0.95	0.38	0	0.12	0.11	0	0	0	0	0.33	0.52	0.48	0.11	0.13	0	0.25	0.36	0.21	0.48
jgi.p|Scesp_1|1001150	3.33	4.8	3.86	5.33	5.14	4.81	2.13	2.65	3.86	2.97	1.89	3.23	3.84	2.07	5.22	3.23	2.6	2.8	3.37	3.84	2.37	7.15	7.76	6.49	4.46	4.99	7.89	5.09	7.23	5.31	1.93	3.87	4.37	3.93	2.95	3.08	1.45	5.58	0.32	6.81	6.69	7.39	7.99	7.9	8.01	6.35	6.03	5.82	3.21
jgi.p|Scesp_1|1001164	6.59	5.25	7.85	12.64	11.31	10.46	12.31	12.41	11.96	10.22	9.82	9.32	6.84	9.75	8.88	5.88	4.84	6.13	5.57	7.61	6.11	11.85	16.48	13.05	8.33	14	13.44	9.46	15.69	12.39	6.3	6.86	4.96	6.21	6.34	5.8	4.86	5.54	8.78	15.21	17.34	12.26	16.12	20.43	16.95	10.11	11.77	10.53	8.15
jgi.p|Scesp_1|100118	0.69	0.99	1.33	1.33	0.96	1.12	1.35	1.55	1.18	2.17	1.85	1.47	0.98	0.78	1.42	0.41	0.77	0.61	0.92	2.32	1.31	1.93	2.7	3.29	2.06	1.59	1.52	1.86	1.89	2.64	0.22	0.84	0.21	0.72	0.93	0.93	1.88	4.51	3.78	2.49	0.68	3.13	1.05	1.11	2.14	2.66	2.06	2.92	0.92
jgi.p|Scesp_1|1001184	3.03	2.07	2.1	3.28	3.68	1.97	2.01	1.39	2.18	2.97	0.93	1.61	1.58	2.4	1.75	1.41	1.4	1.63	1.92	2.84	2.6	3.67	4.16	3.91	2.11	2.02	3.82	1.47	2.04	3.88	1.31	1.99	2.29	2.79	1.74	2.75	1.04	2.29	2	2.84	1.86	4.93	4.42	3.7	2.96	3.85	3.07	2.77	1.69
jgi.p|Scesp_1|10015	0.72	0.45	0.14	1.22	0.86	0.61	0.7	1.48	0.8	1.38	1.41	0.87	1.23	1.45	2.4	1.17	0.4	1.74	2.01	1.27	0.98	1.11	3.31	2.05	4.06	4.55	5.59	10.05	8.78	5.61	4.02	5.73	3.01	2.43	4.82	1.53	2.99	1.38	0.4	0.65	2.12	2.1	2.18	4.47	4.51	4	3.02	4.26	4.73
jgi.p|Scesp_1|1001557	1.2	1.25	1.04	0.73	0.48	0.81	0.8	0.4	0.35	0.65	0.27	0.99	0.8	0.85	0.97	1.52	1.77	0.95	0.43	1.45	0.8	0.65	0.89	0.96	0.97	0.69	1.6	0.55	0.59	0.6	1.28	1.59	1.41	1.32	1.69	1.34	0.95	2.43	1.41	1.32	0.97	1.21	1.53	1.5	1.14	0.82	0.81	0.58	1.26
jgi.p|Scesp_1|1001558	2.4	3.12	2.26	1.47	1.69	1.71	2.67	1.17	2.49	1.95	2.58	2.03	2.6	3.23	2.64	6.7	7.3	5.77	1.31	2.19	1.24	3.46	2.96	2.98	1.97	2.18	2.03	2.11	1.25	1.09	2.69	3.93	3.85	2.59	4.01	3.24	2.67	2.06	2.33	3.3	2.61	1.96	2.77	2.47	2.74	1.61	1.8	1.32	1.35
jgi.p|Scesp_1|1001659	0.15	0	0	0	0	0	0.05	0.05	0.17	0.06	0.09	0.09	0.15	0	0.16	0.19	0.11	0.22	0	0	0.05	0.1	0.09	0.05	0	0.05	0	0.22	0.37	0.21	1.95	3.7	4.48	0.26	0.05	0.32	0	0.13	0	0	0	0	0	0	0.05	0.33	0.08	0.32	2.3
jgi.p|Scesp_1|1001700	5.63	4.27	5.15	3.86	3.6	3.19	2.76	2.79	3.91	5.11	4.49	5.66	6.21	7.76	4.11	5.01	4.74	6.05	7.27	9.11	8.75	3.62	5.98	6.93	5.78	4.25	5.93	6.44	5.37	8.28	6.4	7.4	4.72	7.58	7.82	4.74	11.72	6.03	4.2	26.11	16.57	5.24	5.48	4.45	6.13	4.72	3.19	5.36	8.15
jgi.p|Scesp_1|1001897	0.53	0.22	0.48	0.43	0	0.68	0.95	0.32	0.69	0.45	0.31	0.27	0.61	0.32	0.64	0.33	0.1	0.19	0.23	0.23	0.32	0.27	0.78	0.42	0.18	0.24	0	0.1	0	0.6	0.49	1.61	1.68	0.28	0.16	0.56	0	0.23	0	0.26	0.08	0.28	0.33	0.31	0.09	0.63	0.14	0.08	0.84
jgi.p|Scesp_1|1002101	21.26	20.48	20.35	24.34	20.01	25.11	29.85	30.65	26.66	24.5	25.25	25.89	23.26	29.49	23.26	20.5	17.49	19.13	37.94	35.66	37.42	51.13	47.73	50.25	58.8	56.58	57.33	45.68	44.55	43.39	32.89	29.67	32.76	32.98	25.9	29.43	35.42	35.55	30.26	56.06	50.43	51.49	46.63	39.2	39.29	36.06	39.5	36.34	33.12
jgi.p|Scesp_1|1002213	21.85	24.12	23.71	22.52	16.89	20.22	21.02	17.73	21.83	32.03	28.17	26.37	21.59	25.2	25.76	23.7	23.25	25.06	26.6	28.04	27.51	23.14	23.72	28.12	20.63	23.38	22.41	23.11	23.04	23.71	21.5	28.71	25.01	25.69	26.28	24.18	27.12	28.08	32.31	19.2	21.93	23.71	22.64	20.78	19.91	23.94	23.55	19.16	23.34
jgi.p|Scesp_1|1002314	19.49	17.24	14.54	32.43	28	33.89	35.08	36.24	39.17	35.23	42.9	40.03	28.04	40.98	36.21	9.1	12.36	9.77	13.59	13.41	15.02	23.6	27.84	25.31	32.65	35.52	33.63	41.62	43.29	38.82	16.98	19.3	20.06	9.85	9.19	8.27	10.16	10.45	6.42	16.52	24.16	18.56	34.23	41.11	37.52	35.68	45.57	40.85	24.07
jgi.p|Scesp_1|1002407	1	1.32	1.25	1.93	2.11	1.87	3.82	3.65	3.66	1.66	2.52	1.62	2.84	2.32	3.08	1.85	1.35	1.39	1.2	0.7	1.36	2.56	2.19	2	2.05	1.54	2.82	1.97	1.76	1.9	1.33	1.52	1.67	1.04	1.48	0.74	1.33	0.26	0.45	2.24	5.51	1.06	2.8	3.55	2.21	1.86	1.6	1	2.31
jgi.p|Scesp_1|1002576	0.55	0	0	0.53	0	0.23	0.27	0	0.3	0.35	0.71	0	0.27	0.24	0	0.25	0	0.29	0	0.24	1.25	0.28	0.48	1.04	0.28	0.25	0.27	0.3	0	0.37	0.77	0.41	0.61	0.86	1.27	0	1.37	0	0	0.99	0.25	0.29	0.26	0	0	0.39	0.44	0	0.58
jgi.p|Scesp_1|1002629	1.59	1.79	1.92	1.95	1.31	1.72	1.2	1.12	1.04	2.31	1.51	1	1.27	1.42	2	1.87	1.05	1.39	2.3	2.1	2.03	2.45	3.36	2.68	2.37	2.35	2.74	3.72	3.9	3.53	1.72	2.38	2.5	2.63	3.4	1.99	1.44	5.19	4.35	2.92	3.4	3.37	5.8	2.14	2.54	3.01	2.77	2.77	3.57
jgi.p|Scesp_1|1002858	0	0	0	0	0	0	0	0	0	0	0	0	0	0	0	0	0	0	0	0	0	0	0	0	0	0	0	0	0	0	0	0	0	0	0	0	0	0	0	0	0	0	0	0	0	0	0	0	0
jgi.p|Scesp_1|100299	108.7	96.27	85.79	47.27	45.97	42.53	35.22	28.61	25.24	65.82	47	50.54	68.79	61.47	73.02	70.61	97.37	89.91	324.96	315.02	347.5	168.41	156.91	157.48	143.3	116.02	115.61	98.53	69.04	56.65	86.37	79	57.32	138.5	148.37	158.77	172.51	158.6	143.81	89.64	100.86	144.44	85.28	59.55	52.33	46.97	47.76	29.02	39.19
jgi.p|Scesp_1|1002998	3.08	2.7	3.12	4.03	2.78	4.08	3.64	2.65	3.32	4.06	3.23	3.93	3.64	2.75	4.66	3.53	3.15	3.02	3.9	5.36	3.21	4.84	8.99	7.68	4.37	4.35	5.37	5.17	6.78	6.64	5.76	7.05	5.97	3.96	6.2	6.07	8.75	16.98	10.12	7.59	13.37	5.1	5.42	7.73	4.92	8.65	7.17	8.77	9.73
jgi.p|Scesp_1|1003019	0.43	0.36	0.17	0.42	0	0.18	0	0	0.48	0	0.19	0	0	0.19	0.88	0.2	0	0	0.37	0.76	1.76	0.66	1.88	0	0	0.39	0	0	0.89	0.87	0.75	0.48	0.48	0.89	0.79	0.68	0.36	0	0	0.16	0.19	1.37	0.8	0.76	0.65	0.46	0.34	1.57	0.45
jgi.p|Scesp_1|1003068	14.15	22.39	19.38	26.59	25.33	32.17	30.25	32.87	30.95	27.59	28.68	28.91	22.38	21.16	17.18	14.51	18.75	14.29	15.28	11.56	15	27.13	21.71	31.21	26.66	26.58	28.98	32.69	31.19	25.81	19.95	12.14	10.15	12.77	10.95	11.01	7.74	8.68	8.5	19.85	17.03	17.74	27.06	37.3	38.22	34.61	28.74	33.76	33.38
jgi.p|Scesp_1|1003141	1.29	0.71	1.01	1.24	0.41	0.73	0.42	0.78	1.43	0.55	0.75	0.78	1.26	0.38	1.77	0.8	0	0.46	0.37	0.38	1.17	0.88	0.75	1.23	1.32	3.1	1.67	0.47	0.45	0.58	0.3	0.95	0.48	0	0.79	0.46	0	0	1.92	0.62	1.16	0	0.4	1.02	1.72	0.62	2.06	2.35	1.81
jgi.p|Scesp_1|1003280	7.58	8.77	7.42	15.41	13.97	19.54	13.55	14.16	16.67	13.17	11.89	14.53	9.13	10.21	11.13	4.46	4.72	5.16	3.75	5.1	3.76	10.57	9.36	11.52	8.94	12.37	12.2	23.89	29.2	25.48	3.57	4.46	5.71	4.85	3.06	3.27	5.13	5.21	7.72	8.36	14.83	9.82	16.71	17.17	11.17	17.8	26.08	16.66	8.54
jgi.p|Scesp_1|1003309	43.78	38.47	40.86	52.5	49.81	42.83	62.2	68.55	76.86	69.21	69.34	72.95	71.03	63.67	52.38	52.79	56.16	48.95	43.95	44.9	50.48	56.44	64.08	67.85	73.78	78.69	78.71	71.15	65.94	79.15	66.22	62.37	66.54	63.14	43	47.14	35.89	45.83	46.99	60.78	54.24	46.38	71.52	88.97	88.61	59.66	55.27	68.72	62.33
jgi.p|Scesp_1|1003321	2.1	1.88	2.41	3.13	2.48	3.99	3.97	2.96	3.59	2.49	2.4	1.95	2.86	2.75	3	2.1	3.46	2.26	0.7	0.57	1.03	2	4.12	1.54	1.66	3.08	1.42	3.38	2.69	2.2	1.47	3	2.17	1.18	0.9	0.69	1.35	0	0.72	2.22	2.64	2.24	2.12	2.69	2.44	1.74	2.07	3.25	1.53
jgi.p|Scesp_1|1003340	6.76	9.65	8.99	12.55	12.98	15.19	13.27	15.13	10.22	10.59	8.83	9.06	8.66	9.24	8.51	8.89	6.97	8.28	3.07	5.14	4.1	6.37	5.94	7.7	7.71	9.7	6.22	8.66	10.55	9.69	6.83	7.81	8.61	4.31	2.26	3.4	3.13	0.48	0.84	5.7	6.98	6.59	7.38	6.68	8.5	7.97	7.22	7.21	5.54
jgi.p|Scesp_1|1003724	3.37	2.49	2.93	2.51	1.85	2.05	1.77	2.59	2.27	4.24	2.83	2.76	5.32	3.88	4.77	2.4	1.96	2.52	4.41	5.79	6.25	4.7	3.81	4.13	3.03	2.89	3.51	4.69	4.26	4.66	4.76	3.86	4.04	5.84	5.52	5.63	3.31	5.26	4.58	4.7	6.38	5.38	4	3.35	2.66	2.81	3.66	2.91	4.5
jgi.p|Scesp_1|10038	139.28	135.16	126.19	133.02	143.39	124.81	142.94	130.24	131.84	115.88	120.88	109.53	141.97	122.16	94.2	144.35	129.76	135.3	46.98	59.55	51.89	70.33	60.99	62.91	76.96	66.12	65.8	50.56	45.7	31.06	64.22	52.29	50.95	74.74	50.35	56.46	43.8	47	49.31	83.61	65.26	51.75	69.21	80.35	91.31	47.2	41.84	52.37	56.79
jgi.p|Scesp_1|1003807	8.51	9.05	9.47	13.65	11.34	11.24	11.72	8.96	8.04	10.09	11.83	11.95	8.97	9.32	9.29	4.95	4.71	3.28	3.83	4.04	2.54	8.09	8.82	6.9	8.87	5.98	4.94	7.39	6.21	8.11	4	4.05	2.56	3.97	3.88	2.03	3.17	5.55	4.55	6.71	6.91	5.4	3.33	5.72	7.03	5.39	5.29	5.92	7.76
jgi.p|Scesp_1|1003876	6.99	4.14	5.49	4.35	2.68	3.32	4.9	4.21	5.44	4.86	4.52	4.7	6.08	7.15	7.92	10.48	7.3	10.3	5.85	6.53	7	3.29	6.23	5.33	4.1	5.79	5.83	4.5	6.13	3.93	6.85	10.16	10.39	4.58	5.18	7.01	3.33	8.47	4.91	7.08	4.71	5.95	7.76	6.39	4.72	5.1	5.04	5.2	5.58
jgi.p|Scesp_1|1003924	7.82	5.77	7.07	8.89	9.05	7.96	9.09	11.68	10.67	11.65	14.73	11.84	10.76	11.71	12.35	7.97	10.22	7.49	4.03	4.73	5.8	5.59	6.57	8.02	8.81	11.63	8.36	11.85	9.99	11.32	6.01	6.21	5.13	5.23	3.78	5.52	2.83	4.15	0.95	4.12	4.47	6.87	8.11	8.26	9.06	7.33	10.89	7.77	6.99
jgi.p|Scesp_1|1004144	6.14	6.23	6.91	13.47	13.03	15.96	16.18	18.5	19.03	16.36	16.05	14.19	12.21	11.79	11.99	7.43	6.36	6.25	2.65	3.28	3.39	7.56	10.8	11.87	10.79	12.89	12.98	10.29	12.7	11.86	4.81	5.13	4.61	2.95	1.65	2.32	3.37	2.49	4.7	10.7	12.97	12.03	14.75	14.76	13.09	12.09	12.43	11.74	5.79
jgi.p|Scesp_1|1004200	2.75	2.42	3.17	3.59	2.44	3.65	2.74	1.91	3.8	2.99	2.4	2.39	2.74	1.87	3.22	1.43	1.55	1.79	2.73	5.49	3	4.97	5.72	6.32	4.11	5.51	6.78	4.44	4.86	5.04	2.13	3.9	3.45	2.69	3.47	5.1	3.68	9.43	6.99	8.47	11.15	7.45	10.26	5.63	5.66	7.4	5.37	6.67	4
jgi.p|Scesp_1|1004323	1.07	1.33	0.42	2.6	2.32	2.28	2.37	0.74	0.89	0.69	0.7	0.49	0	0.72	0.83	0.25	0.3	0.29	1.39	3.55	0.98	2.2	3.06	2.05	2.75	1.94	3.13	0.59	0.28	1.82	0.38	1.19	2.4	0.84	2.48	1.43	0	1.38	1.8	1.36	2.19	6.84	4.26	3.18	3.78	5.4	2.15	1.96	3.39
jgi.p|Scesp_1|1004674	2.17	1.44	1.37	1.12	2.5	1.36	1.42	1.46	3.22	2.23	3.16	3.24	1.85	2.6	1.19	1.21	0.49	0.62	1.62	1.02	1.72	1.94	1.91	2.35	1.49	2.1	1.98	3.5	3.92	3.35	1.32	1.67	0.81	1.97	1.07	0.93	0.48	0.37	0.32	1.47	0.79	2.16	1.9	3.61	3.35	2.61	3.13	3.44	2.6
jgi.p|Scesp_1|1004676	0.98	1	2.21	1.17	1.16	1.37	1.35	1.68	1.34	1.1	1.45	1.7	1.52	1.75	1.89	0.8	1.03	1.23	1.09	0.91	0.89	1.24	1.87	1.92	1.47	1.35	1.28	2.02	2.63	2.65	0.84	0.79	1.03	1.62	0.96	1.22	0.38	1.33	0.51	1.74	2.24	1.46	1.72	1.36	1.85	2.15	2.71	1.68	1.69
jgi.p|Scesp_1|1005688	0	0.33	0.31	0.57	0	0.67	0.19	0.18	0.66	0.51	0.34	0.12	0	0.18	0	0.18	0	0	0.17	0.87	0.18	0.61	0.17	0	0	0	0.96	0.65	0	0.54	0.14	0.44	0.22	0.41	0	0.21	0	0	0.88	0.43	0.18	0.21	0.37	0.94	0.4	0.14	0.47	0.54	0.21
jgi.p|Scesp_1|1005716	0	0	0	0	0	0	0	0	0.13	0	0	0	0	0	0	0	0	0	0.1	0.11	0	0	0	0	0	0	0	0	0	0	0	0	0.27	0	0	0	0	0	0	0	0	0	0	0	0	0.09	0	0	0.13
jgi.p|Scesp_1|100574	0	0	0	0	0	0	0	0	0	0	0	0	0	0	0	0	0	0	0	0	0	0	0	0	0	0	0	0	0	0	0	0	0	0	0	0	0	0	0	0	0	0	0	0	0	0	0	0	0
jgi.p|Scesp_1|1005868	0.87	0.99	0.56	0.31	0.61	1.01	1.17	0.58	0.44	1.63	1.18	1.34	1.01	0.78	0.9	0.52	0.71	0.51	0.55	0.35	0.43	0.49	0.84	0.98	1.39	0.36	1.24	1.22	0.5	1.62	1.22	0.97	0.71	0.33	0.59	0.42	0.4	0	1.42	0.69	1.15	0.84	0.74	1.51	0.64	1.26	0.45	1.02	0.84
jgi.p|Scesp_1|100589	2.56	1.8	2.4	3.15	2.37	2.27	2.61	2.17	3.94	1.77	2.49	2.32	1.74	1.76	1.22	2.2	1.22	0.64	1.02	0.87	0.81	2.53	1.47	1.6	2.73	2.05	2.02	1.52	1.54	2.41	0.97	1.06	1.76	0.82	1.28	0.63	0	1.01	0.22	1.92	2.86	1.26	2.21	1.4	1.98	1.98	1.42	1.98	1.66
jgi.p|Scesp_1|1005908	3.19	3.12	4.1	5.61	5.65	5.61	7.25	6.81	6.14	8.67	9.13	9.26	7.82	8.91	9.66	4.48	5.47	5.33	7.24	5.82	5.68	8.73	8.05	9.28	11.09	10.94	10.34	15.4	15.97	13.1	6.75	8.09	7.17	5.77	5.65	7.25	4.87	4.78	3.56	6.53	5.13	8.47	8.74	9.86	9.92	10.72	12.75	13.02	8.3
jgi.p|Scesp_1|1006931	12.5	11.95	10.56	16.3	19.84	19.85	27.13	18.05	17.89	15.4	14.03	17.4	9.67	11.19	10.9	7.81	8.65	6.98	4.97	5.94	8.54	13.59	15	15.59	15.55	17.86	22.23	24.29	17.26	23.19	6.39	5.98	9.95	6.27	4.01	6.65	2	1.85	4.3	14.78	26.15	19.18	18.89	15.68	23.94	19.88	25.41	28.34	12.92
jgi.p|Scesp_1|1007350	11.68	10.46	13.13	18.65	18.18	16.66	17.35	23.13	17.18	13.75	16.22	15.81	10.53	16.39	16.91	6.45	4.26	3.05	7.07	9.76	10.92	14.28	16.09	12.95	10.7	12.58	15.06	18.03	18.72	17.58	7.29	8.9	10.24	6.58	5.26	4.37	7.89	7.3	2.82	13.93	11.16	11.08	15.06	13.85	17.46	12.71	18.45	19.32	9.98
jgi.p|Scesp_1|1007444	5.79	5.36	6.89	8.7	6.58	8.06	7.77	7.34	9.33	8.41	8.41	8.56	9.95	6.22	8.56	5.38	7.49	4.77	4.33	4.61	4.48	8.93	7.89	9.03	7.63	9.97	10.25	11.35	15.67	11.94	4.66	6.34	8.75	4.23	6.17	5.24	5.31	6.2	5.4	7.4	10.06	5.75	9.58	11.68	9.32	9.72	9.36	8.38	5.39
jgi.p|Scesp_1|1007457	0	0	0	0	0	0	0	0	0	0	0	0	0	0	0	0	0	0	0	0	0	0	0	0	0	0	0	0	0	0	0.19	0	0	0	0	0	0	0	0	0	0	0	0	0	0	0	0	0	0
jgi.p|Scesp_1|1007483	0	0	0	0	0	0	0	0	0	0	0	0	0.77	0	0	0	0	0	0	0	0	0	0	0	0	0	0	0	0	0	1.65	3.35	2.2	0	0.36	0.42	0	0	0	0	0	0	0	0	0	0	0	0	0.41
jgi.p|Scesp_1|1007575	0	0	0	0	0	0	0.1	0	0.12	0	0	0.32	0.41	0.28	1.3	0	0.12	0.68	0.18	0.09	0.19	0	0	0	0	0	0.1	0.92	0.33	0	11.4	25.19	30.55	0.11	0.68	0.11	0	0	0	0	0	0	0	0	0	0.3	1.77	0.67	10.52
jgi.p|Scesp_1|1007664	3.36	2.4	3.2	2.93	2.15	2.24	1.23	1.87	1.02	1.94	1.26	0.83	1.03	1.83	1.83	1.77	2.22	1.77	3.86	6.28	4.2	3.72	4.63	4.65	2.64	3.7	4.68	2.53	3.7	3.31	2.58	3.18	3.68	3.71	5.67	4.97	3.18	5.24	2.36	2.67	2.09	6.65	4.62	4.45	3.51	4.92	4.53	4.45	3.19
jgi.p|Scesp_1|1007700	0	0.91	0.86	0.35	1.4	0.31	0.72	0.67	0.81	0.47	1.59	3.97	2.15	1.64	2.26	1.02	1.23	0.39	0	0	0	0	0.64	1.74	1.5	1.99	2.14	1.61	2.66	1.99	1.02	0.95	1.23	0	0	0	0	0	0	0	0	0.78	1.71	1.3	2.58	0.26	0.59	0.33	0.77
jgi.p|Scesp_1|1007771	2.61	3.6	2.93	2.87	3.19	2.35	3.21	2.76	2.95	3.6	3.34	3.98	3.26	4.76	3.74	2.23	3.1	3.02	2.42	2.75	2.09	2.52	2.7	3.12	3.04	3.47	3.78	3.48	2.45	2.57	2.33	2.14	1.83	2.13	2.79	2.94	1.79	1.18	0.57	1.48	1.2	2.72	3.25	1.94	2.26	2.57	2.66	2.06	2.21
jgi.p|Scesp_1|1007788	0.86	1.42	0.67	0.83	1.23	2.37	3.26	2.65	3.57	3.29	4.29	3.29	3.05	3.93	2.87	1.39	1.2	1.61	0.37	0.28	0.78	1.87	2.54	2.14	4.94	7.27	5.1	8.34	6.23	5.52	4.64	2.03	2.75	0.22	0.1	0.11	0.36	0	0	0.77	3.78	2.05	4.81	5.46	2.48	6.08	5.83	4.69	4.74
jgi.p|Scesp_1|1007977	1.08	1.8	2.64	1.68	2.5	1.48	1.38	2.48	2.77	2.08	2.55	2.29	1.6	2.52	1.79	2.22	0.98	2.45	2.15	2.3	2.07	2.45	1.53	2.59	2.34	2.06	3.48	2.26	2.71	0.88	1.9	2.05	2.18	2.15	1.91	1.85	2.53	0.84	0.49	3.22	3.44	2.65	2.33	1.03	2.07	2.18	2.08	1.59	3.66
jgi.p|Scesp_1|1008119	1.11	1.01	1.17	1.24	1.28	1.18	1.09	1.37	1.48	0.78	1.11	1.3	1.14	1.24	1.71	0.72	1.06	0.72	0.1	0	0.1	0.06	0.24	0.53	0.51	1	0.54	2.86	3.75	3.84	0.7	0.95	0.99	0.23	0.21	0.06	0.09	0	0	0.08	0.2	0.53	1.76	1.58	1.56	2.31	4.57	3.04	1.81
jgi.p|Scesp_1|1008128	3	3.41	2.64	1.45	5.39	3.83	2.57	2.74	3.74	3.36	5.22	4.52	2.21	2.68	4.63	3.13	1.68	4.43	7.42	8.93	9.89	7.7	6.91	7.14	5	6.11	5.47	12.75	7.79	7.12	4.72	2.36	1.68	4.3	9.02	7.17	10.61	8.66	11.73	44.7	19.69	5.97	4.21	9.33	5.27	10.23	8.7	8.21	9.87
jgi.p|Scesp_1|1008225	5.9	8.15	8.02	6.63	10.66	8.29	8.54	9.87	8.39	8.39	10.27	9.8	8.21	9.36	8.59	5.93	6.48	5.64	14.73	17.49	16.7	17.01	18.86	17.96	12.21	13.16	15.85	20.64	19.96	15.49	11.65	9.38	9.4	14.33	16.23	15	16.01	15.15	22.08	20.47	16.41	17.32	12.04	12.36	14.05	19.44	16.09	17.53	11.29
jgi.p|Scesp_1|1008243	1.5	0.71	1.01	0.83	1.23	1.27	0.84	0.49	0.95	1.23	1.4	0.84	0.63	0.96	0.77	1.09	0.72	0.8	0.64	0.19	0.29	0.22	0.66	0.82	0.66	1.07	0.62	0.7	0.22	0.73	0.6	0.52	0.96	0.67	0.79	0.68	0	0	0.24	0.08	1.07	0.34	0.7	0.89	0.11	0.31	0.43	0.2	0.23
jgi.p|Scesp_1|1008300	19.12	19.04	19.47	21.47	23.81	23.02	23.75	25.51	22.81	20.84	26.57	22.82	18.36	18.2	16.34	18.13	16	19.01	14.01	12.75	13.52	16.72	16.08	17.26	22.13	23.21	20.39	21.66	20.31	26.8	16.94	16.15	14.1	11.66	11.68	11.47	2.37	5.23	10.46	15.15	15.85	20.55	17.12	21.7	20.45	14.77	17.91	21.92	16.93
jgi.p|Scesp_1|1008426	0	0.26	0.37	0.46	1.07	0.4	0.47	1.02	0.88	0.41	0.83	0.38	0.31	0.28	0.49	0.15	0	0	0	0	0	0.16	0.7	0.3	0.65	0.86	0.31	0.35	0.83	0.22	0.22	0.24	0.53	0	0	0	0.26	0	0	0.23	3.16	0.51	1.04	0.56	0.8	1.03	1.9	0.58	0.17
jgi.p|Scesp_1|1008628	1.98	1.82	1.83	1.71	2.04	2.47	1.53	1.69	2.52	2.36	2.16	1.79	1.53	2.15	1.39	1.51	1.91	0.91	1.4	1.56	1.8	2.55	2.24	1.82	2.25	1.47	1.65	1.55	1.69	1.06	1.04	1.13	0.63	1.33	1.38	0.75	0.24	0.91	0.79	1.07	2.31	1.66	1.92	1.43	2.28	1.58	2.21	2.2	1.34
jgi.p|Scesp_1|1008660	2.77	1.61	2.17	2.82	1.46	1.41	1.63	0.38	1.08	2.31	1.45	1.09	1.36	0.87	1.71	1.16	1.4	1.19	4.06	5.38	4.54	7.12	5.96	5.28	3.7	4.14	3.64	2.13	3.03	3.2	3.2	2.21	2.94	3.61	3.08	3.39	4.61	4.63	2.48	3.91	5.52	5.15	6.09	3.28	3.34	2.19	2.11	2.28	3.94
jgi.p|Scesp_1|1008671	5.11	4.12	4.86	5.21	5.94	6.18	6.21	8.81	6.57	9.05	8.38	7.22	5.68	6.68	7.62	3.56	4.84	4.92	2.2	1.37	2.45	3.18	3.72	4.81	3.8	4.88	4.98	5.76	4.41	4.11	2.97	4.57	5.57	1.68	2.68	2.36	1.46	0.69	1.66	2.77	3.05	2.86	3.15	4.23	5.14	4.26	4.2	4.86	5.32
jgi.p|Scesp_1|1008858	2.3	1.98	2.97	3.9	2.76	3.01	4.12	3.69	2.47	3.48	4.51	3.72	2.82	4.71	2.8	2.44	1.94	2.47	1.77	1.89	2.4	2.79	4.7	4.39	6.59	4.92	5.2	5.06	4.71	4.13	2.93	2.17	2.85	3	1.9	2.71	1.37	1.06	0.74	2.5	3.65	3.15	1.92	3.61	3.39	3.31	2.24	3.83	1.39
jgi.p|Scesp_1|1008906	1.96	2.14	2.39	3.3	2.45	3.15	1.86	2.76	2.51	2.64	2.51	2.51	1.8	2.93	3.84	1.28	1.47	1.09	2	2.83	2.74	3.33	4.34	3.81	3.46	4.3	3.95	2.08	3.68	3.2	1.51	2.21	2.34	2.05	3.15	2.51	1.91	3.19	3	2.91	5.04	3.86	4.71	3.72	2.83	2.94	2.91	2.24	2.21
jgi.p|Scesp_1|1009368	0	0	0	0	0	0	0	0	0	0	0	0	0	0	0	0	0	0	0	0	0	0	0	0	0	0	0	0	0	0	0	0	0	0	0	0	0	0	0	0	0	0	0	0	0	0	0	0	0
jgi.p|Scesp_1|1009596	3.3	3.1	3.17	6.49	6.91	9.98	7.69	7.45	10.18	6.63	8.71	10.29	5.13	7.32	10.05	2.79	4.1	3.65	0.59	0.57	0.63	5.02	8.36	7.71	11.18	17.99	14.82	16.45	28.51	26.71	2.35	4.19	6.23	1.18	0.96	0.79	0.49	0.63	0.11	5.24	7.46	7.91	18.67	21.15	14.18	17.93	26.67	27.02	7.74
jgi.p|Scesp_1|1009702	0.28	0.08	0.22	0.18	0	0.08	0.18	0.26	0.31	0.36	0	0.28	0.27	0.75	0.38	0.69	0.52	0.1	0	0.08	0.08	0.29	0.25	0	0.38	0.25	0.09	0.2	0	0.25	0.33	0.38	0.62	0	0	0.2	0.15	0	0	0.81	0	0	0	0.44	0.75	0.27	0.07	0.25	0
jgi.p|Scesp_1|1009928	2.65	2.79	2.64	3.26	3.93	1.43	2.13	3.31	1.87	2.47	2.1	2.47	4.96	4.52	1.98	3.13	5.41	2.84	3.11	1.49	1.97	2.23	0.85	0.69	3.71	2.18	3.28	0.53	1.5	2.29	2.53	2.32	2.15	4.26	2.45	4.1	2.41	1.24	1.08	8.18	6.11	2.05	2.48	2.57	1.94	1.73	2.5	2.42	3.3
jgi.p|Scesp_1|1010867	3.93	3.05	4.15	6.19	10.26	9.1	6.63	7.65	7.78	5.67	9.1	7.63	5.79	8.14	5.82	4.45	4.14	3.43	1.06	1.95	2.57	4.55	7.13	7.27	7.7	8.91	7.18	9.72	10.36	12.35	1.89	2.83	2.34	2.05	0.91	0.92	0.2	0.32	2.47	8.18	8.91	4.7	7.13	9.76	6.06	9.28	8.17	8.76	6.22
jgi.p|Scesp_1|1010901	0.18	0	0.1	0	0.18	0.1	0.24	0	0.2	0	0.05	0.29	0.24	0.22	0.44	0.17	0.07	0	0.1	0	0.11	0.12	0	0.17	0	0.33	0.36	0.4	0.57	0.33	0.64	0.38	0.48	0.25	0	0	0	0	0	0	0	0.13	0.17	0.36	0.06	0.17	0.49	0.44	0.58
jgi.p|Scesp_1|1010994	1.76	1.09	0.34	0	0.42	0.37	0.43	0.4	0.98	0.56	0.38	0.26	1.29	1.18	0.9	4.08	1.97	4.72	0	0	0	0	0.39	0.42	0	0	0.43	0	0.46	0.6	0	0.65	0	0	0	0	0	0	0	0	0	0	0	0	0	0.63	0.7	0.8	0
jgi.p|Scesp_1|1011071	3.92	3.25	4.67	3.04	2.26	2.53	1.85	1.58	2.78	2.61	0.82	1.61	4.46	3.37	4.68	3.78	4.23	3.37	5.54	5.4	4.85	5.64	6.2	7.02	3.86	3.69	4.12	5.33	6.52	5.54	13.16	10.29	15.07	5.39	5.08	4.84	3.66	3.63	3.86	2.83	5.97	6.83	8.5	4.65	6.15	6.87	6.78	4.73	8.09
jgi.p|Scesp_1|1011187	2.34	2.39	2.56	7.62	7.85	8.71	8.23	9.06	7.71	7.13	7.63	7.92	5.8	7.19	7.61	2.2	2.28	1.14	0.06	0.12	0.13	2.37	2.6	3.57	3.53	6.53	4.88	5.47	7.43	6.39	1.71	1.03	1.31	0.25	0.25	0.11	0.11	0	0.31	1.81	2.21	3.32	5.85	5.99	4.87	4.32	6.68	5.65	1.52
jgi.p|Scesp_1|1011190	5.11	3.88	4.84	4.54	4.49	2.35	3.97	4.09	3.31	1.09	5.19	3.08	1.67	1.71	2.19	2.57	3.83	4.57	10.45	11.46	9.69	5.47	7.48	7.71	9.61	7.9	8.29	7.71	7.53	10.12	4.32	3.16	3.09	5.1	5.52	3.4	2.13	4.38	2.86	30.01	16.59	12.67	7.37	10.09	8.56	6.12	8.01	9.92	4.93
jgi.p|Scesp_1|1011290	7.81	8.89	7.33	3.47	3.22	1.68	2.87	2.74	1.7	4.02	3.12	4.4	4.59	4.25	4.21	6.03	7.63	7.06	6.48	7.67	7.58	3.9	3.02	5.22	4.05	4.63	2.84	4.73	4.41	5.26	5.82	4.42	5.31	6.7	6.22	6.68	3.53	3.57	3.43	1.85	2.18	3.42	3.07	2.16	2.79	6.4	4.62	2.53	6.39
jgi.p|Scesp_1|1011386	4.23	4.12	4.39	4.22	3.82	3.6	3.3	3.42	2.76	3.19	1.73	2.93	1.83	1.56	3.72	2.77	1.26	2.41	1.71	3.84	2.49	3.84	4.48	2.85	1.92	3.15	3.39	2.32	5.05	3.72	1.91	3.88	3.48	4.28	5.76	5.95	1.87	1.28	2.5	3.33	2.25	2.91	3.14	2.36	3.38	3.13	3.19	2.39	2.23
jgi.p|Scesp_1|1011412	18.21	18.91	12.96	22.82	21.21	22.12	19.78	20.68	25.35	19.91	19.46	20.95	9.77	15.43	19.01	9.25	9.01	10.18	10.46	13.94	11.94	12.73	19.63	24.09	17.7	24.2	27.42	15.2	19.2	20.78	10.2	9.82	16.02	9.87	10.79	12.14	20.63	18.72	11.95	17.91	18.71	30.47	38.62	19.87	26.38	22.35	21.97	19.75	13.56
jgi.p|Scesp_1|1011443	10.23	11.89	10.04	12.48	15.35	13.77	13	12.89	13.19	12.99	15.2	15.05	10.94	13.66	12.9	10.1	9.96	11.29	9.84	7.02	9.9	12.59	12.29	11.42	14.54	13.74	10.67	11.04	8.65	14.77	12.79	12.55	13.8	8.1	10.32	8.36	8.07	6.81	4.7	5.82	5.88	11.18	10.69	8.78	11.03	7.36	7.61	8.01	8.28
jgi.p|Scesp_1|1011475	2.84	3.3	4.01	1.65	1.75	1.36	2.57	2.4	2.4	2.19	3.27	2.19	2.45	4.78	2.93	4.01	4.47	4.4	4.51	3.72	3.42	5.14	4.2	3.69	2.8	1.96	4.32	2.87	1.77	0.77	4.46	5.32	6.23	6.64	6	5.56	3.79	5.55	5.09	2.22	1.13	3.02	2.77	2.7	2.86	3.27	2.46	1.04	3.6
jgi.p|Scesp_1|101163	0	0	0	0.19	0.04	0.03	0.04	0.07	0.04	0.05	0.04	0.02	0	0	0.04	0.04	0.05	0.17	0	0	0.04	0.04	0.07	0	0	0	0.08	0.04	0.04	0.27	0.68	1.69	1.03	6.25	10.14	10.79	0	0.1	0	0.09	0	0.09	0.11	0	0.04	0.03	0.06	0.04	0.98
jgi.p|Scesp_1|101206	4.32	4.82	4	4.84	6.61	6.57	5.57	6.49	6.41	6.9	6.25	5.88	7.24	7.99	7.3	3.6	5.24	4.85	2.97	3.56	4.11	6.08	5.88	6.29	5.68	7.34	5.86	8.1	7.42	8.3	4.21	4.43	4.07	4	3.73	3.56	3.15	2.24	1.41	5.37	3.74	6.55	5.99	4.72	6	5.9	6.41	5.76	5.52
jgi.p|Scesp_1|10131	4.2	2.99	3.68	8.89	9.55	11.63	7.47	7.78	8.67	6.25	4.93	4.71	4.79	5.42	7.64	2.18	1.21	2.2	2.35	1.9	1.6	4.01	7.89	7.26	7.62	11.32	9.5	6.11	8.02	7.69	1.91	2.1	3.06	1.22	0.45	0.31	1.63	3.51	1.53	7.41	9.64	11.63	14.7	7.87	8.83	8.14	6.96	7.04	2.88
jgi.p|Scesp_1|1013168	8.55	7.56	8.92	10.97	9.56	12.38	9.58	9.84	12.75	11.08	9.79	10.09	9.67	12.3	14.46	8.2	8.81	8.32	7.06	8.13	7.23	10.15	11.85	11.67	10.37	14.17	12.76	14.85	20.84	18.72	9.1	12.78	15.7	7.45	7.22	6.97	6.43	6.77	5.49	12.31	13.55	14.63	17.32	16.2	14.87	19.66	22.76	22.14	14.5
jgi.p|Scesp_1|1013303	3.67	4.1	4.05	3.82	4.53	3.92	4.74	6.1	5.18	5.12	6.19	5.63	4.58	6.11	5.32	3.82	2.56	3.52	3.68	4.86	4.25	3.65	5.42	4.82	4.73	6.99	6.43	6.65	7.11	7.24	5.21	5.26	5.09	3.76	4.17	3.49	2.78	2.71	2.24	2.89	4.33	6.08	5.82	5.27	5.48	4.71	4.89	5.79	6.5
jgi.p|Scesp_1|1013627	0	0	0	0	0	0	0	0	0	0	0	0	0	0	0	0	0	0	0	0	0	0	0	0	0	0	0	0	0	0	0	0	0	0	0	0	0	0	0	0	0	0	0	0	0	0	0	0	0
jgi.p|Scesp_1|101375	2.99	3.39	4.93	4.35	3.93	3.06	3.43	1.83	3.66	3.71	2.35	1.99	3.04	2.23	3.91	3.71	2.13	3.86	2.06	2.47	2.18	3.08	4.47	4.38	1.64	2.53	3.89	3.4	2.91	2.03	1.54	1.96	3.57	3.12	3.14	2.97	2.99	14.62	10.27	7.65	10.49	8.38	8.4	4.97	5.42	4.16	2.88	3.01	1.68
jgi.p|Scesp_1|101385	31.65	25.71	33.55	28.02	16.3	21.95	33.53	24.19	28.64	31.96	28.66	31.11	30.03	32.08	27.21	38.35	29.22	35.82	17.7	22.4	25.2	21.55	25.24	25.79	19.59	15.57	24.49	18.41	15.7	19.08	20.1	14.47	15.47	15.74	14.17	14.05	28.64	38.25	30.95	45.33	33.82	45.92	24.71	27.84	29.52	16.73	10.74	14.94	13.7
jgi.p|Scesp_1|1014637	1.72	1.07	1.52	0.73	1.65	1.01	0.63	1.38	0.96	1.38	0.75	0.97	1.48	0.96	1	1.5	2.06	1.97	1.21	1.62	2.45	1	2.27	1.75	1.22	1.37	0.84	1.06	2.02	0.88	1.36	1.28	2.05	1.57	1.6	1.49	0.9	0.83	2.65	0.86	1.27	2.41	1.31	1.53	1.08	1.47	1.12	1.77	0.57
jgi.p|Scesp_1|1014681	49.39	48.58	56.37	40.93	40.3	45.86	56.25	52	49.57	60.9	70.62	73.61	51.06	63.35	65.58	78.48	70.06	72.38	51.19	60.64	58.68	35.57	41.55	48.87	50.98	54.79	56.56	58.29	61	50.23	65.8	61.06	64.09	69.12	67.75	63.5	64.25	86.21	89.8	42.22	36.62	47.75	43.74	41.65	41.44	54.5	55.41	68.05	55.67
jgi.p|Scesp_1|101475	0	0	0	0	0	0	0	0	0	0	0	0	0	0	0	0	0	0	0	0	0	0	0	0	0	0	0	0	0	0	0	0	0	0	0	0	0	0	0	0	0	0	0	0	0	0	0	0	0
jgi.p|Scesp_1|1014852	15.98	14.39	11.61	17.2	16.66	16.29	16.85	17.71	10.96	26.29	20.62	16.31	16.26	18.01	17.48	13.92	11.53	8.91	10.88	13.42	11.68	15.82	16.13	14.11	12.36	12.33	13.83	17.12	14.78	12.33	13.81	13.47	14.12	8.43	8.77	8.61	8.22	12.68	9.71	9.99	16.99	16.16	14.03	15.44	15.68	17.17	13.9	11.72	20.38
jgi.p|Scesp_1|1014853	7.03	8.61	9.65	8.79	11.24	8.72	14.08	12.34	10.25	15.57	12.88	14.13	13.22	12.45	9.5	6.53	7.08	5.51	7.06	8.28	7.07	10.84	8.11	7.68	8.57	8.75	7.84	12.7	9.29	5.77	10.04	9.51	10.64	7.79	7.32	7.32	5.12	6.77	9.83	9.32	9.42	6.85	8.63	16.32	15.32	8.84	10.9	11.1	16.97
jgi.p|Scesp_1|101499	18.37	18.91	16.57	18.54	20.06	21.72	22.61	21.1	22.05	22.4	24.19	25.15	20.61	22.29	22.15	19.35	17.93	17.61	9.47	9.96	9.11	9.21	13.05	12.95	16.77	19.53	18.04	20.11	21.46	21.74	11.81	11.57	11.5	12.16	12.02	12.34	8.43	7.49	8.12	11.73	16.2	11.7	18.68	20.41	15.38	17.2	20.17	19.7	12
jgi.p|Scesp_1|1015035	13.27	24.15	15.39	19.56	14.68	12.53	15.01	12.68	12.82	17	16.84	14.27	20.39	21.43	18.73	18.76	22.06	24.5	20.13	19.11	17.6	16.91	16.48	16.51	18.37	15.95	14.61	20.6	21.92	12.94	20.4	21.84	15.81	16.85	16.03	11.66	12.98	17.8	12.26	8.77	3.4	12.58	10.26	15.4	13.06	20.75	24.49	13.18	28.28
jgi.p|Scesp_1|1015036	7.87	7.05	7.27	4.91	5.69	6.33	7.4	8.19	8.14	6.35	9.01	10.92	12.16	9.93	10.66	10.01	12.11	10.42	9.19	8.28	7.46	8.42	7.2	8.02	9.74	8.59	8.18	9.82	8.41	8.93	11.69	11.92	13.01	7.08	8.28	8.37	4.85	5.82	4.82	8.42	6.84	6.99	6.75	10.6	6.83	7.98	7.59	10.04	11.36
jgi.p|Scesp_1|1015207	3.4	3.15	3.87	3.62	2.3	3.41	2.55	1.71	1.93	1.03	1.86	1.41	1.31	0.84	1.86	1.61	1.12	2.29	3.22	5.07	3.52	6.99	7.21	6.17	3.97	4.29	7.66	1.9	3.82	1.72	1.45	2.47	3.06	3.41	5	4.68	3.89	6.17	3.73	5.45	5.86	6.67	7.24	3.4	3.82	3.02	1.44	1.95	1.83
jgi.p|Scesp_1|1015352	6.78	7.02	7.36	4.04	5.38	3.77	4.09	4.18	6.08	7.18	4.99	4.48	12.02	8.05	10.87	7.62	6.88	6.58	10.1	10.47	8.54	9.38	7.56	8.45	7.09	8.26	8.12	6.87	8.54	9.91	18.88	17.6	17.78	12.63	13.76	14.28	9.99	12.39	17.2	10.74	9.68	5.96	7.07	5.72	6.42	7.87	8.56	9.05	11.81
jgi.p|Scesp_1|1015747	1.42	0.98	0.87	0.69	0.76	0.94	0.85	0.79	0.79	0.71	1.24	0.9	1.08	1.2	0.98	0.22	0.53	0.34	2.31	3.13	1.87	1.14	1.59	1.96	1.05	1.43	1.15	0.17	0.82	0.86	0.11	0.59	0.26	1.64	0.95	1.43	1.84	2.64	1.76	2.28	1.36	2.01	1.25	1.59	1.75	0.85	0.69	0.72	0.67
jgi.p|Scesp_1|1015778	4.92	2.38	3.75	5.3	7.35	3.84	4.7	2.38	5.16	4.38	6.19	6.76	4.29	5.75	6.9	2.54	3.07	1.62	8.24	9.42	7.09	6.04	5.65	6.78	4.21	5.2	4.92	2.4	2.84	2.79	2.2	2.33	2.75	6.98	5.7	6.4	7.06	9.13	7.03	6.33	8.42	5.09	3.71	8.1	6.74	3.93	4.16	4.62	4.9
jgi.p|Scesp_1|1015781	3.7	3.06	0.83	1.54	2.53	3.15	1.04	0.97	1.76	0.68	2.76	2.55	4.15	3.31	3.27	1.47	0.59	0	3.64	6.53	5.77	1.09	1.39	2.52	1.08	2.39	1.03	1.74	0	0.72	0	0.98	1.18	1.65	2.45	0.56	2.64	4.07	0	2.67	6.22	3.37	3.46	0.63	5.84	4.18	1.69	2.41	2.23
jgi.p|Scesp_1|1015910	1.93	2.79	2.77	4.2	2.31	3.28	3.15	3.23	3.57	3.91	2.38	2.81	2.36	3.88	3.14	4.02	3.25	3.45	2.07	3.97	2.92	3.63	3.1	3.37	2.8	3.34	4.22	2.29	5.18	2.4	5.28	6.73	5.03	3.18	5.2	3.76	0.53	0.41	3.95	3.37	1.75	2.56	4.36	5.33	3.87	2.65	3.47	3.23	2.37
jgi.p|Scesp_1|1016014	0.88	1.51	1.75	0.98	1.17	2.13	1.73	2.73	2.18	1.65	1.47	2.33	1.46	1.82	1.6	0.63	1.98	1.6	1.57	0.84	1.36	1.11	2.02	1.68	1.46	2.76	2.11	3.42	6.41	5.06	2.51	2.26	1.51	2.75	3.32	3.1	2.25	2.61	2.27	2.15	2.02	1.58	2.41	1.85	2.38	3.6	4.82	4.51	2.35
jgi.p|Scesp_1|1016082	1.77	0.88	1.94	1.37	1.02	1.8	2.43	1.29	2.35	1.36	2.77	1.92	3.46	3.16	1.82	0.98	0.4	1.52	2.74	1.87	2.25	1.81	1.55	3.03	0.36	2.56	2.06	2.71	4.41	7.67	2.97	2.62	2.37	2.95	3.27	2.63	0	0	0	1.28	0.96	1.13	1.65	1.67	2.49	5.33	4.52	3.23	3.35
jgi.p|Scesp_1|1016180	4.52	4.34	5.21	5.75	5.61	6.1	5.46	5.09	6.54	5.55	5.87	6.03	5.37	6.2	3.93	2.98	2.65	3.19	1.99	1.79	2.49	3.73	3.94	3.96	3.1	3.46	3.95	2.95	3.83	3.07	1.72	1.87	2.53	2.06	2.1	2.51	2.28	1.21	1.05	4.5	3.08	3.61	4.1	3.46	2.7	2.51	2.3	3.7	1.64
jgi.p|Scesp_1|1016758	7.52	4.59	4.55	4.98	4.18	3.59	3.75	3.75	2.78	2.2	3.33	2.94	4.14	2.83	2.17	7.84	5.34	3.83	15.8	12.93	16.58	7.87	9.04	8.56	6.37	8.49	5.52	1.59	2.47	1.61	5.63	5.83	5.9	9.63	7.82	7.16	13.63	6.78	3.54	5.92	3.95	4.07	3.83	3.91	5.44	3.32	1.8	2.89	2.09
jgi.p|Scesp_1|1016796	19.05	23.63	23.57	46.5	59.13	52.72	33.01	42.47	36.39	29.28	31.19	34.47	24.57	23.77	21.64	15.77	14.68	16.61	16.13	20.19	21.01	35.25	38.74	37.06	34.87	36.88	34.22	39.8	48.02	53.24	33.98	43.22	44.56	29.62	30.04	24.9	18.32	24.06	19.48	30.86	39.86	28.36	36.56	45.17	40.84	40.47	43.67	49.03	44.97
jgi.p|Scesp_1|1016834	0.44	0.73	0.93	1.29	0.43	1.64	1.02	0.68	0.82	0.95	0.64	1.6	1.74	1.19	3.5	0.82	1.66	0.32	2.16	3	2.96	3.65	3.38	4.51	1.21	1.87	2.01	2.27	2.92	1.61	3	3.13	2.98	2.47	3.29	2.52	1.72	3.04	1.32	2.99	3.88	3.46	2.63	2.63	2.23	3.51	2.6	2.57	4.83
jgi.p|Scesp_1|1017324	9.64	4.92	5.53	8.26	11.75	11.36	10.19	12.23	11.12	17.1	14.86	18.79	22.56	20.58	24.45	6.2	11.67	9.96	22.04	19	24.32	12.58	14.99	15.56	14.85	15.45	17.33	15.07	11.96	9.07	39.19	40.46	45.62	14.69	12.02	9.07	12.98	15.25	15.76	18.78	11.43	20.9	8.33	16.71	16.41	10.4	8.61	12.2	19.93
jgi.p|Scesp_1|1017425	0.52	0.34	0.49	0.2	0.1	0.35	0.51	0.28	0.46	0.66	0.27	0.31	0.51	0.19	1.07	0.1	0.23	0.22	0.54	0.64	0.19	0.32	0.82	0.49	0.32	0.56	0.4	0.11	0.43	0.42	1.09	1.65	1.04	0.65	0.48	0.33	0.17	1.33	0.23	0.15	0.75	0.55	1.36	0.25	0.42	0.3	0.42	0.19	0.76
jgi.p|Scesp_1|1017430	0.66	0.55	1.04	0.96	0.48	1.27	0.33	1.22	0.55	1.7	1.45	1.2	0.33	0.89	0.34	0.62	0.37	0.71	0.43	1.03	2.57	1.19	1.02	1.58	0.34	0.6	1.62	0.55	1.55	1.35	0.23	0.12	0.56	1.73	0.77	0.71	1.38	0.85	0.74	1.44	0.45	0.71	1.09	0.39	2.5	0.48	1.73	1.06	0.52
jgi.p|Scesp_1|1017435	4.39	7.64	4.82	9.78	8.85	9.72	9.48	11.26	8.78	5.62	11.47	11.92	6.46	6.29	11.76	3.26	3.95	3.77	12.48	12.02	9.59	12.64	9.26	8.37	6.76	6.76	8.97	9.16	11.88	7.16	2.46	7.33	4.91	7.78	4.47	5.6	11.7	6.77	10.8	10.48	8.75	7	5.34	9.89	14.57	7.26	13.36	15.24	6.48
jgi.p|Scesp_1|1017537	0	0.05	0.04	0	0.05	0	0	0.1	0.12	0.07	0.05	0	0	0.1	0.17	0	0.06	0	0	0	0	0.11	0	0	0.06	0	0.05	0	0.06	0	0.35	0.27	0.12	0.06	0	0	0	0	0	0.16	0	0.18	0.1	0	0.11	0.2	0.04	0.05	0
jgi.p|Scesp_1|1017741	28.48	34.67	29.72	9.67	13.81	9.5	11.67	7.53	9.46	8.84	6.65	4.96	13.26	13.53	14.52	40.63	35.15	35.82	32.38	41.36	33.16	18.72	25.94	19.6	16.73	17.69	13.58	25.96	23.53	18.35	43.88	45.6	35.3	41.64	49.77	55.92	26.67	27.55	30.87	12.96	10.78	18.89	16.49	12.53	10.34	17.1	12.93	8.99	26.15
jgi.p|Scesp_1|1018048	5.09	4.76	4.71	1.52	1.5	1.67	0.77	1.31	1.74	1.5	1.36	0.71	0.77	1.4	1.75	2.3	1.61	2.24	3.37	7.49	3.45	3.22	3.1	2.61	1.74	1.54	1.78	1.72	1.36	0.53	2.01	3.1	2.04	3.81	5.08	4.03	7.39	7.04	7.88	1.51	1.54	3.19	3.42	2.79	4.2	4.32	1.36	4.89	1.79
jgi.p|Scesp_1|1018120	1.19	1.34	1.47	1.24	0.57	0.87	1.84	0.78	1.04	1.09	0.96	1.39	1	1.07	1.14	0.79	1.53	0.91	1.91	1.8	1.47	1.66	1.87	1.95	1.57	1.62	1.99	1.4	1.95	2.31	3.22	2.43	2.76	1.6	2.44	1.27	0.28	1.31	1.33	1.11	1.08	1.09	2.07	1.31	1.88	1.9	1.91	1.71	2.78
jgi.p|Scesp_1|1018160	0.08	0.07	0.19	0.08	0	0.28	0	0.15	0	0.1	0.21	0.1	0.08	0.14	0	0.08	0.18	0.09	0.28	0.07	0.15	0.25	0.43	0.15	0.17	0.07	0.16	0.09	0.08	0.44	0.4	0.63	0.45	0.08	0.22	0.34	0.13	0	0	0.12	0	0.09	0.23	0	0.24	0.58	0.39	0.07	0.17
jgi.p|Scesp_1|1018165	0	0.41	0	0	0	0	0	0	0	0	0	0	0	0	0	0.46	0.56	0	0	0	0	0.51	0	0.95	0	0	0	0	0	0	0	1.48	0.56	0	0	0	0	0	0	0	0	0	0	0	0	0	0.4	0.46	0.53
jgi.p|Scesp_1|1018199	10.49	10.39	7.61	14.21	15.07	12.83	18.27	17.34	22.43	12.43	14.5	15.61	11.69	12.14	9.43	10.48	9.22	7.04	7.2	8.15	8.55	10.38	12.55	11.36	10.05	12.15	11.29	15.16	11.66	10.72	9.22	9.87	9.18	6	4.38	5.79	6.31	10.95	9	9.53	9.01	9.48	9.01	13.19	10.47	9.93	12	10.74	9.23
jgi.p|Scesp_1|1018464	6.17	3.5	4.01	3.62	3.04	2.97	2.39	2.98	2.8	3.02	2.48	2.99	1.83	1.96	3.18	1.28	1	1.31	4.62	4.81	4.73	6.68	7.57	5.81	4	4.56	5.3	7.4	4.9	5.52	3.69	4.67	4.36	5.33	4.66	2.85	3.38	2.3	2.72	3.88	4.2	4.06	2.89	2.89	3.92	3.74	3.9	3.71	3.6
jgi.p|Scesp_1|1018542	3.09	3.3	2.89	3.28	3.44	3.81	4.2	3.56	2.65	4.97	2.86	3.36	2.83	3.47	2.26	3.14	3.13	2.67	3.26	3.25	3.72	5.32	5.6	5.13	2.35	4.06	4.65	5.14	3.94	5	3.41	3.62	2.78	3.01	2.77	3.28	1	1.53	0.67	3.46	4.51	3.92	3.35	3.19	3.1	4.22	5.1	4.73	3.78
jgi.p|Scesp_1|1018551	8.15	9.86	10.66	47.82	51.87	63.78	56.81	68.11	49.62	32.28	46.01	38.14	25.74	32.36	29.91	5.91	6.53	3.93	1.37	0.99	1.36	16.27	27.41	24.57	22.31	29.7	28.54	27.15	39.66	46.45	7.8	7.09	7.54	1.27	1.04	0.7	0.62	0.48	1.26	9.01	15.28	18.33	28.57	34.54	39.1	31.92	31.95	31.41	11.75
jgi.p|Scesp_1|1018603	0.57	0	0.22	0	0	0.24	0.28	0	0	0	0	0	0.28	0	0.29	0.26	0.64	0	0.24	0.5	0.26	0.29	0.25	0.54	0.58	0.26	0.28	0.31	0.59	0.38	0.2	0.31	0.63	0.59	0.52	0.6	0	0	0.63	2.45	4.61	1.5	0	0	0.28	0.61	0.45	0.26	0.3
jgi.p|Scesp_1|101870	1.34	3.75	3.17	7.58	10.09	13.53	7.92	12.88	12.08	9.08	12.03	10.1	7.08	13.13	11.84	1.59	2.89	1.97	0.95	0.54	0.67	5.15	8.7	6.65	9.79	15.62	11.9	29.94	35.11	31.72	3.68	5.4	5.33	0.25	0.68	0.39	0.41	1.57	3.28	5.84	5.76	6.24	11.78	16.38	10.45	24.26	33.77	33.4	6.96
jgi.p|Scesp_1|1018719	0.88	1.7	1.38	1.98	3.65	2.24	2.3	4.82	0.65	4.12	2.29	2.12	3.45	1.83	2.71	3.53	1.97	1.57	0.5	0.78	1.87	1.2	2.06	1.67	2.1	1.59	3.13	1.29	2.44	1.19	1.84	1.63	0.65	1.83	1.36	0.62	0	0.75	0	8.47	3.98	1.56	2.19	2.43	1.47	0.84	2.11	1.34	2.16
jgi.p|Scesp_1|1018739	3.27	1.6	1.28	1.73	1.28	1.39	2.92	2.31	1.15	2.09	1.68	2.06	2.19	1.2	2.45	0.69	2.34	1.6	2.82	2.76	4.06	1.99	2.74	2.27	2.44	1.08	0.87	2.77	2.01	2.83	2.6	2.48	0.83	2.17	1.51	3	4.21	2.67	2.99	3.01	2.15	4.42	2.08	3.88	4.33	3.31	4.52	2.99	4.23
jgi.p|Scesp_1|1020067	4.23	3.05	3.21	4.62	4.97	3.37	6.02	6.12	6.06	5.77	5.82	4.44	3.61	4.64	4.22	6.08	5.06	4.54	1.65	1.93	1.49	2.8	2.64	2.73	3.36	2.1	2.26	3.3	2.27	3.89	2.96	2.83	2.59	1.71	2.15	1.16	0.45	0.7	0.61	2.07	3.96	2.76	2.04	3.72	2.2	2.16	2.18	1.87	5.61
jgi.p|Scesp_1|1020081	1.12	1.52	1.12	1.48	1.08	0.52	0.8	1.49	1.36	0.78	1.24	1.29	1.2	1.64	1.37	1.14	1.38	0.66	0.18	0	0.28	0.63	0.27	0.97	0.63	0.65	0.3	1.01	0.64	0.14	0.29	0.72	0.8	0.43	0.66	0.33	0.85	0.52	0.46	0.81	0.46	0.98	1.24	0.36	0.21	1.03	0.65	0.93	1.18
jgi.p|Scesp_1|1020102	0.77	0.91	0.34	0.74	0.74	0.19	0.54	0.4	0.73	0.7	0.67	0.46	1.07	0.69	1.02	0.81	0.74	0.94	0.57	0.19	0.3	0.34	0.29	0.31	0.45	0.3	0.53	0.24	0.46	0.45	0.23	0.37	0.12	0.8	0.51	0.12	0	0	0.24	0.95	0.2	0	0.41	0.26	0.11	0.47	0.26	0.5	0.58
jgi.p|Scesp_1|1021273	30.48	27.8	30.87	41.26	34.29	36.95	44.74	40.34	40.68	36.26	37.26	37.97	27.87	32.05	27.86	30.99	24.3	27.7	13.71	15.89	14.16	19.15	21.3	21.13	17.37	21.06	19.02	10.83	14.4	14.87	14.37	18.59	22.15	15.37	13.15	13.09	11.6	11.62	14.16	15.76	12.21	16.26	19.8	16.73	16.74	13.92	14.48	13.06	13.73
jgi.p|Scesp_1|1021537	0.46	1.53	0.72	1.79	0	1.18	2.26	0.84	1.02	0.59	0.8	0.28	1.36	0.41	1.43	2.14	1.56	0.5	2.78	0.81	2.1	0	0.41	1.76	1.42	0	0.9	0	0	0	0	0.86	0	0.48	1.71	0.98	0	0	2.06	0.67	0	0.49	0.43	2.19	0	0.33	0.37	0	0
jgi.p|Scesp_1|1021568	3.24	3.28	3.9	3.56	2.5	2.8	3.56	3.01	4.29	4.76	3.66	4.08	3.84	4.37	3.63	2.33	2.82	3.06	3.37	4.01	3.83	4.07	5.01	4.28	4.17	4.55	5.88	2.7	2.26	2.23	1.93	2.47	2.27	4.23	3.98	4.62	2.33	3.35	1.73	5.73	4.68	4.83	3.62	4.3	3.94	2.15	1.97	1.63	1.99
jgi.p|Scesp_1|10216	0.62	2.56	2.18	2.4	1.48	1.84	3.04	2.27	2.06	3.17	5.39	4.29	2.13	3.05	3.19	0	1.04	1	4	7.92	5.07	4.77	5.44	6.79	2.54	3.64	3.01	6.46	4.19	2.1	0.87	2.3	3.11	5.48	6.02	3.95	6.7	0.8	6.23	6.94	10.38	3.95	2.9	2.94	1.56	4.67	4.21	3.39	2.61
jgi.p|Scesp_1|1021876	1.96	2.17	3.08	1.77	2.51	1.34	1.54	2.52	1.45	3.35	1.71	3.63	2.7	4.57	2.56	0.85	2.35	2.25	2.59	2.2	1.31	1.88	3.45	3	2.96	2.49	3.19	3.45	3.27	2.67	3.57	2.77	1.9	1.91	1.7	1.39	0.87	1.68	0.29	2.75	4.03	4.32	1.47	0.93	1.84	3.01	1.89	2.87	1.79
jgi.p|Scesp_1|1021916	0	0	0	0	0	0	0	0	0	0	0	0	0	0	0	0	0	0	0	0	0	0	0	0	0	0	0	0	0	0	0	0	0	0	0	0	0	0	0	0	0	0	0	0	0	0	0	0	0
jgi.p|Scesp_1|1022029	7.32	11.06	9.79	42.53	38.42	53.86	39.29	46.12	38.25	37.5	36.74	28.04	24.5	24.66	29.27	10.39	12.58	12.95	2.6	2.66	1.96	10.62	19.29	19.3	16.35	22.62	20.95	25.05	29.56	26.32	5.72	7.83	12.52	1.8	1.59	2.29	2.15	4.43	6.74	23.35	19.12	15.57	27.39	19.4	23.81	19.81	21.03	31.47	8.62
jgi.p|Scesp_1|1022245	0	0.57	1.08	0.33	0.66	0.58	1.01	0	0.38	1.76	0.9	0.62	0	0	0	0.64	0.39	0.37	0.59	0.61	0.62	1.06	2.11	0.65	0.7	0.93	1.33	4.14	1.07	0.47	0.24	0.64	1.53	1.07	0.32	0.73	1.71	0.88	0	1.98	0	4.01	0.64	0.81	1.03	0.49	0	0.94	2.17
jgi.p|Scesp_1|1022285	0.57	1.07	1.33	1.64	1.71	1.1	1.67	2.15	1.26	1.86	2.32	1.66	1.98	2.31	1.75	0.3	0.27	0.69	0.7	0.64	0.74	1.58	1.35	1.85	1.66	2.05	1.34	2.04	2.1	4.5	0.62	0.72	1.54	0.59	0.52	1.38	0.27	0	0.54	1.29	0.59	1.81	1.21	2.78	1.95	2.03	2.72	3.18	1.28
jgi.p|Scesp_1|1022639	1.25	4.13	3.91	4.02	3.39	3.71	4.48	4.18	1.61	3.19	4.7	3.63	4.48	3.9	3.42	3.86	3.27	3.12	1.43	3.12	1.7	2.99	4.01	2.18	3.62	3.76	2.43	4.56	3.46	3.1	3.92	2.16	2.32	1.3	2.88	1.33	0.69	2.13	0.46	1.2	5.65	3.75	4.47	2.22	0.84	2.24	3.49	1.9	3.06
jgi.p|Scesp_1|1022640	1.67	1.07	2.15	1.33	1.53	1.36	1.05	2.44	1.35	2.05	2.19	1.84	1.34	1.29	1.88	2.19	1.37	1.72	1.38	1.48	1.39	1.72	1.41	1.02	2.19	1.72	1.33	2.17	1.82	2.69	1.33	1.38	1.28	1.43	0.92	1.54	0.76	1.37	0.34	0.94	1.31	1.94	1.14	0.81	1.38	1.7	1.52	1.39	2.01
jgi.p|Scesp_1|1022887	3.34	4.8	4.81	4.1	3.53	2.37	3.17	3.06	4.46	3.57	3.01	2.69	5.25	5.39	4.02	5.49	4.26	6.59	2.02	2.95	2.23	2.52	3.53	2.23	3.43	1.72	1.84	6.61	5.33	3.33	8.11	8.77	10.72	3.02	4.13	3.44	2.79	1.72	1.25	4.68	1.92	3.32	1.88	1.32	2.02	3.77	1.79	0.71	4.7
jgi.p|Scesp_1|1022916	0.52	0.79	0.61	0.67	0.83	0.96	0.93	0.48	1.15	0.89	1.06	0.84	0.76	1.24	0.8	0.48	0.78	0.47	0.82	0.23	0.87	0.98	0.61	1.16	0.53	0.55	0.67	0.67	1.17	2.12	1.45	1.77	0.68	0.81	0.56	0.55	0.43	0.67	0	0.94	1.02	0.74	0.49	0.31	0.61	0.62	0.76	0.87	1.46
jgi.p|Scesp_1|1022977	2.63	3.46	3.1	3.83	4.21	7.1	4.31	5.03	6.58	3.09	3.82	4.77	2.8	3.93	3.17	2.24	2.22	2.6	0.76	0.39	0.6	2.48	4.24	2.3	2.7	5.77	4.27	7.23	13.93	11.03	2.15	4.32	7.61	0.23	1.22	0.7	0.37	1.13	2.45	1.91	2.19	3.27	2.88	7.29	5.96	7.58	11.78	13.64	4.4
jgi.p|Scesp_1|1022990	0.11	0.33	0.45	0.89	0.55	1.07	0.62	0.52	0.83	0.37	0.4	0.48	0.45	0.56	0.59	0.32	0.19	0.12	0.15	0.15	0.36	0.47	0.65	0.38	0.53	0.57	0.56	0.94	1.84	1.24	0.2	0.19	1.02	0.06	0.26	0.06	0.1	0.44	0.13	0.41	0.98	0.73	1.02	0.68	0.52	1.68	1.19	1.51	0
jgi.p|Scesp_1|1023184	5.97	6.24	6.42	9.23	8.83	12.6	11.2	11.48	12.25	12.2	12.84	11.36	9.98	10.74	9.32	4.65	4.72	5.26	6.17	6.99	5.88	9.85	10.78	11.86	10.06	12.14	12.15	11.94	16.35	13.89	5.42	5.19	5.9	6.62	6.23	5.5	4.93	5.67	4.45	10.51	12.98	8.7	11.23	11.87	9.42	13.16	13.53	14.8	8.79
jgi.p|Scesp_1|1023375	1.63	1.03	1.28	0.74	0.74	1.14	0.94	1.14	0.75	1.48	0.92	0.87	0.85	1.03	2.87	1.52	1.62	1.65	0.91	2.29	2.1	2.17	1.69	1.56	2.17	2.52	2.24	1.79	1.9	1.83	1.81	2.39	2.25	1.9	2.4	1.94	2.08	1.48	0.21	1.18	0.35	2.14	1.89	2.39	1.74	2.21	3.31	2.11	1.82
jgi.p|Scesp_1|1023447	5.12	4.41	5.06	7.49	6.69	7.24	7.69	6.9	7.97	5.71	6.02	6.27	4.83	5.64	6.07	3.43	3.51	3.96	1.5	1.76	1.73	4.21	5.22	4.06	3.84	5.71	6.28	6.19	7.14	6.75	1.47	1.73	2.98	2.19	1.99	1.74	0.85	1.19	1.95	3.08	3.81	4.41	6.38	5.89	4.69	5.49	7.84	7.3	3.67
jgi.p|Scesp_1|1023527	1.56	1.34	1.68	1.96	1.33	2.42	2.05	1.86	1.09	1.34	1.11	1.26	0.51	1.4	1.37	1.61	0.72	1.43	0.45	0.26	0.32	1.01	1.27	1.55	0.95	0.63	1.8	0.89	1.51	1.42	1.26	2.02	2.85	0.6	0.7	0.43	0.48	1.19	0.13	0.88	2.36	0.92	1.19	1.3	2.62	1.5	1.67	1.43	0.92
jgi.p|Scesp_1|1023579	1.23	1.66	1.27	0.38	0.81	0.6	1.01	0.35	0.79	1.82	0.96	0.97	1.14	1.27	2.13	1.26	1.02	1.39	2.45	3.59	2.94	1.92	2.38	1.91	2.65	1.99	3.2	3.69	3.69	3.86	4.11	4.07	4.33	2.76	2.51	2.95	2.58	2.99	1.16	3.73	1.7	2.4	2.23	1.99	2.27	3.16	3.1	2.42	3.81
jgi.p|Scesp_1|1023616	5.5	4.87	4.67	5.7	4.63	5	6.81	5.8	5.53	11.49	8.73	9	7.47	8.77	8.77	2.38	4.24	3.32	4.48	4.99	5.42	3.64	6.43	5.68	4.8	5.12	5.8	3.72	2.9	2.76	3.06	2.91	3.12	4.24	5.03	5.21	5.78	5.62	4.89	5.18	5.6	4.25	4.3	3.93	4.09	4.17	3.56	2.07	3.26
jgi.p|Scesp_1|1023884	0.67	0.83	0.66	2.84	0.89	4	2.3	2.61	2.51	1.61	3.58	1.62	2.55	2.25	2.42	0.16	0.47	0.45	1.73	1.11	1.15	1.81	5.16	4.16	3.96	4.86	5.06	9.95	8.46	8.43	5.34	5.79	6.94	2.1	2.1	2.41	0.56	1.94	0.94	4.43	6.84	4.01	5.88	3.68	5.06	6.33	6.65	6.9	4.77
jgi.p|Scesp_1|1023914	6.25	6.33	7.86	16.53	23.81	20.36	17.73	22.27	22.37	15.13	17.89	16.34	11.78	16.61	10.43	3.41	3.24	2.24	3.25	3.59	2.98	10.2	10.12	10.7	9.78	10.79	10.92	16.35	15.49	13.89	5.07	3.02	2.55	1.86	1.56	2.01	4.3	3.32	3.11	11.27	13.67	9.18	11.14	12.12	12.68	15.84	15.26	18.95	11.61
jgi.p|Scesp_1|1024087	8.41	8.01	7.49	11.57	10.8	10.94	12.61	14.89	14.65	11.8	12.97	13.31	11.49	12.31	12.3	7.6	6.52	6.84	9.21	8.23	6.21	14.26	13.99	16.48	23.23	21.32	19.81	37.08	38.21	42.48	14.32	14.73	14.75	8.18	7.06	7.5	7.58	2.63	2.29	15.63	10.2	16.08	20.64	23.32	23.79	31.48	40.24	34.8	15.7
jgi.p|Scesp_1|1024194	0	0.11	0	0	0	0	0	0	0	0	0	0	0.13	0	0.14	0	0	0.14	0	0	0	0	0	0	0	0	0.13	0	0	0	0.56	1.55	0.45	0	0	0	0	0.35	0	0	0	0	0	0	0.14	0.1	0	0	0.14
jgi.p|Scesp_1|1024205	0.13	0	0.1	0.12	0	0	0.12	0	0	0	0	0	0.25	0.23	0	0.47	0.14	0.95	0.11	0.22	0.11	0	0	0	0	0	0.37	0	0	0	3.97	8.9	5.79	0	0	0.13	0	0	0	0	0.23	0	0.24	0	0	0.09	0.2	0.23	2.39
jgi.p|Scesp_1|1024258	10.11	15.45	15.62	15.31	13.04	14.26	16.75	17.08	18.25	18.22	14.04	18.49	13.03	18.1	21.49	13.21	10.66	11.55	26.95	27.63	23.6	25.34	30.28	24.72	24.66	26.91	27.07	27.07	19.73	10.73	25.88	30.96	24.03	37.24	43.61	35.98	22.64	22.74	31.11	24	23.2	28.57	21	15.74	20.98	21.13	19.99	17.9	31.98
jgi.p|Scesp_1|1024587	0.31	1.78	1.2	0.59	1.18	0.52	0.9	0.84	0	3.15	1.07	1.3	1.2	0.82	1.26	1.14	1.38	3.96	0.79	1.08	1.4	0.63	0.81	1.17	1.58	1.11	2.09	1.35	4.15	0.83	2.15	2.28	1.37	1.6	4.26	3.92	1.02	0	0	10.65	0.56	1.63	1.15	1.46	0.93	1.99	2.7	2.8	2.91
jgi.p|Scesp_1|1024629	3.23	3.45	2.7	2.52	2.8	2.48	3.37	2.67	2.78	5.61	4.45	4.9	3.89	5.69	3.76	3.77	3.51	2.91	3.05	3.68	3.42	3.43	3.94	3.38	3.64	4.53	3.75	5.61	5.75	3.82	7.22	8.24	6.99	5.32	4.15	4.32	11.98	9.64	19.81	3.47	7.46	4.32	6.04	3.83	4.09	7.27	5.42	6.09	6.26
jgi.p|Scesp_1|1024638	10.03	8.88	7.87	7.03	7.96	5.89	10.35	7.28	9.02	16.17	12.19	13.66	10.86	10.67	9.62	12.68	13.99	9.85	10.57	13.13	10.86	6.4	7.75	8.74	10.29	11.74	10.6	11.58	14.03	13.86	24.8	25.59	28.03	19.83	14.25	15.63	18.72	22.66	34.03	8.75	11.59	13.42	11.64	15.17	14.78	14.05	13.15	23.85	26.78
jgi.p|Scesp_1|1024669	21.54	10.71	16.15	10.66	15.62	12.63	13.15	13.59	15.95	14.1	16.26	17.32	15.97	14.14	14.79	16.45	25.29	12.35	11.55	13.53	12.2	10.82	4.63	6.85	8.85	8.67	4.19	7.36	4.48	5.85	10.05	12.43	5.89	6.49	7.98	3.56	2.39	0	2.14	4.15	6.51	10.18	8.06	19.3	17.81	11.01	9.96	10.93	14.12
jgi.p|Scesp_1|1024742	7.43	6.32	7.44	6.89	6.34	6.32	7.9	5.2	5.5	8.59	5.75	7.09	8.7	8.4	6.8	7.66	7.07	7.21	6.4	5.74	5.54	7	7.61	9.05	5.72	7.57	6.12	4.53	4.94	3.5	3.9	4.82	5.08	6.56	6.3	4.39	2.75	3.45	4.15	5.15	6.45	5.81	6.08	5.14	6.64	3.04	3.47	3.3	5
jgi.p|Scesp_1|1024804	5.63	5.69	6.48	4.05	5.92	7.12	5.58	6.14	8.4	9.96	8.04	7.7	11.27	10.85	10.28	5.28	5.01	6.4	6.47	7.77	6.99	7.11	9.15	9.16	7	7.87	9.24	10.07	11.33	9.69	7.28	10.03	10.02	7.49	8.3	7.7	8.04	11.86	11.04	9.04	8.9	7.7	8.38	8.01	7.99	9.37	10.95	10.83	10.01
jgi.p|Scesp_1|1024861	0	0	0.47	0	0	0	1.16	0	0	2.28	0	1.43	0	0.53	0	0	0.67	0	0	0.52	0.54	0.61	1.04	2.26	1.22	1.07	0	0	0	0	0	0.22	1.33	0	0.55	0.63	0.99	0	0	0.43	4.84	0	0	0	0.6	0.85	0.95	0.54	0
jgi.p|Scesp_1|1024959	0	0	0	0	0	0	0	0	0	0	0	0	0	0	0	0	0	0	0	0	0	0	0	0	0	0	0	0	0	0	0	0	0	0	0	0	0	0	0	0	0	0	0	0	0	0	0	0	0
jgi.p|Scesp_1|1025001	1.64	1.36	2.09	0.4	0.59	1.22	1	1.12	0.45	1.83	1.07	0.86	2.21	0.73	0.21	0.38	1.15	1.1	0.88	0.18	0.19	1.05	0.9	0.19	1.26	0.74	0.4	2.02	1.06	3.61	0.43	0.46	0.69	0.64	1.51	0.44	0.34	1.58	3.2	3.99	3.71	0.87	0.38	0.97	0.82	1.03	1.31	2.43	0.22
jgi.p|Scesp_1|1025020	8.01	8.85	8.82	7.17	8.85	5.79	8.01	8.58	10.8	11.04	7.72	10.85	10.78	11.45	12.04	6.92	9.17	10.99	7.38	7.21	7.48	8.08	8.55	8.84	10.76	9.31	9.96	9.07	7.5	8.56	7.83	7.96	6.99	9.09	9.05	11.1	8.14	6.99	7.89	8.75	10.23	8.09	9.05	4.72	5.02	6.2	5.89	5.02	6.96
jgi.p|Scesp_1|1025886	0.3	0.25	0.24	1.17	0.29	0	0.3	0.28	1.01	0.77	0.53	0.18	1.18	0.81	0.62	0.28	0.34	0.32	0	0	0.27	0.62	0.53	0	2.17	0.55	1.17	0.33	0.94	1.64	0.63	0.56	0.67	1.26	0.84	0	0	0.78	0	0.22	0.55	0	0.85	0.36	0.91	1.08	0.97	0.55	0.64
jgi.p|Scesp_1|10260	0.09	0	0	0.08	0.17	0	0	0	0.19	0.11	0	0.05	0.17	0.08	0.09	0	0	0	0.15	0.08	0.31	0.27	0.08	0.08	0.09	0	0.17	0	0.18	0.12	0.06	0.1	0.19	0.27	0.16	0.18	0	0	0.39	0.19	0.24	0.09	0	0	0.17	0.25	0.21	0.16	0.09
jgi.p|Scesp_1|1028255	1.05	1.83	0.82	0.9	0.78	1.68	1.37	1.39	1.55	1.04	1.32	0.84	1.6	2.08	1.2	0.97	0.92	2.13	0.8	0.51	0.74	0.96	1.02	0.67	0.48	1.27	1.02	0.89	0.61	1.27	1.06	1.17	0.78	0.12	0.65	0.74	0	0	0.26	1.09	0.53	0.62	0.65	0.41	0.7	0.67	0.19	0.21	0.61
jgi.p|Scesp_1|1028339	4.83	4.93	5.18	7.21	7.05	8.78	6.02	4.68	6.09	5	6.56	4.88	4.2	5.41	6.13	2.5	3.76	3.2	3.68	5.17	4.06	5.45	5.72	5.68	4.87	6.91	6.97	6.94	8.13	5.18	2.99	2.86	2.39	2.71	1.89	2.18	1.39	1.67	4.37	5.58	6.83	5.74	4.96	6.95	4.3	5.68	6.4	5.27	3.04
jgi.p|Scesp_1|1028378	8.67	3.95	4.08	5.46	7.9	7.38	6.8	7.54	3.37	7.22	6.79	5.49	5.95	6.98	7.59	6.04	4.87	1.86	2.24	4.59	4.73	4.45	1.9	6.61	9.79	2.36	5.06	3.81	7.66	8.83	3.94	4.02	5.33	2.26	2.41	0.46	0	0	0	6.58	3.93	6.91	6.49	4.62	5.23	8.1	4.51	7.13	3.2
jgi.p|Scesp_1|1028454	4.15	4.51	4.51	2.73	2.78	3.23	3.99	2.54	3.3	4.41	2.86	3.47	3.53	4.48	5.85	6.94	5.24	6.81	4.28	5.53	3.03	5.35	6.4	5.3	4.14	4.93	3.35	8.77	10.63	7.23	7.78	6.75	5.87	6.04	6.6	7.49	5.22	7.44	5.78	5.55	5.04	5.2	6.77	4.27	4.02	8.5	6.64	4.97	5.94
jgi.p|Scesp_1|1028508	2.24	2.68	2.34	3.49	3.94	3.6	2.44	3.53	3.04	3.5	3.9	3.37	2.07	2.45	2.31	1.27	0.84	0.94	2.36	1.76	1.92	3.07	2.62	1.9	3.83	4.73	3.27	3.41	1.94	2.2	1.91	1.94	2.36	0.78	1.15	0.4	1.24	0.64	1.11	3.24	2.7	2.91	2.79	3.1	4.13	2.32	2.89	2.27	1.97
jgi.p|Scesp_1|1028568	3.24	3.33	2.48	5.76	7.11	10.32	13.94	16.9	15.43	24.03	21.51	25.24	57.8	53.13	57.82	26.52	26.9	22.65	3.86	2.45	3.87	5	6.17	7.88	18.55	26.64	24.27	58.07	81.84	88.3	43.44	68.15	78.04	9.09	8.36	8.21	2.44	2.18	1.38	2.9	8.68	8.37	29.25	35.79	25.78	52.84	74.3	83.44	66.8
jgi.p|Scesp_1|1028763	0.86	1.16	1.35	1.77	1.65	2.01	2.42	2.36	2.5	0.82	0.84	2.14	0.95	1.54	1.88	0.4	0.6	0.12	0.83	0.47	0.68	1.77	1.51	1.84	1.32	1.75	0.73	0.59	1.79	2.19	0.38	0.4	0.72	0.45	0.2	0.34	0.18	0	0.48	1.71	2.33	1.83	2.01	2.42	2.48	1.23	1.37	1.18	1.36
jgi.p|Scesp_1|1028947	2.48	3.04	2.88	2.58	2.47	2.58	2.34	2.69	2.75	3.29	4.16	4.1	2.34	3.86	3.41	4.6	3.61	5.72	2.06	2.19	1.5	2.45	2.5	3.24	3.21	3.41	4.38	5.65	4.68	5.36	6.75	4.8	4.83	3.92	5.87	4.79	4.13	3.78	5.34	3.52	2.5	3.61	3.35	2.4	3.32	3.7	3.97	3.27	5.61
jgi.p|Scesp_1|1029000	0.12	0.3	0.19	0.12	0	0.1	0	0.11	0.4	0.15	0.31	0.14	0.35	0	0.12	0.33	0.4	0.39	0.21	0	0	0.25	0.11	0.34	0.25	0.54	0	0.13	0.12	0	0.08	0.31	0.4	0.25	0.33	0.13	0	0	0.54	1.74	0.76	0.13	0.45	0.28	0.24	0.35	0.38	0.55	0
jgi.p|Scesp_1|1029041	5.01	3.9	3.77	3.96	2.55	4.27	4.72	3.56	3.98	4.06	2.58	2.59	2.91	2.56	5.59	3.7	3.45	3.96	3.35	5.06	2.7	5.47	5.66	5.56	3.78	7.04	7.37	4.72	6.49	6.25	5.01	6.23	5.72	2.99	6.44	6.64	10.74	11.31	16.25	6.59	9.64	7.18	9.76	5.7	4.73	10	7.78	8.04	7.76
jgi.p|Scesp_1|1029048	1.67	1.92	1.92	4.24	3.09	3.07	2.53	3.54	3.72	1.98	3.7	3.11	2.78	3.46	2.12	1.08	2.46	1.25	0.78	1.36	1.29	3.18	1.92	3.32	2.12	3.85	3.01	2.26	2.68	2.97	1.08	1.43	1.58	1.75	1.07	1.78	1.5	1.99	1.15	1.49	2.8	2.74	2.05	1.99	3.24	2.22	2.99	2.24	1.09
jgi.p|Scesp_1|1029083	0.86	1.6	1.93	2.49	1.23	1.55	1.58	1.37	1.55	1.92	1.96	1.03	0.84	1.25	0.88	1.09	0.72	0.58	0.83	0.57	0.68	1.54	1.6	1.12	0.88	1.17	1.25	0.94	1.45	1.16	0.38	0.64	0.48	1.56	0.6	0.68	1.07	1.38	0	1.63	4.18	1.14	1.6	0.89	0.75	0.77	1.8	1.08	0.9
jgi.p|Scesp_1|1029320	0	0	0.16	0.39	0.57	0.17	0	0	0.22	0.25	0.17	0.12	0.2	0.36	0.2	0	0	0.21	0.34	0.18	0.54	0	0.35	0	0.2	0.18	0.19	0.66	0.83	0.27	2.09	0.81	1.56	0.21	0	0.21	0	0	0.89	0.29	0	0.42	0.37	0.47	0	0.14	0.16	0.18	0.63
jgi.p|Scesp_1|1029385	1.26	1.15	1.78	1.18	1.45	1.07	1.2	1.58	1.35	1.51	1.76	1.37	0.78	1.39	1.52	0.82	1.28	1.17	0.98	1.26	1.23	1.43	1.03	1.28	1.17	1.1	1.6	1.11	1.4	1.77	0.88	0.64	1.36	1.23	1.4	0.72	0.84	0.65	1.03	0.85	0.91	1.16	1.18	1.3	0.89	1.3	1.21	1.15	1.24
jgi.p|Scesp_1|1029455	0.62	0	0	0	0.59	0	0.61	0	0	0	1.08	0	0	0	0	0	0	0	0	0	0	0	0	0	0.63	0	0	0	0	0	0.43	0	0	0	0.57	1.32	0	1.59	0	0	0	0	0	0.73	0	0	0	1.13	0
jgi.p|Scesp_1|1029512	3.26	2.76	3.22	3.61	3.5	3.1	2.89	2.49	3.53	3.58	3.31	3.23	3.35	4.16	2.56	2.59	3.14	3.42	2	2.6	1.77	2.39	3.88	3.03	2.79	3.72	3.85	3.75	5.32	5.27	2.88	2.65	3.82	1.7	1.94	1.32	1.16	1.59	2.08	3.08	4.36	2.72	4.28	4.32	4.37	4.74	4.66	4.18	2.94
jgi.p|Scesp_1|1029535	1.84	4.07	2.89	1.98	1.18	1.22	2.21	3.75	2.73	5.5	2.49	2.59	3.21	3.48	5.48	2.47	1.84	3.96	3.17	3.43	5.4	2.1	3.78	2.93	1.47	4.45	3.58	4.72	4.68	3.06	8.59	5.16	6.41	5.55	4.17	2.18	0.34	1.58	2.75	3.85	2.41	3.92	3.64	6.55	3.29	5.88	2.62	5.42	3.88
jgi.p|Scesp_1|1029539	1.25	1.12	1.72	2.12	0.9	0.89	1.84	1.53	1.04	1.87	1.73	1.32	1.33	1.21	1.07	1.45	1.52	1.12	1.62	1.66	1.04	1.72	2.29	1.29	0.86	2.55	2.03	1.03	2.39	1.13	1.75	2.52	1.17	1.52	1.84	1.89	0	2.41	2.8	0.68	1.13	2.11	2.24	2.23	1.89	1.88	2	1.62	1.87
jgi.p|Scesp_1|1029577	4.35	4.8	2.73	2.81	4.17	4.69	5.4	4.25	7.08	6.68	12.87	7.87	5.4	6.74	3.58	0.81	0.98	0.93	3.25	3.84	2.9	2.98	2.04	2.76	3.57	4.2	4.8	3.82	2.11	5.12	3.85	1.94	0.65	4.23	4.56	6.17	7.24	2.23	2.59	5.45	3.41	5.24	2.98	4.47	5.25	5.42	3.94	2.65	4.28
jgi.p|Scesp_1|1029601	1.11	1.1	0.87	0.75	0.74	1.6	1.09	0.71	0.98	1.56	0.96	1.2	0.54	1.59	1.14	0.21	0.12	0.36	0.48	0.88	0.61	1.14	1.27	0.74	0.34	0.9	1.19	0.73	0.23	0.9	0.31	0.21	0.25	0.69	0.51	0.35	2.95	5.41	3.47	0.56	2.91	1.41	1.14	1.18	0.45	1.12	0.89	1.21	0.7
jgi.p|Scesp_1|1029740	3.64	1.51	1.43	4.94	4.54	3.72	3.57	3.67	4.05	2.8	5.08	5.71	4.29	6.19	4.88	2.71	1.64	0.78	2.82	3.22	5.31	3	2.24	4.86	3.37	3.63	6.74	9.2	9.85	8.41	4.33	2.43	1.22	0.76	2.36	2.33	2.43	1.87	3.26	1.32	5.61	3.1	6.82	11.23	9.53	8.9	13.71	12.98	9.21
jgi.p|Scesp_1|1029764	11.45	15.4	13.9	9.84	8.5	10.49	18.03	14.05	11.28	24.64	20.33	17.86	22.06	26.88	26.27	25.49	25.99	26.25	11.73	8.21	9.64	11.33	7.22	10.72	10.43	12.92	14.09	13.53	9.22	9.4	19.36	24.3	18.37	21.63	16.61	16.55	15.12	3.33	8.7	14.22	9.99	5.98	13.14	11.27	9.35	14.76	10.56	6.52	11.62
jgi.p|Scesp_1|1030214	1.48	2.46	1.86	4.02	3.99	2.78	3.2	4.07	3.62	6.46	5.42	6.98	3.49	1.86	1.22	4.13	3.67	3.83	2.56	1.83	2.43	3.05	3.13	4.24	4.87	2.42	3.46	0.98	1.23	7.66	2.28	1.87	2.99	2.47	3.85	4.73	4.94	2.29	0.66	5.36	0.81	3.47	2.78	3.17	3.58	2.35	2.85	6.78	2.5
jgi.p|Scesp_1|1030388	7.91	8.28	8.4	8.35	7.85	8.67	8.53	9.98	11.84	11.24	10.21	11.82	6.91	9.33	9.89	6.9	8.14	7.53	5.05	4.62	4.3	5.9	6.47	7.2	8.16	7.63	5.63	2.98	3.4	3.69	5.42	5.37	5.15	6.73	6.52	5.27	6.03	8.7	10.21	8	9.7	6.36	6.88	6.02	5.62	3.68	2.33	2.91	3.9
jgi.p|Scesp_1|1030568	0	0	0	0	0	0	0	0	0	0	0	0.06	0	0.09	0	0	0	0	0.18	0.28	0.09	0.21	0.09	0.2	0.21	0	0	0.34	0.11	0	0.29	0.12	0	0	0	0.22	0.17	0	0	0.45	0.38	0.33	0.1	0	0	0.22	0	0.29	0
jgi.p|Scesp_1|1030707	32.58	25.41	18.61	31.09	28.51	29.16	26.33	29.62	31.39	22.4	25.87	26.3	20.45	24.44	23.44	24.69	22.35	22.65	13.21	15.87	10.91	15.76	15.16	18.28	15.99	21.48	19.59	18.68	20.44	16.27	12.91	16.36	15.81	12.24	13.09	10.96	2.79	4.93	6.43	13.34	13.03	12.23	22.19	26.7	18.07	17.74	20.72	18.82	15.65
jgi.p|Scesp_1|1030833	8.33	8.44	8.95	8.19	7.19	6.71	8.74	7.63	6.4	8.78	8.87	8.43	7.92	8.26	8.12	9.94	8.79	8.33	5.57	6.96	6.07	5.86	5.29	5.01	5.66	5.92	5.36	3.38	4.27	4.96	4.93	6.13	5.59	6.61	5.64	4.7	3.74	5.27	5.16	5.56	5.69	5.59	5.1	3.57	4.06	4.93	4.72	4.33	5.33
jgi.p|Scesp_1|1031110	0.48	2	1.89	1.4	2.78	4.11	1.9	3.1	1.07	1.24	1.26	1.75	2.37	1.73	0	2.24	2.17	0.52	3.74	4.69	3.52	4.97	3.4	3.22	1.98	4.81	8.93	4.24	5.03	6.56	4.39	3.41	4.86	1.51	2.24	1.54	0	2.48	0	6.29	1.75	5.65	8.13	9.16	7.29	4.86	1.93	7.06	6.11
jgi.p|Scesp_1|1031312	0.8	1.02	1.08	1.12	1.53	1.17	1.49	1.46	1.85	1.3	1.2	1.35	0.99	1.17	1.27	1.88	1.14	0.54	0.62	0.26	0.66	0.74	1.02	0.41	1.11	1.18	1.2	1.19	1.43	0.49	1.42	1.45	1.46	0.75	0.47	0.69	0.48	0.19	0.81	0.58	0.66	0.85	0.81	1.03	1.46	1.04	1.33	1.06	2.06
jgi.p|Scesp_1|1032250	46.8	51.86	53.72	64.51	48.26	66.36	60.24	56.82	56.73	66.64	58.81	56.63	62.59	64.26	68.06	55.51	49.75	60.79	42.39	47.95	44.2	44.54	55.94	56.11	41.19	44.46	41.39	29.96	36.45	21.98	34.44	34.93	37.84	45.87	42.48	38.98	32.75	42.27	32.3	38.88	36	43.8	38.79	38.37	33.49	24.23	23.66	21.63	20.29
jgi.p|Scesp_1|1032251	94.68	64.21	74.81	81.27	94.75	79.44	111.44	102.14	101.04	111.79	107.4	106.3	99.52	98.91	105.87	77.59	91.66	87.27	81.27	86.29	78.85	71.01	63.37	68.77	64.7	61.66	57.72	50.69	38.21	36.16	64.85	51.26	48.23	51.99	54.61	58.79	38.74	39.83	39.19	59.22	59.24	72.38	63.68	60.33	65.75	35.37	39.39	30.79	38.71
jgi.p|Scesp_1|10326	1.15	2.64	2.64	2.66	2.98	2.72	3.22	2.27	1.87	3.52	2.55	2.35	2.44	1.67	2.92	2.3	1.39	2	0.92	1.49	1.94	4.37	3.5	2.96	1.73	2.49	2.76	2.14	2.67	2.65	0.87	1.64	1.39	0.83	1.72	1.6	1.48	2.73	1.98	1.09	2.81	2.45	2.32	1.58	1.96	2.87	3.12	2.43	1.12
jgi.p|Scesp_1|10327	1.44	1.32	1.78	1.25	2.04	1.29	1.93	1.94	2.11	2.04	1.65	1.92	1.34	2.51	1.72	1.41	1.45	1.14	0.91	0.6	1.04	1.87	1.8	1.52	0.93	1.85	1.62	1.17	1.89	1.85	0.58	0.87	1.27	0.95	1.26	0.65	0.13	0.39	0.17	0.6	0.55	1.69	1.14	1.62	1.07	1.85	1.94	1.87	1.36
jgi.p|Scesp_1|1033100	5.9	5.34	5.48	4.73	4.24	4.4	4.18	4.03	5.45	4.53	4.62	4.01	5.05	5.79	5.28	6.36	6.36	6.58	8.2	10.67	9.83	6.81	8.37	7.23	6.92	7.2	7.63	7.69	8.82	6.78	7.42	8.17	8.55	8.91	9.96	8.34	7.36	10.79	7.56	8.19	8.29	9.07	10.08	7.07	8.57	9.21	8.51	7.95	9.4
jgi.p|Scesp_1|1033170	15.02	11.73	13.68	12.54	16.07	10.87	14.23	13.44	10.93	19.24	16.39	16.45	16.26	19.16	15.65	21	17.08	16.7	22.16	22.87	27.51	20.76	18.21	17.62	22.51	24.24	24.87	28.06	20.3	30.96	29.96	26.84	27.61	24.48	22.7	26.08	16.97	24.4	18.92	16.36	15.96	20.38	16.64	19.65	17.02	17.01	17.97	21.61	34.21
jgi.p|Scesp_1|1033429	0.31	1.61	0.55	0.08	0.37	0.33	0.08	0.29	0.09	0	0.2	0.05	0.31	0.28	0.24	0.07	0.26	0.75	0.4	0.41	0.28	0.16	0.07	0.07	0	0.21	0	0.17	0	0.21	0.27	0.26	0.26	0.41	1.52	2.16	0	0	0.35	0	0	0	0	0	0.24	0.11	0.12	0.07	0.16
jgi.p|Scesp_1|1034201	3.81	3.57	4.94	7.38	6.04	8.17	6.82	9.1	6.8	9.75	11.68	9.09	10.07	9.78	10.4	2.61	2.98	4.09	7.56	6.14	9.04	12.76	14.26	14.52	16.83	15.15	18.53	18.72	14.64	22.04	11.82	10.01	9.81	5.87	5.67	3.52	6.89	6.38	4.81	9.82	13.35	12.67	13.63	13.74	14.32	13.45	16.57	16.18	16.75
jgi.p|Scesp_1|1034550	2.42	4.47	2.63	3.25	3.04	2.38	2.19	3.07	3.52	2.39	2.11	3.37	2.38	4.17	1.92	1.73	2.72	2.8	2.25	1.64	2.88	1.91	3.6	2.31	2.49	3.04	2.18	2.66	1.74	2.53	1.56	3.04	2.5	2.14	1.72	1.78	0.62	2.39	0	2.42	2.87	1.58	2.26	3.53	1.69	2.81	1.94	2.04	3.14
jgi.p|Scesp_1|1034759	21.48	27.19	27.48	34.64	23.88	32.64	32.02	29.04	35.83	32.12	32.27	31.14	23.15	28.13	33.99	23.37	25.18	21.3	16.2	19.78	12.84	23.78	20.41	21.18	19.21	19.54	22.97	19.84	17.93	15.03	17.61	18.88	19.89	15.86	15.88	15.69	18.12	18.71	16.29	26.46	21.47	16.27	16.47	18.36	22.43	23.73	20.15	20.21	26.32
jgi.p|Scesp_1|1034841	0.46	0.44	0.66	1.77	1.53	2.92	2.47	4.25	2.62	2.05	1.66	2.16	1.72	3.41	4.7	0.78	0.86	0.74	1.05	0.81	0.42	2.5	2.41	2.9	5.47	7.03	4.67	5.68	6.02	7.03	1.54	2.29	1.87	0.24	0.28	0.16	0.25	0.2	0	2.15	4.07	2.27	5.41	5.87	3.98	5.69	8.29	9.74	1.2
jgi.p|Scesp_1|1035030	2.66	4.05	3.54	6.16	6.67	5.6	5.59	5.83	7.39	4.74	4.06	3.79	4.14	2.91	3.81	2.75	2.66	2.07	0.7	0.78	0.61	2.89	3.77	3.81	3.72	3.75	3.96	5.2	5.77	5.73	1.86	2.33	2.81	0.69	0.55	0.47	0.37	0.57	0	3	5.03	5.11	5.05	5.09	3.5	5.32	4.98	3.38	3.51
jgi.p|Scesp_1|1035053	88.39	98.63	92.11	69.6	82.23	78.7	72.65	85.91	92.75	77.8	119.01	92.74	68.11	72.07	70.39	68.48	76.8	68.77	112.81	131.46	135.3	109.82	124.15	129.03	98.83	139.76	127.21	164.35	176.31	152.86	127.7	142.67	154.34	111.1	109.73	99.8	101.19	106.62	86.73	108.05	119.92	127.16	132.42	161.71	135.27	153.63	134.61	154.83	138.88
jgi.p|Scesp_1|1035147	2.84	2.35	2.97	6.03	5.58	6.91	8.9	9.54	10.52	9.53	8.6	11.67	7.3	7.99	9.34	3.02	1.98	1.74	0.23	0.24	0.12	1.53	3.69	3.61	4.45	10.42	6.72	6.54	13.37	9.93	1.42	1.41	2.87	0.71	0.13	0	0	0.35	0	2.74	2.82	4.32	7.09	7.54	9.8	8.27	8.34	5.81	3.71
jgi.p|Scesp_1|1035199	31.2	12.14	9.27	6.87	10.89	6.84	5.1	9.09	7.35	7.87	7	5.99	5.1	5.08	13.15	18.43	7.97	13.72	4.48	3.76	5.16	3.89	7.89	8.57	10.19	4.28	10.12	8.3	9.34	16.05	9.26	9.82	6.34	5.91	6.13	5.53	1.58	9.72	7.4	9.23	5.14	6.54	8.4	6.73	4.28	7.48	11.73	11.23	10.46
jgi.p|Scesp_1|1035218	4.6	4.22	4.59	5.28	4.41	5.7	5.69	4.53	5.33	4.74	4.96	4.79	3.78	4.61	4.02	3.53	3.31	3.44	2.02	2.38	1.96	2.11	2.85	3.05	1.9	3.12	2.58	2.2	1.66	2.38	2.2	2.43	2.63	2.14	2.68	2.02	1.67	1.8	1.45	1.99	4.12	2.71	2.2	2.25	2.97	2.3	2.2	2.33	2.42
jgi.p|Scesp_1|1035390	0.35	0.1	0.09	0.34	0	0.1	0.34	0.11	0.13	0.3	0.31	0	0.23	0.1	0	0	0	0.38	0.3	0.72	0	0.24	0.1	0	0	0	0	0	0.12	0.16	3.69	7.43	5.1	5.37	10.08	11.58	0.97	0.3	0.26	0.17	0	0.12	0.22	0.14	0.12	0.25	0	0	7.52
jgi.p|Scesp_1|1035439	0	0	0	0	0	0	0	0	0	0	0	0	0	0	0	0	0	0	0	0	0	0	0	0	0	0	0	0	0	0	0	0	0	1.94	0.86	0	0	0	0	0	0	0	0	0	0	0	0	0	0.49
jgi.p|Scesp_1|1035576	0	0	0	0	0	0	0	0	0	0	0	0	0	0	0	0	0	0	0	0	0	0	0	0	0	0	0	0	0	0	0	0	0	0	0	0	0	0	0	0	0	0	0	0	0	0	0	0	0
jgi.p|Scesp_1|1035827	7.92	6.78	6.82	11.35	11.32	12.02	9.55	10.88	14.63	10.59	8.7	9.3	7.94	8.86	11.62	4.16	3.19	3.61	1.93	3.65	1.96	5.84	11.13	6.32	6.54	10.69	8.63	4.54	6	6.43	3.07	2.05	2.12	3.41	1.28	2.47	2.73	3.54	2.7	6.73	7.49	7.42	9.83	8.88	7.8	4.71	5.1	3.7	3.45
jgi.p|Scesp_1|1035838	2.58	2.68	3.65	5.01	3.22	4.29	2.54	4.02	2.3	4.97	3.83	2.81	3.42	4.86	3.33	2.4	1.74	1.39	1	0.8	0.59	2.39	2.04	2.34	1.59	2.58	1.89	0.43	1.75	2.28	0.54	0.62	1.16	0.81	1.32	0.27	0.22	0	0	0.84	2.58	2.06	1.69	1.53	3.51	1.58	1.03	1.06	0.68
jgi.p|Scesp_1|1035848	0	0	0	0	0.31	0	0	0	0	0	0	0	0	0	0	0	0	0	0.28	0	0	0	0	0	0	0	0	0	0	0	0	0	0	0	0.3	0	0	0	0	0	0	0	0	0	0	0	0	0	0.34
jgi.p|Scesp_1|1035853	0	0.07	0	0	0	0.07	0	0	0	0	0.07	0	0	0	0	0	0	0	0.07	0.07	0	0.08	0.07	0	0	0	0	0	0	0.11	0	0.06	0	0.08	0.15	0.09	0	0	0	0	0	0.09	0	0	0	0.06	0	0	0
jgi.p|Scesp_1|1035884	0	0	0	0	0	0	0	0	0	0	0	0	0	0	0	0	0	0	0	0	0	0.55	0	0	0	0	0	0	0	0	0	0	0	0	0	0	0	0	0	0	0	0	0.5	0	0	0	0	0	0
jgi.p|Scesp_1|1036137	10.79	11.18	10.58	11.18	11.8	11.23	10.45	7.96	10.99	12.29	11.23	8.86	9.41	7.78	11.43	8.77	10.95	12.08	4.13	4.5	3.41	6.93	8.56	5.72	4.77	8.56	8.75	7.08	7.02	6.31	5.25	7.4	6.87	4.69	4.86	3.99	3	2.7	2.01	5.75	6.66	5.26	7.43	8.53	8.29	5.39	6.24	4.66	6.16
jgi.p|Scesp_1|1036162	0.31	1.82	0.74	0.3	0	1.6	0	0.57	0.35	0.4	0.82	0.76	0.92	0.56	0.32	0.58	0.7	0.67	0.27	0.83	0.29	0	0.28	0	0	0.57	0	1.03	1.3	0	0.66	0.35	0	0	1.16	0	0	0	0	11.33	5.11	1	0.29	0	0.63	0.23	0.25	0.57	0.66
jgi.p|Scesp_1|1036175	12.15	10.9	14.77	11.57	18.65	9.99	12.71	17.61	21.81	13.48	14.1	14.16	15.69	9.78	12.3	14.29	16.16	10.22	4.36	5.01	3.5	7.49	10.5	8.49	8.94	8.07	9.85	12.23	10.11	7.15	8.36	7.66	8.83	5.7	4.5	4.31	2.7	3.64	6.79	14.2	8.26	6.67	13.26	8.16	7.33	9.02	9.89	7.4	10.88
jgi.p|Scesp_1|1036205	1.07	0	0.42	0.52	0.51	0	1.05	0	0	0.68	1.4	0.32	1.05	0.96	0.55	0	0	0	0	0	0	0.55	0	0	1.1	0.48	0	0.59	0	0	1.12	0.2	0	0.56	0.5	0	0	0	0	0	0	1.14	0	0	0	0	0	0.49	0
jgi.p|Scesp_1|1036222	1.28	1.48	0.7	0.62	1.72	1.09	1.76	1.17	1.85	0.98	1.34	1.54	0.5	1.14	0.92	0.59	0.43	1.51	0.77	0.56	1.05	1.05	0.9	1.58	1.18	1.27	0.87	1.4	0.93	1.22	1.25	1.04	1	0.93	0.59	1.22	0.64	0.33	0.29	1.48	1.27	1.9	0.6	1.82	1.54	0.64	0.82	1.05	0.94
jgi.p|Scesp_1|1036305	0.13	0.44	0.1	0.13	0.13	0.11	0	0.86	0.74	0.69	0.35	0.73	0.13	0.84	0.83	0	0.3	0.43	0.12	0.12	0.12	0.14	0.12	0.13	0.41	0.36	0.52	2.06	1.95	1.82	1.69	3.52	3.74	0	0.12	0.43	0.22	0.34	0	0	0	0	0.25	0.63	0	0.77	0.96	0.86	1.55
jgi.p|Scesp_1|1036415	14.03	18.15	19.66	14.82	18.68	18.17	12.96	14.45	14.43	15.05	14.67	14.78	15.02	14.19	16.56	13.96	14.82	15.93	8.32	9.86	10.17	15.02	15.34	16.29	12.66	16.02	15.67	8.36	8.44	9.48	11.92	12.93	12.4	12.94	14.69	12.24	9.01	13.9	10.14	11.72	14.85	17.29	13.9	11.48	11.2	8.81	8.11	6.49	8.25
jgi.p|Scesp_1|1036786	422.54	420.47	379.02	474.39	503.85	515.27	490.35	459.82	472.4	444.03	447.97	476.25	437.03	398.2	365.75	434.28	407.86	392.7	522.55	450.62	465.45	539.17	532.74	504.61	589.12	437.84	468.78	598.64	488.55	507.02	533.5	512.73	518.59	409.98	393.53	387.5	458.55	331.87	330.82	312.82	314.37	456.21	496.59	527.87	586.35	652.83	637.45	674.85	714.38
jgi.p|Scesp_1|1037353	0	0	0	0	0	0	0	0	0	0	0	0	0	0	0	0	0	0	0	0	0	0	0	0.35	0	0	0	0	0	0	0	0	0	0	0	0	0	0	0	0	0	0	0	0	0	0	0	0	0
jgi.p|Scesp_1|1037391	2.16	1.34	1.27	1.04	1.55	1.38	1.59	2.96	2.39	6.9	4.69	3.25	2.12	3.86	4.44	2.5	2.42	7.53	0.46	0.48	1.96	1.11	1.42	1.03	2.77	0.98	0.52	1.18	1.12	3.66	3.02	4.6	2.41	1.12	1.5	1.15	0.9	1.39	0	0.39	1.95	2.87	1.51	0	4.88	3.1	0.86	0.98	1.14
jgi.p|Scesp_1|1037504	23.75	22.79	23.49	25.16	24.84	28.07	36.95	33.18	30.77	33.02	33.59	30.42	28.28	35.06	30.01	19.7	18.82	18.54	23.52	22.23	19.13	28.48	27.92	27.97	28.24	35.21	32.5	33.88	32.94	34.05	33.1	36.04	37.68	24.86	20.39	19	16.57	17.47	15.89	25.4	21.98	39.18	41.11	31.77	35.62	42.83	42.25	46.27	42.67
jgi.p|Scesp_1|1037794	0	0	0	0	0	0	0	0	0	0	0	0	0	0	0	0	0	0	0	0	0	0	0	0	0	0	0	0	0	0	0	0	0	0	0	0	0	0	0	0	0	0	0	0	0	0	0	0	0
jgi.p|Scesp_1|1037842	15.2	11.31	17.78	14.37	20.09	24.01	16.16	18.67	22.23	10.72	14.66	17.13	13.93	18.57	20.91	15.63	16.78	15.84	7.37	9.56	8.12	11.97	20.47	21	21.58	26.13	27.1	36.47	50.18	39.68	33.94	46.67	39.79	8.73	8.17	11.42	3.03	5.61	6.11	22.44	19.63	23.52	25.54	30.1	24.16	27.87	41.31	34.26	25.7
jgi.p|Scesp_1|1037895	0	0	0	0	0	0	0	0	0	0	0	0	0	0	0	0	0	0	0	0	0	0	0	0	0	0	0	0	0	0	0	0	0	0	0	0	0	0	0	0	0	0	0	0	0	0	0	0	0
jgi.p|Scesp_1|1038153	11.46	11.11	12.19	9.97	10.44	13.56	12.58	14.77	15.75	14.68	16.75	14.53	11.44	14.08	11.21	6.86	7.21	7.1	7.36	9.09	10.08	10.38	16.9	12.78	10.97	15.49	17.78	13.65	16.78	15.57	10.6	10.81	7.82	6.89	9.54	5.79	2.91	5.49	2.17	9.55	10.04	11.78	11.27	17.05	12.9	12.85	12.29	15.8	14.95
jgi.p|Scesp_1|1038186	1.4	1.79	2.57	3.24	2.88	1.84	2.67	1.66	2.09	2.77	3.34	2.4	2.12	1.87	2.8	1.17	0.94	1.2	1.38	2.77	1.78	3.01	3.56	2.4	1.79	2.97	3.6	3.52	3.63	4.27	1.51	1.84	3.2	2.33	2.46	2.15	1.05	1.97	0.47	3.28	4.05	3.04	4.44	3.97	3.02	3.16	4.13	4.34	1.99
jgi.p|Scesp_1|1039034	1.49	1.54	1.17	0.9	1.43	1.42	1.09	1.36	1.03	1.43	2.1	1.12	1.28	1.16	0.96	1.73	1.04	0.8	3.52	2.95	5.41	4.01	2.94	3.54	2.67	3.37	3.07	3.67	4.64	3.53	6.76	5.17	4.57	2.91	2.93	2.77	5.88	4.3	4.57	4.97	2.36	4.35	5.56	3.53	3.55	5.08	4.76	6.62	5.48
jgi.p|Scesp_1|1039155	8.35	5.93	6.55	6.24	9.62	7.92	5.86	6.34	10.34	10.09	14.76	15.12	11.01	13.46	14.51	9.75	10.2	13.6	12.13	12.65	13.69	5.4	6.29	6.83	9.07	9.51	11.15	9.96	14.4	17.51	18.04	18.07	17.08	7.47	17.68	13.71	7.56	1.23	5.87	10.01	5.62	11.42	7.37	12.17	11.04	8.58	11.08	12.43	12.83
jgi.p|Scesp_1|1039184	4.09	6.05	4.47	4.25	3.08	4.1	5.31	6.02	4.38	5.43	5.73	7.76	5.02	5.49	4.97	6.24	6.73	6.28	3.65	2.71	3.33	2.7	3.47	5.16	4.05	3.04	5.26	4.01	3.34	3.18	4.19	3.31	3.43	6.7	4.46	2.8	2.19	3.38	0.98	2.64	3.58	2.95	3.69	4.5	2.79	3.36	3.28	3.74	5.08
jgi.p|Scesp_1|1039404	0.23	0.06	0	0	0	0.13	0.15	0.07	0.09	0	0.14	0	0.15	0.07	0	0.14	0.09	0.08	0.2	0.34	0	0.16	0	0.15	0.24	0	0	0.17	0.08	0.11	0.05	0.09	0.17	0.08	0.07	0.58	0	0.2	0.17	0.9	0.85	0.08	0.29	0	0.16	0.34	0.12	0.21	0.25
jgi.p|Scesp_1|1039415	0.35	0.29	0.37	0.11	0.34	0.4	0.58	0.76	0.79	0.15	0.1	0.57	1.16	1.16	1.34	0.22	0.66	0.38	0.2	0.31	0.11	0.73	1.45	0.56	1.57	1.39	1.49	0.91	2.08	2.72	0.91	1.36	1.58	0.49	0.98	0.63	0	0	0	0.85	0.75	0.88	0.77	0.98	1.3	1.95	2.26	1.94	1.74
jgi.p|Scesp_1|1039440	0	0	0.68	0.21	0.21	0.55	1.06	0.6	0.72	0.83	0.19	0.39	0.85	0.97	1.56	0.4	0.98	0	0	0.38	0.2	0.22	0.57	0.41	0.45	1.57	1.06	2.14	3.16	2.65	0.76	0.81	0.24	0.68	0.2	0	0	0.56	0	1.41	0.2	0.46	0.81	1.03	1.53	2.18	3.3	1.78	0.91
jgi.p|Scesp_1|1039453	0	1.18	1.86	0	0	0.81	1.39	0.87	1.05	0.61	2.06	0	0.46	1.27	0.49	0.88	0.53	1.53	3.26	3.35	3.02	0.97	1.25	1.81	1.46	1.29	4.15	0.52	0.49	0.64	0.33	0.53	0	0.99	3.07	0	3.16	10.95	6.35	3.77	9.01	1.01	0.89	0	0.95	0.34	1.14	0	2
jgi.p|Scesp_1|1039678	11.39	11.16	9.75	6.77	7.7	3.53	8.39	5.69	6.04	11.61	11.28	14.37	16.26	11.12	11.47	16.83	20.38	18.37	9.37	6.63	6.37	10.91	7.74	9.38	6.65	6.57	6.3	6.82	6.2	2.46	7.97	9.13	5.79	7.56	10.79	6.06	10.79	8.65	6.37	3.37	4.93	8.26	4.85	9.21	9.9	4.66	6.22	4.26	5.73
jgi.p|Scesp_1|1039687	0.8	0	0	0	0.38	0.68	0.78	0.36	0.44	0.51	0.69	0.96	0.39	0.36	0.82	0.74	0	0.43	0.34	0	0	0.41	0.35	0	0.41	0.36	0.78	0	0.41	0	0	0	0.45	0.83	0	0	0	0	0	0.58	0.36	0.85	0.37	0	0	0	0.32	0	0
jgi.p|Scesp_1|1039773	6.43	8.49	9.72	8.31	8.17	10.55	9.27	13.01	12.87	8.58	8.75	12.93	8.42	11.99	16.57	5.79	7.98	8.57	5.94	5.92	6.95	12.53	17.31	15.27	18.23	25.86	20.93	34.87	47.12	44.78	15.33	17.06	15.96	6.08	7.69	9.27	5.69	5.34	5.1	10.27	14.33	14.25	21.56	23.51	14.96	26.54	37.55	27.06	13.2
jgi.p|Scesp_1|1039802	2.22	3.34	3.79	2.54	3.48	5.49	2.97	3.51	5.82	4.65	4.04	5.23	4.75	5.23	4.98	0.94	2.72	1.52	2.26	2.49	2.75	5.18	4.78	5.19	6.21	11.68	8.63	17.26	18.24	13.41	6.77	6.36	3.15	3.78	2.99	3.22	4.03	2.59	3.15	21.71	8.58	4.93	10.75	16.96	9.12	12.03	20.01	15.65	8.28
jgi.p|Scesp_1|1039853	0	0	0	0	0	0	0	0	0	0	0	0	0	0	0	0	0	0	0	0	0	0	0	0	0	0	0	0	0	0	0	0	0	0	0	0	0	0	0	0	0	0	0	0	0	0	0	0	0
jgi.p|Scesp_1|1039856	0	0	0	0	0	0	0	0	0	0	0	0	0	0	0	0	0	0	0	0	0	0	0	0	0	0	0	0	0	0	0	0	0	0	0	0	0	0	0	0	0	0	0	0	0	0	0	0	0
jgi.p|Scesp_1|1040617	1.9	1.35	2.34	1.75	1.39	2.38	2.39	2.65	3.01	1.62	1.26	2.29	1.6	2.1	2.42	2.01	2.44	2.43	1.09	2.39	2.06	2.79	3.65	3.53	2.88	3.11	3.43	7.05	7.15	8.1	2.66	3.15	3.64	2.07	3.18	1.83	0.45	1.16	0.2	2.48	2.54	3.17	4.14	4.72	2.45	6.37	6.95	6.77	3.91
jgi.p|Scesp_1|1040728	2.11	3.96	2.53	1.94	0.75	1.23	0.76	1.42	1.23	2.28	1.64	2.75	1.85	1.99	3.55	3.3	2.87	2.86	4.4	5.2	4.75	3.88	6.54	4.66	4.45	5.13	4.22	5.97	5.78	3.02	4.74	4.78	4.84	4.05	5.24	4.73	3.52	5.99	1.74	2.65	1.61	5.9	4.57	3.95	5.25	4.87	6.14	6.19	4.68
jgi.p|Scesp_1|1040823	6.87	8.14	10.27	16.81	26.39	24.52	20.88	22.19	23.27	15.52	22.81	25.48	14.78	21.68	13.49	6.38	4.78	4.93	5.36	4.05	5.96	10.77	14.67	16.86	14.12	21.95	16.57	20.85	19.41	23.57	5.5	8.5	5.13	5.46	5.46	3.48	4.91	9.26	0.73	12.31	13.95	11.84	15.62	22.9	19.76	15.3	18.09	12.86	9.32
jgi.p|Scesp_1|1040845	4.02	4.92	7.29	10.78	12.45	13.75	7.48	9.43	10.78	9.54	10.64	7.02	5.34	5.84	6.21	1.94	2.54	2.43	2.81	2.66	2.36	7.23	10	7.5	6.53	7.66	7.82	6.71	9.49	8.19	1.76	2.76	3.18	3.05	3.1	2.14	0.84	1.72	1.69	7.81	7.97	6.32	8.61	7.54	5.89	6.32	7.91	5.74	3.44
jgi.p|Scesp_1|1040861	0.49	0.55	0.8	0.94	0.8	1.13	0.39	0.81	1.08	1.07	0.88	1.06	0.82	0.99	1.23	0.45	0.6	1	0.8	0.51	0.6	0.95	1.78	1.6	1.27	2.36	1.85	2.81	4.27	3.42	1.42	3.57	3.85	0.37	0.98	1.31	0.37	0.57	0.39	1.09	1.72	2.16	2.64	2.35	1.73	3.33	3.89	4.96	3.44
jgi.p|Scesp_1|1041000	16.39	14.77	14.36	11.01	13.09	15.68	16.08	16.54	17	18.85	18.33	17.32	14.67	17.77	18.61	11.88	12.64	15.3	16.59	12.57	17.21	21.39	25.54	25.44	30.83	35.97	31.44	47.02	58.36	52.65	24.11	25.97	28.49	14.59	19.16	17.56	7.57	12.3	6.96	17.73	21.14	20.86	27.42	23.4	22.02	37.15	46.55	50.38	33.28
jgi.p|Scesp_1|1041021	1.29	0.46	0.43	0.53	1.06	1.41	2.89	1.35	2.25	2.59	1.44	2.33	1.44	2.8	1.89	1.2	2.48	0.99	1.58	1.46	1.34	2.65	3.23	2.1	3.21	2.33	1.97	5.25	4.4	3.25	1.29	1.43	1.65	1.53	1.53	0.98	0.61	0	1.23	2.93	5.5	1.37	2.41	2.18	2.03	2.64	1.77	2.02	1.55
jgi.p|Scesp_1|1041109	0.89	2.04	2.01	0.57	0.57	0.67	0.1	0.36	0.11	0.38	1.55	1.31	0.29	0.79	1.22	0.64	3.11	3.39	6.63	9.41	6.83	0.61	1.21	0.47	0.91	1.07	1.34	1.95	1.85	0.94	5.66	5.09	4.3	11.52	24.4	17.01	3.12	3.8	2.43	0.71	0.18	0.84	0.55	0.12	0.4	1.21	0.24	0.54	1.56
jgi.p|Scesp_1|1041179	0.23	0	0	0.22	0	0	0	0	0	0	0.2	0.28	0	0	0	0.22	0	0.75	0.2	0	0.21	0	0	0	0.24	0	0	0.25	0	0	1.3	3.78	3.11	6.04	8.59	9.62	0	0.6	0	0	0	0	0	0	0	0	0	0	2.93
jgi.p|Scesp_1|1041525	1.19	0.98	1.46	1.31	0.81	0.58	0.33	0.47	0.57	0.65	0.74	0.61	0.83	0.91	2.1	0.32	0.76	0.91	0.88	0.9	0.46	0.7	1.79	1.29	1.05	0.46	1.16	1.3	1.77	1.15	0.71	0.57	0.38	0	1.26	0.54	0.28	0.87	1.14	0.74	1.23	1.8	1.9	1.41	0.51	1.59	2.04	1.86	0.89
jgi.p|Scesp_1|1041526	0.65	1.08	0.68	1.68	1.25	1.47	1.06	1.19	1.2	0.55	1.13	1.44	1.27	1.16	1.78	0.8	0.49	0	0.75	2.49	0.59	1.78	1.33	1.45	1.56	0.59	1.05	1.43	1.58	2.94	0	0.8	0.73	0.45	0.4	0.92	0.72	1.11	0.48	1.25	1.37	2.07	2.23	2.05	0.87	2.96	1.39	1.98	1.6
jgi.p|Scesp_1|1041532	1.91	2.99	3.38	3.12	3.15	4.21	3.19	3.17	3.71	3.27	3.41	3.52	3.01	4.02	3.91	2.12	2.73	2.87	1.31	2.79	1.88	3.25	4.8	4.87	3.09	4.92	4.7	5.04	7.36	6.23	1.91	2.67	3.5	2.85	2.73	2.33	1.97	2.26	1.02	3.23	2.86	3.94	3.64	3.96	2.9	4.59	5.25	5.16	3.1
jgi.p|Scesp_1|1041626	6.78	7.5	5.32	9.31	5.43	6.74	3.33	8.8	10.05	3.62	3.94	6.14	6.66	4.55	5.82	7.35	1.91	1.22	1.46	4.99	2.57	1.74	4.97	5.93	4.64	8.2	6.05	5.59	4.12	3.07	1.58	4.41	1.9	0.59	1.57	0	0	0	0	0	2.05	12.63	4.76	2.01	3.41	7.72	5.43	5.68	1.79
jgi.p|Scesp_1|1041741	4.25	6.39	5.2	3.79	3.32	3.95	5.78	4.83	4.28	5.01	3.36	4.51	5.73	4.77	5.95	7.47	7.45	7.73	7.52	6.56	6.81	6.12	7.77	6.32	5.06	6.47	7.45	10.2	11.38	9.31	16.93	18.33	16.54	8.45	8.45	9.28	4.34	5.24	3.68	4.79	5.24	4.34	5.83	3.96	4.16	6.8	5.58	5.9	10.39
jgi.p|Scesp_1|1042058	0	0.39	0.37	0	0	0.4	0.93	0	0	0	0.82	0.57	0.46	0.42	0.49	0.44	0	2.03	2.03	0.83	0	0	0.41	1.35	0.48	0.85	1.38	0.52	1.47	1.28	0	0.18	1.58	1.97	0	1	0	0	0	1.37	0.43	0.5	0.44	0	1.42	0.68	0	1.72	0.5
jgi.p|Scesp_1|1042088	1.62	0.54	2.03	0.94	0.31	1.65	0.63	0.89	1.08	0.41	0.28	0.98	0.63	1.45	2.67	0.9	0.36	2.43	0.28	1.71	0.88	0.33	1.14	0.93	0.66	1.76	1.26	2.49	1.35	0	0.68	0.6	0	0.67	0.6	1.72	0	0	0.72	0.94	2.34	2.41	1.21	0.77	0.65	2.56	0.52	0.59	0
jgi.p|Scesp_1|1042114	20.57	19.01	18.57	19.49	18.43	15.57	18.14	12.67	15.27	19.71	14.27	14.17	16.62	14.26	16.41	14.96	18.52	12.91	12.55	15.35	14.51	14.69	19.2	18.67	14.02	13.44	12.58	7.6	7.86	7.05	8.28	8.14	7.94	10.16	7.33	6.78	6.07	10.53	10.59	19.82	14.77	16.55	12.43	11.55	10.71	10.01	7.07	3.41	5.85
jgi.p|Scesp_1|1042472	0.98	1.02	0.58	0.6	0.94	1.15	0.84	0.9	1.64	0.94	0.86	0.82	0.48	1.32	1.65	2.05	1.38	2.64	0.53	0.76	0.34	1.39	0.43	1.29	0.63	1.45	0.84	0.81	0.89	1.34	0.52	0.87	0.69	1.41	1.25	2.09	0	0.63	0.27	0.8	0.89	1.57	2.76	0.44	1.48	1.15	0.98	1.57	0.52
jgi.p|Scesp_1|1042581	1.57	1.48	2.16	1.52	1.29	0.89	1.32	1.57	1.74	1.34	1.75	1.66	1.46	1.53	2.77	2.91	4.44	3.53	0.64	1.19	0.81	1.53	1.9	1.42	1.23	1.96	1.45	0.57	1.78	2.53	1.41	1.38	1.25	1.17	2.14	2.3	0.75	0.57	0	1.62	1.28	1.59	1.88	1.33	1.73	1.88	1.13	1.7	0.94
jgi.p|Scesp_1|1042839	1.99	1.9	2.24	3.53	3.46	2.84	3.43	3.23	4.29	3.8	3.92	3.71	2.47	2.15	3.29	1.74	2.7	2.42	2.23	2.32	2.02	2.86	2.61	2.69	2	1.77	2.78	2.31	2.03	3.67	1.84	1.8	1.34	1.6	1.95	1.64	3.25	2.12	3.11	2.99	2.08	2.04	1.93	2.72	2.38	1.92	2.52	1.71	1.94
jgi.p|Scesp_1|1042880	0	0.34	0.32	0.2	0.2	0.35	0.4	0	0.23	0	0.71	0.62	0.4	0.37	0.42	0	0	0.44	0.18	0	0.37	1.26	0.18	0.78	0.21	0.37	0.79	2.46	3.61	2.49	1	1.89	4.11	0.21	0.57	0	0	0	0.46	0	0	0.43	0.19	0.24	1.23	0.29	1.63	1.3	2.15
jgi.p|Scesp_1|1042942	1.39	1.15	1.46	2.02	3.12	3.36	1.6	2.55	1.29	2.38	7.48	7.28	0.68	0.83	1.2	0.22	0	0	17.8	26.25	25.8	12.89	8.98	13.73	5.01	6.31	6.1	13.77	8.7	11.99	4.23	2.84	3.12	6.29	2.58	5.43	23.99	38.19	50.9	15.62	14.73	31.86	13.69	17.07	18.45	14.53	12.64	16.34	10.77
jgi.p|Scesp_1|1043008	6.59	6.51	9.8	10.74	9.43	9.31	12.94	11.18	10.6	14.02	14.91	14.47	11.01	12.31	11.27	5.08	5.2	4.83	6.41	9.79	9.33	11.97	13.07	12.58	11.81	11.82	12.29	14.02	16.06	21.92	5.99	6.25	8.63	10.09	8.84	8.81	6.55	12.26	17.26	5.78	7.12	10	11.81	10.81	8.61	12.81	12.13	9.49	7.69
jgi.p|Scesp_1|1043102	16.39	11.32	14.77	15.73	20.39	18.6	15.05	18.35	19.22	23.92	22.47	22.98	12.36	16.3	19.7	10.15	15.19	14.84	15.69	19.3	14.51	19.35	19.08	19.83	17.14	16.09	14.63	12.67	14.37	19.18	9.88	14.98	15.62	18.36	18.84	15.82	5.56	19.12	22.07	15.37	15.13	17.6	18.18	14.76	14.81	16.59	15.56	13.73	10.72
jgi.p|Scesp_1|1043773	4.47	9.86	7.65	4.68	5.41	4.04	2.28	3.93	3.58	2.75	5.85	4.05	5.09	4.81	5.99	4.16	8.35	8.75	8.63	10.35	10.92	9.94	9.75	8.96	5.61	6.4	4.97	16.8	16.02	11.06	16.28	13.28	9.01	10.54	9.95	11.9	14.02	9.66	13.21	8.41	7.95	12.18	5.36	3.4	3.78	11.2	8.38	7.77	11.6
jgi.p|Scesp_1|1043774	14.43	17.6	15.38	4.22	14.11	7.65	6.15	7.23	5.44	8.72	7.82	8.54	8.82	11.21	12.34	9.1	12.24	11.41	16.42	18.27	22.31	17.35	12.92	12.98	16.21	10.85	10.6	26.01	21.24	25.15	26.86	23.94	18.57	17.6	14.62	16.22	23.13	10.5	14.01	13.59	21.96	20.27	8.41	11.62	10.41	23.1	17.88	13.93	28.69
jgi.p|Scesp_1|1043864	3.69	6.99	5.37	1.12	1.72	1.53	0.93	0.77	1.52	3.65	4.04	5.59	2.07	3.58	2.5	4.31	5.33	8.27	2.54	3.54	2.5	2.28	1.85	2.61	1.52	1.53	1.13	3.93	1.86	1.57	3.69	2.39	2.48	3.3	4.98	6.17	6.5	7.31	8.96	2.36	2.87	2.69	1.87	1.37	1.59	3.94	1.52	1.64	3.89
jgi.p|Scesp_1|1043936	9.28	21.55	18.34	4.93	9.25	5.42	5.18	6.83	8.28	15.38	20.75	21.78	9.46	14.24	13.49	10.98	22.69	25.7	9.95	12.53	11.92	8.97	10.07	7.63	6.82	7.25	8.23	13.88	7.76	6.79	15.15	12.49	9.25	17.54	24.34	19.25	23.64	17.06	18.51	13.48	10.3	10.35	8.68	5.07	7.96	15.76	10.41	11.22	21.37
jgi.p|Scesp_1|1043981	4.22	4.85	5.83	11.04	14.39	12.6	11.81	14.59	12.31	7.75	11.14	9.73	5.19	6.93	6.42	2.22	2.55	1.29	1.25	0.78	1.43	3.3	4.93	4.93	5.3	6.62	4.9	4.56	4.13	6.25	1.45	1.24	2.11	1.12	1.05	0.47	1.05	0.49	0.42	3.55	3.08	3.89	4.83	6.05	6.4	3.89	6.15	5.7	3.39
jgi.p|Scesp_1|1044001	0	0	0	0	0	0	0	0	0	0	0	0	0	0	0.14	0.25	0	0.43	0	0	0	0.14	0	0	0	0	0	0	0	0	0.09	0.74	0.89	0	0.12	0	0	0	0	0	0	0	0	0	0	0	0.11	0	0.28
jgi.p|Scesp_1|1044090	0.63	0.91	1.35	3.18	3.91	3.33	3.38	5.3	3.82	2.81	4.91	3.21	2.3	3.5	3.55	1.02	1.23	1.51	1.21	1.11	2.28	2.74	3.99	2.69	5.14	3.69	4.57	8.94	10.26	7.66	5.04	3.31	3.33	1.47	0.43	0.17	1.83	0.4	0.7	3.17	2.7	4.33	5.27	4.64	6.61	8.89	8.02	11.87	8.58
jgi.p|Scesp_1|1044380	0.25	0.35	0.53	2.3	1.63	2.46	1.5	2.1	2.17	2.17	1.92	2.05	0.58	1.14	1.4	0.24	0.29	0.55	0.07	0	0.15	0.44	1.19	1.78	2	2.85	2.81	3.64	7.95	5.3	1.25	0.76	0.95	0	0.08	0	0.14	0.22	0	0.74	2.31	0.72	1.43	3.52	3.59	4.94	6.25	4.89	1.43
jgi.p|Scesp_1|1044617	4.64	4.75	5.35	3.17	4.97	6.27	7.5	7.75	7.57	6.99	4.99	7.08	5.09	5.86	6.46	8.11	11.04	6.74	1.88	3.13	4.22	6.73	4.8	6.76	7	5.44	4.25	5.39	7.1	12.97	7.83	10.73	12.51	1.42	2.02	2.32	3.18	4.91	3.66	32.36	15.82	8.41	3.57	11.32	6.04	5.3	6.99	6.73	10.35
jgi.p|Scesp_1|1044814	0	0	0	0	0	0	0	0	0	0	0	0	0	0	0	0	0	0	0	0	0	0	0	0	0	0	0	0	0	0	0	0	0	0	0	0	0	0	0	0	0	0	0	0	0	0	0	0	0
jgi.p|Scesp_1|1044880	0.77	0.95	1.05	1.85	4.78	3.59	1.32	1.58	2.76	1.23	2.17	3.12	0.19	0.17	0.2	0.18	0.22	0.21	4.95	6.43	6.45	5.31	7.24	8.22	3.15	2.78	2.42	4.2	3.59	4.16	2.14	2.13	4.92	2.6	4.26	4.48	10.85	14.27	23.13	14.82	7.11	7.13	3.22	1.82	2.7	2.75	2.76	3.32	1.61
jgi.p|Scesp_1|1045272	3.25	3.51	2.69	4.11	4.07	2.61	3.1	3.47	3.01	3.47	2.59	3.05	2.39	3.31	2.88	1.93	2.54	2.72	0.39	0.64	0.99	1.48	0.95	1.89	1.48	2.29	1.93	2.28	2.25	2.94	1.14	1.37	1.31	0.38	0.25	1.06	1.05	0.7	1.01	3.78	3.76	2.88	1.1	2.03	1.54	1.1	1.73	1.32	1.52
jgi.p|Scesp_1|1045481	0.3	0.28	0.19	0.07	0.29	0.14	0.1	0.25	0.23	0.22	0.09	0.47	0.37	0.27	0.31	0.31	0.8	0.22	0.26	0.21	0.19	0.28	0.27	0.55	0.21	0.52	0.43	0.07	0.25	0.46	0.38	0.26	0.61	0.35	0.22	0.18	0.23	0.35	0.53	0.71	0.68	0.18	0.35	0.44	0.51	0.37	0.19	0.25	0.32
jgi.p|Scesp_1|104562	3.77	4.46	5.15	5.14	4.49	5.83	4.46	6.21	5.82	6.8	6.75	6.95	5.14	5.19	6.19	4.93	5.18	5.63	4.88	6.79	4.9	5.46	5.34	6.33	5.09	5.51	6.53	4.6	4.22	5.13	4.16	3.63	3.83	6.19	6.86	6.69	6.87	9.88	9.53	5.91	5.45	6.76	4.64	7.62	6.68	3.62	4.2	5.04	6.19
jgi.p|Scesp_1|1046113	2.66	3.67	2.63	2.38	2.74	1.59	3.77	1.98	1.97	5.17	6	4.28	5.7	6.61	5.88	2.83	3.1	3.39	3.14	4.26	3.68	3.24	3.2	3.47	2.63	2.85	2.4	2.49	2.66	2.01	3.38	3.07	2.86	1.44	2.46	2.72	2.13	2.53	4.63	3.13	0.18	2.2	2.95	2.45	3.47	3.33	2.37	1.98	4.15
jgi.p|Scesp_1|1046462	40	55.59	45.84	25.17	24.54	28.2	27.39	31.22	31.3	12.5	15.44	14.35	27.38	35.92	32.57	41.49	46.2	47.87	27.12	34.48	27.91	25.58	32.38	43	36.28	53.05	49.91	29.13	36.33	29.13	30.3	37.09	41.35	46.29	51.94	48.99	5.73	7.07	5.53	12.33	20.56	16.81	35.63	24.61	28.9	33.31	39.96	37.18	22.46
jgi.p|Scesp_1|1046563	2.66	2.57	4.7	17.4	17.66	17.74	12.19	14.21	13.54	8.24	8.5	7.36	5	8.14	5.48	1.65	0.75	1.19	0.76	1.17	0.61	5.24	5.26	8.67	9.79	8.03	8.63	16.31	12.92	13.25	3.1	1.81	1.49	0.92	1.44	0.94	0	0.57	0	7.54	8.44	8.25	11.41	10.52	9.81	10.36	10.83	14.59	6.78
jgi.p|Scesp_1|1046992	1.23	0.68	0	3.96	1.18	2.44	0.4	0.75	1.36	0.52	4.99	1.73	1.61	1.83	3.79	0.76	2.3	2.2	0.35	0.36	0.75	2.1	0.36	0.78	1.68	3.71	1.59	3.15	6.39	10.56	0.86	3.34	2.75	1.71	2.27	1.31	1.36	1.05	0	0.3	0.74	0	1.91	4.37	4.94	3.53	8.19	6.36	3.88
jgi.p|Scesp_1|1047049	0.31	0.76	1.08	1.04	0.88	0.52	1.5	0.7	0.85	2.36	1.33	1.48	1.05	1.37	2.37	1.57	1.21	1.32	1.06	1.22	0.84	0.95	1.08	0.88	0.79	1.94	1.79	1.35	2.07	1.04	2.68	2.79	1.71	0.48	1.42	1.3	0.77	0.39	0	2.44	0.83	0.82	0.86	1.82	1.23	1.21	1.35	1.26	1.45
jgi.p|Scesp_1|1047098	1.15	0.88	0.64	0.72	1.26	0.98	0.32	1.28	0.82	0.74	0.93	0.49	0.24	0.51	0.59	0.61	0.37	0.09	0.14	0.36	0.3	1.1	1.08	1.33	1.01	1.34	0.72	0.72	0.94	1	0.69	1.49	0.64	0.68	0.53	0.96	0	0.63	0.37	1.01	0.67	0.79	0.77	0.49	0.66	0.65	0.72	0.82	0.43
jgi.p|Scesp_1|1047167	44.9	55.87	59.78	55.92	65.16	66.18	58.34	68.91	55.25	50.7	62.54	57.09	54.04	56.14	62.86	52.88	53.64	50.61	28.97	30.81	30.2	44.71	49.91	48.79	37.43	57.68	58.17	70.26	88.06	79.27	54.96	84.7	90.28	34.42	31.15	33.79	16.94	22.92	12.6	27.27	48.92	42.26	41.57	40.44	37.45	49.16	61.13	62.46	50.95
jgi.p|Scesp_1|1047172	20.86	5.55	16.36	23.09	21.45	20.29	14.62	24.56	23.16	10.5	8.43	15.73	16.81	13.33	6.91	10.38	16.75	11.21	12.19	19.73	10.17	16.08	13.75	16.34	29.06	22.94	21.03	32.72	36.42	25.3	18.24	25.71	24.99	9.32	8.97	15.85	8.69	1.91	10	19.39	12.15	18.22	15.33	17.66	18.73	19.82	29.82	29.26	23.55
jgi.p|Scesp_1|1047316	0	0	0	0	0	0	0	0	0	0	0	0	0	0	0	0	0	0	0	0	0	0	0	0	0	0	0	0	0	0	0	0	0	0	0	0	0	0	0	0	0	0	0	0	0	0	0	0	0
jgi.p|Scesp_1|1047775	3.83	4.85	5.7	4.88	6	6.18	4.75	5.36	4.48	5.17	4.74	3.89	3.96	4.15	5.61	5.62	3.17	1.95	4.86	6.23	5.69	5.39	7.62	6.15	9.32	8.22	8.83	13.06	15.11	7.67	8.33	9.35	10.37	6.31	6.54	7.51	3.02	3.63	7.67	1.46	3.11	7.51	12.64	9.56	12.37	11.89	10.17	13.82	7.86
jgi.p|Scesp_1|104854	8.4	6.08	6.11	10.36	6.89	6.5	7.95	10.91	13.06	13.5	10.64	11.43	13.79	9.43	9.44	8.23	5.67	8.21	4.87	6.88	6.54	8.17	7.11	8.3	7.69	8.72	12.94	14.09	14.62	9.55	7.16	8.22	7.17	7.01	5.66	5.69	4.84	7.46	3.42	12.37	11.08	8.28	9.29	15.94	9.06	10.43	12.84	13.82	9.5
jgi.p|Scesp_1|104919	2.17	4.5	5.96	5.44	5.39	3.7	5.86	2.32	4.02	6.03	5.83	3.28	4.26	3.73	6.34	4.2	5.29	5.45	4.52	3.2	3.63	4.28	4.61	4.32	3.16	4.76	3.88	2.58	3.01	3.2	4.43	3.96	6.48	4.91	4.69	2.31	3.62	4.65	4.05	5.11	2.79	3.27	4.06	4.08	4.01	3.25	4.49	2.81	4.96
jgi.p|Scesp_1|105080	5.61	5.28	4.89	4.83	4.98	4.71	7.54	6.28	7.76	9.22	7.23	8.43	9.58	10.9	8.7	6.23	7.47	8.11	8.94	8.44	6.43	9.25	6.14	7.53	9.52	9.09	9.9	6.76	6.63	6.96	5.38	7.5	5.57	8.37	8.53	10.6	5.65	7.65	3.25	7.96	8.53	6.4	6.54	8.7	7.94	4.58	5.87	6.96	4.96
jgi.p|Scesp_1|1051060	1.18	2.15	2.78	4.57	3.4	5.83	3.71	2.59	1.57	1.51	2.06	2.56	1.62	2.32	3.65	0.88	0.53	0.76	0.41	2.09	1.08	3.88	4.15	4.28	4.61	3.85	2.3	3.11	3.19	2.25	1.16	1.84	1.85	0.74	1.97	2.26	2.36	3.03	2.64	4.1	4.28	3.77	3.98	4.76	4.51	3.91	4.16	4.1	2.74
jgi.p|Scesp_1|1051065	0.27	0.29	0.21	0.26	0.34	0.68	0.26	0.65	0.69	0.23	0.23	0.32	0.17	0.08	0.09	0.08	0.1	0.09	0.23	0.08	0.24	0.36	0.62	0.42	0.09	1.04	0.26	1.16	0.37	0.36	0.06	0.33	0.3	0.18	0.08	0.47	0.44	0.45	0.2	0.83	0.4	0.38	0.17	0.52	0.71	0.38	0.35	0.24	0.37
jgi.p|Scesp_1|1051209	4.59	5.57	4.86	3	3.99	3.27	4.4	5.37	4.62	6.15	5.95	4.44	4.71	6.59	5.83	7.63	7.08	7.34	2.67	3.96	4.76	3.51	2.81	3.66	4.71	4.16	3.53	4.92	4.33	4.35	4.56	4.2	3.94	3.34	3.76	3.75	0.53	2.19	1.67	2.55	2.22	2.72	5.09	2.4	3.97	3.76	4.02	4.19	4.27
jgi.p|Scesp_1|1051381	11.05	11.49	10.41	15.64	15.24	14.54	18.28	17.79	17.93	15.36	18.09	16.33	14.46	15.53	15.81	12.26	9.41	10.08	4.96	5.62	5	7.92	6.48	7.73	7.7	8.74	5.15	3.97	3.9	5.1	3.84	3.95	3.37	3.98	4.41	3.85	2.68	2.41	3.3	5.86	7.17	7.91	7.52	10.25	9.03	4.62	3.59	4.9	4.1
jgi.p|Scesp_1|1051383	6.97	7.45	5.82	4.79	3.45	3.63	5.07	4.73	3.24	3.74	4.7	3.66	2.43	5.63	5.32	5.01	7.33	7.97	7.74	13.5	9.41	7.85	10.86	5.79	3	6.11	4.81	4.69	7.95	3.05	10.22	14.18	10.05	12.89	20.81	16.73	8.24	19.06	22.62	4.71	4.48	8.13	7.15	6.66	8.14	9.21	7.2	9.24	8.76
jgi.p|Scesp_1|1051839	0.63	0.4	0.41	0.43	0.47	0.41	0.73	0.24	0.21	0.67	0.68	0.54	0.99	0.6	0.35	0.59	0.42	0.56	0.29	0.03	0.07	0.15	0.16	0.11	0.27	0.03	0.04	0.04	0	0.25	0.24	0.17	0.21	0	0.1	0.04	0	0.19	0.33	0.05	0.14	0.12	0.07	0.04	0.19	0.3	0.12	0.14	0.12
jgi.p|Scesp_1|1051889	3.03	3.63	4.23	2.87	2.59	3.15	2.84	2.9	4.71	3.45	2.52	3.13	3.44	3.25	3.82	4.38	4.09	3.91	2.32	3.81	3.74	3.32	4.38	4.3	3.25	3.54	3.87	2.44	2.94	3.48	6.03	4.77	4.14	3.37	3.87	4.23	2.47	6.58	7.83	3.56	3.36	4.73	5.23	3.59	3.45	5.28	4.42	3.88	3.41
jgi.p|Scesp_1|1052252	1.33	2.59	2.41	4.93	5.4	8.26	4.06	5.97	6.24	5.03	5.87	6.53	4.01	5.98	7.38	2.17	2.32	1.77	0.23	0.23	0.1	3.05	6.25	6.68	4.47	7.25	7.54	8.56	14.68	11.38	1.93	2.77	3.68	0.28	0	0.17	0	0	0.95	4.79	6.06	6.82	8.04	8.93	8.21	10.72	14.52	12.26	4.42
jgi.p|Scesp_1|105236	2.11	1.36	2.03	1.59	2.37	2.4	3.46	2.58	3.65	2.86	5.01	3.4	3.57	5.15	5.08	4.14	3.83	3.79	1.21	1.04	1.18	3.02	2.58	2.69	2.29	4.15	3.43	8.12	9.29	7.82	4.85	7.58	6.83	2.08	1.85	1.75	0.98	0.6	0.79	1.02	3.41	3.62	4.83	4.18	2.95	5.49	6.96	8.91	4.33
jgi.p|Scesp_1|1052403	1.67	1.09	1.31	0.96	0.92	0.89	1.29	0.52	0.7	1.91	1.02	1.39	3.11	2.22	3.54	1.64	1.81	2.09	3.17	4.65	3.84	3.04	3.34	3.08	1.81	1.84	2.47	1.84	1.71	1.87	3.01	5.42	5.88	5.08	6.45	6.97	4.28	7.53	4.81	2.08	3.22	2.83	2.91	1.6	1.56	1.85	1.22	1.61	3.59
jgi.p|Scesp_1|1052428	1.82	1.43	1.32	1.4	1.79	2.14	2.33	2.26	3.52	0.78	2.15	1.27	1.83	1.34	1.83	1.78	2.04	1.5	0.8	1.15	0.85	0.82	0.98	1.2	1.1	1.56	1.18	1.23	1.07	0.95	1.24	0.69	1.41	0.68	0.91	0.5	0.62	0.36	0.42	1.08	1.35	1.09	1.88	1.83	1.08	1.21	0.82	0.94	0.69
jgi.p|Scesp_1|1052467	2.52	2.98	2.23	3.32	3.91	3.19	4.16	4.07	3.57	2.61	2.89	2.07	2.95	1.97	2.04	3.58	2.89	3.46	1.25	1.51	1.42	1.49	3.06	3.22	1.76	2.14	2.4	1.47	0.95	2.04	1.13	1.95	1.32	0.56	0.74	0.74	0.71	0.28	0.72	1.16	1.41	2.11	2.66	1.4	1.35	0.81	0.94	0.88	1.58
jgi.p|Scesp_1|1052553	15.21	22.59	22.19	21.07	29.39	30.76	28.57	31.97	32.39	29.3	34.31	30.77	23.3	28.76	27.93	29.21	36.01	33.02	4.91	5.6	3.33	19.1	20.44	21.67	31.79	37.64	25.16	24.15	38.81	32.2	10.03	11.42	11.89	5.8	8.81	7.78	1.3	2.13	2.29	10.72	13.26	15.19	22.26	27.75	21.09	21.35	29.36	24.33	5.5
jgi.p|Scesp_1|105305	0.62	0.61	0.39	0.84	0.12	0.52	0.97	0.23	0.96	0.63	0.54	0.52	0.12	0.66	0.89	1.26	1.39	0.53	0.11	0.22	0.11	0.25	0.87	0.47	0.38	0.67	0.6	1.35	1.54	1.17	1.04	1.83	1.93	0.51	0.23	0.39	0.21	0.63	0	0.09	0.78	0.79	1.38	0.44	0.37	1.86	2.86	1.24	0.26
jgi.p|Scesp_1|1053063	3.14	2.92	3.85	2.86	2.88	2.31	3.78	3.01	3.54	2.93	2.49	2.5	5.09	3.92	3.58	4.38	4.55	4.14	1.89	1.89	1.91	1.91	2.3	2.13	2.69	2.72	2.55	1.31	1.93	1.29	3.93	4.77	3.46	2.43	2.2	2.53	1.27	1.83	0.85	2.07	1.64	1.52	2.36	1.92	2.54	1.68	1.75	1.26	2.01
jgi.p|Scesp_1|1053395	7.27	5.93	7.06	8.12	7.75	7.98	7.78	6.91	7.61	6.08	3.67	3.37	3.79	3.77	4.5	6.51	4.91	5.68	3.17	4.73	3.9	7.99	7.6	6.1	3.58	6.24	5.7	2.14	2.43	2.03	1.96	2.74	2.83	4.15	3.4	2.65	2.17	3.15	3.17	9.39	5.83	6.15	7.13	3.95	5.74	2.51	2.08	1.75	2.1
jgi.p|Scesp_1|1053443	15.2	18.7	20.43	27.71	26.81	24.25	31.37	29.06	29.41	17.46	18.98	18.27	14.58	12.6	12.43	20.13	16.58	15.25	9.43	11.25	11.19	19.76	19.54	20.78	13.65	17.82	16.21	6.87	6.16	7.89	7.12	7.71	8.37	10.25	9.73	8.56	6.33	14.65	12	26.35	26.03	17.11	15.26	18.02	17.53	7.23	6.89	6.43	5.3
jgi.p|Scesp_1|1053503	2.47	3.53	4.4	7.18	7.76	8.41	7.05	6.79	7.98	6.04	6.26	3.52	3.08	4.42	4.86	1.67	1.26	2.41	4.06	3.37	3.68	3.92	5.53	5.35	4.15	7.73	8.09	3.7	6.77	3.97	0.94	1.75	1.76	1.87	1.66	1.19	0.75	3.46	8.54	8.44	5.49	9.07	7.98	7.99	6.1	5.65	8.27	4.1	3.55
jgi.p|Scesp_1|1053575	0	0	0	0	0	0	0	0	0	0	0	0	0	0	0	0	0	0	0	0	0	0	0	0	0	0	0	0	0	0	0	0	0	0	0	0	0	0	0	0	0	0	0	0	0	0	0	0	0
jgi.p|Scesp_1|1053592	2.02	0.56	0	0	1.94	0	0.66	0.62	0.37	0.86	0.88	0.61	0.66	1.81	1.39	0	0.38	0.72	1.45	0.59	0.61	0.69	0.3	0.32	1.73	0.3	0.33	1.11	1.05	0.91	0.71	0.5	1.51	1.05	0.31	1.07	0	0	0	2.68	0.3	1.07	0.63	0.8	3.05	0.48	1.62	2.46	1.06
jgi.p|Scesp_1|1053722	4.34	2.8	4.54	4.21	4.63	4.62	5.33	7.07	7.23	6.49	5.46	5.6	7.46	10.58	6.83	2.13	3.12	1.68	6.44	5.96	6.37	4.09	4.56	4.72	7.18	7.87	6.81	6.89	8.41	9.34	4.81	6.53	6.47	3.9	2.9	2.18	4.02	1.86	3.78	7.5	5.46	5.9	6.21	7.72	8.49	5.81	4.83	6.28	5.72
jgi.p|Scesp_1|1053779	8.23	8.48	8.42	6.77	6.23	7.15	8.49	6.02	5.91	6.07	6.09	5.37	5.55	6.48	5.91	9.96	10.1	9.57	7.95	9.4	8.1	6.75	6.94	8.33	4.61	6.93	7.77	5.85	5.45	2.37	9.02	9.54	8.37	9.02	8.78	9.91	7.21	12.19	10.23	15.76	10.93	5.93	6.38	5.23	5.77	5.26	5.39	3.88	7.54
jgi.p|Scesp_1|1053810	4.51	8.2	5.25	7.05	5.45	7.31	9.86	9.86	9.86	13.42	12.68	13.52	16.42	19.15	15.74	12.43	8.02	8.29	5.64	6.17	5.96	7.48	7.55	10.13	15.24	15.43	14.73	27.17	31.95	35	14.16	13.88	16.76	9.86	8.22	6.35	4.36	2.62	1.63	5.37	6.33	8.82	14.71	11.22	12.88	23.02	24.59	28.99	20.55
jgi.p|Scesp_1|1053840	17.07	14.82	17.81	20.05	21.96	25.34	23.43	24.53	23.19	20.58	21.11	22.73	18.08	17.06	18.71	6.83	8.78	7.51	21.04	23.17	20.75	28.46	28.88	29.52	22.09	30.26	29.25	28.81	29.66	26.52	8.13	11.08	12.28	17.04	12.27	14.2	18.45	20.53	21.12	29.94	29.46	29.54	30.49	38.86	29.95	25.13	28.28	26.79	14.54
jgi.p|Scesp_1|1053936	21.78	15.69	19.81	22.93	8.48	13.97	17.35	17.06	10.87	25.07	15.67	14.66	26.33	26.27	27.64	16.12	14.55	17.64	37.53	57.15	51.74	27.91	43.83	35.53	22.04	29.17	38.41	31.89	35.8	28.3	105.38	97.82	101.67	59.24	55.25	52.39	46.28	55.98	72.73	42.24	33.47	47.67	62.32	36.31	44.77	47.67	33.62	29.42	59.22
jgi.p|Scesp_1|1053996	1.4	0.98	1.1	1.25	0.41	0.64	1.27	0.54	0.72	0.76	0.8	0.62	1.48	1.74	1.95	0.5	1.03	1.04	0.6	1.86	0.59	2.27	1.66	1.44	2.27	1.86	2.15	1.13	1.85	0.88	1.28	1.5	1.87	0.84	1.1	1.89	0.81	1.8	1.09	0.94	4.16	1.44	2.12	1.15	1.95	2.99	2.29	2.02	0.8
jgi.p|Scesp_1|1054272	1.7	1.47	1.7	3.22	3.12	4.02	3.42	4.18	3.35	2.48	2.7	2.75	2.35	3.05	4.7	1.15	1.22	1.83	0.87	1.3	1.2	2.94	4.08	4.43	5.88	8.2	6.18	8.41	7.65	9.88	2.06	3.42	2.16	0.65	0.93	1.48	0.9	0.99	0.17	6.27	7.01	3.87	4.56	4.68	6.38	5.95	9.23	8.06	2.85
jgi.p|Scesp_1|1054517	0.81	0.22	0.42	1.31	0.52	0.92	0.26	0.25	0.3	1.38	0.7	0.33	0.53	0.48	0.28	0.5	0.3	0.29	0.46	1.19	0.74	0.83	1.66	1.29	1.11	0.73	1.84	1.18	0	0.37	0.38	0.6	0.6	1.41	1.25	2.01	0	0	0	0.98	0	1.72	0.76	0.96	0.81	1.16	1.73	0.74	1.71
jgi.p|Scesp_1|1054521	5.81	6.6	6.59	6.46	3.1	4.4	4.65	5.52	5.74	7.72	6.75	4.15	6.34	5.2	4.43	5	5.81	4.63	6.3	4.94	7.84	7.52	8.89	7.18	9.06	7.41	8.59	8.04	5.6	5.85	6.48	4.47	3.61	3.59	7.18	4.58	3.59	4.98	6.26	10.74	10.53	6.18	9.46	11.23	8.01	6.04	6.72	6.1	5.44
jgi.p|Scesp_1|1054532	3.93	3.95	3.08	1.36	2.42	4.06	3.03	4.11	1.56	4.31	4.15	2.71	3.03	4.77	1.45	1.3	1.58	3.02	2.66	3.22	2.3	5.48	6.41	3.48	2.88	2.54	4.92	3.08	2.04	3.43	2.16	3.23	2.2	3.22	3.64	2.99	2.34	5.05	4.39	11.16	5.34	2.09	3.94	5.32	3.67	3.23	2.92	3.59	3.55
jgi.p|Scesp_1|105467	2.96	2.63	2.93	2.7	2.09	1.99	1.37	1.84	1.8	2.07	2.87	2.69	2.08	2.25	2.7	2.17	2.26	2.52	2.55	2.22	2.84	2.41	3.77	3.62	2.75	3.64	2.88	3.18	2.96	3.94	2.07	2.3	2.43	2.33	2.17	2.97	1.39	2.72	3.37	4.84	5.05	2.43	2.82	1.65	2.24	3.21	3.44	1.89	2.41
jgi.p|Scesp_1|105598	3.08	3.19	4.64	1.74	2.22	1.09	2.27	2.35	1.14	2.96	1.79	3.57	2.02	2.99	2.38	5.49	2.6	5.8	7.3	7.72	6.32	4.49	3.61	5.39	4.75	3.72	6.75	4.51	3.74	3.84	5.75	6.2	4.6	4.29	5.47	5.47	8.13	4.62	3.45	16.91	8.38	8.47	6.01	4.27	5.94	6.28	6.38	4.93	7.31
jgi.p|Scesp_1|105705	0.94	2.13	1.47	3.17	3.82	3.98	3.21	3.64	3.64	5.69	4.48	4.94	3.21	3.98	6.26	1.3	3.68	4.52	0.6	1.03	1.7	1.92	3.29	4.01	2.88	3.6	3.87	2.57	7.06	4.77	1.47	3.3	3.14	1.22	0.65	0	0.39	0	0	2.03	2.33	3.48	3.28	3.6	2.82	4.2	5.06	4.7	2.96
jgi.p|Scesp_1|1058078	11.01	8.13	13.03	13.18	12.87	10.9	14.34	15.21	16.23	14.36	12.9	14	18.85	17.01	15.67	10.41	13.5	13.34	8.1	10.43	11.12	11.11	10.73	12.6	10.07	12.87	10.71	11.87	10.62	12.51	7.7	8.17	6.27	7.93	6.67	10.22	3.33	9.77	6.27	9.41	9.25	12.34	11.42	7.12	6.44	7.91	5.29	7.13	7.38
jgi.p|Scesp_1|1058731	0.45	1.79	1.25	0.49	0.6	0.72	0.78	0.88	1.07	0.87	1.93	2.4	0.72	1.27	1.69	0.53	0.45	1.16	0.93	0.9	1.24	1.57	1.35	1.19	1.11	1.44	1.16	3.18	2.95	2.62	3.37	6.04	7.04	2.01	5.41	4.83	1.23	1.6	1.52	2.17	1.75	1.99	1.91	1.21	2.05	4.08	1.91	2.38	3.77
jgi.p|Scesp_1|1058814	0.55	0.63	0.54	0.2	0.13	0.41	0.13	0.5	0.46	0.18	0.72	0.66	0.4	1.23	0.99	0.45	0.54	0.74	0.24	0.61	0.38	0.42	0.42	0.33	0.42	0.62	0.4	1.43	0.93	0.37	1.44	2.06	2.23	0.93	0.89	1.1	1.26	0.88	0.15	0.99	0.25	0.73	0.64	0.41	0.83	1.63	0.55	0.69	1.52
jgi.p|Scesp_1|1058898	2.99	2.87	2.47	3.05	2.72	2.68	4.02	2.74	4.37	5.24	2.61	3.04	4.17	3.52	4.7	2.34	1.77	3.55	3.53	4.03	4.44	4.53	5.81	5.26	8.08	9.99	5.36	6.57	5.24	5.99	3.53	4.67	3.17	3.94	4.08	4.52	0	2.83	1.76	2.85	2.85	4.86	4.71	3.92	4.28	4.76	4.92	5.61	5.81
jgi.p|Scesp_1|1059034	13.46	7.9	8.95	23.37	19.2	27.54	22.39	22.43	23.47	18.69	20.03	22.34	16.88	13.72	23.12	13.2	10.72	12.66	6.28	7.1	5.79	10	11.83	22.65	28.42	38.63	34.95	104.73	124.13	111.53	51.17	84.8	89.72	4.29	4.85	3.98	5.3	7.21	2.93	22.32	30.68	41.76	60.01	86.48	61.88	131.51	178.19	212.38	149.59
jgi.p|Scesp_1|1059082	3.09	4.91	5.52	5.99	5.93	8.92	6.41	7.55	7.44	4.29	5.83	5.02	5.31	4.07	4.69	3.35	2.51	1.85	1.33	2.65	1.8	5.03	5.66	6.06	4.85	6.15	6.1	4.24	5.63	6.65	1.5	1.72	1.25	1.61	0.8	1.37	0.86	1.1	1.34	4.53	7	7.12	6.91	5.19	6.05	5.37	5.84	4.71	3.17
jgi.p|Scesp_1|1059142	0	0	0	0	0	0	0	0	0	0	0	0	0	0	0	0	0	0	0	0	0	0	0	0	0	0	0	0	0	0	0	0	0	0	0	0	0	0	0	0	0	0	0	0	0	0	0	0	0
jgi.p|Scesp_1|1059237	3.23	3.16	2.17	6.93	6.64	6.19	3.74	5.07	3.33	3.7	3.32	3.13	1.93	2.99	1.31	1.29	1.69	1.12	0.4	0.2	0.74	2.85	2.64	2.53	2.25	2.2	1.91	2.53	2.04	2.35	0.65	0.43	1.03	0.6	0.43	0.86	0.19	0	0.26	1.75	1.46	2.09	1.62	1.64	2.21	1.24	2.49	1.37	1.46
jgi.p|Scesp_1|1059260	5.88	1.63	1.85	4.18	10.54	6.68	7.31	6.83	3.49	7.54	5.12	4.97	3.46	3.86	4.04	1.82	4.41	0.84	1.69	2.08	3.21	4.03	2.41	2.99	4.83	4.62	5.73	9.05	6.94	6.93	2.2	2.91	2.19	2.45	0.36	0.42	1.96	0	0	0.85	5.33	7.51	6.97	12.09	5.92	5.92	4.4	7.88	3.31
jgi.p|Scesp_1|1059280	2.75	0	0	2.66	2.64	3.28	3.24	2.52	2.44	0.7	1.92	0.66	0.54	0.98	0.57	2.04	1.24	0	0	0	0	0.57	0.48	1.57	0	0	0	1.81	0.57	2.99	1.16	0	0	0.57	0	0	0	0	0	1.19	1	1.17	1.03	1.3	1.11	0.79	0.88	0.5	0
jgi.p|Scesp_1|1059339	0.47	0.47	0.69	0.5	0.35	0.26	0.66	0.38	0.4	1.26	0.77	0.78	0.56	0.46	0.48	0.38	0.41	0.44	2.05	2.74	1.88	2.18	1.82	1.28	0.8	1.08	1.76	2.55	1.24	0.91	0.61	0.84	0.81	0.97	0.86	1.21	2.07	3.45	4.39	1.94	1.5	2.36	0.48	0.98	0.78	1.71	0.83	1.04	1.31
jgi.p|Scesp_1|1059427	1.81	0.5	0.24	0.88	0	1.28	0.3	0.41	0	1.93	1.05	1.27	0.89	0.4	0.62	0.56	0.34	0.49	1.82	4.8	1.51	3.26	2.25	2.3	1.7	1.64	1.47	0.99	1.1	2.66	0.74	0.67	0.67	0.79	1.4	1.28	3.27	5.43	4.39	1.2	3.14	2.25	1.83	0.89	2.12	3.25	2.66	2.76	1.91
jgi.p|Scesp_1|1059462	14.7	13.47	13.96	13.12	16.09	17.02	17.09	17.48	16.62	17.84	18.76	18.36	14.05	21.01	17.27	14.49	14.93	15.39	21.11	19.14	18.91	17.77	23.35	23	23.57	27.81	28.87	33.99	35.02	37.85	26.9	29.29	33.17	17.62	19.11	17.01	14.4	15.25	10.1	20.24	18.59	26.75	23.05	25.39	23.09	27.54	33.05	36.06	34.12
jgi.p|Scesp_1|1059538	15.44	16.27	15.4	12.42	11.05	18.72	15.41	14.86	16.28	16.1	12.08	11.05	15.41	11.95	12.14	12.64	9.71	11.25	7.89	7.86	7.15	5.65	12.19	8.99	5.91	15.18	8.66	7.76	4.09	6.4	6.23	6.22	7.03	9.28	7.52	9.19	11.78	30.27	11.71	8.33	24.91	9.19	12.25	11.48	9.48	6.02	7.96	8.85	4.97
jgi.p|Scesp_1|1059643	24.67	22.83	24.91	27.76	24.05	23.74	28.54	24.96	25.94	30.25	27.32	28.67	30.33	29.02	26.9	22.56	22.3	20.68	10.74	12.54	10.62	15.82	20.75	15.61	14.76	17.36	18.2	10.38	11.42	12.67	9.14	10.56	12.09	13.39	11.42	13.12	8.76	12.75	8.53	17.23	16.56	14.38	17.45	16.09	16.42	9.69	7.54	8.33	9.11
jgi.p|Scesp_1|1059693	3.94	4.08	2.63	1.34	0.76	0.34	1.55	0.36	0.88	0.76	1.37	1.43	2.52	2.65	2.64	13.91	13.96	12.93	1.36	0.87	1.44	0.61	0.35	0.38	1.62	1.43	0.77	0	0.82	0.27	2.62	2.78	2.2	3.08	5.66	6.29	0	1.01	0.88	1	0.18	0.21	0.18	1.64	0.59	0.14	0.47	0.9	1.45
jgi.p|Scesp_1|1060278	36.91	19.33	25.49	13.73	13.6	9.8	11.88	10.01	11.48	21.18	18	22.8	36.22	41.75	30.12	22.49	21.24	24.44	41.97	40.16	33.61	22.46	18.43	14.64	29.71	26.48	27.59	10.7	9.52	8.83	16.95	18.3	16.18	33.25	24.89	25.45	17.22	24.29	25.1	20.72	19.27	15.39	13.81	22.41	19.9	9.98	9.69	12.41	12.14
jgi.p|Scesp_1|1060362	16.28	10.69	12.39	4.68	3.25	3.29	4.59	2.8	2.33	9.29	5.62	4.67	10.44	8.51	9.96	7.19	6.89	7.8	17.77	17.08	14.83	7.79	6.38	6.61	6.95	11.1	7.06	4.96	3.69	1.97	5.53	6.28	7.93	14.12	10.75	13.03	9.67	12.84	5.05	5.6	6.43	5.31	7.99	6.69	5.19	3.59	4	4.12	5.44
jgi.p|Scesp_1|106044	6.52	8.35	7.56	6.17	5.41	4.67	7.13	5.97	6.75	10.63	7.75	9.66	11.49	8.49	10.08	8.53	9.66	9.88	6.38	4.97	7.69	6.4	9.25	6.36	7.15	9.4	8.66	10.09	10.49	9.26	6.54	8.47	6.3	6.03	9.06	9.62	4.69	7.24	2.32	5.79	6.72	6.62	9.15	10.72	7.9	8.42	10.8	7.45	8.75
jgi.p|Scesp_1|1060647	25.8	16.34	20.24	18.33	12.95	11.38	8.31	9.57	9.11	11.02	7.72	6.78	16.23	11.49	10.36	7.5	7.14	7.25	18.81	20.33	16.99	12.79	11.86	10.35	9.92	10.55	10.56	5.38	3.72	3.6	3.43	2.41	3.11	16.14	10.42	10.98	9.26	9.86	5.62	6.41	11.87	9.01	4.83	5.49	6.79	2	1.7	1.57	1.12
jgi.p|Scesp_1|106070	12.47	16.71	12.59	6.17	5.35	8.13	7.29	7.65	8.25	10.54	7.86	8	14.19	12.58	15.17	12.56	11.18	11.69	14.97	18.74	14.5	11.05	11.42	10.63	7.63	8.89	11.88	9.18	9.38	5.95	13.83	18.75	14.83	19.92	20.15	22.16	12.16	20.11	11.28	6.04	9.5	11.85	12.16	8.02	8.54	12.59	11.26	9.09	18.31
jgi.p|Scesp_1|1060958	0	0	0	0	0	0	0	0	0	0	0	0	0	0	0	0	0	0	0	0	0	0	0	0	0	0	0	0	0	0	0	0	0	0	0	0	0	0	0	0	0	0	0	0	0	0	0	0	0
jgi.p|Scesp_1|1060984	3.44	1.7	3.8	2.61	1.52	2.14	4.02	3.75	3.51	3.7	3.81	4.04	4.2	4.33	4.51	4.06	3.77	4.5	3.29	4.19	3.14	2.49	2.7	3.2	3.63	3.12	4.44	3.78	4.84	3.03	4.62	5.7	5.72	4.66	4.83	3.17	1.86	0.96	1.46	2.96	2.87	3.27	3.92	2.43	3.46	3.21	2.53	2.72	3.73
jgi.p|Scesp_1|1061573	1.68	1.39	2.21	2.09	1.09	1.58	2.59	1.65	2	2.38	2.09	2.42	3.41	2.52	4.01	2.84	2.36	2.51	5.22	4.08	3.38	4.93	2.95	4.17	4.62	3.58	3.68	0.33	1.37	1.87	6.63	8.54	8.72	4.38	5.11	4.78	3.7	3.39	8.31	1.73	2.06	2.36	2.97	2.49	1.93	2.67	2.69	1.97	3.03
jgi.p|Scesp_1|1061911	1.66	0.92	2.9	0.54	0.71	1.73	1.27	0.34	1.43	0.95	2.25	1.45	2.17	1.82	1.33	1.71	2.07	1.19	1.11	2.28	0.84	1.9	2.27	1.06	1.14	2.51	0.9	2.23	2.69	3.51	3.36	1.92	1.86	1.92	3.59	2.75	2.15	4.74	3.3	2	1.17	2.35	1.55	0.88	2.6	1.72	3.1	1.85	3.11
jgi.p|Scesp_1|1061955	0.21	0.7	0.17	1.03	0.2	0.72	0.63	0.19	0.24	0	0.37	0.26	0.42	0.57	0.66	0.39	0.72	0.91	0.37	0.19	0.19	0	0.37	0.61	0.44	0.19	0.41	0.23	0.66	0	1.49	0.63	0.24	0.44	0.39	0.9	1.77	0	0	0.15	0.19	0	0.4	0.25	0.64	0.76	0.34	0	0.9
jgi.p|Scesp_1|106208	5.6	5.93	3.17	3.92	6.57	4.77	2.14	1.71	3.11	0.4	1.36	1.5	1.53	2.79	3.21	4.62	6.3	3.34	9.92	12.37	8.79	5.44	9.57	6.83	2.88	4.79	4.54	3.42	4.53	5.92	4.14	4.04	7.31	2.92	2.02	4.97	4.15	4	3.48	10.13	14.67	10.92	9.03	12.92	10.96	8.73	9.72	13.93	8.86
jgi.p|Scesp_1|1062102	0.33	0.41	0.39	0.32	0.47	0	0.32	0.3	0	0.84	0.57	0.79	0.16	0.44	0.34	0.15	0.55	0.35	0.57	0.29	0.6	0	0	0.16	0.17	0.3	0	0.36	0.68	0.22	0.69	0.43	0.18	0.17	0.46	0.52	0.55	0	0.37	0.24	0	0.52	0.31	0.39	0.33	0.24	0.26	1.05	0
jgi.p|Scesp_1|1062256	10.04	10.96	10.68	11.03	11.67	12.82	10.04	10.96	9.76	10.51	11.35	11.06	9.66	11.49	13.82	7.62	7.81	9.96	7.57	9.38	10.02	12.7	16.03	14.09	16.85	18.54	14.09	14.31	20.29	20.06	10.4	11.61	11.23	9.56	10.19	9.76	7.4	9.68	8.2	9.5	15.31	16.63	19.78	17.17	14.37	17.7	20.95	19.4	11.6
jgi.p|Scesp_1|1062491	102.18	109.55	104.51	74.17	63.8	56.16	70.08	69.67	57.97	107.55	105.07	110.35	119.11	120.31	119.22	97.17	111.53	97.91	148.47	159.38	144.83	140.22	133.29	130.09	110.23	107.51	108.09	160.87	134.23	95.33	165.42	144.54	147.04	189.45	238.73	246.48	185.01	170.85	188.9	135.87	146.39	153.18	117.49	92.25	101.53	178.81	140.96	127.33	172.3
jgi.p|Scesp_1|1062578	0.63	1.71	0.99	1.38	1.22	1.48	0.78	0.87	1.93	0.2	0.41	1.72	0.78	1.7	1.96	0.74	0.71	0.68	1.5	1.54	2.16	1.79	2.37	1.96	2.76	2.29	3.08	2.09	2.96	0.86	1.33	1.7	1.59	1.98	1.47	2.36	0.79	0.81	1.06	1.72	1.58	1.01	1.18	1.13	0.64	2.85	2.15	0.72	0.67
jgi.p|Scesp_1|1063174	12.41	7.35	5.26	6.68	4.73	3.69	7.73	4.15	6.56	5.55	3.26	3.92	6.19	7.23	6.7	4.94	3.76	4.45	21.89	32.53	26.73	8.91	15.58	15.22	12.54	13.21	13.81	11.03	8.2	8.56	7.72	7.82	9.69	18.9	26.09	24.52	6.24	14.18	4.41	6.84	8.93	12.15	7.19	9.81	9.51	5.81	8.2	6.48	7.47
jgi.p|Scesp_1|1063463	5.91	5.91	8.91	6.82	5.76	6.23	4.88	5.5	6.57	5.05	5.88	5.26	4.24	3.95	4.25	5.23	4.64	5.14	5.17	6.71	5.47	6.56	6.84	6.8	6.55	4.25	7.03	2.89	2.93	2.29	2.82	2.82	3.57	6.36	5.74	6.59	9.22	9.16	10.91	8.82	9.27	4.29	9.74	5.67	9.63	4.66	2.55	3.17	2.47
jgi.p|Scesp_1|1063491	3.7	2.62	2.67	2.03	1.87	2.15	2.77	1.83	2.43	3.05	2.71	2.23	4.58	4.44	4.36	2.84	2.62	3.14	3.85	4.08	4.25	3.15	3.16	3.25	2.65	3.83	2.6	1.28	1.16	0.79	3.67	3.34	4.02	5.47	4.37	4.09	3.81	3.25	2.83	2.53	3.22	2.59	2.96	2.36	2.4	0.8	0.43	0.58	1.79
jgi.p|Scesp_1|1063626	4.28	5.5	5.29	3.28	4.35	4.11	3.79	3.19	5.96	2.66	2.73	3.53	3.51	3.92	5.43	5.61	6.61	8.17	2.94	3.95	2.79	5.09	4.72	4.69	5.15	5.21	6.4	6.8	9.01	7.2	5.48	5.67	5.36	4.33	4.79	4.25	4.47	5.91	4.64	5.61	5.41	6.11	7.41	7.76	5.49	7.1	9.05	7.97	5.69
jgi.p|Scesp_1|106376	23.8	24.47	24.72	44.47	41.73	51.83	38.93	40.5	47.81	33.22	33.91	32.26	24	27.35	26.18	16.58	14.28	13.5	16.77	17.84	15.05	22.96	23.24	23.61	17.72	21.29	17.95	17.83	22.62	18.56	7.76	6.35	9.61	8.35	7.35	8.28	12.61	19.07	17.25	19.6	24.83	23.12	21.92	25.17	21.2	18.06	21.88	20.54	9.14
jgi.p|Scesp_1|106445	10.02	11.96	9.25	9.13	10.75	7.27	8.39	8.63	9.16	7.17	11.8	10.49	8.67	9.76	6.07	6.02	14.24	7.28	6.09	7.03	6.44	8.18	10.88	10.12	12.1	9.34	13.77	4.53	6.44	8.01	5.98	8.64	6.59	9.22	8.46	7.84	5.89	12.12	4.61	5.54	13.89	11.91	15.71	13.97	8.3	8.9	8.73	6.19	6.52
jgi.p|Scesp_1|1064651	2.5	2.44	3.74	3.3	2.4	3.67	3.67	3.53	3.78	2.91	3.66	3.15	3.23	3.66	2.69	4.95	3.57	5.12	5.38	2.91	1.96	4.67	5.29	5.84	3.73	3.8	5.3	3.99	3.42	4.32	2.46	1.85	2.66	4.02	3.15	1.93	0.95	0.58	1.52	3.12	2.37	3.38	3.5	2.15	3.54	3.35	1.91	3.32	2.75
jgi.p|Scesp_1|1064948	0.47	0.39	0.37	0.69	0.68	0.6	0.7	0	0.79	0.3	0	0	0	0.21	0.73	0	0.27	0.25	1.22	0.63	0.65	0.24	0.21	0.23	0	0.43	1.38	0.26	0.49	0.96	0	0.53	0.53	0	1.31	0.75	0	0	0	1.71	0.86	0.75	0	0.28	0	0	0.19	0	0
jgi.p|Scesp_1|1064961	7.59	6.78	6.42	14.71	8.97	9.94	9.17	6.42	4.54	5.24	10.68	8.46	6.3	5.75	4.81	9.22	7.22	2.51	7.55	7.74	3.72	8.41	3.59	7.8	4.2	6.88	2.27	3.21	7.29	5.55	8.99	6.07	9.14	6.09	6.49	5.59	1.95	7.51	9.15	8.45	3.71	4.35	3.83	6.23	7.64	8.4	4.21	5.34	5.54
jgi.p|Scesp_1|1065114	0.59	0.69	0.46	0.95	0.8	0.84	0.68	0.54	0.98	0.95	0.47	0.71	0.72	1.14	0.51	0.27	0.39	0.37	1.91	2.69	3.05	2.27	2.16	2.35	1.41	1.78	2.06	1.24	0.97	1.4	1.24	1.42	1.15	1.08	1.14	0.84	2.13	0.76	1.21	1.78	2.36	2.04	1.33	0.7	0.79	1.24	0.79	0.54	1.14
jgi.p|Scesp_1|1065160	0.9	1.07	1.21	1.87	1.23	2.52	1.26	0.71	2.86	1.32	2.02	2.64	1.89	1.84	2.65	1.08	0.72	1.66	4.99	7.16	6.33	3.04	5.31	4.54	3.17	2.21	3.13	1.98	1.87	1.22	2.52	2.82	2.3	2.01	2.74	2.46	2.79	1.98	4.32	2.88	5.48	4.52	2.29	1.22	0.91	1.85	1.34	0.47	1.63
jgi.p|Scesp_1|106589	5.99	6.94	7.93	8.11	9.01	9.34	8.01	8.13	9.06	7.58	7.92	7.66	6.31	8.27	6.77	7.31	8.03	6.13	4.73	5.67	5.59	8.09	10.22	8.88	7.49	10.33	9.63	12.6	14.05	12.36	5.2	6	4.84	5.87	5.22	5.22	3.61	2.41	1.29	7.52	6.35	7.91	8.71	9.93	9.66	8.82	10.06	10.22	8.45
jgi.p|Scesp_1|1066455	0.85	1.13	0.85	0.44	0.38	0.48	0.22	0.52	0.57	1.16	1.19	0.89	1.17	1.07	1.58	0.42	0.89	0.55	10.86	8.93	9	5.19	5.64	4.66	3.15	3.91	2.98	2.81	2.54	2.01	1.71	3.2	2.1	5.56	3.84	3.26	7.95	6.42	6.35	4.11	5.87	7	3.88	4.85	3.08	2.16	2.41	1.92	1.74
jgi.p|Scesp_1|106656	6.74	7.91	7.7	12.49	11.7	12.17	10.22	8.79	11.38	8.36	8.65	8.17	6.3	6.76	7.45	4.61	2.97	4.12	3.16	4.72	3.24	6.6	8.53	6.48	6.43	9.68	9.45	7.17	8.93	7.99	3.96	5.31	6.03	3.54	3.55	4.59	1.89	2.91	3.02	4.76	10.02	6.48	7.87	6.27	5.91	8.65	8.6	6.06	4.89
jgi.p|Scesp_1|1066567	3.92	3.25	2.4	3.92	2.7	3.02	2.16	2.75	3.06	2.75	3.47	2.88	2.71	4.06	4.36	1.37	1.17	1.32	2.06	2	3.51	3.4	2.85	3.68	3.27	3.77	3.22	4.57	4.91	4.74	3.22	3.16	3.08	2.56	2.61	2.48	0.92	1.57	0.96	2.44	2.67	2.28	3.38	3.2	4.07	3.7	4.42	3.41	2.52
jgi.p|Scesp_1|1066760	0.85	0.7	0.54	0.97	0.3	0.53	1.44	0.64	1.03	1.68	1.34	1.12	1.82	1.59	1.51	0.72	0.61	0.83	1.53	2.52	1.97	1.98	1.83	1.4	2.06	2.03	1.65	1.36	1.45	1.68	4.1	3.55	2.42	1.61	1.5	1.81	2.83	2.58	1.04	1.12	1.12	1.15	1.52	1.28	1.47	2.33	1.24	1.76	1.87
jgi.p|Scesp_1|1066818	0	0	0	0	0	0	0	0	0	0	0	0	0	0	0	0	0	0	0	0	0	0	0	0	0.58	0	0	0	0	0	0	0	0	0	0	1.2	0	0	0	0	0	0	0	0	0	0	0	0	0
jgi.p|Scesp_1|1066980	5.54	4.59	4.74	5.37	4.59	6.86	8.9	3.46	6.71	3.55	3.95	7.29	5.19	7.44	4.67	4.21	2.55	1.89	3.47	4	4.82	5.44	7.3	6.24	9.05	9.35	7.35	6.08	6.81	5.82	2.47	1.78	3.66	8.66	4.66	4.82	3.78	5.82	3.38	9.47	5.25	9.91	8.01	7.76	8.11	4.89	3.23	6.67	5.04
jgi.p|Scesp_1|1067124	6.65	5.75	6.43	7.93	7.21	7.63	9.55	8.91	7.28	8.52	10.24	7.56	6.62	6.21	5.66	7.87	8.12	5.38	4.57	4.17	4.21	8.82	8.38	6.16	5.24	5.94	6.28	5.5	4.71	4.45	5.26	5.54	8.51	3.62	3.39	2.36	5.3	5.7	4.53	8.64	9.26	7.07	5.5	5.6	8.43	7.07	5.56	5.63	7.41
jgi.p|Scesp_1|1067183	6.25	4.69	5.98	3.22	3.56	2.49	3.83	5.54	2.82	6	5.1	4.83	3.64	5.24	6.84	3.81	6.58	3.57	1.85	4.14	3.02	2.81	0.69	1.86	1.8	2.3	2.09	1.72	2.64	2.12	2.05	2.75	3.06	5.5	2.89	4.78	2.28	0.5	3.49	14.41	5.49	3.53	2.38	1.16	2.55	1.4	1.56	2.85	1.23
jgi.p|Scesp_1|1067186	35.22	34.14	31.94	31.93	24.76	26.3	26.57	21.29	24.3	30.41	27.51	26.63	30.13	32.31	31.84	28.33	28.12	27.94	33.63	33.62	28.76	26.42	27.76	26.85	23.17	25.33	24.16	20.25	20.92	15.73	16.07	17.37	19.2	24.14	26.8	25.47	23.7	24.71	18.87	31.36	26.05	26.81	27.63	21.87	23.09	23.98	20.03	15.06	17.27
jgi.p|Scesp_1|1067305	53.72	44.2	50.92	43.85	32.64	28.5	20.31	19.23	16.56	19.01	13.58	12.62	31.43	23.63	23.28	35.33	27.37	28.13	37.03	34.27	27.71	8.6	7.89	7.69	9.14	8.89	7.85	5.18	4.83	4.96	13.74	14.37	14.89	33.72	19.24	21.86	25.1	28.94	28.76	5.06	6.69	6.96	6.05	4.96	5.66	5.14	3.66	4.38	9.62
jgi.p|Scesp_1|1067358	2.17	1.93	2.14	1.71	1.77	1.71	1.58	1.4	1.43	1.85	1.54	1.79	1.73	3.16	3.06	0.3	1.08	1.47	2.22	1.99	1.68	4.13	3.81	2.45	3.38	2.4	2.89	1.59	1.92	1.31	1.41	2.03	1.71	2.68	3.2	2.31	2.81	1.45	2.7	3.72	2.26	4.44	2.86	2	2.26	1.62	1.35	0.59	1.78
jgi.p|Scesp_1|1067417	7.04	7.57	7.12	8.85	8.16	9.13	8.66	7.9	8.03	10	8.84	6.89	6.85	6.98	8.96	7.19	5.06	5.73	9.62	13.34	11.04	13.76	16.28	13.25	10.1	15.41	11.3	11.01	13.27	12.07	9.81	10.9	11	13.36	15.51	13.97	4.65	9.78	8.09	10.78	9.49	9.52	9.14	12.64	10.98	7.76	7.27	10.03	7.42
jgi.p|Scesp_1|1067432	17.84	13.18	13.69	20.54	19.48	19.92	20.43	23.21	19.67	18.38	15.09	16.38	12.31	16.78	17.98	9.48	8.28	8.06	8.91	9.82	9.77	15.15	14.32	12.45	9.82	13.47	11.83	5.82	12.11	8.78	7.96	7.44	5.49	9.84	5.87	8.67	4.74	6.65	6.94	8.04	11.37	13.06	11.37	12.88	11.96	10.04	7.97	8.27	5.86
jgi.p|Scesp_1|1067461	1.19	2.7	0.7	1.72	1.14	1.26	1.75	2.17	1.65	0.76	1.55	1.43	0.87	2.92	1.83	2.75	1.67	1.59	1.79	1.05	1.89	2.44	2.61	2.55	3.05	3.49	3.46	1.3	1.54	6.04	2.28	1.76	3.32	3.71	2.2	1.89	1.98	0	1.33	2.79	0.54	1.26	1.67	4.22	2.09	1.07	2.38	1.36	1.88
jgi.p|Scesp_1|106748	3.63	5.09	5.26	5.68	3.75	8.08	4.93	5.37	6.51	2.5	7.54	7.07	3.29	3.25	2.01	3.63	2.51	2.7	9.86	8.87	11.95	10.33	9.81	13.58	9.17	8.85	10.6	15.02	13.36	13.27	5.27	4.87	3.43	7.28	5.17	5.64	1.86	9.33	8.74	6.86	9.61	15.44	9.14	8.27	8.98	11.24	11.62	7.91	6.47
jgi.p|Scesp_1|1067741	1.95	2.15	3.02	2.07	1.33	1.14	2.27	1.4	1.49	2.91	2.02	2.01	2.23	2.86	2.34	1.72	1.51	1.3	1.08	1.31	1.82	2.29	1.87	1.81	1.76	1.3	2.08	2.29	1.5	1.7	1.56	1.62	1.45	1.4	2.1	1.63	1.31	2.74	2.18	2.25	2.23	2.61	2.13	1.15	1.35	2.63	1.78	1.57	2.59
jgi.p|Scesp_1|1067787	111.02	113.04	99.5	138.23	139.44	146.62	157.36	147.35	133.35	127.31	134.42	144.86	134.87	130.52	112.66	141.43	121.47	131.53	109.8	94.7	91.34	138.05	127.76	128.43	171.75	116.89	124.79	152.64	133.67	151.58	145.89	130.24	139.86	119.79	103.41	100.52	99.26	53.17	59.5	65.26	50.23	118.27	123.66	127.58	158.95	167.23	154.57	152.07	177.55
jgi.p|Scesp_1|1067857	2.56	3.94	3.44	1.06	0.35	0.62	0.72	3.01	3.25	2.34	4.46	3.31	3.95	5.56	2.64	3.06	3.7	2.36	7.56	7.11	6.66	9.02	6.11	6.28	9.76	5.63	7.83	10.84	5.71	6.96	9.98	6.38	5.73	7.25	6.44	9.73	3.66	1.88	3.27	6.61	13.92	7.39	7.19	8.24	4.41	7.36	7.61	6.68	13.49
jgi.p|Scesp_1|1067931	6.15	5.1	6.03	2.68	4.72	6.02	4.53	4.79	8.2	5.91	4.29	2.78	3.02	6.06	8.24	4.86	3.11	3.31	2.65	6.52	7.28	5.38	7.84	7.04	5.05	6.13	5.09	5.07	8.32	8.36	3.44	5.14	4.13	8.02	7.12	4.91	8.71	11.07	2.06	4.67	10.32	5.23	7.77	2.92	2.17	5.97	7.39	6.46	3.57
jgi.p|Scesp_1|1068027	0.28	0.52	1.21	1.29	1.55	1.91	2.34	1.6	2.02	2.15	2.14	1.9	1.51	1.63	1.8	0.13	0.71	0.75	0.24	0.56	0.38	0.36	0.99	0.53	0.58	0.51	1.57	2.69	1.46	1.81	0.59	0.57	0.63	0.37	0.45	0.67	0.58	0.9	1.57	1.82	0.57	1.04	1.9	2.49	1.2	2.27	1.74	2.43	1.62
jgi.p|Scesp_1|1068052	0.61	0.51	0.48	0.2	0.59	0.17	0.2	0.19	0.23	1.31	0.53	0.74	1.2	1.46	0.42	0.19	0	0	0	0	0.37	0.21	0	0	0.21	0.37	0.2	0.45	0.42	0.28	0.43	0.38	0.23	0.21	0.38	0.22	0.34	0	0	0.3	0.18	0.22	0.57	1.21	0.62	0.29	0.82	0.19	1.29
jgi.p|Scesp_1|1068071	0.16	0.13	0.13	0.31	0.16	0.55	0.32	0	0.54	0	0.28	0.39	0.32	1.02	0	0	0.18	0	0.28	0	0.15	0	0.29	0.15	0	0	0	0.71	0	0.22	0.11	0.12	0.18	0.17	0.15	0.17	0	0	0.73	0	0	0.17	0.15	0	0.16	0.58	1.17	0	0.17
jgi.p|Scesp_1|1068168	1.82	2.52	2.24	2.59	2.39	2.02	3.1	2.73	2.84	2.65	2.38	2.24	3.88	4.08	3.51	3.72	4.1	2.42	1.2	1.66	1.88	1.62	1.5	2.14	0.94	2.42	1.18	1.27	1.01	1.9	3.28	4.06	2.79	2.03	2.36	2.33	0.81	1.09	3.4	2.46	1.38	1.36	0.91	1.23	1.28	1.05	0.88	0.83	1.09
jgi.p|Scesp_1|1068198	6.11	5.06	5.43	8.72	8.95	9.72	5.05	6.19	6.97	3.3	3.92	2.91	3.63	3.17	2.15	5.67	3.8	3.97	2.08	3.27	2.34	2.98	5.94	4.91	3.63	4.08	4.38	2.47	0.84	2.84	4.16	2.09	2.34	2.68	2.08	1.54	2.14	1.24	1.8	4.54	4.66	4.62	3.31	2.48	4.21	1.97	1.29	1.18	2.71
jgi.p|Scesp_1|1068221	15.44	13.2	15.96	19.47	18.58	23.78	29.1	28.06	23.41	22.29	23.05	22.47	19.96	23.91	21.46	15.48	15.98	12.91	8.23	6.28	9.82	10.08	12.71	15.43	14.6	13.76	16.22	10.23	13.77	14.98	8.58	11.1	11.24	8.69	9.99	8.6	6.94	3.15	4.93	8.69	6.66	9.9	9.63	6.1	13.56	9.52	9.42	10.08	10.85
jgi.p|Scesp_1|1068765	0.6	3.98	3.45	8.72	7.87	7.84	4.91	4.22	5.56	5.38	2.27	2.78	1.77	1.43	1.65	0.19	0.67	0.22	0.34	0.53	0.91	6.38	7.04	10.12	5.34	4.53	5.45	4.83	6.25	4.62	0.42	1.41	0.45	0.21	0.37	0	0.33	0	0.45	7.82	9.79	5.96	6.74	4.27	6.64	3.45	2.4	4.57	0.63
jgi.p|Scesp_1|1068988	4.97	2.4	6.83	12.84	12.72	17.99	10.98	13.28	9.66	7.96	11.55	8.25	2.44	1.48	2.56	0.77	0	0.45	11.42	16.83	11.32	32.37	28.4	22.13	20.42	21.39	22.59	65.97	68.97	77.68	7.25	6.15	9.73	5.18	3.07	1.32	18.64	27.69	16.68	25.77	25.54	33.49	34.5	26.04	29.59	70.01	71.33	70.03	9.61
jgi.p|Scesp_1|106911	1.26	0.26	0.62	0.61	0.45	0.67	0.77	1.73	0.7	1.41	0.41	0.48	1.55	1.69	0.49	0.44	0.53	0.17	1.09	1.67	2.44	2.27	2.77	3.76	2.91	3.71	2.91	6.4	7.87	7.06	1.1	1.75	2.64	1.97	1.31	1.68	1.31	0.81	1.41	4.44	1.57	2.18	5.31	4.48	4.12	5.78	8.33	4.75	3.99
jgi.p|Scesp_1|1069179	0	0	0.83	1.02	0	0	0	0	0	0.67	0	0	2.07	0.47	0.54	0	0	0.57	0	0	0	0.54	0	0.5	1.08	0.48	0	0.58	0.55	0.71	2.58	1.56	3.53	0.55	0	0	0	0	1.18	0	0	0	0.49	0.62	0	0	0.84	1.44	0
jgi.p|Scesp_1|106931	17.64	16.17	15.07	19.51	14.62	21.23	22.63	20.93	16.34	26.6	23.09	23.23	20.69	21.76	21.29	14.25	13.49	14.13	11.96	15.11	8.84	17.38	19.44	16.72	13.5	16.64	14.42	14.1	12.05	11.63	11.83	9.95	14.59	16.32	15.08	10.77	9.04	8.31	8.4	10.42	7.94	13.21	15.62	13.49	13.12	13.51	9.94	12.87	9.79
jgi.p|Scesp_1|106935	0	0	0	0	0	0	0	0	0	0	0	0	0	0	0	0	0	0	0	0	0	0	0	0	0	0	0	0	0	0	0	0	0	0	0	0	0	0	0	0	0	0	0	0	0	0	0	0	0
jgi.p|Scesp_1|106959	1.82	1.37	2.18	1.99	0.95	1.94	1.82	1.94	2.1	2.33	1.99	2.24	2.37	2.31	2.46	1.81	1.71	1.81	2.65	3.3	2.68	2.25	3.03	2.87	1.67	2.16	2.45	2.36	2.69	2.92	1.9	2.54	2.81	2.59	2.45	2.32	1.93	2.98	2.52	1.84	2.13	2.53	3.35	2.08	2.26	2.29	2.7	2.54	2.02
jgi.p|Scesp_1|1069957	30.64	26.01	25.7	32.89	27.23	31.6	37.92	37.59	41.23	35.57	35.09	34.14	33.77	32.15	26.9	30.41	33.93	22.22	20.41	18.13	21.03	23.74	21.49	26.2	27.43	31.17	24.39	25.52	18.53	22.55	25.45	27.72	28.69	22.19	19.99	20.71	10.31	8.15	6.75	16.26	16.41	24.72	26.41	20.04	24.29	15.41	18.97	21.65	20.84
jgi.p|Scesp_1|1070100	5.14	5.42	6.23	8.14	8.96	9.93	8.25	14.96	11.93	12.56	14.64	14.64	8.7	16.71	9.62	4.34	6.82	7.02	2.41	2.89	0	3.84	3.28	6.23	9.59	14.8	15.91	21.02	15.06	17.12	5.55	7.8	5.22	0	0.43	0.99	0	1.2	0	2.03	0.42	4.47	10.48	11.62	11.74	11.41	20.56	21.75	11.81
jgi.p|Scesp_1|1070127	1.47	2.08	1.56	1.79	1.49	1.57	2.17	1.28	1.31	3.02	1.99	2.8	1.37	2.11	3.04	2.46	1.82	2.61	5.78	5.92	5.71	4.7	4.99	3.87	2.95	2.4	4.09	4.7	4.91	2.7	5.21	5.17	4.86	7.61	11.06	9.72	11.3	7.39	7.09	3.89	7.75	8.08	8.28	4.46	6.08	7.69	6.08	4.45	6.76
jgi.p|Scesp_1|1070128	9.04	7.03	5.35	11.79	6.37	5.81	9.05	6.92	7.17	14.41	13.33	11.57	8.87	9.24	9.31	10.96	6.22	8.52	20.81	29.64	26.03	14.03	24.96	20.22	18.18	21.38	18.49	18.83	17.84	18.04	32	21.62	20.83	31.72	32.28	36.1	88.79	76.78	88.68	49.08	58.5	33.14	37.27	25.14	26.34	38.58	26.58	33.53	37.12
jgi.p|Scesp_1|10707	4.52	6.11	8.81	7.3	5.95	7.27	7.89	8.59	7.26	6.87	6.71	8.08	6.41	6.45	7.08	8.09	7.16	8.1	5.05	6.21	4.42	8.27	10.89	7.99	9.8	7.59	8.15	9.2	9.93	9.56	5.28	9.01	7.68	5.59	9.31	6.59	4.19	5.6	3.75	7.39	4.4	5.52	9.56	7.75	8.42	8.19	8.72	7.04	6
jgi.p|Scesp_1|1071603	1.82	2.01	4.18	8.45	5.23	9.9	6.66	10.21	14.4	6.36	9.5	8.62	5.11	8.78	8.24	1.24	2.18	2.6	1.25	2.03	1.21	4.61	5.32	7.39	7.09	10.75	12.85	22.61	25.84	21.56	2.8	3.51	3.52	1.26	1.23	0.39	0.81	0.93	0.54	5.61	5.93	5.8	13.94	14.94	10.36	16.55	24.54	22.58	6.13
jgi.p|Scesp_1|107365	26.19	27.5	33.19	37.38	33.27	37.72	46.1	44.47	42.27	45.5	42.38	40.29	32.25	35.96	36.16	25.8	24.55	25.3	18.27	17.7	16.51	32.37	33.17	27.71	33.31	36.11	35.19	27.94	31.22	27.94	18.62	21.01	24.07	22.88	16.89	14.44	19.43	22.34	18.02	32.97	40.17	25.48	29.56	33.06	30.82	23.4	25.3	23.25	23.91
jgi.p|Scesp_1|1073983	2.14	2.6	2.52	1.7	1.69	1.43	1.43	2.17	1.1	1.57	1.4	1.34	1.8	2.05	1.97	3.98	5.07	3.95	3.1	3.24	2.58	2.75	2.29	1.68	2.44	1.32	1.94	0.76	0.88	1.35	2.73	3.12	2.57	2.55	2.83	2.6	2.17	1.57	2.22	1	1.46	2.6	2.08	1.54	2.08	0.77	0.74	1.19	1.77
jgi.p|Scesp_1|1074057	3.07	3.38	3.72	3.5	2.39	3.44	2.86	1.99	2.76	1.69	2	1.81	2.56	2.19	2.36	4.3	4.2	3.59	4.22	6.94	5.17	5.52	6.02	5.9	3.75	3.07	3.63	1.24	1.58	1.59	3.18	3.56	4.7	4.66	5.65	4.26	5.7	8.5	7.39	6.27	7.47	6.66	5.28	3.64	4.54	2.41	2.06	1.46	2.75
jgi.p|Scesp_1|1074177	0	0	0	0.27	0.27	0.48	0.28	0	0	0.36	0	0	0	0	0.58	0.52	0	0	0.97	0	0	0.58	0.25	0	0.29	0	0.27	0.31	0.29	1.15	0.2	0.1	0	0	0.52	0	0	0	0.63	0	0	0.3	0.26	0.33	0	0.4	0.45	0.26	0.89
jgi.p|Scesp_1|1074222	6.02	5.4	7.77	6.8	6.86	5.77	6.65	6.89	9.75	6.59	7.54	7.79	7.02	8.19	8.53	3.38	4.37	5.8	6.92	7.31	6.51	7.61	8.6	9.57	9.14	8.41	9.28	9.78	10.05	9.71	6.41	6.61	6.87	4.18	5.23	5.34	5.64	6.13	4.49	12.07	9.32	8.94	7.28	11.3	8.07	7.58	11.25	11.23	7.54
jgi.p|Scesp_1|1074230	1.8	1.09	1.06	1.65	0.99	1.37	1.14	1.06	1.03	1.4	1.15	0.93	1.07	1.27	1.59	1.04	0.54	0.79	0.97	1.39	0.88	1.26	1.5	1.81	0.99	1.34	1.13	0.85	1.54	1.79	0.92	0.95	0.9	1.27	1.19	1.09	1.23	1.16	0.93	1	0.38	2.19	1.5	1.41	1.23	1.83	1.7	1.29	1.08
jgi.p|Scesp_1|1074383	3.82	2.75	3.63	2.53	2.8	2.31	1.97	2.3	1.79	3.73	2.63	2.49	1.97	1.71	2.48	1.87	2.37	1.51	3.2	5.86	4.67	4.54	4.5	4.22	2.06	3.19	1.86	1.66	2.2	2.46	2.25	2.91	3.37	2.83	3.35	2.67	4.69	7.23	4.94	3.27	4.74	3.63	2.16	2.74	1.92	2.6	2.33	1.29	2.54
jgi.p|Scesp_1|1074422	0	0	0.37	0.46	0.45	0	0	0	0	0	0	0	3.24	0	2.92	4.82	4.24	14.2	0.81	0.42	0.86	0	0	0	0	0	0	0.52	2.45	1.28	55.47	70.91	59.1	5.41	11.8	9.04	0	0	1.06	1.71	4.7	1	0	0.56	0	0	0.38	0	55.2
jgi.p|Scesp_1|1074449	0	0	0	0	0	0.31	0	0.34	0	0	0	0	0	0	0	0	0	0	0	0	0	0.38	0	0	0	0	0.36	0.4	0	0	0	0	0	0	0	0	0	0	0	0	0	0	0	0	0	0	0	0	0
jgi.p|Scesp_1|1074463	1.01	0.73	0.89	2.31	1.87	2.09	1.85	1.79	2.16	1.77	1.64	1.1	0.99	1.07	1.04	1.17	1.77	1.28	0.22	0.17	0.06	0.58	0.55	0.72	0.39	0.97	0.67	0.62	0.59	1.11	0.84	0.98	0.56	0.46	0.47	0.54	0.21	0.16	0	0.23	0.34	0.27	0.65	0.15	0.89	0.45	0.4	0.8	0.2
jgi.p|Scesp_1|1074586	3.03	3.84	3.44	3.18	2.22	3.01	2.53	2.42	2.5	1.98	2.58	2.56	1.52	2.13	2.59	2.03	2.24	2.15	3.27	4.95	4.46	4.37	5.49	4.79	1.79	3.09	4.2	4.1	4.22	3.41	3.97	4.04	4.32	3.76	3.82	3.36	3.22	7.12	4.75	2.98	3.44	4.38	4.46	3.28	3.5	3.24	3.4	3.06	3.05
jgi.p|Scesp_1|1074853	12.05	14.64	15.25	12.22	12.57	13.68	9.78	9.64	13.65	9.57	8.47	8.92	10.09	13.88	17.79	8.95	10.84	12.26	46.92	50.79	37.96	39.72	28.87	32.56	26.81	30.56	23.61	9.97	9.53	7.75	13.04	15.83	16.89	31.49	48.28	50.25	26.5	32.62	22.82	17.08	21.41	26.23	22.47	12.48	13.41	11.26	9.78	8.29	8.64
jgi.p|Scesp_1|1074951	4.1	6.71	6.36	6.92	5.73	7.67	5.22	4.31	4.95	5.71	5.78	5.22	3.63	4.35	5.43	3.24	2.96	4.79	2.7	3.35	2.63	4.16	4.72	5.12	2.6	3.58	2.96	3.67	3.79	4.33	2.27	3.08	2.38	4.28	4.6	3.07	1.77	2.6	1.93	2.01	2.75	3.18	2.51	3.12	2.75	3.42	3.32	1.8	2.61
jgi.p|Scesp_1|107504	15.95	12.39	11.34	8.69	7.18	4.67	6.36	5.02	3.32	13.41	10.85	9.32	13.21	3.57	16.43	7.41	10.09	9.64	26.62	19.81	22.69	13.83	10.51	9.51	11.77	11.29	12.13	7.12	7.26	6.77	11.86	9.25	8.36	21.31	16.62	14.32	20.76	21.78	12.26	7.21	11.29	13.78	10.26	17.73	17.55	6.09	6.78	2.73	7.88
jgi.p|Scesp_1|1075045	3.13	2.99	3.33	4.97	4.15	4.71	3.54	3.89	3.65	2.67	3.98	4.21	3.38	3.44	3.14	3.2	2.79	2.58	2.28	1.84	2.04	3.38	5.7	5.43	4.03	5.81	5.69	6.95	9.5	9.14	2.64	2.88	3.32	2.26	2.3	1.28	0.67	1.03	1.08	4.46	5.45	4.43	4.72	5.51	3.87	6.68	8.41	7.91	3.97
jgi.p|Scesp_1|107505	2.75	2.71	2.93	1.56	1.55	0.93	1.22	1.24	1.04	1.46	1.49	1.66	1.58	1.39	2.14	1.88	1.46	1.56	2.19	2.25	2.6	1.76	1.83	2.23	1.6	1.51	1.62	1.08	0.86	1.2	1.38	1.72	1.98	2.11	1.92	1.16	0.87	0.8	0.81	1.54	2.68	1.82	1.46	1.05	1.15	1.2	0.96	1.14	0.99
jgi.p|Scesp_1|1075362	15.9	18.89	22.95	32.47	31.95	40.31	32.26	39.67	35.92	26.79	34.04	34.97	23.49	34.66	36.98	13.07	19.33	18.8	9.68	11.85	12.78	22.3	27.51	28.58	25.99	32.37	30.72	33.76	41.48	45	10.92	12.16	11.66	10.22	9.56	9.36	7.33	8.29	10.35	19.79	21.34	28.02	32.09	27	27.13	29.16	32.89	30.27	11.98
jgi.p|Scesp_1|1075377	5.18	5.12	5.4	9.27	7.65	7.13	8.51	6.85	7.97	4.47	6.16	5.23	4.11	4.28	4.11	7.41	4.82	3.86	2.83	2.11	2	3.69	4.12	3.23	5.22	5.51	4.17	4.05	5.39	5.28	2.16	2.29	3.68	2.49	2.77	2.55	0.83	1.02	2.68	3.75	3.89	5.09	5.41	4.73	3.21	4.09	4.31	4.28	3.15
jgi.p|Scesp_1|1075529	0	0	0.56	0.34	0	0	0.35	0.33	0	0	0	0	0	0	0	0.66	0	0	0	0.94	0.65	0	0.31	0.34	0	0.32	0	0	0.37	0.96	0.25	0.53	0.4	0	0	0.76	0.59	0	0	0.26	0	1.51	0.33	0	0	1.53	0	0.32	0.37
jgi.p|Scesp_1|1075531	0	0.8	0.86	1.33	1.71	1.28	1.21	1.26	3.81	0.7	1.07	1.57	1.35	1.35	0.71	0	0.62	0.29	0	0.12	0.12	1.69	1.2	3.14	3.1	1.24	3.6	2.71	3	3.17	0.19	0.25	0.31	0	0.13	0	0	0.35	0	1.29	1.24	1.31	2.82	3.25	2.34	1.48	2.63	2.76	1.16
jgi.p|Scesp_1|1075566	0.64	0.79	0.88	1.08	0.61	0.82	1.1	1.02	1.6	1.23	0.42	1.16	1.41	0.43	0.99	0.59	0.9	1.03	0.83	0.99	1.31	1.31	1.4	0.91	0.66	1.01	1.55	1.05	2.16	0.65	1.9	0.95	2.5	1.67	2.22	2.04	1.33	0.82	2.86	1.27	0.58	1.7	2.69	2.27	2.41	1.72	1.66	0.29	1.52
jgi.p|Scesp_1|1075594	10.71	17.11	14.48	13.25	21.66	18.48	23.27	23.91	29.63	25.11	25.82	25.5	22.52	22.42	21.48	10.21	14.83	13.05	9.56	10.3	8.27	13.76	14.96	14.04	20.03	17.07	18.62	25.1	22.88	18.45	14.32	14.73	13.47	11.47	13.37	10.99	13.54	6.88	7.06	15.49	18.37	14.14	24.07	23.81	21.74	16.71	16.85	17.91	12.5
jgi.p|Scesp_1|1076192	0.59	0.54	1.02	0.68	0.83	1.29	0.85	0.99	0.54	1.24	0.52	0.85	0.85	0.97	1.5	1.25	0.49	0.64	0.23	0.43	0.25	0.28	0.9	0.36	0.5	0.59	0.37	0.47	0.51	0.73	0.26	0.18	0.12	0.17	0.35	0.06	0.63	0.97	0	0.59	1.22	1.09	0.61	0.58	1.79	1.28	1.21	0.79	0.68
jgi.p|Scesp_1|1076306	2.39	3.61	3.53	3.2	2.36	3.23	3.1	3.54	3.51	3.51	2.69	2.88	2.69	2.39	3.11	2.09	2.21	2.19	2.6	2.85	2.62	2.02	2.96	2.88	1.8	2.35	3.35	2.93	3.14	1.53	1.82	1.77	1.96	2.64	2.6	1.94	1.87	3.07	3.93	2.54	2.67	3.51	3.35	2.08	1.41	2.37	2.25	2.37	1.7
jgi.p|Scesp_1|1076411	41.05	42.54	37.62	60.71	68.53	62.67	67.14	75.06	83.65	59.93	73.43	64.53	49.23	59.36	62.56	53	62.1	53.08	15.04	15.19	12.93	23.84	31.26	33.18	39.87	44.74	45.28	68.11	83.24	74.53	44.68	44.53	44.01	19.84	17.62	18.85	6.51	8.71	11.95	45.43	46.3	31.18	42.06	65.82	55.57	65.12	85.45	92.63	38.59
jgi.p|Scesp_1|1076666	0	0	0	0	0	0	0	0	0	0	0	0	0	0	0	0	0	0	0	0	0	0	0	0	0	0	0	0	0	0	0	0	0	0.66	0.59	1.35	0	0	0	0	0	0	0	0	0	0	0	0	0
jgi.p|Scesp_1|1076713	0.48	1.19	1.38	0.93	1.02	1.45	1.51	2.14	1.71	1.29	1.8	1.86	1.72	2.33	2.35	0.94	1.73	1.37	1.65	1.69	2.27	3.44	3.17	3.19	3.93	5.63	5.53	7.35	7.4	7.36	3.38	3.51	3.27	1.94	1.87	1.75	1.42	1.23	0.83	4.23	2.5	4.01	5.61	5.48	4.7	5.92	6.8	6.07	4.2
jgi.p|Scesp_1|1076716	4.13	6.07	4.87	6.92	6.67	6.24	7.01	7.23	6.05	4.33	3.76	4.08	5.35	4.37	3.49	5.93	4.44	4.04	2.43	2.32	2.74	4.25	3.3	5.2	4.05	3.4	4.21	3.71	3.13	1.02	1.18	1.6	2.52	1.76	1.39	1.2	0.94	0	2.94	3.26	6.81	2.6	1.93	3.12	2.84	1.35	1.5	1.37	1.78
jgi.p|Scesp_1|1077102	1.93	1.48	1.74	2.84	2.33	3.17	3.23	3.93	4.85	4.12	4.67	5.09	3.51	5.38	5.75	0.86	1.93	1.31	1.54	2.46	1.63	5.22	7.67	5.25	5.95	6.61	8.08	16.97	16.23	13.61	6.36	8.15	4.72	1.72	1.86	1.07	1.19	3.13	1.44	4.97	3.44	7.23	6.69	7.97	6.84	12.35	13.12	12.62	7.62
jgi.p|Scesp_1|1077138	2.65	1.41	1.49	1.71	1.63	1.21	2.2	1.62	1.28	1.57	1.95	1.72	2.8	1.46	1.47	1.32	0.99	1.46	1.4	1.62	1.92	1.4	1.61	2.01	1.74	1.91	2.51	3.06	1.77	3.23	3.99	3.05	2.2	1.7	0.69	1.59	0.57	1.4	1.98	1.33	0.68	1.88	1.97	1.53	1.78	2.3	1.8	3.04	3.51
jgi.p|Scesp_1|10789	11.2	10.45	11.01	20.46	16.87	16.89	19.47	20.25	18.26	19.25	22.34	20.95	15.72	18.01	18.11	8.95	10.99	7.77	5.13	6.26	4.39	11.51	15.82	17.71	14.26	18.87	16.69	14.94	15.93	14.44	8.73	8.31	10.62	4.43	4.86	4.52	4.49	4.74	6.02	12.81	8.99	13.72	13.79	11.6	9.98	11.92	13.39	11.52	9.26
jgi.p|Scesp_1|1080927	15.11	15.15	15.11	26.91	43.51	46.05	52.86	61.83	72	54.33	72.17	80.57	47.59	55.18	59.51	13.58	18.36	17.03	0.42	0.43	0.44	5.51	10.71	16.04	27.53	47.69	39.86	68.25	93.57	84.76	18.59	27.22	28.35	1.78	0.45	1.3	0	0.63	0.55	16.92	27.17	19.96	54.27	91.9	54.67	53.45	74.35	99.32	40.84
jgi.p|Scesp_1|1081070	4.5	5.41	5.7	2.95	2.37	2.22	4.56	3.46	5	3.16	2.4	2.8	4.56	5.98	5.09	7.96	7.67	7.34	2.75	3.33	2.51	1.34	1.91	1.8	1.79	4.21	4.95	4.94	5.29	5.92	5.28	4.96	4.71	5.3	6.72	4.48	0.24	1.12	1.95	2.63	1.71	3.71	4.21	6.03	5.84	5.53	5.47	4.25	4.44
jgi.p|Scesp_1|1081334	0.4	0.33	1.96	2.68	4.05	4.38	2.59	4.1	6.88	4.73	4.02	4.13	4.01	4.72	3.12	1.59	0.89	0.99	0.11	0.23	0	1.63	2.66	2.14	2.84	4.3	2.82	4.92	6.44	6.8	1.75	1.27	2.21	0.14	0	0	0	0	0	1.33	1.19	1.68	5.3	4.06	2.52	4.36	7.39	5.42	2.5
jgi.p|Scesp_1|1081358	159.34	200.5	184.01	191.13	180.67	190.54	185.81	197.1	194.34	205.23	212.81	212.8	151.28	163.17	157.27	161.49	166.86	166.15	131.04	137	129.97	193.08	186.11	189.21	174.02	198.29	169.91	243.44	244.91	219.69	133.93	157.37	142	111.47	111.2	110.06	103.53	142.24	139.72	200.14	203.08	165.9	185.52	156.31	145.29	231.55	251.98	186.89	145.65
jgi.p|Scesp_1|1081617	38.15	52.01	46.3	52.97	37.34	49.43	48.88	47.33	48.01	58.98	59.25	62.81	50.9	68.28	71.44	44.85	55.35	49.69	32.22	37.34	30.46	45.79	55.66	57.18	65.03	63.16	56.71	49.53	57.68	56.68	44.85	53.91	45.82	40.95	41.42	39.79	25.99	32.36	17.23	45.53	36.45	34.38	39.74	51.03	50.85	56.08	57.33	56.84	39.22
jgi.p|Scesp_1|1082004	4.52	9.19	7.09	6.96	7.89	6.99	8.47	9.78	9.35	8.68	9.66	12.14	5.64	10.48	7.83	5.91	8.31	10.15	6.02	10.52	9.16	10.14	16.07	11.56	8.44	9.49	10.6	9.25	13.04	5.3	6.61	5.87	4.59	12.63	23.97	21.63	17.11	23.76	19.76	10.25	10.05	8.96	11.72	6.09	6.2	10.34	9.37	9.76	7.58
jgi.p|Scesp_1|1082133	1.17	0.65	0.31	0.38	0.38	0.33	1.92	0.36	0.87	0	0.34	0.47	0	0.35	0.4	1.45	0	0.84	2.36	2.42	0.71	0.8	2.06	3.36	1.61	0.71	3.43	0	1.63	2.13	1.37	1.89	1.31	1.22	0	0	2.61	1.01	0	5.66	2.13	4.58	3.29	3.25	3.54	3.94	3.13	2.5	5.36
jgi.p|Scesp_1|1082527	0.94	1.31	1.11	5.92	3.32	6.2	19.02	17.26	22.3	16.47	18.72	20.76	23.74	32.69	42.1	1.8	2.51	3.09	0.1	0.36	0.27	0.3	1.14	0.73	0.84	1.6	1.83	45.97	52.11	52.57	76.6	101.28	106.71	1.1	1.09	0.81	0.39	0.91	0.66	0.51	1.49	1.25	5.11	3.48	4.08	66.96	56.75	55.21	105.64
jgi.p|Scesp_1|1082570	0	0.45	0	0	0.26	0	0	0	0.3	0	0	0	0	0.24	0.28	0.25	0.3	0	0.23	0.24	0.25	0	0.24	0	1.11	0.49	0.53	0	0.84	0.37	1.14	0.3	0.3	0	0.5	0	0	0	0	0.2	0	0.57	0.76	1.28	0.54	0.78	0.65	0.74	0.57
jgi.p|Scesp_1|1082906	1.65	1.87	1.65	1.31	0.72	1.54	1.77	1.79	0.17	2.7	2.88	1.81	1.92	2.69	2.17	0.42	1.18	0.97	0.91	2.52	1.37	2.32	3.57	1.86	2.16	3.41	3.22	2.64	2.19	2.25	1.47	1.73	2.19	1.41	0.7	0.32	1.25	1.16	1.01	5.22	4.23	1.76	3.38	3.57	1.51	1.95	2.17	1.1	2.22
jgi.p|Scesp_1|1083377	7.61	6.96	8.29	10.67	11.88	23.2	9.81	10.61	10.85	11.49	12.26	13.02	7.69	9.86	11.47	4.96	4.85	5.13	1.57	2.61	1.96	6.19	9.38	10.61	11.66	13.48	12.71	13.47	18.31	17.28	4.93	3.37	5.72	4.97	4.21	6.28	2.08	4.38	2.29	6.32	5.66	8.94	13.49	11.71	11.08	17.47	19.82	19.4	8.5
jgi.p|Scesp_1|1083719	3.21	0.48	2.29	0.85	0.56	1.24	2.29	0.8	3.24	4.11	2.54	2.11	6	6.78	4.2	5.41	3.6	4.7	3.77	2.32	2.39	2.7	2.3	2.78	2.69	3.43	1.7	1.28	2.12	3.56	4.28	4.11	3.26	1.82	3.78	3.1	0.49	2.25	1.3	4	0.79	1.24	0.82	2.42	3.81	3.56	2.33	5.06	4.91
jgi.p|Scesp_1|1083841	1.43	0.3	0.56	0.35	0.57	0.1	0.35	0.22	0.26	0.15	0.1	0.22	0.7	0.43	0.49	1.66	0.8	1.02	0	0.11	0.43	0.24	0.1	0.45	0.24	0.11	0.35	0.39	0.12	0	0.25	0.4	0.13	0.74	0	0.13	0	0.61	0.27	0.43	0	0.63	0.11	0.71	0.12	0.26	0.38	0.11	0.13
jgi.p|Scesp_1|1084068	0	0	0	0	0	0	0	0	0	0	0	0	0	0	0	0	0	0	0	0	0	0	0	0	0	0	0	0	0	0	0	0	0	0	0	0	0	0	0	0	0	0	0	0	0	0	0	0	0
jgi.p|Scesp_1|1084570	7.45	7.62	8.17	6.41	5.09	5.34	6.88	5.79	5.3	8.85	8.82	8.63	7.64	9.41	8.22	7.14	7.28	7.95	3.44	3.48	2.79	3.85	3.21	3.48	4.3	2.87	3.36	3.85	2.68	2.25	3.51	3.02	3.27	4.36	5	3.83	1.86	2.13	2.72	3.34	2.73	2.79	2.23	3	2.99	2.62	1.99	1.96	1.9
jgi.p|Scesp_1|1085111	3.92	1.73	3.69	4.05	4.52	2.89	2.05	3.35	3.19	4.36	5.47	3.31	3.85	2.81	3.23	0.73	1.18	1.69	2.48	2.77	2.62	3.76	2.07	3.24	3.49	2.84	2.29	2.3	0.27	3.2	1.1	0.68	0.29	1.91	1.94	1.67	3.49	4.03	2.92	6.05	4.27	2.22	2.69	2.17	3.42	0.38	1.47	1.67	2.48
jgi.p|Scesp_1|10853	0.66	0.91	1.54	2.97	1.05	1.68	1.93	0.6	0.49	0.56	2.1	0.26	1.07	0.39	2.7	0.81	0.25	1.18	0.75	0.77	1.59	4.05	3.65	1.67	1.12	0.79	1.28	2.64	2.05	0.59	2.45	2.19	0.98	1.14	2.03	1.4	0.73	0.56	0.98	1.11	2.38	2.33	2.87	1.82	1.76	1.73	1.58	0.8	1.15
jgi.p|Scesp_1|1085303	0	0.14	0	0	0	0	0	0	0	0	0	0	0	0.16	0.18	0	0	0	0	0	0	0.18	0	0.17	0.18	0.16	0.34	0.57	0.54	0.47	0.49	0.32	0	0	0	0	0	0	0	0	0	0	0.16	0.21	0	0.12	0	0.48	0
jgi.p|Scesp_1|1086837	0.14	0.23	0.44	0.14	0.13	0.24	0.14	0.13	0.47	0.72	0.37	0.17	0.14	0.25	0	0.13	0.47	0.15	0.61	0.12	0.38	0.14	0.12	0.27	0.43	0.89	0.14	0.62	1.76	1.15	0.3	0.73	0.16	0.88	0.39	0.6	0	0	0.31	0.2	0.51	0	0.39	0.33	0.14	1.01	1.35	1.16	0.89
jgi.p|Scesp_1|10869	1.02	0.84	0.53	0.88	0.43	0.87	1.11	0.73	0.75	1.02	0.59	1.02	1	0.61	1.05	1.47	1.53	1.7	1.27	1.2	0.83	2.21	1.99	1.3	0.23	1.54	1.54	1.12	1.18	0.46	0.79	2.19	1.01	0.94	1.05	0.96	0.94	1.46	0.76	1.39	0.51	1.08	1.17	2.42	0.91	0.73	0.73	1.14	1.07
jgi.p|Scesp_1|1086904	0	0	0.14	0	0	0	0.34	0	0	0	0	0.21	0.17	0.15	0	0	0	0	0	0.15	0	0	0	0	0	0.16	0.17	0.19	0	0.23	0	0.26	0.77	0	0	0	0	0	0	0	0	0	0.16	0	0	0.62	0.83	0.95	0.73
jgi.p|Scesp_1|10874	1.51	1.87	1.18	0.97	2.17	1.07	1.97	1.15	0.84	1.93	1.53	2.73	0.74	1.8	1.29	0.93	3.96	2.97	1.52	1.78	2.52	1.03	2.87	2.88	2.32	2.28	2.2	1.93	0.78	3.76	3.17	3.36	2.53	1.31	2.33	0.8	0	1.94	0.56	2.91	3.19	3.21	1.41	2.68	2.53	0.9	2.21	1.61	1.85
jgi.p|Scesp_1|1088308	31.34	43.94	35.94	45.14	26.99	40.35	37.85	36.06	23.2	27.79	25.89	23.75	26.02	40.27	44.7	22.39	30.71	32.82	22.84	16.32	22.68	14.87	14.83	18.39	29.7	23.29	21.12	19.41	12.54	5.46	12.37	14.91	10.78	19.27	12.65	18.81	12.05	16.52	16.18	4.65	7.28	17.95	13.53	17.15	24.25	19.07	24.45	10.28	14.4
jgi.p|Scesp_1|1088483	0.4	0.3	0.51	0.32	0.36	0.55	0.46	0.41	0.42	0.54	0.5	0.39	0.41	0.5	0.48	0.45	0.35	0.55	0.31	0.53	0.43	0.43	0.39	0.51	0.5	0.42	0.65	0.56	0.76	0.79	0.33	0.39	0.17	0.32	0.56	0.45	0.26	0.4	0.15	0.27	0.26	0.43	0.31	0.34	0.18	0.66	0.32	0.37	0.19
jgi.p|Scesp_1|1088741	6.48	5.32	4.47	5.99	5.87	6.08	8.48	7.97	6.86	10.53	9.14	9.23	8.12	8.48	9.46	4.62	6.27	5.8	1.4	2.01	1.8	2.9	2.21	2.29	2.03	1.79	1.87	4.41	2.62	2.28	3.69	2.72	2.42	1.44	1.61	0.83	1	1.08	1.21	3.73	1.96	4.85	5.33	4.34	4.22	5.48	4.52	4.99	4.87
jgi.p|Scesp_1|1089160	0	0.65	0	0.38	0.75	0	1.15	0.36	0.43	0	0.68	0.71	0	0.35	1.21	0	0	0	1.01	1.72	0.71	0	1.37	2.61	1.6	0	0.38	3	3.25	3.18	1.09	5.22	3.93	0.41	0.36	0.83	4.55	0	3.49	1.98	1.77	2.49	2.56	0.93	2.36	2.25	3.44	4.28	3.7
jgi.p|Scesp_1|1089345	9.81	7.5	8.88	5.61	10.62	6.21	10.12	11.52	11.46	16.76	14.46	14.57	17.78	14.86	10.89	12.85	11.03	11.09	8.89	7.11	7.56	6.47	3.1	5.28	5.17	6.15	8.82	7.18	3.66	6.84	10.21	7.94	7.6	8.39	5.82	6.42	3.35	1.94	3.38	6	3.19	6.15	5.41	11.34	9.11	6.15	3.83	5.52	7.69
jgi.p|Scesp_1|1089354	5.05	4.42	4.49	3.78	3.47	3.41	3.93	3.58	3.17	4.76	4.56	4.54	4.96	4.95	3.34	3.98	4.82	3.28	2.3	2.78	2.78	2.64	2.6	3	2.74	1.9	1.67	2.3	1.49	1.94	5.2	4.67	4.58	2.38	2.56	2.23	0.95	1.96	1.07	2.83	2.07	1.42	1.16	1.36	0.96	2.74	1.14	1.83	4.12
jgi.p|Scesp_1|1089462	0.94	1.27	0.74	1.59	1.13	1.2	0.92	0.54	2.09	1.51	1.43	1.63	1.5	2.1	0.85	0.44	0.4	0.13	0.81	0.83	0.64	1.69	1.24	0.9	1.93	2.45	1.14	1.68	0.61	1.6	0.82	1.18	0.79	0.86	0.76	0.75	0.2	0.91	0	1.11	1.39	2	1.87	1.39	1.06	1.35	1.22	0.97	0.87
jgi.p|Scesp_1|1089463	0.26	0	0.21	0.25	1.01	0.22	0.26	0	0	0.34	0.23	0.95	0.26	0.7	0.81	0	0	0	0.68	0.23	0.24	0.54	0.69	0.25	0.54	0	0	0	0.27	1.07	0.55	0.1	0.59	0	0.49	0.56	0.87	0	0	1.14	0	0	0.25	0.62	0.79	0.57	0.42	0	0
jgi.p|Scesp_1|1089689	0.06	0	0	0.06	0	0	0	0	0.06	0	0.05	0	0	0	0.06	0.38	0.06	0.5	0	0.05	0	0	0.05	0	0	0	0	0	0	0	1.82	4.22	3.88	0.12	0.11	0.12	0.1	0	0	0	0	0	0.05	0	0.06	0	0	0	1.4
jgi.p|Scesp_1|1089776	158.23	121.87	117.81	169.54	137.58	134.03	177.69	146.67	148.54	118.27	118.38	102.03	97.27	93.98	72.26	104.07	78.41	80.62	141.17	133.17	140	140.65	137.14	135.86	121.66	116.28	114.21	52.1	48.96	57.31	50.25	45.25	52.2	106.95	59.85	65.75	99.13	94.91	118.17	193.46	121.68	147.28	116.01	94.11	130.13	55.78	56.78	56.24	50.14
jgi.p|Scesp_1|1089930	0	0	0	0	0	0	0.16	0	0	0	0	0	0	0	0	0	0	0	0.69	0.28	0.15	0.49	0.42	0.3	0	0	0.16	0.7	0.17	0.43	0.34	0.36	0.36	0.33	0	0.17	0.53	0	0	0.69	0	0.68	0.6	0	0.16	0	0	0.58	0.51
jgi.p|Scesp_1|1089964	0	0	0	0	0	0	0	0	0.22	0	0	0	0	0	0	0	0	0	0	0	0	0	0	0	0	0	0	0.44	0	0	0	0	0	0	0.18	0	0	1.02	0	0	0	0	0	0	0	0.14	0	0.18	0
jgi.p|Scesp_1|1089994	0	0.25	0.16	0.49	0.19	0.43	0.3	0.46	0.22	0	0.79	0.37	0.2	0.54	0.31	0.56	0.45	0.33	0.35	0.27	0.18	0.21	0.35	0.19	0.21	0.18	0.1	0.78	0.1	0.55	0.71	0.82	0.23	0.63	0.19	0.43	0.34	0.52	0.23	0.8	1.1	0.32	0.66	0.6	0.3	0.8	0.73	0.74	1.06
jgi.p|Scesp_1|1090024	0	0.04	0.04	0.89	0.34	0.74	0.81	0.89	0.68	0.66	0.8	0.4	0.25	0.32	0.85	0	0.12	0	0.04	0	0.05	0.9	1.17	0.78	1.63	3.95	3.69	3.6	5.44	5.92	0.18	0.46	0.69	0	0	0	0	0	0	0.63	1.49	1.91	6.05	4.38	4.54	7.56	9.9	8.81	1.03
jgi.p|Scesp_1|1090042	0	0	0	0	0.59	0.26	0	0.57	0.69	0.4	0.81	0.19	0	0	0.32	0	0	0	0	0	0.28	0	0	0	0.63	0.84	1.2	1.02	0.96	2.94	0	0.23	0	0	0	0	0	0	0	0	0	0.33	0.87	1.83	0.31	2	2.47	3.11	0.33
jgi.p|Scesp_1|1090096	2.52	1.88	2.18	5.13	2.18	4.3	1.73	2.77	3.92	2.59	3.96	3.65	3.71	3.84	2.34	2.81	2.27	2.44	1.96	4.68	1.38	2.59	5.1	4.33	2.85	3.66	3.19	3.32	4.99	5.83	1.77	2.25	2.82	1.84	0.93	2.15	5.46	4.54	3.95	5.11	3.89	1.61	3.78	2.69	2.79	3.08	3.03	3.23	1.33
jgi.p|Scesp_1|1090234	3.34	3.45	2.62	3.72	2.88	3.41	2.95	2.9	4.63	2.35	1.6	1.71	1.8	1.04	1.72	1.86	0.75	1.08	2.59	2.8	1.67	1.03	1.91	2.86	0.86	3.93	3.9	1.83	2.78	1.59	0.82	1.18	0.93	0.87	1.54	1.95	1.11	0.43	2.24	1.21	1.66	2.66	3.12	1.19	2.35	2.28	1.47	1.07	2.11
jgi.p|Scesp_1|1090256	2.09	1.52	3.13	1.9	1.88	2.21	2.48	1.97	2.95	1.86	1.38	2.33	1.74	1.75	2.15	1.76	0.92	0.68	1.85	1.62	2.71	2.54	3.45	3.2	2.4	3.44	3.14	2.78	3.36	2.66	1.33	2.11	1.13	2.11	1.64	1.75	2.11	4.06	1.7	3.25	2.92	2.96	2.9	2.55	2.48	3.27	1.62	2.08	2.33
jgi.p|Scesp_1|1090268	25.14	26.95	39.06	51.09	48.72	60.41	57.08	57.33	71.16	42.3	38.2	40.44	31.44	24.7	29.96	24.26	35.46	21.19	10.61	13.93	11.67	26.35	29.02	33.37	25.3	28.13	19.19	29.77	27.69	13.39	6.9	9.88	12.68	8.22	10.04	8.39	9.85	19	24.25	28.87	33.95	20.97	40.12	49.68	38.67	12.05	18.15	18.91	8.83
jgi.p|Scesp_1|1090312	1.01	0.69	1.35	0.78	0.74	0.81	0.7	0.95	0.59	0.76	0.67	0.79	1.05	0.85	0.98	1.54	0.73	0.73	1.43	1.5	1.7	1.56	1.28	1.36	0.79	1.1	1.36	0.59	0.8	0.56	0.73	1.47	1.06	1.3	1.65	1.67	0.79	1.68	1.93	0.9	0.59	1.04	1	0.85	0.69	1.15	1.07	1	0.78
jgi.p|Scesp_1|1090588	2.12	2.89	3.57	4.41	2.18	4.39	3.27	3.33	1.68	1.36	2.38	2.65	2.83	3.93	4.37	2.39	1.36	2.93	0.91	2.01	1.79	2.81	3.33	2.17	2.65	2.61	2.66	1.66	2.05	2.06	0.95	0.9	0.85	0.95	1.54	0.81	1.26	1.95	2.03	2.41	1.92	2.1	2.13	2.34	4.42	1.31	1.7	1.25	1.44
jgi.p|Scesp_1|1090598	2.54	2.08	2.81	2.02	2.66	2.36	1.89	2.19	2.48	2.27	2.62	2.56	2.23	2.24	2.62	2.33	3.12	2.32	1.56	2.28	1.83	2.66	2.58	2.94	1.9	2.65	2.21	2.33	2.49	1.73	1.7	1.56	1.85	2.49	2.61	2.75	1.35	2.28	1.64	2.31	2.31	2.75	2.53	1.87	1.9	2.05	1.7	1.44	1.46
jgi.p|Scesp_1|1090832	93.29	66.64	61.3	96.16	136.73	105.62	137.11	111.95	162.82	123.04	135.68	128.36	105.98	101.18	79.54	94.31	55.27	75.57	40.78	53.57	55.24	58.58	63.01	67.5	94.38	74.94	97.97	50.97	55.94	66.8	47.92	38.88	37	62.77	48.09	42.05	36.75	48.43	26.73	67.47	58.31	71.36	86	128.6	91.06	43.95	48.21	50.39	45.04
jgi.p|Scesp_1|1091184	0	0	0.44	0	0	0	0.56	0	0	0	0	0.34	0.56	0	0	1.05	0	0	0	0	0	0	0	0	0	0	0	0	0.59	0	0	0.63	0	0	0	0	0	0	0	0	0	0	0	0	0	0	1.36	0.52	0.6
jgi.p|Scesp_1|1091219	0.4	3.29	0.62	3.08	3.05	9.12	17.92	15.63	17.64	12.71	17.98	19.88	12.47	13.5	12.27	1.11	2.23	6.4	2.74	3.51	3.25	2.45	2.44	0.38	13.86	8.27	6.18	7.85	5.78	6.47	4.17	1.47	0.44	0.41	1.1	0	0.66	5.1	16.87	3.16	16.91	1.27	5.94	1.88	3.59	5.14	4.45	3.99	7.53
jgi.p|Scesp_1|1091220	1.47	0	0	0.95	0.94	0	0	0	0	0.63	1.7	0.89	0.96	1.31	0.5	0.45	0.55	0	0.42	0.43	0	0	0.43	0	1	0	0	0	0	0	0.34	0	0	0	0	0	0	0	1.09	0	0	0	0.92	0	0	0.35	0	0	0
jgi.p|Scesp_1|109202	48.21	41.44	40.24	23.85	18.46	20.3	15.6	9.16	14.53	17.08	13.18	9.13	16.11	14.23	20.34	28.58	17.01	24.53	47.72	65.68	54.88	42.18	45.53	48.92	24.75	33.22	35.7	21.97	32.02	26.13	18.84	29.69	27.82	28.34	33.96	33.28	49.99	71.18	57.94	32.27	54.85	62.18	50.87	31.32	30.7	38.91	29.78	24.13	25.41
jgi.p|Scesp_1|109207	79.04	60	84.42	41.99	27.9	26.48	31.53	26.62	27.19	33.32	24.87	24.61	46.54	36.51	54.11	62.98	55.6	48.23	98.4	99.53	114.7	67.62	73.95	77.33	57.6	75.76	65.52	69.44	61.54	51.27	71.02	63.58	61.02	62.74	59.5	56.42	78.17	111.4	83.27	106.59	79.96	91.11	56.78	70.14	42.06	48.03	62.07	54.05	50.52
jgi.p|Scesp_1|109209	202.2	169.94	218.03	106.88	82.06	79.66	86.18	79.89	56.46	96.95	99.62	85.38	121.32	128.74	113.68	203.86	156.5	145.91	252.32	300.51	292.49	203.7	199.53	227	150.67	136.07	180.51	150.35	132.24	140.49	223.58	185.23	182.84	135.52	110.75	131.52	174.22	155.9	215.8	144.57	175.93	187.39	133.51	119.88	101.69	121.71	98.99	108.21	110.2
jgi.p|Scesp_1|109219	74.96	71.09	66.29	36.93	29.94	23.97	31.89	21.03	31.76	33.86	25.66	25.35	52.3	39.94	46.42	65.58	45.3	58.21	100.03	110.97	106.92	73.49	77.3	93.8	68.96	66.73	62.42	62.8	56.8	71.22	58.52	61.74	62.02	52.4	48.55	47.02	72.19	100.22	83.35	109.68	76.58	116.12	60.81	38.02	42.71	56.08	47.53	50.28	52.06
jgi.p|Scesp_1|1093817	0.72	0.84	1.17	2.73	3.68	3.21	2.88	3.62	3.26	3.15	3.08	2.96	2	2.57	2.1	0.67	1.01	1.03	0.21	0.32	0.16	1.6	1.26	2.23	1.54	2.71	2.68	3.22	4.55	3.66	0.5	0.84	1.27	0.44	0.33	0.19	0.3	0	0.13	1.73	3.47	1.34	2.41	3.69	2.47	2.37	4.08	4.32	2.27
jgi.p|Scesp_1|109394	5.24	4.95	7.56	4.49	3.75	4.67	4.19	3.13	4.47	4.84	5.21	3.75	4.31	5.13	5.4	4.08	3.43	3.02	7.25	9.8	6.89	9.65	9.75	10.82	6.01	10.17	9.97	9.91	9.26	10.77	8.71	10.32	9.82	6.87	8.92	8.95	7.52	5.96	5.18	7.41	6.85	10.25	10.61	7.38	6.99	10.96	10.45	9.47	9.26
jgi.p|Scesp_1|1094036	0.93	0.62	2.19	0.9	0.71	0.47	1.46	0.17	0.62	1.43	0.49	1.01	1.09	0.67	0.38	0.86	0.63	0.4	0.8	1.31	0.68	0.57	0.82	2.48	0.38	1.35	0.72	1.63	0.39	1.77	1.04	0.76	1.04	0.39	1.2	0.2	0	0.48	0	0.67	2.02	1.38	0.52	0.88	1.31	2.67	1.49	1.36	1.18
jgi.p|Scesp_1|1094162	0	0	0	0	0	0	0	0	0	0	0	0	0	0	0	0	0	0	0	0	0	0	0	0	0.66	0	0	0	0	0	0	0	0	0	0	0	0	0	0	0	0	0	0	0	0	0	0	0	0
jgi.p|Scesp_1|1094367	82.15	71.96	74.54	73.12	58.39	63.81	59.39	52.38	56.81	69.94	58.71	59.47	74.07	69.48	71.73	69.91	69.53	71.89	40.28	40.86	41.06	44.12	42.43	46.14	40.49	49.05	44.66	29.12	34.09	31.12	26.34	27.7	26.53	36.03	32.63	33.13	26.02	29.69	27.22	35.91	37.78	38.17	45.63	42.47	36.85	29.88	29	21.52	21.81
jgi.p|Scesp_1|1095253	30.27	35.45	38.09	40.11	23.02	39.6	36.59	36.42	40.68	40.88	46.28	46.21	40.12	38.94	38.75	30.42	30.34	32.75	22.75	29.34	25.78	30.51	27.41	28.37	35.73	33.42	39.8	18.78	22.22	24.84	18.66	22.54	22.57	21.59	21.42	25.02	5.02	12.63	8.21	24.22	27.97	24.46	21.4	23	21.62	18.28	14.69	13.65	15.88
jgi.p|Scesp_1|1095456	1.63	3.48	7.14	0.68	0.67	1.59	1.83	1.07	1.04	5.38	7.11	8.16	7.55	7.72	8.41	5.63	7.86	7.27	15.67	22.66	19.96	21.58	18.65	12.9	13.17	15.63	17.71	22.79	15.29	7.6	18.44	14.71	13.56	17.26	34.99	33.25	6.99	14.39	13.56	10.12	17.97	16.87	10.69	6.91	9.85	12.41	8.4	10.23	15.24
jgi.p|Scesp_1|1095599	0	0	0	0	0	0	0	0	0	0	0	0	0	0	0	0	0	0	0	0	0	0	0	0	0	0	0	0	0	0	0	0	0	0	0	0	0	0	0	0	0	0	0	0	0	0	0	0	0
jgi.p|Scesp_1|1095791	0	0	0	0	0	0	0	0	0	0	0	0	0	0	0	0	0	0	0	0	0	0	0	0	0	0	0	0	0	0	0	0	0	0	0	0	0	0	0	0	0	0	0	0	0	0	0	0	0
jgi.p|Scesp_1|1095956	5.19	5.5	7.58	6.43	3.46	5.77	5.95	4.1	6.73	4.07	6.16	5.4	6.23	6.97	7.58	6.16	5.68	7.44	4.47	5.1	4.86	5.49	9.26	8.67	7.41	7.06	8.71	7.76	10.36	10.78	5.35	6.64	9.52	5.11	6.41	5.99	2.88	5.56	2.26	5.74	6.41	6.44	8.37	7.18	6.24	6.64	5.66	8.3	5.17
jgi.p|Scesp_1|1095961	0.94	0.17	0.25	0.5	0.7	0.8	0.51	0.29	0.46	0.4	0.27	0.5	0.92	0.37	0.75	0.58	1.17	0.11	0.45	0.37	0.47	0.96	1.01	1.19	0.86	1.32	1.22	1.14	0.97	0.71	0.36	0.54	1.05	0.22	0.48	0.66	0.87	0.54	0.23	1.2	1.23	1.33	1.36	0.74	0.73	1.2	0.83	0.48	0.44
jgi.p|Scesp_1|1096034	1.66	0.77	0.87	0.72	0.35	1.26	0.18	1.19	1.44	1.42	0.97	0.78	2.72	1.32	0.57	1.03	1.04	0.99	0.96	0.65	1.85	0.95	1.3	0.88	1.52	1.34	0.9	0.2	0.96	1.76	0.91	1.51	0.62	1.16	0.86	0.39	1.23	1.43	0.41	5.62	5.7	1.18	0.69	1.1	1.3	1.73	2.37	1.52	0.58
jgi.p|Scesp_1|109607	3.55	4.25	4.18	10.5	14.76	17.62	13.93	13.18	14.89	8.33	9.27	6.78	5.8	8.82	8.53	3.66	1.77	1.7	1.87	2.26	3.41	7.09	10.57	12.41	6.48	13.04	10.17	9.09	18.46	17.41	4.42	4.68	7.72	3.08	2.01	4.19	1.31	1.52	0.44	14.69	11.79	10.06	7.93	11.22	7.93	10.92	13.89	13.51	3.12
jgi.p|Scesp_1|1096086	0	0.18	0	0	0	0	0	0	0	0	0	0	0	0.2	0.23	0	0	0.24	0	0.78	0.2	0.45	0.19	0.84	0.9	0	0.21	0.48	0.23	0.6	1.54	0.9	0.98	1.15	0.81	0.47	0	0	0	0.32	0	0.23	0.62	0	0.66	0	0.18	0	0.23
jgi.p|Scesp_1|1096104	0.68	0.56	0.53	0	0.65	0	1	1.24	0.38	0	0	0.2	0.33	0.61	0	0.94	1.14	1.09	1.17	1.2	0.93	1.39	1.79	0	0.7	1.23	1.32	0	1.06	1.84	2.37	1.51	2.65	0.71	0.31	1.08	0.56	0	0	0.73	2.15	1.44	2.22	0.8	0.68	2.19	0.54	1.24	2.86
jgi.p|Scesp_1|1096167	13.54	14.65	15.94	19.86	25.27	23.85	22.52	24.46	30.29	16.86	25.22	22.12	15.13	15.99	13.17	15.02	15.64	16.37	5.51	5.65	7.54	19.14	10.91	15.07	13.71	10.05	11.17	13.84	11.54	12.01	7.11	5.3	4	5.69	6.1	3.2	4.39	2.42	4.63	14.15	9.03	15.6	12.49	10.93	10.97	11.09	9.34	10.14	9.71
jgi.p|Scesp_1|1096410	33.49	46.47	48.4	21.42	19.38	17.59	23.59	20.25	28.65	34.89	35.3	40.3	30.97	30.54	31.69	50.44	63.04	63.89	23.74	37.21	22.47	20.92	27.88	22.31	17.93	29.76	28.23	25.34	27.84	28.73	35.99	39.42	39.78	44.94	58.46	50.28	45.65	63.83	70.6	31.4	44.73	16.53	28.63	23.94	19.98	21.77	19.76	14.79	18.91
jgi.p|Scesp_1|1096490	3.04	2.91	4.77	4.03	1.76	2.04	3.14	3	3.46	4.61	4.73	4	3.61	3.58	3.05	2.08	2.34	2.66	3.58	3.88	3.79	4.03	3.72	3.43	3.69	3.84	4.51	2.98	3.16	4.45	1.85	2.7	3.13	4.17	4.37	2.89	2.66	2.67	4.65	4.05	6.74	5.53	4.34	4.36	3.62	3.56	3.01	2.7	4.21
jgi.p|Scesp_1|1096491	4.13	1.6	1.3	4.27	3.44	1.17	2.97	5.55	2.14	3.17	4.8	4.82	2.16	3.7	3.4	3.58	2.48	4.73	1.66	2.92	4.51	3.68	2.42	6.3	3.68	2.25	4.02	4.54	2.01	4.86	1.73	2.66	2.77	4.59	3.57	3.52	0.46	2.83	1.85	16.93	9.23	4.69	4.9	6.53	3.6	3.17	2.87	5.53	5.22
jgi.p|Scesp_1|1096682	0	0	0	1.34	0	0.24	0	0	0	0	1.2	0.83	0	0.25	0.28	0	0.62	0.59	0	0.24	0	0	0.24	0	0	0	0.27	0.3	0.29	0.38	0	0.31	0	0	0	0	0	0	0	0	0	0.29	0.52	0	0.28	0.79	0.22	0.5	1.16
jgi.p|Scesp_1|1096868	60.96	49.29	45.27	31.89	48.96	41.48	44.47	44.63	44.53	45.31	50.82	53.78	37.9	46.53	35.76	55.54	42.87	47.64	26.39	26.48	31.91	29.32	31.08	35.28	39.16	40.6	35.22	25.95	27.81	40.3	30.34	27.88	25.88	32.46	28.68	21.67	22.81	25.97	26.98	41.96	42.99	37.09	35.07	32.08	31.8	23.79	24.01	24.12	30.75
jgi.p|Scesp_1|1096912	7.69	15.43	11.44	9.8	8.03	8.61	9.27	5.68	9.29	9.85	8.11	9.69	7.81	11.96	11.68	13.16	13.96	17.98	8.95	11.56	7.86	12.76	11.74	11.71	9.56	12.22	12.35	9.78	13.2	6.23	19.08	19.93	20.68	15.48	20.12	18.81	15.51	15.95	11.77	11.81	8.07	14.21	17.42	12.48	10.18	15.04	12.75	9.99	14.79
jgi.p|Scesp_1|1097096	6.41	7.87	7.74	6.14	5.39	6.31	6.22	7.32	7.67	9.96	6.96	8.21	5.37	7.47	8.68	6.22	6.07	7.12	7.63	8.52	7.8	8.88	9.8	7.69	5.99	8.35	8.69	8.3	9.51	6.55	6.4	8.23	7.08	10.73	11.07	13.25	9.71	11.84	9.02	7.5	6.13	8.19	9.77	8.28	7.46	6.31	7.32	5.92	6.6
jgi.p|Scesp_1|1098051	4.6	0.67	0.85	1.57	2.08	2.07	3.19	5.46	6.32	4.51	4.01	4.25	5.32	7.76	7.53	1.76	4.87	1.75	0	0	0	0.28	0.24	0.77	1.11	0.49	1.05	5.06	5.35	5.89	2.46	1.21	2.73	0	0	0	0	0	0	0.2	1.47	0.29	2.28	6.74	4.9	7.4	9.54	11.63	3.43
jgi.p|Scesp_1|1098240	172.28	95.88	100.62	113.33	89.77	76.6	112.62	102.44	85.32	144.11	134.09	133.4	169.06	140.66	116.89	179.68	138.38	116.41	60.08	67.56	74.34	58.15	60.73	75.41	70.3	87.94	90.11	54.71	56.18	71.18	60.06	41.15	44.93	83.78	38.99	42.4	28.38	35.52	33.07	67.88	56.81	67.68	74.88	76.98	96.66	60.55	66.92	63.43	47.76
jgi.p|Scesp_1|1098293	0.99	1.17	1.62	0.72	1.19	0.35	0.73	1.29	1.1	1.8	1.3	1.5	1.87	1.63	1.62	1.77	1.3	1.42	1.14	0.8	1.36	1.19	0.95	1.97	1.27	1.57	1.61	0.82	1.12	1.46	1.68	1.72	1.39	1.9	1.76	2.03	0.14	0.64	0	0.9	1.13	0.97	0.85	0.29	0.83	1.01	0.93	0.3	0.79
jgi.p|Scesp_1|109873	19.82	14.04	13.98	16.42	20.4	15.65	17.76	20	18.51	16.56	18.27	18.2	15.22	27.77	24.57	19.48	15.18	15.13	13.12	11.16	10.99	9.16	9.59	14.52	15.34	10.41	13.7	16.72	17.04	23.03	13.27	12.69	10.28	11.68	8.51	11.31	7.66	5.91	4.5	10.18	8.33	15.58	13.17	12.26	12.71	11.57	17.25	16.54	17.86
jgi.p|Scesp_1|1100049	1.48	1	1.58	0.65	0.52	0.92	1.32	1.36	0.75	1.9	1.88	1.06	1.59	2.41	3.33	1.37	1.51	1.01	2.44	1.31	0.98	2.08	1.06	1.8	0.69	1.22	0.39	0.89	0.98	1.46	0.94	1.9	2.11	2.53	3.37	3.15	2.47	2.08	3.31	0.88	1.83	1.15	2.39	0.96	1.08	2.03	1.72	1.48	1.42
jgi.p|Scesp_1|1100064	10.22	10.07	10.29	8.7	6.36	7.64	10.44	6.7	8.74	15.04	12.87	14.66	18.43	14.21	17.5	11.93	11.95	15.14	9.99	12.44	9.43	12.49	9.95	14.75	11.77	12.89	11.43	4.55	7.18	4.69	14.88	11.84	12.2	16.42	20.59	19.54	12.43	7.81	10.81	11.89	8.76	10.58	10.21	9.99	6.11	10.82	5.97	6.81	12.52
jgi.p|Scesp_1|1100200	0	0	0.22	0.28	0	0.24	0.28	0.26	0.95	0.36	0	0.34	0.28	0.76	0.59	0.53	0	0.31	0	0	0	0	0	0.27	0.58	0	0	0.94	0.3	1.16	0.6	1.16	0	0	0.26	0	0	0	0	4.52	1.55	0.3	1.06	0	0.86	0.61	0	0.26	0.3
jgi.p|Scesp_1|1100210	8.9	8.18	10.16	17.87	20.96	23	20.32	21.34	28.03	15.13	20.57	19.52	14.92	14.19	18.17	7.51	7.64	7.13	7.8	7.43	5.75	17.8	16.35	17.28	18.61	18.17	17.32	18.83	17.34	12.53	8.61	6.78	8.5	8.77	8.09	8.78	14.02	16.63	8.69	17.79	35.93	14.8	15.29	19.76	20.02	13.96	13.47	13.01	6.99
jgi.p|Scesp_1|1100519	7.17	9.55	10.49	8.2	9.67	9.05	10.83	8.56	13.24	9.6	11.79	11.37	11.7	13.12	13.2	11.9	13.59	11.52	8.12	12.17	8.29	9.03	11.97	6.15	5.87	8.61	8.31	5.75	5.95	4.27	11.5	14.11	11.89	11.76	14.25	14.4	16.78	31.48	26.31	11.25	14.97	9.08	12.59	7.74	7.21	7.53	5.94	6.63	8.83
jgi.p|Scesp_1|1100732	0	0	0.32	5.19	4.75	6.55	2.83	5.79	6.41	2.82	4.79	4.64	2.56	4.06	6.09	0.77	1.7	0.44	0	0	0.25	1.55	0.85	1.97	3.81	5.23	5.22	13.89	15.45	14.94	0.96	1.94	2.15	0	0	0	0	0	0	1.99	2.87	1.17	4.63	10.59	7.88	10.77	15.3	12.43	1.59
jgi.p|Scesp_1|1100789	15.64	13.4	12.22	5.22	5.81	4.64	5.88	4.33	5.91	7.5	5.04	4.98	9.34	7.44	9.32	17.67	13.99	18.45	12.95	17.51	17.69	9.23	11.75	10.41	8.06	8.32	9.46	6.8	5.88	5.24	16.16	16.99	15.33	18.8	32.29	31.93	10.31	18.47	12.5	3.75	8.56	7.93	7.72	6.15	6.56	7.8	6.34	8.57	10.38
jgi.p|Scesp_1|1100935	49.09	109.86	84.6	33.53	47.11	35.89	21.21	22.09	18.87	25.8	24.3	31.26	27.38	32.48	34.58	47.73	59.43	63.58	37.23	44.09	34.96	23.94	30.97	23.41	17.45	22.05	22.26	27.87	28.59	17.39	45.51	38.46	32.14	66.27	72.47	77.44	63.96	65.24	40.36	12.75	23.01	24.32	22.77	11.94	20.89	40.12	22.01	17.44	37.14
jgi.p|Scesp_1|1101024	4.44	3.74	4.4	3.77	2.99	3.84	4.74	4.99	3.98	4.79	6.38	5.59	5.2	6.34	6.9	5.06	5.08	5.61	4.36	6.05	5.81	4.96	7.53	5.79	5.76	6.07	4.55	6.07	6.32	8.78	6.54	5.75	6.53	6.98	6.27	5.63	5.19	7.21	4.53	4.51	2.89	5.8	6.05	7.11	8.15	8.9	6.92	8.68	7.55
jgi.p|Scesp_1|1101279	0	0	0	0.22	0	0	0.44	0.2	0	0	0	0	0	0.2	0.23	0	0.25	0	0.38	0	0.2	0.23	0.2	0	0	0	0.22	0	0.23	0.3	0.16	0	0	0	0	0	0.74	0	0	0	0	0	0	0	0	0	0.18	0	0
jgi.p|Scesp_1|1101298	0.9	0.92	0.95	0.78	0.77	1.37	0.2	0.55	0.45	0.39	0.61	0.3	0.2	0.54	0.41	0.28	0	0.32	0.78	0.44	0.27	0.72	0.71	0.29	1.03	0.91	0.39	0.66	0.42	0.68	0.14	0.34	0.22	0.73	0.09	0.21	0.67	0.77	0	0.58	0.27	1.07	0.85	0.71	0.4	0.79	0.64	0.28	0.74
jgi.p|Scesp_1|1101347	0.37	0.23	0.43	0.44	0.35	0.74	0.31	0.8	0.66	0.94	0.84	1.13	0.99	0.41	1.13	0.47	0.36	0.44	0.83	0.32	0.29	1.04	0.64	0.79	0.89	1.08	1.16	3.02	3.57	3.3	3.91	5.88	5.43	0.67	0.42	0.49	0.46	0.24	0.1	1.29	0.66	1.12	1.28	1.41	1.2	3.95	3.96	3.76	4.53
jgi.p|Scesp_1|1101507	10.18	10.52	10.5	11.85	10.07	10.8	9.62	7.66	11.65	7.5	8.01	7.34	8.5	7.62	9.16	7.27	8.71	8.9	8.31	9.67	9.34	11.17	11.69	14.21	6.95	11.5	11.47	6.93	8.94	8.47	7.71	11.45	12.24	9.19	8.38	8.65	8.1	12.31	7.48	9.4	14.12	9.05	10.52	9.91	8.41	6.39	5.84	6.46	4.89
jgi.p|Scesp_1|1101654	9.64	8.43	11.56	8.04	7.45	6.16	12.09	8.83	11.01	9.61	10.73	9.21	12.62	14.62	11.04	16.91	16.56	19.57	7.85	6.15	6.59	6.88	6.36	5.62	6.88	7.52	6	10.29	5.57	7.28	14.62	13.12	11.08	15.36	8.68	12.54	2.68	1.38	1.8	3.1	5.1	4.84	8.02	6.99	8.62	8.28	5.79	7.83	11.29
jgi.p|Scesp_1|1101657	6.04	8.34	5.47	4.39	4.83	4.59	7.76	6.32	7.11	7.92	5.64	6.59	8.18	8.69	9.04	12.95	10.18	11.36	4.96	6.29	5.43	4.66	5.12	6.17	4.21	6.71	6.37	6.63	5.24	4.1	9.66	8.99	9.09	8.7	7.66	11.32	3.71	5.36	4.18	4.11	3.78	4.97	6.53	2.73	3.69	6.46	3.86	3.61	6.44
jgi.p|Scesp_1|1101716	2.81	1.8	2.99	2.02	0.52	0.77	1.87	1.08	0.6	0.93	0.63	0.6	2.76	1.38	2.24	1.85	2.04	1.46	4.14	5.92	6.85	2.52	3.59	3.37	1.86	3.2	3.35	1	0.94	1.35	2.73	3.8	3.45	4.35	3.27	4.63	3.32	5.59	4.06	3.21	5.01	6.07	3.22	1.93	2.46	1.5	1.52	1.66	2.48
jgi.p|Scesp_1|1101747	8.63	5.33	5.71	6.64	5.28	8.64	2.91	3.95	3.48	2.82	1.47	1.68	2.24	3.1	3.23	3.14	2.95	2.82	6.63	11.21	8.4	9.13	9.74	7.75	3.91	7.36	6.34	4.74	6.16	5.75	2.96	4.74	5.11	4.41	3.76	2.97	4.51	7.83	2.08	8.51	7.67	12.69	7.28	4.31	5.02	4.2	6.23	5.18	2.85
jgi.p|Scesp_1|1101749	24.02	22.16	20.98	23.71	16.97	18.91	8.01	12.04	21.65	10.45	10.66	8.2	9.79	9.74	15.41	10.1	7.13	11.2	32.41	26.82	40.86	19.57	18.32	22.48	16.76	16.84	14.56	10.45	14.15	13.55	12.69	13.79	20.28	8.98	10.07	12.06	22.66	17.47	11.15	26.88	33.28	23.62	20.36	23.11	17.32	13.36	18.15	15.74	10.03
jgi.p|Scesp_1|110188	0.67	0	0.79	0	0.32	0	0	0	0.37	0.86	0	0.2	0	0	0.34	0.31	0.38	0	0.29	0	0.3	0	0	0.64	0.69	0	0.65	0.74	0.35	0.91	0	0.12	0.37	0.35	0	0.36	0	0	0	1.94	1.82	0.36	0	0.79	0.34	0.24	0	0	0.35
jgi.p|Scesp_1|1101947	4.23	3.81	5.1	6.18	6.12	6.58	4.34	4.5	5.93	6.13	5.61	6.03	4.46	5.49	5.88	3.7	3.59	3.69	1.43	3.63	3.46	5.17	6.09	4.97	4.28	6.56	5.49	7.21	7.66	6.25	2.4	2.82	3.43	2.81	2.78	3	1.43	1.58	2.06	5.77	6.67	5.68	7.12	5.24	5.06	6.18	6.93	6.73	4.01
jgi.p|Scesp_1|1101995	1.1	1.28	2.24	1.07	0.84	0.56	0.43	1.01	0.49	0.85	0.77	1.46	1.51	1.18	2.04	0.41	0.49	1.66	1.14	1.17	1.4	2.94	1.35	2.1	3.62	1.59	1.5	1.45	0.23	0.9	2.77	1.63	1.23	1.15	2.04	0.23	0.37	5.09	0.49	2.07	0	1.4	0.41	0.78	1.99	1.58	0.7	1.81	3.48
jgi.p|Scesp_1|1101997	0.5	0.42	0.11	0.14	0.14	0.31	0.14	0.53	0.4	0.46	0.5	0.56	0.35	0.32	0.67	0.2	0.16	0.08	1.05	0.82	0.65	1.25	1.14	0.96	1.62	1.17	0.42	0.71	0.97	0.59	0.5	0.77	0.24	0.52	1.46	1.07	1.08	0.55	0.32	0.62	0.2	0.61	0.54	0.51	0.43	0.36	0.11	0.39	0.76
jgi.p|Scesp_1|1102021	3.36	1.74	1.32	0.81	2.42	1.43	2.47	1.54	3.73	5.92	4.03	4.06	2.89	3.01	3.03	1.95	1.89	1.81	3.26	3.71	1.15	3.46	3.69	2.81	5.61	4.57	3.68	3.23	2.62	4	7.06	2.65	4.23	1.31	3.11	2.68	2.1	2.16	1.88	2.13	3.81	4.92	1.57	3.99	2.54	4.53	3.7	3.84	4.43
jgi.p|Scesp_1|1102111	0.23	0.39	0.18	0.34	0.45	0.7	0.34	0.21	0	0.15	0.61	0.28	0	0.73	1.2	0.22	0.39	0.63	0.6	1.86	0.85	1.68	0.92	0.78	0.48	1.06	0.68	0.64	0.36	0.63	0.57	0.78	0.39	1.46	2.05	1.61	1.17	0.9	0.52	0.34	0.11	0.12	1.42	0.14	0.7	0.76	0.75	0.96	0.37
jgi.p|Scesp_1|110214	0.72	0	0.28	0.7	1.39	0.93	2.13	1.99	1.61	0.93	1.89	1.97	1.07	1.3	1.12	1.68	0.41	1.56	0.31	0.32	2.64	1.49	0.64	0.35	0.74	1.64	2.12	0.8	0.75	2.95	0.76	1.21	1.62	1.13	1.01	0.39	0	0.93	0	2.1	0.66	0.77	1.02	0.43	2.91	2.08	1.16	1.32	0.38
jgi.p|Scesp_1|110216	3.8	1.8	2.13	2.1	4.16	4.62	2.13	2.48	3.61	1.39	1.42	0.98	1.6	2.91	1.12	1.01	0.61	1.17	0.47	2.39	0.99	2.23	2.86	3.62	5.57	5.4	1.06	1.79	5.64	4.42	0.76	1.81	2.43	2.83	1.51	1.73	1.81	0	0	1.57	6.39	2.31	2.03	6.43	4.91	2.73	4.34	4.95	5.72
jgi.p|Scesp_1|1102196	3.77	2.4	2.5	1.69	3.34	4.69	3.99	4.78	6.44	3.72	5.56	2.45	4.56	3.38	2.99	3.5	1.63	1.56	1	1.02	1.59	2.98	1.02	4.7	4.47	4.21	4.52	5.1	5.13	5.12	3.86	3.88	3.57	1.51	1.34	1.54	2.42	2.98	3.24	9.44	7.1	7.1	3.53	4.47	3.21	4.8	3.95	3.18	5.2
jgi.p|Scesp_1|110221	1.08	1.19	1.13	1.04	0.69	1.84	2.12	1.65	0.8	1.84	1.25	0.65	1.76	1.93	0.74	1.33	1.62	0	0.31	0.95	0.33	1.48	0.95	0.69	0.74	2.93	2.8	1.58	1.12	1.46	1.01	1.87	1.21	0.75	0	0.38	0	0	0	1.04	0	0	0.67	0.85	3.98	1.03	0.86	1.31	1.51
jgi.p|Scesp_1|1102211	50.93	74.09	55.43	87.17	72.58	107.88	98.09	84.34	92.92	97.13	91.04	93.9	75.72	85.5	103.55	57.96	58.75	60.7	72.4	71.02	55.44	75.77	90.52	74.5	52.1	84.29	75.11	77.37	91.43	68.93	47.16	71.9	70.44	63.68	62.24	56.42	85.17	84.14	58.67	58.71	89.89	64.95	77.92	98.07	71.06	82.74	85.24	93.94	60.74
jgi.p|Scesp_1|1102223	3.79	2.98	3.37	4.11	6.37	5.48	5.68	6.9	5.82	6.78	7.3	6.86	6.02	5.72	6.79	3.99	5.11	3.86	3.14	3.35	3.77	4.1	4.21	4.19	4.15	4.2	4.76	5.48	4.88	6.51	3.88	4.2	3.29	4.42	3.33	2.6	2.83	5	5.81	4.26	6.15	4.51	3.22	5.44	4.32	3.62	4.24	3.56	4.05
jgi.p|Scesp_1|1102264	0.53	0.5	1.01	0.66	0.44	1.03	0.59	0.42	0.34	1.65	1.32	0.87	0.89	0.74	0.39	0.21	0.34	0.57	1.69	1.6	2.69	1.71	2.92	2.02	1.16	0.82	2.28	1.74	0.94	1.34	1.06	1.04	1.52	2.68	3.01	1.29	1.39	1.94	3.05	1.15	1.44	2.49	1.84	1.08	1.22	1.52	1.7	1.45	0.96
jgi.p|Scesp_1|1102534	0.47	0.2	0.19	0	0.23	0.2	0.7	0.65	0.26	0.3	0.83	0.43	0.7	0	0.49	0	0	0.25	1.84	1.05	1.94	1.22	1.87	1.81	1.22	0.43	0.92	3.12	1.73	0.97	1.49	1.14	1.59	4.94	2.85	1.76	1.58	2.44	3.18	6.86	5.15	1.51	0.44	1.12	1.19	1.87	1.52	2.17	2.5
jgi.p|Scesp_1|1102785	0.3	1.22	0	0.86	0.28	0.75	0.29	0.54	1.97	1.13	0	0.53	1.16	0.79	0	1.1	0.33	0.32	0	0	0.27	0.3	0	0.84	0.91	0.54	0.57	0.32	0.61	0.8	0.62	0.33	0.99	1.23	0.55	0	0	0.76	0	1.28	0	0.31	0.28	0.35	0.59	1.06	0.71	0.54	0.62
jgi.p|Scesp_1|1102993	6.73	5.58	10.24	12.44	10.1	8.96	12.81	10.79	11.45	13.21	12.83	12.82	9.71	10.92	11.06	9.97	9.46	7.46	5.8	7.43	3.07	10.17	8.14	10.64	7.78	6.29	9.22	5.55	9.42	7.72	6.77	9.45	8.47	6.8	8.38	5.6	2.45	3.79	4.71	10.35	8.96	5.6	5.71	8.73	6.99	5.3	6.57	8.65	5.77
jgi.p|Scesp_1|1103019	3.42	1.57	2.98	2.94	2.19	2.59	1.49	2.09	5.06	2.43	4.3	2.98	4.47	3.4	4.31	3.88	2.14	1.63	1.31	4.03	3.11	3.91	2	3.99	2.73	2.41	7.77	2.92	3.56	2.58	2.66	4.23	1.7	3.56	4.57	4.04	2.53	2.93	0.85	2.2	1.38	3.64	3.2	2.25	2.67	2.46	1.83	2.43	2.4
jgi.p|Scesp_1|1103021	1.37	2.65	3.34	4.72	5.84	5.57	5.23	7.8	7.94	5.85	7.15	4.68	5.52	4.9	4.55	5.93	6.16	2.78	1.05	2.55	2.49	2.35	3.74	5.51	5.94	4.69	3.41	5.01	4.43	3.51	4.9	4.01	4.08	2.7	2.82	3.88	3.3	2.35	3.74	5.28	2.9	2.43	2.56	3.25	4.44	3.17	3.29	2.64	2.41
jgi.p|Scesp_1|1103119	4.32	1.79	2.63	4.88	1.84	1.63	1.88	1.76	1.86	1.23	2.92	1.45	3.53	2.57	3.71	2.67	2.16	1.55	0.62	4.02	2.62	3.45	3.79	3.66	3.69	1.3	3.5	5.27	5.24	4.23	3.69	3.91	3.22	2.25	2.22	2.55	1.2	1.85	2.15	1.04	0.87	4.08	5.16	3.98	3.13	3.62	2.3	3.07	2.27
jgi.p|Scesp_1|1103137	85.93	58.55	71.09	63.44	83.41	78.8	104.63	98.54	106.92	136.26	144.74	157.58	148.59	165.26	150.16	91.68	106	105.32	100.96	103.72	130.04	115.41	137.4	137.13	141.32	124.68	136.85	198.45	158.57	169.25	231.75	169.03	143.18	105.51	88.93	75.7	65.64	62.65	56.17	101.32	118.94	152.92	113.57	103.64	104.75	130.48	98.77	120.58	167.89
jgi.p|Scesp_1|1103152	1.71	2.13	2.17	2.86	2.01	2.43	2.15	1.48	1.48	2.68	1.66	1.95	1.68	2.22	3.04	1.33	1.5	2.15	0.57	2.77	0.95	3.13	4.43	3.27	3.42	3.19	4.26	3.35	3.57	4.01	2.07	3.07	3.83	2.08	2.91	3.85	1.9	4.89	4.05	2.96	4.66	4.86	5.52	2.03	2.39	6.3	3.51	3.22	4.62
jgi.p|Scesp_1|1103174	0.33	0.55	0.21	0.26	0.25	0.34	0.19	0.06	0.29	0.34	0.4	0.52	0.45	0.3	0.89	0.55	0.45	0.5	0.4	0.53	0.42	0.54	1.51	0.44	0.68	0.9	0.32	0.58	0.55	0.63	0.42	1.15	0.81	0.34	0.55	0.42	0.88	1.02	0.59	0.76	1.5	0.84	1.3	0.94	0.53	0.76	0.79	0.66	0.7
jgi.p|Scesp_1|1103334	36.9	36.49	40.71	29.97	21.7	19.65	32.24	27.25	28.29	43.91	49.34	46.52	60.03	52.83	50.27	63.22	73.85	56.54	53.93	53.4	54.19	28.38	28.45	29.51	31.53	32.78	29.66	21.17	19.81	19.08	36.65	41.87	33.54	57.08	45.19	41.28	35.3	41.6	38.33	29.1	29.12	20.25	25.61	30.48	28.73	16.26	14.68	12.83	17.81
jgi.p|Scesp_1|110343	9.63	6.77	5.49	6.78	7.56	4.22	4.01	5.08	5.18	5.23	7.11	5.63	8.02	7.31	5.71	5.69	7.87	8.15	13.57	13.65	17.27	8.1	6.15	10.85	6.29	8.46	9.09	11.53	9.71	14.27	11.43	9.85	9.13	9.12	8.1	9.93	3.4	9	5.87	6.96	3.97	10.86	7.37	4.5	8.8	6.92	9.11	5.33	7.38
jgi.p|Scesp_1|110377	3.94	3.03	2.98	5.05	1.76	4.08	2.63	4	5.16	4.51	4.05	1.87	4.28	3.4	4.93	3.27	4.59	3.48	4.37	6.59	5	5.79	6.56	6.98	4.05	5.61	4.39	4.18	5.13	3.44	4.14	4.81	5.83	4.11	6.13	7.04	9.39	18.82	13.23	8.66	12.76	6.14	7.25	7.68	4.82	8.51	4.17	4.89	6.68
jgi.p|Scesp_1|110395	2	2.36	1.99	2.38	0.81	1.11	1.66	1.27	1.62	1.38	1.61	0.83	1.36	1.31	2.77	1.28	1.3	1.73	1.65	2.17	1.96	2.45	3.51	3.08	1.97	1.74	2.39	1.69	2.56	2.51	1.08	2.25	1.89	2.72	2.42	2.94	2.05	2.17	2.58	1.39	2.51	3.51	4.1	1.82	1.31	2.87	1.85	1.47	2.19
jgi.p|Scesp_1|1104208	0.58	0.24	0	0	1.12	0	0	0.27	0.32	0	0.51	0.18	0	0.26	0	0.27	0.33	0.31	0	0.52	0.27	1.2	0.51	0	0.6	0.53	0.28	0.32	0	0	0	0.65	0.33	0	0	0	0.49	0	0	0.42	0	0.62	0.27	0	0.59	0.21	0	0.53	0.62
jgi.p|Scesp_1|110443	3.82	5.8	6.82	4.73	8.35	8.31	6.87	7.58	8.25	8.97	7.21	7.81	11.24	7.78	10.93	6.7	5.01	7.07	9.5	11.8	10.43	14.39	17.52	12.95	14.16	14.99	13.01	25.39	19.86	23.06	21.53	29.21	25.15	17.03	12.38	16.47	12.02	12.54	8.54	17.95	20.38	25.95	29.38	18.61	14.94	31.73	28.2	22.68	23.25
jgi.p|Scesp_1|110528	4.26	4.4	4.6	5.11	5.02	5.09	7.59	6.22	6.46	7.15	6.5	6.22	7.09	6.26	6.44	5.77	5.97	5.33	2.46	3.76	3.16	3.65	4.94	5.55	4.53	5.41	6.27	5.83	6.58	6.42	5.52	6.59	6.99	3.79	4.05	3.9	2.86	3.01	3.76	4.41	4.11	4.78	6.25	7.69	5.3	5.19	5.22	5.96	4.2
jgi.p|Scesp_1|1106555	21.11	16.66	15.97	11.2	10.86	9.63	10.61	8.06	13.96	13.2	12.48	9.86	18.25	20.47	17.61	15.64	18.93	19.45	16.46	21.98	27.92	16.02	10.82	13.9	17.81	18.9	19.08	19.87	17.52	18.1	34.3	30.59	36.26	24.9	22.58	26.2	18.01	18.09	21.36	24.18	24.15	23.52	18.34	14.01	16.18	18.62	19.32	13.32	23.84
jgi.p|Scesp_1|1106596	10.14	9.77	8.49	13.42	11.98	11.91	18.88	19.26	13.86	14.04	12.97	12.69	10.01	10.18	9.94	11.2	9.22	8.37	3.03	3.84	3.45	5.67	7.45	5.19	5.1	6.87	5.44	6.21	4.66	3.84	4.1	4.3	3.24	3.16	2.62	2.49	1.84	1.77	0.93	3.34	3.31	5.72	5.93	7.28	7.7	4.81	5.74	3.65	4.51
jgi.p|Scesp_1|1106925	98.69	223.67	198.79	29.68	98.33	47.66	11.58	27.37	17.85	37.96	43.52	52.41	34.25	50.79	66.74	98.17	153.83	175.69	91.93	108.66	95.58	25.56	32.44	33.05	33.78	32.98	39.6	27.85	10.97	14.67	89.8	56.56	58.13	242.17	294.41	298.4	312.53	214.91	524.6	679.43	366.87	61.42	56.39	64.61	72.74	66.99	38.4	41.07	120.94
jgi.p|Scesp_1|1107045	28.14	25.24	24.81	35.83	23.25	37.29	30.75	24.05	32.06	26.76	24.89	22.14	24.77	20.77	21.67	22.63	17.28	18.55	14.37	16.27	14	25.65	28.43	25.59	20.26	22.73	21.89	17.84	23.09	13.99	12.89	20.51	16.38	15.12	10.34	10.96	11.36	13.42	12.65	17.63	27.61	17.59	27.42	28.38	20.57	20.24	20.79	16.17	11.92
jgi.p|Scesp_1|1107117	56.32	53.88	57.38	51.02	43.55	45.18	39.76	37.29	52.2	26.73	26.11	24.32	71.37	67.26	77.84	52.86	55.33	50.95	79.23	81.94	89.1	27.49	30.09	29.56	21.84	33.77	25.83	26.03	21.71	15.69	47.78	47.06	44.18	76.88	63.41	65.73	94.84	103.09	99.69	25.2	51.59	31.45	23.5	23.06	20.38	23.16	21.57	20.73	32.02
jgi.p|Scesp_1|1107255	3.79	1.95	3.25	2.23	2.21	2.61	2.66	2.2	1.99	2.16	1.43	1.85	2.51	2.34	1.74	3.19	2.71	1.71	3.48	4.3	3.73	3.47	2.52	2.98	2.1	1.72	1.84	1.57	2.08	1.39	1.5	2.28	2.46	3.2	2.66	2.89	1.79	2.63	3.44	2.11	3.11	3.7	2.97	1.88	2.06	1.29	1.31	1.17	0.81
jgi.p|Scesp_1|1107260	2.04	2.89	2.05	1.97	2.79	1.24	1.71	1.86	1.61	1.86	1.77	1.58	1.71	1.56	2.1	2.43	2.29	3.12	3.51	3.34	3.71	3.29	1.79	1.66	2.39	1.84	1.7	0.96	0.3	2.37	1.63	1.4	0.98	1.82	2.96	2.47	0.48	5.23	3.25	7.57	5.8	2.16	2.99	2.41	2.05	0.84	2.56	0.8	1.23
jgi.p|Scesp_1|11073	6.44	7.85	8.87	8.28	8.65	5.63	7.67	7.92	7.97	6.6	7.61	8.71	7.85	9.13	7.2	5.46	7.23	5.73	4.91	7.39	6.2	6.33	8.16	9.3	7.27	9.16	8.59	9.79	8.99	12.24	5.79	7.51	9.87	4.79	6.73	4.5	3.06	3.54	2.26	5.19	6.67	8.21	7.66	8.07	5.46	7.47	8.02	9.49	6.78
jgi.p|Scesp_1|110730	8.93	1.61	1.83	4.51	1.12	1.98	9.14	3.56	2.59	11.44	4.4	2.81	6.1	3.82	4.8	14.78	6.11	7.93	51.51	33.94	25.45	48.69	50.5	34.81	60.2	55.57	66.51	120.65	101.39	75.42	189.11	134.13	101.17	72.46	45.3	63.19	49.81	27.94	18.24	67.95	50.67	50.79	87.18	58.92	74.98	46.62	27.36	31.22	96.16
jgi.p|Scesp_1|1107578	324.43	276.16	248.37	289.94	258.27	238.11	285.56	239.6	230.56	260.38	245.77	227.35	263.89	216.97	190.64	288.01	246.84	234	100.05	98.31	94.47	114.54	120.93	129.55	105.21	123.77	129.06	114.03	112.45	98.28	122.48	136.57	134.62	110.12	79.76	87.65	78.06	78.93	78.6	93.62	104.73	119.13	162.73	188.25	187.21	147.43	142.74	141.92	157.68
jgi.p|Scesp_1|1107611	39.32	19.45	19.37	21.55	31.01	18.42	33.8	21.77	23.02	22.26	20.17	20.78	23.03	21.82	20.41	57.46	38.37	37.34	27.83	37.42	33.31	23.19	29.2	27.32	24.1	23.75	26.41	33.8	28.54	32.71	43.3	29.86	25.91	35.91	22.3	22.7	15.74	12.53	18.41	25.79	22.93	37.6	21.39	34.33	30.66	16.44	19.04	20.61	37.26
jgi.p|Scesp_1|1107620	20.72	19.25	21.72	19.83	16.67	18.99	18.61	18.9	15.93	21.39	17.9	17.86	19.26	20.12	18.67	15.03	12.45	14.79	9.54	9.78	9.78	13.88	15.04	15.36	13.52	14.67	15.68	10.23	11.17	7.41	10.33	12.48	11.26	10.5	8.93	10.8	7.41	7.55	6.38	13.17	9.5	14.19	13.81	10.34	9.96	11.58	9.74	7.66	9.37
jgi.p|Scesp_1|1107801	3.14	3.08	3.7	4.12	3.42	3.98	3.38	3.75	3.45	2.55	2.87	2.96	2.97	2.88	3.71	2.88	3.06	3.46	2.57	3.55	2.76	3.19	3.84	3.91	2.91	3.64	4.1	3.28	4.23	4.06	3.81	3.37	4.03	3.32	3.62	3.55	1.28	2.27	2.31	3.58	4.2	4.2	4.05	3.45	3.01	3.77	4.39	2.8	3.19
jgi.p|Scesp_1|110790	0.23	0.58	0	0.23	0.22	0	0	0.64	0.26	0.9	0	0.28	1.15	0.63	0.72	3.47	1.05	1.76	4.83	5.77	3.61	9.36	7.39	4.9	5.27	8.25	7.95	13.07	13.6	9.2	20.58	14.64	15.14	13.39	7.78	8.69	1.94	1.8	2.09	8.95	6.35	7.2	9.83	4.43	7.04	7.72	5.42	3.2	15.01
jgi.p|Scesp_1|1108066	7.6	7.26	10.21	5.99	4.45	5.7	4.43	3.07	4.44	2.81	2.47	2.33	2.4	3.57	5.04	4.19	4.49	4.29	11.88	12.4	10.09	13.11	11.89	10.57	7.28	9.45	8.15	5.38	9.52	4.55	7.3	8.08	6.63	7.12	10.14	9.6	17.82	22.85	24.21	11.93	12.03	4.66	8.2	10.54	7	8.71	8.25	6.71	8.69
jgi.p|Scesp_1|1108069	13.3	13.08	14.32	7.19	6.83	9.48	8.2	10.77	13.4	3.96	5.39	6.91	7.59	11.63	12.11	5.17	7.65	8.31	32.25	26.23	20.85	22.58	13.32	13.28	22.88	12.05	16.87	14.95	16.42	9.67	20.79	18.03	18.69	14.84	16.91	15.8	16.5	23.86	26.99	17.01	11.5	19.42	12.45	11.01	9.34	12.24	17.34	13	15.98
jgi.p|Scesp_1|1108140	2.05	0.85	1.93	1.79	2.17	1.92	1.61	0.94	2.74	0.79	2.15	1.24	1.61	1.65	1.69	2.1	2.31	1.77	2.12	3.99	3.37	2.53	3.43	4.51	2.74	2.98	5	3.16	2.35	3.63	2.44	2.59	4.59	2.14	3.8	5.03	3.76	3.7	0.46	2.23	3.72	5.02	4.8	4.14	1.65	2.36	1.32	1.88	2.16
jgi.p|Scesp_1|1108186	4.1	3.4	2.14	2.65	4.72	3.26	2.68	3.76	4.55	4.2	2.38	2.47	4.29	4.65	4.22	4.32	4.3	9.11	9.66	9.66	12.45	7.31	4.32	8.34	7.02	10.4	6.65	7.5	5.4	5.2	7.46	6.29	8.56	6.27	7.34	5.53	9.56	9.13	11.01	41.92	21.31	5.81	3.58	8.43	5.77	5.9	6.57	8.74	10.37
jgi.p|Scesp_1|1108204	5.22	4.72	9.56	6.74	4.25	5.52	4.19	3.48	4.57	5.27	5.79	3.82	3.42	4.25	7.5	3.97	4.09	3.91	5.72	5.59	3.89	8.29	6.67	9.2	8.61	10.32	7.24	6.43	4.44	4.3	5.09	5.23	6.37	8.25	9.67	8.42	3.69	9.35	6.37	7.67	2.58	5.89	4.89	2.63	3.34	5.01	4.94	4.48	6.84
jgi.p|Scesp_1|1108484	7.17	10.65	12.08	14.19	17.93	19.59	16.43	18.75	18.59	19.72	20.83	22.81	17.75	20.07	21.25	4.3	8.07	10.28	8.5	6.6	6.67	16.44	18	22.24	20.11	21.12	22.7	36.6	45.1	45.89	18.41	18.53	19.56	8.26	10.38	8.59	12.2	14.6	18.39	30.16	23.98	18.76	23.92	27.47	18.64	27.84	36.03	29.23	14.81
jgi.p|Scesp_1|1108691	0.42	0.53	0.08	0	0.2	0.18	0.31	0	0.59	0.27	0.18	0.32	0.31	0.86	0.55	0.3	0.72	1.03	0.46	1.03	0.48	0.22	0.19	0.51	0.44	0.58	0.72	1.4	1.44	1.01	1.34	2.32	1.07	1	0.59	1.24	0.53	0	1.42	0.61	0.58	0.45	0.6	0.76	1.07	1.76	1.7	1.26	2.01
jgi.p|Scesp_1|1108861	0.18	0.09	0.14	0.14	0.11	0.11	0.11	0.15	0.11	0.27	0.24	0.16	0.29	0.18	0.15	0.27	0.17	0.26	0.27	0.35	0.37	0.18	0.4	0.36	0.34	0.41	0.27	0.38	0.27	0.58	0.25	0.33	0.51	0.44	0.33	0.17	0.3	0.25	0.07	0.17	0.28	0.52	0.14	0.21	0.2	0.31	0.27	0.27	0.33
jgi.p|Scesp_1|1108953	0	0	0	0.48	0	0	0	0	0	0	0	0	0	0.22	0.25	0	0	0.53	0	0	0	0	0	0	0	0	0	0	0	0	0	0	0	0	0	0	0	0	0	0	0	0	0	0	0.5	0.71	0	0	0
jgi.p|Scesp_1|1108969	1.62	2.24	3.81	4.36	4.14	6.74	2.82	3.13	2.4	1.84	2.04	3.26	2.29	2.09	3.52	1	0.81	1.16	0.62	1.59	1.15	3.51	2.69	3.43	3.14	3.26	2.1	2.96	3.74	4.15	1.51	1.87	1.01	0.94	1	0.19	0.6	0.46	0.8	1.69	3.75	3.06	3.2	2.99	2.9	3.49	3.75	3.94	1.9
jgi.p|Scesp_1|1109011	1.14	0.94	2.52	3.12	5.99	3.54	2.97	4.51	2.94	2.67	2.14	2.17	0.74	1.52	0.97	0.88	1.28	0.41	0.49	1.84	1.03	1.56	2.16	2.53	2.33	3.43	2.03	2.29	2.56	4.11	0.4	0.77	0.21	0.2	0.35	0.6	0.32	0.49	0.85	2.6	4.29	2.01	2.66	2.47	3.43	1.5	2.42	0.86	1
jgi.p|Scesp_1|1109021	76.89	91.61	82.76	97.67	96.05	112.15	97.25	104.14	118.17	99.46	109.9	105.65	83.12	98.94	100.8	80.51	92.6	95.59	44.97	46.32	41.93	60.5	71.52	64.93	69.14	76.89	78.49	61.98	78.01	81.76	52.24	57.93	59.77	52.09	51.27	50.05	50.14	59.61	61.36	72.99	95.08	66.48	83.37	83.19	77.67	77.58	85.33	83.01	54.49
jgi.p|Scesp_1|1109106	11.56	13.95	12.75	19.23	17.08	20.72	18.41	16.06	21.62	15.06	15.55	16.82	14.31	13.34	12.04	13.3	11.7	11.6	9.41	9.76	9.71	13.21	15.75	14.4	12.8	16.24	16.26	22.43	23.06	20.77	11.24	12.2	12.28	8.04	8.39	7.79	6.64	6.27	10.35	10.83	14.73	14.76	18.21	20.56	15.64	14.32	19.44	17.31	11.92
jgi.p|Scesp_1|1109192	1.85	1.81	1.98	1.76	1.42	1.57	0.85	1.1	1.06	1.42	1.18	1.13	1.9	0.85	1.78	1.75	1.07	1.42	1.19	1.33	1.46	1.74	1.87	2.32	0.85	1.65	2.04	1.08	1.44	1.26	1.25	1.53	1.62	1.51	2.05	1.34	1.03	1.98	0.69	1.16	1.17	1.8	1.99	2.41	1.43	1.44	1.36	0.87	1.1
jgi.p|Scesp_1|110964	7.01	8.27	7.37	11.91	14.03	16.15	13.89	16.96	16.75	13.22	16.24	14.96	11.88	11.36	11.58	5.47	5.5	4.19	2.16	2.45	3.19	9.11	9.18	11.86	9.98	14.08	12.29	12.34	13.42	15.72	7.13	6.55	6.73	3.17	1.84	1.62	1.98	0.85	2.37	5.26	9.05	8.79	11.57	14.03	12.9	12.46	14.14	11.9	12.54
jgi.p|Scesp_1|1112203	7.11	6.34	6.01	4.33	3.9	5.82	5.39	4.65	4.29	3.82	4.31	3.23	4.39	4.3	3.84	9.88	8.68	9.03	1.63	1.44	0.86	3.55	3.1	2.84	4.38	4.97	4.68	2.68	3.59	2.95	6.45	5.98	6.52	3.11	3.2	4.54	1.47	0.87	0.3	1.81	2.95	2.09	5.13	3.61	3.07	4.29	4.45	4.27	3.36
jgi.p|Scesp_1|1112309	1.98	2.19	2.59	4.16	1.9	2.53	2.6	1.82	3.67	3.39	1.73	3.19	2.27	2.07	2.04	2.46	3.34	2.13	2.56	2.04	1.51	1.02	2.91	0.63	0.34	2.1	2.57	4.72	3.1	3.14	1.62	4.17	8.13	2.76	2.14	2.46	2.2	2.55	6.66	3.59	7.79	1.41	3.71	5.49	3.66	4.99	3.97	7.25	3.83
jgi.p|Scesp_1|1112377	0	0	0	0	0	0	0	0	0	0	0	0	0	0	0	0	0	0	0	0	0	0	0	0	0	0	0	0	0	0	0	0	0	0	0	0	0.93	0	1.25	0	0	0	0	0	0	0	0	0	0
jgi.p|Scesp_1|1112382	0	0	0	0	0	0	0	0	0	0	0	0	0	0	0	0.06	0	0	0.06	0	0.12	0	0	0	0.07	0	0.13	0	0	0	0	0	0	0.07	0	0	0	0.34	2.23	0	0.06	0.07	0	0.16	0	0.1	0	0.06	0
jgi.p|Scesp_1|1112542	1.5	0.31	0.59	2.17	1.08	1.91	1.47	2.74	3.32	3.35	2.61	2.71	1.47	2.34	1.93	0	0.42	1.21	0	0	0	0	0.33	0.36	3.07	2.71	2.91	5.75	2.33	9.65	0.26	1.11	0	0	0	0	0	0	0	0.54	0.34	1.19	0.7	3.1	0.38	2.15	1.8	3.76	0.79
jgi.p|Scesp_1|1112590	6.85	6.15	6.27	10.09	9.86	8.26	10.08	11.63	16.48	7.31	11.3	10.84	8.68	9.19	7.2	9.8	8.02	7.51	3.56	4.28	5.07	6.89	8.9	6.39	9.37	8.01	7.08	9.08	9.5	8.14	4.09	6.88	4.79	4.31	4.76	3.64	1.9	1.83	5.74	8.25	4.65	5.76	7.47	11.84	9.33	5.95	6.85	7.3	6.61
jgi.p|Scesp_1|1112681	4.53	5.23	3.87	5.45	5.79	5.14	7	6.41	8.84	6.68	9.68	6.79	5.92	7.24	6.64	3.69	2.93	3.83	3.78	4.85	3.62	5.08	7.23	6.41	7.32	7.83	9.88	7.38	9.13	11.74	5.76	4.58	5.83	6.01	4.57	5.11	2.97	5.29	6.14	6.45	7.71	10.94	7.19	9.43	7.73	6.71	6.92	7.02	6.36
jgi.p|Scesp_1|1112708	5.19	6.42	5.01	7.74	5.6	7.82	6.59	7.98	6.39	5.32	6.61	5.54	3.84	6.15	4.77	5.64	4.13	6.35	2.75	3.25	2.33	5.5	4.63	5.33	4.1	6.01	4.9	5.18	6.48	3.8	3.13	3.38	4.29	3.17	3.11	3.14	1.46	2.46	2.14	4.68	3.4	4.67	4.26	4.36	4.5	4.02	4.61	3.07	3.7
jgi.p|Scesp_1|1112746	0.35	0.39	0.41	0.85	0.56	0.55	0.4	0.7	1.04	0.6	0.36	0.49	0.34	0.26	0.18	0.44	0.2	0.38	0.35	0.36	0.48	0.48	0.72	0.5	0.42	0.32	0.63	0.45	0.79	0.56	0.33	0.26	0.46	0.37	0.27	0.44	0.1	0.3	0.92	0.51	0.21	0.69	1.1	0.56	0.82	0.72	0.33	0.86	0.49
jgi.p|Scesp_1|1112857	1.29	1.34	1.14	0.94	0.47	1.1	0.63	0.59	0.72	0.83	0.56	0.29	0.32	0.14	1.33	1.5	1.45	1.04	1.53	4	1.33	2.49	1.99	2.78	0.66	1.76	2.2	1.6	2.69	0.88	2.6	2.82	4.16	3.71	6.89	6.19	1.89	2.91	5.06	2.46	1.61	1.38	1.97	2.11	0.65	1.4	1.81	0.3	2.39
jgi.p|Scesp_1|1112953	0	0	0	0	0	0	0	0	0	0	0	0.26	0	0	0	0	0	0	0	0	0	0	0.75	0	0	0	0	0	0	0	0.3	0.32	0	0.89	1.19	0.46	0	0	0	0.31	0	0	0	0	0	0	0.34	0.39	0.45
jgi.p|Scesp_1|1113053	1.43	1.84	1.9	1.29	1.28	1.97	1.7	1.58	1.1	1.83	1.76	1.76	1.65	2.12	2.44	1.7	1.22	1.22	1.11	1.92	1.39	2.28	2.04	1.46	1.72	1.74	1.83	1.73	1.08	2.01	2.04	1.5	1.66	1.65	1.51	1.37	1.64	2.28	1.1	0.96	1.34	1.15	2.12	1.05	1.54	1.85	1.46	1.85	2.13
jgi.p|Scesp_1|1113275	0.57	0.78	0.86	0.37	0.55	0.68	0.82	0.87	0.5	0.58	1.06	0.66	0.89	0.75	0.98	1.2	1.66	1.47	0.49	0.5	0.66	1.09	0.53	0.58	0.51	0.69	0.59	0.71	0.43	0.77	1.3	1.07	1.19	0.59	0.95	0.93	0.57	1.27	0.59	0.3	0.79	0.56	0.67	0.45	0.53	0.52	0.55	0.45	0.68
jgi.p|Scesp_1|1113314	1.94	3.22	2.44	1.88	2.61	2.64	4.19	2.49	3.45	5.97	1.69	4.22	3.81	2.78	3.6	4.33	11.78	8.35	3.68	2.06	4.24	2	0	2.22	1.59	3.52	4.54	4.69	2.02	3.69	8.42	6.05	4.78	1.21	3.6	1.24	0	0	0.87	3.37	0.7	2.89	2.91	3.22	7.81	3.91	2.8	1.42	5.32
jgi.p|Scesp_1|1113381	0.86	0.71	1.52	1.04	1.03	0.73	2.53	0.39	0	0	0.37	0.39	0.84	1.73	0.66	2.99	3.86	1.62	0.56	0.57	1.17	0.88	0.38	0.2	0.44	0.19	0.84	1.18	0.89	0.29	1.8	1.44	2.4	1.12	1	0.46	0.72	0	0	0.62	0.58	0	0.6	0	0	0.46	0.86	0.59	0.23
jgi.p|Scesp_1|1113439	0.15	0.25	0.23	0	0	0.13	0.15	0.14	0.33	0.19	0.26	0	0.15	0.27	0.15	0.14	0.34	0.16	0.51	0.26	0.14	0.92	0.39	1	0.61	0.41	0.44	0.82	0.93	0.2	0.52	0.72	0.17	0	1.1	0.48	0.5	0.38	1	0.11	1.22	0.32	0.56	0.35	0.3	0.43	0.48	0.68	0.63
jgi.p|Scesp_1|1113558	6.26	6.18	3.28	15.02	21.47	18.53	14.05	23.22	15.9	6.11	12.73	9.18	4.39	6.67	4.61	5.26	7.71	4.17	1.03	0	0.81	0.92	2.1	1.71	0.31	0.81	1.45	7.53	8.38	5.27	2.3	1.66	1	0	0.28	0.63	17.89	16.87	15.35	2.8	3.51	7.93	5.58	6.01	9.9	8.58	10.03	10.08	1.89
jgi.p|Scesp_1|1113776	0.12	0	0.1	0	0	0	0	0	0.14	0	0	0	1.07	0	0.5	2.26	0.68	2.61	0	0.11	0	0	0	0	0	0	0	0	0.13	0	14.98	35.1	27.87	1.14	0.68	1.29	0	0.31	1.36	0	0	0.13	0	0	0	0.26	0	0	11.28
jgi.p|Scesp_1|1113854	1.23	1.91	2.3	3.13	3.1	2.75	1.96	1.97	1.54	1.58	1.48	1.3	1.06	1.1	1.11	1	1.21	0.5	0.93	1.22	1.12	2.22	2.17	2.35	1.74	2.79	1.95	3.04	2.88	2.72	1.29	1.6	2.24	1.12	1.43	0.98	0.51	0.4	0.34	2	3.21	2.13	1.44	2.56	0.62	2.44	2.96	2.25	0.97
jgi.p|Scesp_1|1113856	2.54	2.46	4.49	4.72	3.66	3.79	3.74	3.11	4.47	2.99	2.4	3.71	3.33	2.85	1.53	2.76	1.19	2.28	1.64	2.25	1.74	3.05	3.73	5.86	1.52	5.18	2.48	3.03	3.75	3.74	3.26	3.46	1.66	2.43	1.57	1.35	2.12	0.54	0.95	2.15	3.07	3.16	5.55	5.28	3.84	4.72	4.07	3.68	3.13
jgi.p|Scesp_1|1113858	13.54	8.33	10.28	10.58	15.51	13.76	11.58	14.4	13.59	10.07	15.6	9.75	8.15	11.34	5.85	6.9	2.46	7.04	5.64	6.17	8.75	12.13	13.05	11.67	9.42	14.25	17.86	15.35	20.45	16.02	11.62	10.38	9.28	4.55	6.88	2.79	0.73	4.49	2.93	6	17.42	10.22	18.39	18.13	12.74	16.96	17.84	18.36	17.04
jgi.p|Scesp_1|1113876	2.72	3.38	4.16	3.03	2.35	2.66	2.27	2.36	2.11	3.48	4.85	4.26	1.33	2.68	3.22	2.9	2.6	3.36	2.81	1.2	2.48	2.93	4.3	4.67	3.77	4.68	4.76	9.1	12.3	8.49	5.61	12.1	12.46	3.4	4.15	3.76	1.13	0.7	1.82	3.44	2.83	6.07	4.71	4.67	4.24	5.47	7.62	7.08	7.31
jgi.p|Scesp_1|1113877	0.55	1.14	0	0	0	0	0.54	0.5	0.31	0.35	0	0.17	0.27	0	0	0.26	0.62	0	0.24	0	0	0.56	0.72	0.52	0.28	0.25	1.07	0	0.86	2.24	0.19	1.94	0.61	0.86	1.02	0.29	0	0	0	0	0	0.29	0.26	0.98	1.38	0.59	0.66	2.51	0.87
jgi.p|Scesp_1|1113878	0.75	0	0	0.36	0	0.32	0	0	0	0.96	0.98	0	0.37	0.33	0	0.35	0.42	0.4	0.32	0	0.34	0.77	0.33	0	0.77	1.02	0	1.23	0.39	0.51	0	0.97	1.67	0	0	0.79	0	0	0	2.7	2.03	0	0	1.77	0.38	0.81	0.3	2.05	0.79
jgi.p|Scesp_1|1114112	11.65	12.19	16.36	12.77	15	13.83	15.95	15.44	12.94	15.71	17.62	14.98	17.45	19.48	22.74	14.8	16.88	15.16	29.31	31.95	30.99	28.05	20.48	22.22	16.68	21.11	19.69	20.87	21.05	24.57	32.18	33.22	31.88	21.73	25.83	18.92	38.31	37.82	41.83	28.38	15.84	22.5	23.52	27.26	22.2	21.16	19.88	23.53	32.95
jgi.p|Scesp_1|1114211	2.4	1.99	0.84	1.03	2.05	0.91	1.57	0.98	0.3	3.42	3.02	1.61	1.57	2.39	1.93	1.24	0.9	0.57	2.53	2.59	4.38	2.75	2.35	2.8	1.92	0.73	2.6	2.64	1.67	3.99	2.06	1.59	1.49	1.67	0.74	2.27	0	2.06	2.39	3.09	1.94	3.98	1	3.48	2.69	4.8	2.78	2.68	1.69
jgi.p|Scesp_1|1114469	1.49	1.35	1.63	2.02	2	2.66	1.6	2.72	2.97	3.05	1.94	2.24	1.6	2.39	2.14	1.52	2.51	2.72	0.9	1.05	1.62	2.44	3.53	3.83	1.37	2.96	1.88	2.12	5.1	1.82	2.91	4.36	3.32	0.31	1.93	2.06	0.5	0.38	2.33	2.04	2.83	1.42	3.48	4.23	1.79	3.85	4.64	3.26	2.35
jgi.p|Scesp_1|1114618	10.99	8.87	11.13	7.41	7.74	7.34	8.6	7.13	7.26	5.7	4	4.87	7.23	6.47	6.45	6.97	7.35	5.83	16.77	19.4	16.71	18.3	19.92	15.78	12.14	13.23	14.35	13.59	13.17	10.77	18.98	20.02	18.04	18.41	13.39	16.57	26.18	34.31	27.06	14.28	20.29	29.58	21.21	15.99	15.52	17.3	15.03	12.45	11.58
jgi.p|Scesp_1|1114641	2.52	2.56	3.74	3.53	2.42	2.23	2.39	2.31	4.47	2.99	2.36	2.76	2.48	1.09	2.89	3.3	3.05	4.22	1.69	1.73	1.62	1.73	2.79	2.85	2.11	2.2	1.91	2.05	1.56	2.92	3.4	3.78	2.61	2.05	2.08	2.19	2.65	3.12	1.05	3.99	2.29	3.28	3.41	1.77	2.54	2.69	1.65	1.96	1.18
jgi.p|Scesp_1|1114656	7.4	6.98	9.21	9.39	14.45	9.34	13.02	13.32	11.62	12.42	16.23	17.09	12.02	12.11	9.73	15.4	16.64	11.25	11.21	9.24	7.9	10.23	11.44	9.01	11.01	10.87	10.93	7.01	8.76	9.01	14.65	13.16	13.13	10.91	6.62	4.62	5.1	12.46	11.42	21.78	12.72	9.23	11.46	15.74	14.12	7.16	7.97	8.86	12.37
jgi.p|Scesp_1|1114661	0.3	1.49	0.7	1.16	1.44	1.27	0.88	0.55	0.66	1.53	0.26	0.18	0.29	1.34	1.23	0	0	0.96	0.26	0	0	0	0	0.29	0.61	0.81	0.87	0.33	0.31	0	0.21	0.78	0.67	0	0.28	0.32	0	0	2.01	2.81	2.98	1.59	0.28	0.35	0.6	0.22	0	0	0
jgi.p|Scesp_1|1114800	0.28	1.06	1.78	1.51	1.36	1.21	1.67	1.04	1.58	1.27	1.11	0.69	1.67	1.91	0.73	0.13	0.32	0.31	0.73	0.75	1.29	1.02	1.12	1.9	1.31	1.03	2.63	1.4	3.1	1.16	0.9	1.11	0.64	1.04	1.05	0.6	0	1.1	1.91	1.64	1.03	1.06	2.26	1.35	1	0.92	1.25	0.65	0.6
jgi.p|Scesp_1|1114902	3.9	2	3.06	3.86	3.22	4.78	3.22	2.64	3.9	2.4	2.72	2.59	3.22	2.51	3.14	2.46	1.58	2.01	0.94	2.89	3.06	4.73	5.49	6.47	3.93	3.82	7.22	3.86	4.47	5.72	2.35	2.58	3.23	1.3	2.38	2.99	3.25	1.6	2.79	5.47	4.46	5.89	7.45	5.09	5.57	4.88	6.12	6.2	3.45
jgi.p|Scesp_1|1114946	26.97	31.39	36.38	60.62	62.82	72.23	58.15	57.73	71.02	55.13	58.99	60.6	57.84	60.07	62.91	25.05	26.23	24.59	25.45	28.1	28.01	64.18	78.17	65.18	61.77	70.42	75.08	75.87	76.62	80.08	41.67	46	51.51	25.91	21.61	20.47	28.78	47.12	36.94	86.14	106.71	47.7	77.12	97.92	74.07	64.06	63.82	83.76	54.62
jgi.p|Scesp_1|1114982	1.1	0.65	0.68	0.61	0.98	0.74	0.46	0.58	0.7	0.5	0.68	0.57	0.54	0.77	0.89	0.66	0.62	0.34	0.14	1.04	0.64	0.89	0.97	1.12	1.13	0.85	1.61	0.78	1.14	1.49	0.77	0.41	0.35	0.82	0.22	0.17	0	0.2	0.35	0.8	1.14	1.5	1.03	0.28	0.87	0.51	0.63	0.36	1.08
jgi.p|Scesp_1|11150	6.38	8.24	11.78	5.09	8.47	8.15	6.81	9.8	6.04	6.97	9.97	7.36	5.89	7.89	10.44	2.79	5.7	5.45	5.82	4.97	5.3	6.56	6.27	8.05	8.29	8.67	7.12	7.83	10.15	8.92	8.8	7.17	5.04	5.09	5.91	4.79	4.69	6.27	4.2	7.06	2.89	8.78	6.32	9.12	7.36	8.64	8.87	6.52	8.31
jgi.p|Scesp_1|1115372	10.01	10.42	11.58	9.31	9.95	10.55	11.49	11.62	14.25	14.58	14.3	13.54	13.27	16.38	16.54	9.32	11.04	12.08	7.31	8.68	8.19	10.73	10.1	11.48	13.03	17.27	15.88	16	19.24	19.26	10.5	11.06	12.45	11.38	11.28	10.41	7.73	12.3	9.81	14.58	13.63	11.26	16.42	15.22	13.64	13.71	14.46	16	12
jgi.p|Scesp_1|1115464	3.83	5	4.88	6.58	5.33	4.89	4.32	3.86	6.27	4.05	3.08	3.75	4.42	4.2	4.24	4.53	4.84	4.42	3.71	4.31	3.75	4.33	4.46	5.75	3.74	3.3	5.78	5.05	4.28	3.9	3.28	3.13	4.92	3.89	3.63	3.56	5.9	6.89	12.21	7.69	4.08	6.92	5.64	2.5	3.85	3.3	3.45	3.41	3.93
jgi.p|Scesp_1|1115747	0	0	0.07	0.09	0	0	0	0	0	0.12	0	0.11	0.09	0	0	0.08	0.1	0.1	0.08	0.08	0	0.19	0.16	0	0.09	0.17	0.09	0	0.09	0.25	1.53	1.69	1.63	0	0	0	0	0	0	0.26	0	0	0.09	0.11	0	0.2	0.22	0	0.38
jgi.p|Scesp_1|1116103	0	0	0	0	0	0	0	0	0	0.1	0.07	0	0.15	0	0.32	0.36	0	0.67	0.13	0	0	0	0	0	0	0	0	0.09	0.08	0.11	3.28	6.43	5.06	0	0.07	0.17	0	0	0	0	0.14	0	0	0	0.08	0.17	0.13	0.21	2.3
jgi.p|Scesp_1|1116131	9.15	8.42	9.81	10.37	9.23	8.72	10.28	11.88	10.68	12.62	13.62	14.01	12.58	13.01	12.24	6.61	7.73	8.32	4.18	4.21	5.91	6.27	6.25	5.22	9.23	6.09	7.31	7.64	6.67	11.68	4.21	5.4	5.94	3.59	5.57	4.57	2.08	2.61	2.1	3.45	4.53	4.74	4.9	5.28	5.19	7.25	6.76	7.5	4.78
jgi.p|Scesp_1|1116226	1.5	0.73	0.48	1.84	0.46	1.33	2.47	1.49	1.74	1.83	1.18	1.31	2	2.13	1.82	0.57	0.38	0.66	2.11	2.52	2.72	2.59	3.35	3.24	2.72	1.79	3.18	2.46	2.19	2.22	2.9	3.05	2.66	3.83	3.46	3.47	3.85	4.19	6.69	4.57	5.91	5.13	3.31	3.22	4.1	2.74	2.88	2.98	3.8
jgi.p|Scesp_1|1116263	5.11	4.26	4.85	5.06	4.25	4.78	4.65	6.16	4.57	7.34	6.45	7	6.54	8.71	7.89	2.56	3	2.44	3.52	3.23	4.39	5.25	5.41	5.84	5.62	7.38	5.94	7.17	7.56	7.48	4.49	4.56	4.92	3.02	2.73	2.99	3.59	3.5	3.36	4.72	4.6	4.56	5.31	6.43	4.68	6.24	8.09	6.14	6.46
jgi.p|Scesp_1|1116291	0.86	0.71	1.12	0.28	0.55	1.09	0.28	0.39	0.95	1.28	0.62	1.03	0.56	0.51	1.18	0.66	0.16	0.77	0.62	0.5	0.26	0.29	0.25	0.68	0.44	0.52	0.83	0.16	0.45	0.58	0.3	0.37	0.96	0.15	0.26	0.61	0.24	0	0.64	0.21	0.39	0.15	0.27	0.17	0.29	0.41	0	0.26	0.9
jgi.p|Scesp_1|1116298	1.54	1.35	2.69	2.41	2.14	1.17	1.6	2.98	2.1	2.09	2.54	2.85	3.37	3.3	2.74	1.99	1.93	2.3	1.33	1.74	2.34	1.06	1.06	1.39	1.23	1.71	1.84	1.41	1.07	2.45	1.38	1.53	2.01	1.16	1.19	1.37	0.29	0.44	0.77	2.23	1.01	1.55	1.12	1.83	0.78	0.92	1.24	1.1	1.54
jgi.p|Scesp_1|1116427	0	0	0	0	0	0	0	0	0	0	0	0	0	0	0	0	0	0	0	0	0	0	0	0	0	0	0	0	0	0	0	0	0	0	0	0	0	0	0	0	0	0	0	0	0	0	0	0	0
jgi.p|Scesp_1|1116524	0	0.5	0.35	3.94	2.6	5.38	5.32	5.65	5.18	3.47	2.89	2.91	3.1	2.43	2.64	0.14	1.35	0.81	0.65	0.4	0.27	1.08	1.32	2.73	4.02	6.55	5.13	6.61	9.4	10.64	2	1.06	1.52	0.63	0.42	0.8	0	0.39	0.34	1.52	3	1.44	6.06	5.36	6.06	5.74	8.92	8.39	3.65
jgi.p|Scesp_1|1116784	2.17	2.67	2.98	3.93	3.41	4.3	3.61	4.4	3.25	3.69	3.93	3.86	3.36	3.22	2.54	1.28	2.21	1.39	0.97	1.03	1.18	2.36	1.8	2.31	1.67	2.04	2.08	1.56	1.83	2.21	1.17	1.01	1.36	1.22	0.85	0.98	0.42	1.07	0.47	2.03	2.39	2.22	2.19	1.64	1.3	1.44	1.41	1.37	0.93
jgi.p|Scesp_1|1116870	2.15	2.08	2.54	1.64	1.87	2.93	2.01	1.93	2.51	2.56	2.99	1.86	2.11	2.98	2.43	2.33	1.9	2.04	1.68	1.5	1.59	2	2.34	1.81	2	2.65	2	2.31	1.97	1.95	1.94	1.87	2.41	1.87	2.47	2.24	0.26	1.05	1.38	1.41	1.58	1.91	2.54	1.95	2.27	1.81	1.89	1.78	2.05
jgi.p|Scesp_1|1117068	1.12	2.32	0.44	3.26	2.69	6.68	4.4	2.05	1.87	3.59	0.98	2.71	1.65	5.02	3.47	0.52	1.26	3.62	2.9	3.47	0.51	1.73	3.45	3.21	1.73	5.08	5.46	3.69	3.5	0	0.78	0.62	1.25	0.58	1.04	1.79	0	1.44	0	2.03	3.05	0.6	2.62	0.66	1.69	1.21	1.35	1.54	2.95
jgi.p|Scesp_1|1117524	540.93	545.49	479.32	147.16	182.03	124.61	126.96	91.07	112.49	192.85	157.57	186.06	420.14	340.31	341.01	722.04	716.2	845.07	438.62	509.83	432.2	172.74	215.24	165.09	262.35	220.62	248.71	351.34	239.49	199.51	722.33	554.37	455.63	731.98	612.23	640.12	859.07	791.54	629.17	289.01	289.15	245.78	405.32	413.22	390.81	266.8	199.8	264.57	472.57
jgi.p|Scesp_1|1117534	8.74	13.1	12.11	12.97	11.78	13.61	11.32	11.24	14.87	9.77	7.94	8.19	8.76	9.15	9.96	12.26	11.5	8.39	5.93	9.36	8.64	3.06	9.97	6.21	1.91	7.58	6.7	38.59	25.93	17.43	14.58	14.49	10.61	15.12	3.96	5.93	4.03	9.08	2.91	6.86	5.73	7.52	5.74	4.63	3.93	11.9	9.83	6.12	7.25
jgi.p|Scesp_1|1117651	2.34	2.2	2.8	4.34	3.33	2.26	2.7	2.52	3.06	2.48	2.75	3.14	1.7	2.55	2.62	2.08	1.72	2.52	3.16	3.06	2.78	2.3	4.3	3.89	3.03	3.51	3.57	4.25	3.82	6.09	2.92	4.65	5.13	2.66	3.11	2.6	1.87	2.88	3.65	2.51	3.79	4.77	3.72	4.83	4.82	5.72	3.75	4.84	3.65
jgi.p|Scesp_1|1117721	0.8	0.67	0	0.78	0	0	0.79	0	0.89	0	0	0	0.79	0	0	0	0	0	0	0	0	0	0	0	0	0	0	0	0	0	0	0.3	0	0	0	0.85	0	0	0	0	0	0	0	0	0	1.73	0.64	0	0.85
jgi.p|Scesp_1|1117727	5.45	4.51	5.3	5.46	9.37	7.67	4.61	5.85	9.39	7.94	8.34	6.68	3.32	3.36	5.03	3.31	2.32	2.42	3.4	1.99	1.88	2.9	3.63	3.58	4.05	5.44	4.94	4.12	3.13	3.57	1.97	1.53	1.89	1.96	1.74	1.8	1.56	1.45	0	2.99	4.26	3.6	4.57	4.68	4.53	2.57	3.91	3.43	2.77
jgi.p|Scesp_1|1117752	0.51	0.48	0.4	0.5	1.29	1.47	1.01	1	1.28	1.07	1.34	1.2	1.45	1.61	1.59	0.18	0.22	0.14	0.39	0.23	0.41	0.92	0.96	1.04	0.53	0.81	0.31	0.42	1.13	0.61	0.18	0.57	0.79	0.2	0.18	0.07	0.53	0.33	0.43	0.56	0.76	0.75	0.54	1.22	0.9	0.97	0.67	1	0.88
jgi.p|Scesp_1|1117786	0.93	1.42	1.14	1.15	1.01	1.13	1.56	1.21	2.06	3.56	1.84	2.15	1.56	2.84	1.09	0.98	0.59	1.28	1.48	2.1	0.96	2.99	2.79	1.64	1.63	0.96	3.22	2.32	2.61	1.26	1.76	1.37	2.66	2.07	2.69	1.83	1.1	1.7	1.18	3.35	2.64	1.69	1.98	1.88	1.06	1.52	1.69	1.69	1.53
jgi.p|Scesp_1|1117900	1.6	1.03	0.7	1.12	0.77	0.68	1.4	1.22	1.58	2.74	1.4	1.5	2.45	1.67	2.29	1.32	1.7	1.15	0.31	0.08	0.16	0.37	0.23	0.42	0.82	0.81	0.69	1.56	0.65	1.09	1	1.16	1.19	0.09	0.41	0.19	0	0	0	0.45	0.56	0.47	0.67	1.79	1.61	1.28	1.14	1.3	1.31
jgi.p|Scesp_1|1118079	0.27	0.22	0	0.53	0	0	0.27	0	0.9	0	0.24	0.16	0.53	0.24	0	0.25	0	0.88	0	0	0.25	0.28	0	0.78	0.28	0	0.53	0	0.28	0.37	0.19	0	0	0	0	0.29	0	0	0	0.59	0	0	0	0.32	0.27	0.59	0.65	0.5	0
jgi.p|Scesp_1|1118382	4.61	4.74	4.41	4.91	3.98	4.08	5.43	5.83	6.45	6.85	7.23	7.95	7.42	8.5	6.55	5.31	4.66	4.46	3.73	2.93	3.19	4.93	4.38	3.96	4.92	5.43	3.77	2.94	3.07	2.63	4.32	4.24	3.61	2.88	3.59	3.92	1.23	2.84	1.24	3.87	3.43	2.84	3.88	4.37	3.34	3.58	2.73	2.53	3.89
jgi.p|Scesp_1|1118425	2.05	2.39	2.68	2.79	3.06	3.87	2.46	4.45	2.78	2.62	4.1	3.61	3.2	4.75	4.22	0.99	0.68	1.39	1.63	1.54	1.73	4.91	5.73	4.27	5.22	4.54	5.61	3.58	4.42	2.68	1.96	1.8	1.87	1.5	0.84	0.81	0.63	0.97	0.34	2.41	4.47	3.71	3.12	4.23	3.13	2.45	2.92	3.47	2.64
jgi.p|Scesp_1|1118491	0.85	0.4	1.43	0.47	0.47	0.52	0.83	1	0.67	0.78	0.21	0.73	0.83	1.41	1	0.23	0.82	1.7	0.21	0.11	0.22	0.87	0.32	0.58	1.25	1.43	0.95	1.47	0.76	0.99	0.76	1.26	0.68	0.38	0.45	0.26	0	0	0	0.79	0.11	0.65	0.57	1.15	0.37	0.61	0.87	1	0.64
jgi.p|Scesp_1|1118520	0.08	0.07	0.33	0.41	0.24	0.36	0.08	0.23	0.37	0.11	0.15	0.1	0.16	0.3	0.09	0.08	0.38	0.45	0	0.22	0.08	0.26	0.44	0.24	0.17	0.38	0.16	0.28	0.44	0.11	0.41	0.4	0.09	0	0.16	0	0	0.65	0.19	0.06	0	0.53	0.31	0.3	0.08	0.18	0	0.23	0.09
jgi.p|Scesp_1|1118613	0.32	0.8	1.51	2.18	3.08	1.09	2.52	2.94	3.57	1.65	3.64	1.16	3.15	2.01	1.66	1.49	1.08	1.04	0.83	1.42	2.34	1.65	2.26	0.61	3.3	2.04	0.94	1.76	2.01	3.49	1.57	2.39	2.16	4.02	3.27	2.74	0	0.83	0	1.63	0.29	2.39	1.5	4.19	2.59	3.24	2.06	3.52	2.71
jgi.p|Scesp_1|1118639	2.42	1.74	3.41	2.81	2.48	2.33	5.54	4.58	3.58	3.51	3.09	3.4	3.48	3.32	2.99	2.84	2.72	2.6	4.03	3.7	2.79	4.31	2.83	2.15	2.98	4.38	4.39	1.77	2.35	2.63	2.37	3.05	5.77	4.37	2.24	2.74	2.69	7.46	2.88	7.35	6.14	2.4	2.71	1.53	3.73	3.48	1.68	0.88	2.04
jgi.p|Scesp_1|1118733	5.55	3.89	2.35	2.9	1.64	1.82	2.51	1.17	2.85	1.64	1.86	1.29	5.45	6.5	4.84	5.15	5.76	5.05	1.84	3.39	2.33	2.19	1.13	2.04	0.44	0.77	2.08	3.75	2.22	4.06	7.47	15.21	11.94	4.01	3.56	2.27	2.13	0	0	2.47	1.55	2.27	4.79	5.06	5.15	5.22	1.37	0.39	8.55
jgi.p|Scesp_1|1118935	0.31	0.31	0.69	0.24	0.24	0.32	0.55	0.34	0.35	0.8	0.66	0.83	0.8	1.07	2.07	0.52	0.71	0.81	0.05	0.17	0.17	0.32	0.44	0.36	0.45	1.99	1.04	4.76	7.12	3.92	1.89	2.12	3.23	0.46	0.58	0.33	0.21	0.48	0	0.41	0.17	0.27	1.7	1.71	1.39	7.85	10.71	7.92	4.17
jgi.p|Scesp_1|1119106	7.94	10.11	9.68	7.34	7.71	8.7	7.75	9.12	11.41	8.04	9.3	9.28	12.24	9.35	10.81	10.5	11.85	11.95	5.72	5.55	5.68	6.09	6.31	6.16	6.17	6.91	7.12	8.27	8.26	7.01	9.17	8.49	8.33	6.83	6.6	6.63	5.6	4.96	5.02	4.57	6.1	5.06	7.97	7.66	7.26	6.29	7.18	8.48	6.52
jgi.p|Scesp_1|1119417	1.33	1.1	1.02	0.55	0.33	0.51	0.53	0.29	0.28	0.98	0.8	0.94	1.49	1.56	1.57	0.12	0.11	0.07	12.35	12.66	14.7	9.49	8.59	8.53	7.49	6.29	7.38	4.18	3.73	4.44	2.09	2.33	1.95	4.66	4.47	4.18	14.16	12.39	11.64	9.77	9.69	11.98	6.97	4.93	7.85	3.54	2.77	2.7	3.48
jgi.p|Scesp_1|1119612	3.28	3.96	4.69	3.76	5.16	8.64	5.28	3.56	5.31	4.97	8.58	5.94	3.81	4.54	6.15	1.66	2.01	1.28	10.29	10.02	10.88	9.82	12.33	15.38	16.86	11.36	17.15	20.66	20.51	21.5	6.69	6.54	5.01	7.16	6.91	5.72	2.99	3.07	10.02	15.77	9.47	17.15	13.41	12.39	7.81	12.02	15.3	11.46	11.02
jgi.p|Scesp_1|1119613	0.26	0.22	0.21	0.51	0.51	0	0	0.49	1.47	0.34	0.46	0.48	0.26	1.66	0.82	0.25	0	0.57	0.68	0.94	1.21	0.27	0.23	1.01	0.54	0.96	0.52	2.04	1.1	2.88	0.37	0.2	0.59	2.21	0.49	0.56	0	0	0.59	3.07	1.92	0.28	0.99	0.63	0.53	1.52	0	0.97	1.68
jgi.p|Scesp_1|1119623	0.69	0.32	0.42	0.6	0.29	0.59	0.3	0.35	0.43	0.59	0.27	0.37	0.23	0.27	0.95	0.21	0.17	0.25	0.53	0.61	0.42	1.11	1.42	0.81	1.5	0.49	1.2	0.93	1.76	1.04	0.11	0.31	0.34	0.56	0.57	0.82	0.38	2.57	1.55	1.28	2.3	1.8	1.65	1.82	0.93	1.77	1.11	1.61	1.05
jgi.p|Scesp_1|1119691	0	0	0	0	0	0	0	0	0	0	0	0	0	0	0	0	0	0	0	0	0	0	0	0	0	0	0	0	0	0	0	0	0	0	0	0	0	0	0	0	0	0	0	0	0	0	0	0	0
jgi.p|Scesp_1|1119877	1.5	1.75	0.71	1.17	1.16	1.02	0.59	0.83	1.34	0.39	2.36	2.18	0.89	2.15	1.55	1.4	1.35	0.97	0	0.53	0.82	0.31	1.06	0.29	0.93	0.82	1.17	1.98	0	0.41	0.84	0.56	0.67	0.31	0	0.32	1.5	0.77	0	0	0	1.28	0.84	0.36	0.61	1.51	0.96	0.83	1.59
jgi.p|Scesp_1|1119893	1.74	2.82	2.28	2.33	3.02	2.19	2.68	2.73	3.68	4.46	3.18	2.25	2.76	1.11	2.13	1.46	2.24	2.05	2.21	1.9	1.21	1.28	2.48	2.53	2.38	1.35	1.77	2.37	2.93	2.7	1.8	1.6	1.95	1.99	2.76	2.73	4.42	4.26	3.71	1.38	1.73	2.64	3.64	3.14	2.33	3.46	3.72	2.27	2.88
jgi.p|Scesp_1|1119934	6.75	9.02	9.48	9.88	9.65	10.73	12.74	11.89	12.25	10.48	15.68	13.58	9.57	9.94	10.98	9.96	8.18	8.31	7.76	8.68	7.93	12.19	14.71	12.74	8.4	10.94	12.27	19.69	13.66	14.47	9.4	10.44	10.49	8.53	10.42	10.54	15.63	19.28	20.31	16.39	16.53	11.73	12	16.1	14.34	19.58	17.9	18.44	24.44
jgi.p|Scesp_1|1119972	0	0	0	0.08	0.08	0	0	0	0	0	0	0	0	0	0	0	0	0.26	0	0	0.07	0	0.07	0	0.08	0	0.08	0	0	0.11	0.28	0.41	0.36	0.66	1.33	1.1	0	0	0	0	0	0	0	0	0	0	0	0	0.75
jgi.p|Scesp_1|1120138	6.94	9.75	12	8.66	9.04	9.42	10.63	9.59	8.76	9.5	11.99	11.08	10.74	11.48	12.73	13.44	14.29	11.38	8.42	10.19	10.18	7.62	9.1	12.12	8.1	9.92	11.11	14.22	13.1	13.43	15.57	17.08	16.98	10.55	10.14	10.52	10.98	10.28	13.16	10.3	13.97	8.64	10.57	12	9.12	9.06	12.72	11.08	10.3
jgi.p|Scesp_1|1120217	0	0.4	0.38	0	0	0	0	0	0.54	0	0	0	0	0	0	0	0	0	0	0	0	0	0	0	0	0	0	0	0	0	0	0	0	0.51	0	0	0	0	0	0.35	0	0	0	0.58	0.98	0	0	0	0.51
jgi.p|Scesp_1|1120221	1.37	1.19	1.36	0.77	0.9	1.72	0.92	0.99	0.96	1.29	0.94	1.09	1.13	1.61	1.48	1.47	1.54	1.55	2.05	2.29	2.56	2.07	2.91	4.33	2.44	3.59	2.52	2.13	4.05	2.74	2.02	2.83	2.42	3	2.6	1.76	2.64	2.41	1.61	1.25	1.04	1.61	2.69	1.02	0.72	1.4	1.15	1.51	0.61
jgi.p|Scesp_1|1120256	6.56	4.96	4.7	9.11	4.38	5.1	5.32	5.48	5.7	5.11	2.73	5.68	6.16	4.34	6.17	6.35	6.73	6.13	7.86	10.07	11.16	12.6	10.27	9.52	8.49	10.85	11.66	8.14	13.35	15.49	8.58	11.11	12.44	11.59	8.98	7.89	5.23	5.13	6.38	4.74	5.17	6.67	8.54	8.11	4.88	4.72	3.2	3.91	3.31
jgi.p|Scesp_1|1120482	52.4	45.1	37.75	40.26	49.42	40.37	41.23	60.4	66.23	40.22	53.11	42.1	54.53	59.03	52.59	64.6	86.58	86.42	11.67	13.17	13.99	6.5	10.52	15.73	26.9	20.87	18.47	6.7	8.7	15.04	11.54	7.71	15.91	15.78	12.76	14.18	3.76	9.87	7.58	25.32	12.9	8.17	12.68	22.23	22.26	7.31	9.77	10.32	6.9
jgi.p|Scesp_1|1120563	12.79	9.82	12.53	13.99	14.88	16	13.59	15.76	14.47	15.03	19.2	17.14	15.33	19.36	19.92	8.59	10.93	8.8	6.09	7.39	7.46	9.63	8.81	10.57	10.53	13.94	12.74	8.8	10.67	12.89	7.14	5.62	6.06	6.15	6.06	6.71	4.22	4.54	3.3	6.82	9.62	8.59	10.15	10.83	9.43	9.07	8.83	7.11	6.09
jgi.p|Scesp_1|1120583	0	0	0	0	0	0	0	0	0	0	0	0	0	0	0	0	0	0	0	0	0	0	0	0	0	0	0	0	0	0	0	0	0	0	0	0	0	0	0	0	0	0	0	0	0	0	0	0	0
jgi.p|Scesp_1|1120832	1.65	2.98	2.23	3.48	2.59	2.17	2.79	3.43	3.16	1.92	2.09	2.26	1.62	1.47	1.23	1.81	0.84	1.29	1.29	2.51	2.45	3.39	3.95	3.43	2.46	2.98	3.64	3.29	3.43	1.63	1.89	1.61	2.68	1.87	0.83	0.8	0.5	1.15	1.34	3.36	2.44	2.39	2.38	2.66	2.26	1.72	2.52	3.15	2.52
jgi.p|Scesp_1|1120851	0.68	1.13	0.71	0.88	1.31	2.52	0.89	0.83	1.26	1.75	2.18	0.82	0.89	0.2	1.64	0.42	0.51	0.49	0.39	1.21	1.66	2.34	4.8	2.17	1.63	2.27	1.11	2.5	1.66	2.47	0	1.1	1.27	1.42	2.32	1.21	1.52	1.17	1.02	0.99	2.06	3.63	3.4	0.81	1.6	2.29	2.37	0.83	1.2
jgi.p|Scesp_1|1120852	0	0.64	0	0.75	0	0.66	0	0	1.29	0	0	0.23	0.38	1.38	0	1.44	0	0.42	0.33	1.02	0	0.4	0.34	1.11	0	1.4	0.38	1.7	0.4	0	0.27	0.29	0	0	0.36	0	0	1.99	0	0.84	0	0.41	0	1.37	0.39	1.11	0	1.06	0
jgi.p|Scesp_1|1120987	0.18	0.15	0.28	1.2	1.36	1.51	1.22	1.79	0.79	0.68	1.55	0.96	0.7	1.59	0.91	0	0.2	0.38	0.15	0.16	0.16	0	0	0.34	0.91	0.8	1.21	2.34	2.4	2.17	0.25	0.2	0.4	0.37	0	0	0	0	0	0	0	0.19	2.49	1.05	0.71	2.55	2.84	3.73	0.56
jgi.p|Scesp_1|1121076	0.5	0.79	0.62	0.76	0.05	0.33	0.99	0.77	0.37	0.79	1.07	0.54	1.1	1.45	1.38	1.25	1.95	1.99	0.53	1.19	0.76	0.63	0.69	0.96	0.46	0.56	0.44	0.8	0.93	0.99	2.82	3.32	3.76	1.52	2.18	2.56	2.52	2.16	2.88	0.69	0.71	0.77	1.36	1.19	1.01	1.53	0.9	1.18	1.48
jgi.p|Scesp_1|1121096	2.82	3.07	2.6	6.04	5.98	9.95	5.64	8.2	9.73	6.74	7.04	8.46	4.59	7.32	8.63	2.62	2.41	1.57	0	0.17	0.18	1.8	3.17	2.88	5.7	6.53	5.21	9.73	12.06	9.26	2.25	2.2	2.94	0.1	0.09	0.1	0.16	0.25	0	1.13	1.68	3.21	5.19	6.24	5.88	9.1	11.38	10.14	2.16
jgi.p|Scesp_1|1121407	10.1	15.46	14.15	12.88	11.57	14.82	15.07	15.1	17.05	15.58	16.78	15.04	16.18	16.97	19.11	13.97	14.94	13.85	10.74	11.92	10.42	17.06	15.4	12.68	11.53	15.78	17.56	21.73	18.76	11.76	15.58	16.33	16.94	19.66	19.28	20.39	12.53	12.71	13.14	17.37	14.66	9.86	12.73	10.88	13.89	18.16	16.34	17.14	15.97
jgi.p|Scesp_1|1122039	26.9	23.4	26.73	27.14	25.17	25.18	25.96	27.1	27.38	20.1	22.84	16.36	14.08	18.66	21.01	21.44	19.91	23.61	19.7	21.78	18.78	25.81	28.17	25.01	25.09	22.74	24.44	20.68	15.39	14.62	18.2	20.88	27.32	19.63	22.83	19.08	16.43	16.13	10.53	26.26	17.07	20.5	19.08	27.38	25.03	24.01	19.56	22.12	20.32
jgi.p|Scesp_1|1122202	3.87	4.02	3.39	3.6	3.13	4.39	2.76	2.15	1.85	3.69	2.44	1.6	2.23	2.99	3.91	3.03	2.3	2.85	3.01	5.23	3.59	4.13	5.73	4.99	2.8	4.88	3.03	2.17	3.32	1.75	2.07	3.15	2.97	3.8	3.93	5.33	3.29	4.48	4.92	4.23	4.26	5.73	4.76	3.24	3.66	4.09	4.25	2.84	4
jgi.p|Scesp_1|1122256	32.27	36.98	34.93	40.13	38.66	41.4	42.57	43.71	46.52	41.05	41.26	39.28	35.71	39.84	37.97	41.98	42.2	36.78	20.11	20.52	21.16	29.06	28.77	24.45	27.15	31.93	28.52	38.71	37.87	36.85	25.55	28.28	27.13	23.98	20.24	19.12	21.17	24.71	21.76	28.89	24.27	22.76	26.98	24.29	23.02	32.67	33.82	36.6	36.55
jgi.p|Scesp_1|1122276	4.76	5.29	4	6.52	3.78	6.42	5.34	3.98	4.98	4.62	5.33	5.21	6.2	5.48	7.35	2.84	3.36	3.73	4.33	6.54	4.58	6.29	6.21	4.67	3.7	5.23	4.5	3.81	3.25	2.59	2.47	3.18	3.42	3.54	3.71	4.05	1.36	3.49	4.71	4.38	3.76	6.43	5.98	6.04	7.11	4.55	4.3	3.79	3.44
jgi.p|Scesp_1|1122321	10.01	5.72	6.77	8.36	8.62	5	6.44	5.38	10.35	10.17	12.63	10.41	6.78	10.2	10.32	5.77	6.6	5.2	9.82	5.49	8.8	7.1	8.8	7.24	11.34	6.88	8.07	4.17	3.23	6.1	5.07	5.38	7.34	11.16	6.08	6.24	2.88	1.77	4.63	5.74	10.64	9.91	7.43	10.23	9.03	5.21	8.57	4.73	7.64
jgi.p|Scesp_1|1122361	3.27	3.69	1.54	1.77	0.88	4.23	5.27	6.47	6.54	8.89	11.63	9.4	5.65	8.9	7.01	3.52	2.94	3.24	0	0	0.24	0.27	0.35	0.75	4.43	4.74	3.82	9.92	10.76	10.14	1.37	1.12	2.93	0.14	0	0	0	0	0	1.14	0.47	0.28	3.92	11.17	7.64	7.34	11.11	8.97	5.66
jgi.p|Scesp_1|1122553	14.18	16.93	14.15	11.88	8.31	13.1	11.56	10.13	10.95	10.16	12.56	10.44	10.38	10.97	14.37	12.28	11.08	12.66	27.75	34.39	28.9	17.79	21.34	23.16	12.59	16.55	23.17	18.74	27.26	11.43	23.89	23.2	23.12	27.57	19.37	18.93	31.64	37.07	36.57	29.56	27.45	18.92	25.42	23.37	18.38	21.95	19.06	19.99	20.78
jgi.p|Scesp_1|1122564	1.89	2.42	1.89	2	0.99	1.17	0.67	1.1	0.76	1.54	1.05	1.04	2.7	1.69	3.01	2.07	1.55	2.03	2.52	3.49	2.82	2.65	3.47	3.44	1.59	2.49	4.35	2.64	3.93	2.1	0.96	4.08	3.27	5.2	5.25	6.58	4.29	7.95	9.23	3.23	7.32	4.57	4.02	2.45	2.07	1.98	2.34	2.51	2.35
jgi.p|Scesp_1|1122565	5.26	4.51	5.4	4.04	3.13	4.32	1.07	2.32	2.82	3.72	3.63	3.06	2.67	3.73	5.42	2.36	2.65	3.9	4.37	12.17	8.75	5.59	6.69	7.26	4.47	5.25	8.82	6.97	6.22	4.43	6.34	7.6	5.68	8.69	5.71	6.36	7.55	10.71	16.62	5.11	3.78	9.83	8.14	5.37	4.56	6.52	7.26	7.95	5.54
jgi.p|Scesp_1|1122569	33.34	28.18	26.33	18.52	20.05	16.84	22.47	19.34	19.5	14.52	22.26	23.06	23.12	20.09	20.61	26.42	21.49	23.17	50.74	54.77	58.49	35.19	31.25	44.52	31.27	31.81	42.62	35.15	37.23	26.57	57.87	45.04	51.45	35.23	40.35	41.14	39.63	34.85	34.3	28.62	23.17	41.6	30.78	32.42	27.95	30.37	31.15	29.24	32.8
jgi.p|Scesp_1|1122626	3.97	3.53	2.94	2.63	1.62	2.44	1.44	1.41	2.12	2.07	2.37	1.37	1.44	1.38	3.1	1.71	1.9	1.18	5.25	8.11	5.42	5.59	8.33	8.13	5.05	4.72	7.44	3.79	5.81	4.79	3.24	5.51	5.5	4.44	6.87	7.5	9.91	21.14	15.44	5.58	9.25	9.61	10.79	5.14	6.13	8.29	5.82	6.31	3.72
jgi.p|Scesp_1|1122627	0.76	1.07	1.61	0.84	0.52	1.01	0.53	0.49	1.32	0.69	0.47	0.91	0.64	1.16	1.45	1.2	0.97	1.04	1.58	2.86	2.26	1.55	2.66	2.58	2	1.37	1.68	1.3	1.8	1.17	1.89	2	1.69	1.24	3.4	2.18	1.62	3.89	2.17	1.56	2.25	3.68	3.23	1.02	2.06	2.49	2.85	0.89	1.94
jgi.p|Scesp_1|1122697	1.36	0.82	2.14	1.56	0.95	1.48	0.49	1.13	1.1	1.11	1.73	0.45	1.46	1.55	1.4	0.58	1.11	1.86	2.24	1.53	1.81	1.91	2.4	1.89	0.64	2.58	1.57	2.04	1.03	1.85	1.3	1.1	1.8	0.9	0.69	0.79	1.65	2.23	0.83	1.79	2.81	1.84	0.93	0.88	1.37	1.07	1.19	0.91	1.04
jgi.p|Scesp_1|1122713	0	0	0.36	0	0.44	0.19	0	0.63	0.25	0.29	0	0.14	0.45	0.41	0.23	0	0	0.24	0	0	0.21	0	0.2	0.65	0	0.41	0	0	0.47	0.31	0.32	0.17	0.51	1.19	0.21	0.73	0	0.59	0.51	1.81	0	0.24	0.21	0.27	0	0.49	0.18	0.21	0.24
jgi.p|Scesp_1|11231	1.32	2.46	1.55	0.96	1.9	0.56	0.32	1.21	2.57	2.12	1.44	1.2	1.62	2.96	2.04	0.61	2.6	3.55	1.99	3.21	2.71	1.7	1.74	1.57	3.39	0.9	2.89	1.81	2.06	4.04	3.47	3.55	2.59	1.38	2.45	2.11	0	3.39	4.43	2.15	2.39	2.46	1.24	0.39	4.32	2.85	2.12	0.91	4.18
jgi.p|Scesp_1|1123654	1.49	0.89	1.69	1.12	1.35	0.85	1.3	0.53	2.11	1.06	1.22	1.3	1.06	0.74	1.19	1.31	0.74	1.07	0.43	0.44	0.68	0.43	0.51	0.79	0.85	0.37	0.48	0.45	0.6	0.67	1.56	0.86	1.3	0.78	0.69	0.35	0.96	1.28	0.19	2.33	0.97	0.88	0.39	1.28	1	0.71	1.06	0.68	1.22
jgi.p|Scesp_1|1124347	0	0	0	0	0	0	0	0	0	0	0	0	0	0	0	0	0	0	0	0	0	0	0	0	0	0	0	0	0	0	0	0.47	0	0	0	0.68	0	0	0	0	0	0	0	0	0	0	0	0	0
jgi.p|Scesp_1|1125462	1.73	1.43	1.62	0.89	0.22	0.69	0.45	0.53	0.13	0.59	0.9	0.28	0.68	0.82	1.19	1.07	0.39	0.87	5.15	8.53	7.02	3.07	3.24	3.73	1.65	1.98	2.58	1.01	1.8	0.78	1.77	1.49	2.06	3	3.3	4.16	5.94	7.98	3.09	6.66	2.71	3.92	3.01	2.18	2.08	0.58	0.92	0.84	1.09
jgi.p|Scesp_1|1125488	2.55	1.14	2	2.91	1.69	2.06	3.98	2.03	2.18	2.85	2.05	2.09	2.63	1.46	1.01	4.97	2.79	2.32	4.05	5.48	4.22	4.97	7.75	5.55	5.23	4.32	3.56	5.52	7.34	2.75	3.38	3.37	1.53	4.09	3.93	4.87	0.54	1.68	4.38	1.8	2.84	3.82	1.59	1.55	2.23	0.52	1.2	1.61	0.34
jgi.p|Scesp_1|1125841	4.46	3.52	4.17	2.26	2.45	2.08	1.46	3.21	2.95	2.59	3.15	3.2	2.5	2.95	3.06	3.06	2.63	3.88	4.94	4.13	5.9	3.49	3.92	3.85	2.4	2.02	2.59	4.2	2.98	2.16	4.09	4.81	2.5	7.86	8.76	8.59	4.07	3.28	4.99	8.14	6.07	3.28	3.28	1.13	2.14	3.13	2.04	2.04	5.37
jgi.p|Scesp_1|1125842	1.16	0.48	0.45	0	1.67	0	0.57	0.53	0	0	0	0.35	0	0.52	0	0	0	0.62	0.5	0	2.11	0	0.51	0	1.19	0.52	0	1.91	0	1.57	0	0.43	0.65	0.6	2.14	0	0	0	3.89	13.4	4.2	0	0.54	1.37	1.75	0.83	0	0	0.61
jgi.p|Scesp_1|1125971	0.37	0.71	0.77	0.36	0.71	1.15	0.6	2.48	1.09	1.1	2.14	1.48	1.57	1.43	2.16	0.8	0.41	0.4	2.01	1.96	2.91	3.42	2.49	2.82	2.02	1.67	0.72	2.57	2.94	3.18	3.96	2.56	3.44	2.95	3.99	2.75	1.23	0.63	0.55	1.6	1.12	1.57	1.04	1.02	1.98	2.74	1.38	2.02	1.95
jgi.p|Scesp_1|1126007	0.61	1.02	1.31	0.34	0.76	0.67	0.69	0.56	0.39	0.79	0.99	1.58	0.77	0.94	1.35	1.3	0.89	1.69	0.23	1.01	0.4	0.54	0.54	0.25	0.18	1.03	0.94	1.54	2	2.5	2.39	3.05	3.72	1	1.7	0.84	0.58	0.67	0.39	0.19	0.24	0.37	0.66	0.42	1.14	2.08	1.89	1.12	1.01
jgi.p|Scesp_1|1126072	0.73	2.21	0.86	1.53	0.47	1.75	1.19	2.11	0.81	0.78	1.48	1.02	1.43	2.17	2	1.35	2.18	1.69	0.63	0.86	0.66	1.12	2.45	1.85	1.12	1.87	2.36	2.26	4.54	3.95	2.12	4.45	5.42	0.63	1.79	1.29	0.81	1.56	0.54	1.14	1.32	0.9	2.27	2.01	1.46	3.48	3.2	3.98	2.68
jgi.p|Scesp_1|1126119	5.69	4.36	3.64	3.26	4.45	4.66	2.48	4.82	5.61	4.86	2.75	5.21	3.93	6.22	5.86	6.85	10.18	9.96	4.72	5.95	5.56	4.55	3.7	3.82	3.03	5.15	2.46	3.7	4.16	8.3	5.6	8.36	11.07	5.27	4.29	7.62	3.16	4.87	5.65	17.37	17.75	6.05	2.76	6.49	5.3	3.79	4.89	6.74	6.88
jgi.p|Scesp_1|1126136	5.18	6.09	4.92	4.62	5.62	3.13	3.07	5.36	4.39	4.01	3.08	2.38	5.08	3.9	3.51	6.96	6.89	6	4.46	3.37	4.96	4.76	3.59	5.59	3.78	2.96	5.3	4.34	6.23	5.74	4.38	5.56	7.16	3.98	6.18	3.48	2.5	6.3	1.83	2.96	3.09	5.65	4.21	3.71	2.6	2.55	3.71	2.61	4.74
jgi.p|Scesp_1|1126214	2.72	2.71	2.93	6.41	6.57	10.27	7.49	8.05	9.16	8.28	9.69	8.97	7.48	7.73	5.37	1.81	1.92	1.84	1.34	1.51	2.27	4.8	6.02	6.01	7.11	7.05	8.86	10.34	12.31	11.74	2.29	3.06	4.09	1.79	0.65	0.66	0.78	2.2	1.39	6.19	6.42	5.71	7.65	8.67	9.86	6.21	9.29	10.31	5.09
jgi.p|Scesp_1|1126216	1.14	1.82	1.45	2.72	2.19	2.69	1.55	1.69	2.24	2.92	2.67	3.23	2.07	2.2	3.16	0.49	0.39	1.32	0.68	0.85	0.8	3.07	3.16	2.76	1.62	2.86	2.14	3.57	2.56	3.81	0.74	0.94	0.79	1.01	1.06	0.93	0.44	0	0.39	1.97	4.61	2.8	4.1	2.5	2.74	4.1	3.65	2.97	1.48
jgi.p|Scesp_1|1126300	2.29	1.37	0.86	2.93	2.28	1.87	1.62	1.68	1.52	2.11	1.59	1.77	1.98	1.56	1.89	1.44	1.85	1.38	1.66	1.46	2.08	1.88	2.9	2.44	2.73	3.57	4.37	5.23	3.52	5.22	3.84	3.67	3.99	1.24	1.53	2.34	3.05	3.76	2.46	1.99	2.99	2.63	3.6	6.19	5.89	5.07	4.25	10.45	4.73
jgi.p|Scesp_1|1126342	2.79	1.73	2.25	2.48	1.41	2.51	1.37	1.78	1.03	2.09	1.69	2.34	1.67	1.73	2.24	0.65	1.05	0.92	2.07	1.78	2.47	2.55	2.66	2.81	1.91	2.53	2.42	1.87	1.94	1.79	1.63	0.89	1.39	2.67	1.08	0.99	0.52	1.59	0.17	2.02	2.11	2.64	2.39	1.75	1.48	2.17	1.37	2.62	0.98
jgi.p|Scesp_1|1126344	8.92	8.92	7	10.06	9.54	8.84	11.13	9.04	13.51	9.06	10.26	8.8	6.69	8.38	7.22	6.09	7.02	5.13	5.27	6.92	4.41	8.38	7.05	6.93	6.61	8.37	7.87	6.23	6.89	7.1	4.95	6.29	5.41	5.64	3.78	4.4	4.03	5.89	5.13	5.44	8.6	7.72	8.52	6.8	6.09	6.18	6.12	6.87	5.91
jgi.p|Scesp_1|1126475	2.82	10.4	8.65	11.25	13.29	15.88	17.96	17.84	16.68	19.69	23.91	20.46	15.66	22.37	27.44	6.65	7.78	9.21	18.5	22.9	21.37	41.61	48.98	43.08	30.84	40.5	34.72	96.37	101.81	66.95	24.31	41.06	38.05	14.31	11.19	9.74	26.39	24.73	30.71	21.72	42.64	40.8	40.95	44.66	31.63	78.46	86.9	83.83	31.04
jgi.p|Scesp_1|1126529	12.19	15.83	12.66	16.59	20.23	16.26	25.22	34.09	31.83	23.63	35.29	28.61	29.09	36.85	34.61	12.85	21.85	13.1	32.92	39.85	53.69	56.55	61.37	53.09	52.09	62.96	56.11	160.96	139.49	110.98	45.64	47.06	51.57	17.17	14.64	15.77	27.99	27.09	37.58	61.47	77.62	75.32	71.19	90.22	64.94	103.74	128.72	156.2	70.13
jgi.p|Scesp_1|1126643	1.03	0.52	0.87	1.07	1.37	1.08	1.24	1.88	1.32	0.81	1.79	1	0.78	1.42	0.98	0.81	1.24	0.25	0.07	0.35	0.29	0.81	0.07	1.21	0.65	1.79	1.23	0.87	1.65	1.18	0.55	0.67	0.71	0.66	0.37	0.08	0.13	0.2	0	0.4	1.15	0.25	0.44	0.66	0.56	1.02	0.63	0.72	0.58
jgi.p|Scesp_1|1126882	2.3	1.9	0.97	4.62	3.22	6.47	3.64	4.21	1.96	2.72	4.46	3.84	1.39	3.16	2.73	0	0.4	0.57	0.3	0	0.48	0.73	2.95	2.86	2.18	6.56	4.64	4.85	10.29	7.44	0.37	1.38	2.96	0.18	0.33	0.19	0	0	0	1.02	0	1.13	3.31	4.61	3.38	7.11	12.02	9.04	1.49
jgi.p|Scesp_1|1126908	14.49	16.09	12.96	9.54	5.28	9.87	5.69	3.45	4.83	0.37	1.26	0.35	0.85	0.52	1.79	8.34	8.14	8.41	21.72	31.74	20.06	14.6	19.87	23.49	11.01	10.76	14.39	8.91	13.27	4.33	6.29	7.1	7.13	17.52	12.35	20.35	17.38	28.3	28.52	24.1	31.78	22.5	11.39	20.62	11.95	6.04	6.03	8.47	7.02
jgi.p|Scesp_1|1126942	0	0	0	0	0	0	0	0	0.3	0	0	0	0.4	0.12	0.56	0	0	0.29	0	0	0	0	0	0	0	0	0	0.59	0	0.18	5	15.17	15.54	0.28	0.25	0	0	0	0	0	0	0	0	0	0	0.1	0.43	0.62	6.97
jgi.p|Scesp_1|1126943	0	0	0	0	0	0	0	0	0	0	0	0	0.24	0	0.88	0.8	0	0.26	0.11	0	0	0	0	0	0	0.11	0	0.4	0.38	0.5	9.51	19.77	21.64	0.38	0	0	0	0	0	0	0	0	0	0	0	0.26	0.69	0.22	8.26
jgi.p|Scesp_1|1126959	30.38	24.32	26.68	57.19	60.14	58.78	45.07	47.11	56.18	28.75	37.59	32.49	24.9	30.44	29.52	10.58	10.48	8.72	6.39	11.43	10.69	27.86	36.72	32.93	31.55	37.07	32.77	37.16	40.59	32.83	9.79	9.99	12.94	6.12	9.11	6.43	2.01	13.31	9.27	47.2	49.29	32.86	34.24	36.03	32.64	29.42	34.01	33.28	17.1
jgi.p|Scesp_1|1126976	1.17	0.97	1.08	2.67	3.05	3.34	1.25	1.85	2.12	1.22	1.57	0.83	1.25	1.14	1.42	0.98	0.72	0.91	0.64	0.28	0.39	1.31	1.58	1.62	0.54	1.25	1.76	1.28	1.99	1.59	0.67	0.91	0.36	0.55	0.29	0.68	0.88	0	0	0.84	1.92	2.26	1.39	0.63	1.17	1.07	1.27	1.16	0.22
jgi.p|Scesp_1|1126993	10.46	31.5	19.33	2.92	5.31	4.37	2.47	6.26	5.36	9.02	12.09	15.71	6.71	14.31	13.05	17.93	37.64	36.74	23.56	18.38	16.94	6.31	8.22	5.47	8.26	6.92	8.22	7.73	7.11	3.55	32.51	27.65	25.42	53.68	65.1	57.98	55.46	34.63	40.26	17.02	11.12	8.34	11.76	8.35	9.81	15.83	10.31	10.29	30.42
jgi.p|Scesp_1|1127147	7.71	4.87	5.3	6.54	7.77	6.73	7.38	8.21	8.46	5.31	7.14	6.17	7.1	6.13	5.17	4.39	5.74	5.6	3.49	4	4.13	4.26	3.9	4.69	5.45	4.98	4.41	3.92	3.41	4.32	4.25	2.9	2.59	4.02	2.5	4.21	2.89	3.47	2.8	4.6	6.38	5.13	4.15	6.75	7.18	2.84	3.71	4.93	4.88
jgi.p|Scesp_1|1127240	0	0	0.25	0	0	0	0	0	0	0	0	0	0	0	0	0.88	0	0	0.27	0.28	0	0	0	0.3	0	0	0	0	0	0	0	0.24	0	0	0	0	0	0	0	0	0	0	0	0	0	0	0.25	0	0
jgi.p|Scesp_1|1127291	0	0	0	0	0	0	0	0	0	0	0	0	0	0	0	0	0	0	0.21	0	0.22	0	0	0.23	0	0	0	0	0	0	0	0	0	0.26	0.46	0	0	0	0	0	0	0	0	0	0.25	0.18	0.2	0	0
jgi.p|Scesp_1|1127292	0	0	0	0	0	0	0	0	0	0	0	0	0	0	0	0	0	0	0	0	0	0	0	0.45	0	0	0	0	0	0	0	0	0	0	0	0	0	0	0	0	0	0	0	0	0	0	0	0	0
jgi.p|Scesp_1|1127294	0	0	0	0	0	0	0	0	0	0	0.27	0.19	0	0	0	0	0	0	0	0	0	0	0	0	0	0	0	0	0	0	0	0	0.35	0	0	0	0	0	0	0	0	0	0	0	0	0.22	0	0	0
jgi.p|Scesp_1|1127295	0	0	0	0	0	0	0	0	0	0	0	0	0	0	0	0	0	0	0	0	0	0	0	0	0	0	0	0	0	0	0	0	0.27	0	0	0	0	0	0	0.17	0	0	0	0	0	0	0	0	0
jgi.p|Scesp_1|1127324	0.56	0.92	0.44	0.81	0.13	0.36	1.09	0.38	0.77	0.36	0.48	1.09	0.55	0.62	0.72	0.26	0.47	0.75	1.2	0.37	0.25	0.57	0.98	0.4	0.43	0.38	0.95	0.31	0.58	0.19	0.1	0.83	1.56	0.44	0.64	1.04	0	0.72	0	0.5	0	0.59	0.65	0.83	0.98	0.7	0.89	0.76	1.03
jgi.p|Scesp_1|1127332	1.61	1.33	2.28	2.81	1.24	0.27	1.26	3.84	2.5	2.48	1.68	2.33	0.95	3.17	1.66	0.6	1.45	2.08	1.67	3.41	2.05	0.99	1.7	4.61	2.32	1.46	0.63	2.48	1.68	4.81	3.38	0.96	0.72	3.7	2.09	3.08	0	1.66	0	1.17	3.21	2.74	3.32	2.29	2.59	1.16	3.1	2.36	2.04
jgi.p|Scesp_1|1127337	0	0	0.11	0	0	0	0	0	0.07	0	0	0	0.26	0.06	0.14	0.81	0.23	0.72	0	0	0	0	0	0	0	0	0	0.07	0.07	0.18	6.68	11.66	9.33	0.14	0.19	0.43	0	0	0.45	0	0	0	0	0	0	0	0	0	3.47
jgi.p|Scesp_1|1127531	1.72	0	1.35	5.01	3.31	0.37	0.85	2.37	1.44	2.21	5.26	3.9	3.81	1.93	2.67	0.8	1.94	0.93	1.11	2.67	1.18	3.55	3.41	2.06	2.66	3.12	2.52	5.21	3.59	4.69	1.21	0.96	0.48	0.9	0.4	0.92	0	0	0	3.74	0.39	2.29	1.21	4.09	2.6	5.27	3.45	1.97	0.91
jgi.p|Scesp_1|1127620	2.3	3.29	3.39	4.19	3.14	3.68	3.55	2.83	3.82	5.32	4	3.78	4.25	4.11	4.18	3.94	3.37	3.61	2.97	3.51	3.62	4.45	4.27	4.63	5.17	4.72	3.78	3.98	3.58	4.56	4.08	2.72	2.07	3.04	4.17	2.54	0.88	2.5	1.58	2.49	1.2	2.91	2.89	3.14	3.11	2.16	2.83	1.37	1.68
jgi.p|Scesp_1|1127701	2.2	2.1	3.37	2.77	1.58	1.41	1.62	2.12	1.34	1.55	2.49	1.86	1.4	1.87	2.84	2.56	0.99	0.59	8.34	7.1	7.82	4.98	3.68	4.62	3.84	3.29	3.43	1.81	1.6	1.35	1.31	1.8	0.86	3.9	4.69	3.98	10.64	11.6	9.36	8.12	9.78	3.75	2.47	1.96	1.99	1.66	1.15	1.41	1.39
jgi.p|Scesp_1|1127976	5.72	6.28	4.49	3.95	6.04	3.65	5.54	5.56	6.43	5.4	7.1	5.09	4.42	6.33	6.55	5.77	6.19	5.61	3.45	3.28	2.8	2.35	3.02	3.54	4.11	3.17	4.94	5.02	6.92	5.15	4.2	5.01	4.8	3.2	2.52	3.65	0.83	1.84	1.44	3.26	1.94	3.19	3.41	3.64	2.59	4.16	6.12	4.51	4.07
jgi.p|Scesp_1|1128185	0.42	1.27	0.76	0.94	0.93	0.71	1.5	1.78	1.08	0.71	0.48	0.59	1.09	0.87	0.72	1.94	1.41	0.9	0.36	0	1.01	0.57	0.37	0.93	1.43	1.01	1.35	1.53	0.14	1.32	0.68	0.57	0.93	0.14	0.77	0.3	0	0.71	0	0.6	0.5	0.74	0.91	0.99	0.98	0.9	0.89	0.76	1.76
jgi.p|Scesp_1|1131451	0.13	0.21	0.2	0.61	0.6	0.96	0.25	0.58	0.7	0.97	0.66	0.53	0.86	0.68	0.65	0	0	0.14	0.22	0	0.11	0.39	0.11	0.6	0.52	0.68	1.1	0.69	1.18	0.68	0.09	0.56	0.28	0.13	0	0.13	0	0	0	0.09	0.34	0.4	0.35	0.45	0.63	0.36	0.71	0.12	0.4
jgi.p|Scesp_1|1131491	0	0	0	0	0	0	0	0	0	0	0	0	0	0	0	0	0	0	0	0	0	0	0	0	0	0	0	0	0	0	0	0	0	0	0	0	0	0	0	0	0	0	0	0	0	0	0	0	0
jgi.p|Scesp_1|1131639	3.95	4.17	3.1	3.13	3.45	1.53	3.17	4.61	1.6	4.6	0.31	2.6	2.82	2.57	5.18	6.34	3.64	7.72	1.86	1.27	1.31	3.69	5.68	3.08	2.21	1.95	1.05	0.79	2.24	0.98	2.51	1.6	4.02	2.25	2.33	3.44	5.99	8.31	1.61	1.82	1.3	6.5	3.36	2.13	1.08	1.29	1.15	0.98	1.14
jgi.p|Scesp_1|1131730	1.69	0.94	1.88	0.96	1.08	1.08	1.39	0.39	1.41	1.27	0.61	1.02	0.83	0.88	1.45	1.97	0.63	0.91	0.73	1.12	1.03	1.02	1.49	2.15	1.74	1.53	1.24	1.08	2.64	0.96	0.99	1.47	1.42	2.35	2.22	1.65	0.71	0.73	1.58	1.22	1.79	2.4	1.72	1	1.56	2.44	2.6	1.93	2.08
jgi.p|Scesp_1|1131789	4.65	4.91	6.29	6.64	4.69	5.64	5.13	5.96	5.55	7	5.57	2.95	4.45	4.79	4.91	4.86	5.36	3.75	4.51	4.21	4.98	6.09	3.47	3.44	3.58	4.53	4.75	5.49	5.56	6.48	4.88	5.52	5.33	4.97	3.01	4.82	2.32	2.39	3.38	4.88	1.9	5.32	4.35	4.55	4.68	3.09	4.28	3.93	3.8
jgi.p|Scesp_1|1131798	0	0	0.16	0.4	0.7	0.98	0.82	0.29	0.69	1.2	0.91	0.38	0.31	0.56	0.54	0.68	0.12	0.11	0.09	0	0	0.11	0.37	0	0.54	0.19	0.2	0.23	0.65	0.42	0.73	0.73	0.47	0.22	0.29	0.11	0	0	0.23	0	1.51	0	0.68	0.25	0.1	0.3	0.75	0.95	0.77
jgi.p|Scesp_1|1131808	0.28	0.64	0.66	0.89	0.88	0.48	0.28	0.45	0.31	0.36	0.18	0.64	0.35	0.38	0.65	0.39	0.63	0.46	0.3	0.37	0.06	0.94	1.49	1.08	0.14	0.51	0.76	0.54	0.44	1.25	0.69	1.36	1.97	0.59	0.59	0.83	0.24	0.36	0.16	0.56	1.02	1.28	1.26	0.67	1.14	1.32	1.3	0.84	0.74
jgi.p|Scesp_1|1131809	1.36	2.18	2.85	2.38	1.83	3.4	2.32	2.75	1.82	1.51	0.95	1.75	1.87	1.79	1.03	3.55	2.45	1.47	0.7	1.28	0.75	3.27	4.31	5.81	4.39	3.95	3.01	2.89	3.97	5.56	2.61	6.38	5.9	2.18	2.1	1.45	1.21	1.64	1.42	2.76	2.8	2.8	4.85	4.53	5.12	3.73	2.91	2.82	2.68
jgi.p|Scesp_1|1131931	1.08	1.17	1.45	1.99	1.14	1.29	1.81	0.89	1.2	0.97	0.66	0.2	0.53	0.48	0.78	0.4	0.73	0.12	0.84	1.05	0.59	2.45	3.62	1.34	1.45	1.87	1.9	0.48	1.24	1.91	0.99	2.41	2.79	0.68	1.61	0.69	0.9	1.39	0.73	2.74	2.95	3.11	5.37	2.44	1.85	2.96	3.21	2.48	2.06
jgi.p|Scesp_1|1131952	0	0	0.26	0.64	0.63	0	0	0	0.37	0	0	0	0.65	0	0	0.31	0.37	0	0	0	0.3	0	0	0	0.34	0	0	0	0	0.9	0.23	0.37	0	0.34	0	0.35	0	0	0	0.48	0.3	2.81	0.93	1.18	1	1.19	0.26	0.6	1.05
jgi.p|Scesp_1|1131960	4.14	6.34	7.29	8.51	8.31	8.44	7.27	5.75	7.25	7.88	5.03	6.13	6.03	5.95	4.27	13.17	11.99	8.63	3.57	5.21	4.11	11.09	11.47	16.52	10.7	14.89	11.97	11.85	12.93	12.45	15.02	21.1	21.75	6.67	7.79	7.08	4.6	5.48	5.33	22.51	19.11	11.88	14.56	13.39	14.01	10.29	12.06	14.1	12.17
jgi.p|Scesp_1|1132069	1.61	2.13	1.45	2.43	1.89	1.42	2.05	1.64	3.38	2.45	2.44	1.76	2.58	2.19	3.26	1.55	1.81	1.99	0.98	1.27	0.87	1.47	2.1	1.37	1.41	1.24	1.57	1.18	0.81	0.97	1.46	1.64	2	1.68	1	1.4	0.6	2.45	1.2	1.73	1.73	1.4	1.68	1.56	1.38	1.07	0.91	1.25	1.76
jgi.p|Scesp_1|1132104	1.76	2.1	3.24	3.54	2.86	2.97	2.72	2.54	1.5	2.51	1.86	2.63	3.06	2.33	2.55	1.79	1.67	1.35	2.83	3.05	2.8	3.34	3.57	2.97	2.12	2.82	2.9	0.85	1.41	2.16	1.07	1.28	1.82	2.19	1.79	1.8	2.65	2.61	0.91	1.96	2.76	2.05	2.76	1.32	1.91	1.22	1	0.77	0.57
jgi.p|Scesp_1|1132138	0.54	1.15	0.85	0.45	0.45	0.53	0.23	0.14	0.69	0.69	0.94	0.79	0.76	0.48	0.48	0.43	0.52	0.83	0.33	0.14	0.28	0.4	0.95	0.66	0.87	0.7	0.15	0.25	0.48	0.32	0.7	0.37	0.86	0.24	0.64	0.41	0.26	0.6	0.17	1.17	0.98	0.74	0.65	0.46	0.62	0.33	0.56	0.21	0.65
jgi.p|Scesp_1|1132229	0.88	1.67	0.89	0	1.21	0.75	0.86	0.81	0.7	0.81	0.99	0.99	1.36	0.79	1.04	0.93	0.85	0.95	0.54	0.67	0.8	0.39	0.55	0.84	0.26	0.68	0.24	0.41	0.39	0.34	0.88	0.7	0.84	1.44	1.28	0.67	0.84	0	0.28	0.73	0.11	0.4	0.47	0.75	0.63	1.08	0.6	0.46	0.8
jgi.p|Scesp_1|11327	0.37	0.92	1.36	0.96	1.25	1.42	1.22	1.53	1.51	1.98	1.94	1.61	0.79	1.05	2.11	0.52	0.21	0.47	0.53	0.66	1.52	1.4	2.01	1.83	1.21	2.13	2.05	2.72	2.84	3.2	0.91	1.22	1.87	1.16	1.09	0.99	0.21	0.48	0.42	1.12	1.57	1.19	2.96	1.84	1.12	2.36	2.68	2.43	1.24
jgi.p|Scesp_1|1133014	0.83	2.23	1.46	1.6	3.58	3.52	3.45	8.15	8.05	6.1	7.93	6.87	4.47	6.48	4.27	2.5	3.72	1.78	0	0	0	0.85	0.36	1.18	3.4	5.25	4.43	6.36	5.82	8.72	1.3	1.54	1.85	0.43	0	0.22	0	0	0	0.3	1.5	0.44	6	6.87	5.83	4.61	5.14	4.92	2.18
jgi.p|Scesp_1|1133016	3.34	4.15	6.02	5.33	6.06	6.16	2.97	3.63	3.78	2.93	4.2	4.1	4.49	2.93	3.31	4.02	4.45	4.12	4.42	3.44	4.45	4.51	4.62	6.43	4.83	3.92	5.9	4.41	5.34	3.78	4.07	3.95	3.18	3.61	3.9	3.75	2.89	4.13	3.18	4.16	5.89	6.05	5.03	4.25	3.8	3.51	4.85	3.5	1.83
jgi.p|Scesp_1|1133070	12.54	11.47	13.68	18.79	17.17	19.17	20.76	22.66	19.07	17.48	17.34	16.27	12.24	12.21	9.62	6	7.05	5.47	9.17	12.34	9.99	18.79	16.24	18.93	6.91	10.65	11.57	9.97	9.58	10.38	4.62	5.67	4.02	5.51	5.02	4.31	12.51	17.62	22.05	17.19	16.98	18.75	11.73	10.07	10.18	9.39	9.36	7.16	7.64
jgi.p|Scesp_1|11334	37.09	43.97	40.91	62.27	58.14	61.9	70.73	65.52	70.51	47.51	67.36	56.93	39.63	56.23	48.82	42.41	46.29	38.16	21.49	23.31	16.23	35.55	30.97	31.97	30.36	37.31	28.52	25.94	27.47	20.44	20.6	21.6	26.13	19.82	14.18	14.18	13.41	21.37	16.53	36.56	48.57	26.95	35.57	37.87	33.85	26.95	28.85	27.26	20.73
jgi.p|Scesp_1|1133511	1.28	3.71	3.26	3.41	2.15	1.36	3.77	3.52	3.91	3.28	5.01	3.67	4.71	3.44	3.3	2.08	0.72	2.06	1.1	2.82	2.04	4.93	5.9	2.14	3.94	8.11	4.67	4.92	5.66	4.35	5.15	5.82	3.22	2	1.18	3.4	5.33	2.47	5.01	10.87	12.18	4.42	5.39	4.93	3.22	9.43	6.15	6.14	10.45
jgi.p|Scesp_1|1133520	3.23	2.9	3.66	5.05	5.86	4.51	5.99	6.25	4.39	6.67	6.34	6.23	5.64	6.67	5.55	1.84	1.62	2.61	3.64	3.09	4.66	5.08	4.82	6.68	4.98	6.1	6.47	9.57	7.2	10.37	6.6	5.43	5.12	3.18	3.58	2.68	1.65	2.31	1.41	4.48	5.94	6.21	8.4	7.56	6.6	8.14	8.06	10.01	9.85
jgi.p|Scesp_1|1133596	7.99	10.45	13.36	15.48	14.53	14.68	12.8	12.13	15.88	10.24	10.44	10.78	8.46	11.48	15.6	11.52	12.29	10.85	7.43	14.3	9.77	12.54	22.36	22.06	11.66	17.91	15.97	11.08	17.5	15.14	8.09	9.36	8.23	10.3	9.54	8.5	7.71	18.38	8	24.64	24.01	16.55	24.4	13.96	16.71	16.33	16	18.06	7.09
jgi.p|Scesp_1|1133701	4.16	2.06	2.78	4.15	2.86	2.64	3.23	1.7	2.14	1.51	1.03	1.31	2.19	2.11	2.75	2.31	1.6	1.93	1.87	2.85	2.32	3.06	5.18	5.03	2.87	3.99	4.71	1.84	4.13	2.11	1.91	2.16	2.78	2.2	2.87	2.18	2.07	2.87	2.64	2.42	5.06	7.06	5.92	3.31	3.87	5.31	5.52	3.4	2.81
jgi.p|Scesp_1|1133763	4.13	4.06	4.46	11.25	12.39	22.42	15.46	14.9	16.63	11.91	11.69	15.89	4.31	9.71	7.71	3.12	4.06	3.33	0.22	1.14	1.18	2.92	4.99	3.2	5.04	9.82	9.3	20.98	27.13	22.45	3.25	3.26	5.49	1.08	0.72	0.55	0.43	0	1.73	1.49	3.04	3.84	6.52	8.88	7.79	13.18	20.26	25.24	5.44
jgi.p|Scesp_1|1133800	10.45	12.56	13.75	12.4	7.76	8.03	3.97	5.25	3.37	5.18	2.93	5.28	4.63	4.82	3.12	6.88	6.82	6.88	6.68	11.01	8.9	7.62	11.84	5.78	3.11	6.41	5.9	4.07	5.61	2.29	7.31	6.25	12.81	9.49	7.18	7.53	20.21	28.58	14.32	11.45	17.1	8.24	5.04	9.99	3.39	5.57	6.21	5.85	7.46
jgi.p|Scesp_1|1133801	29.27	30.91	19.81	17.79	29.2	10.75	14.65	17.87	15.94	8.09	15	10.04	11.26	15.41	12.42	14.92	23.23	14.8	21.76	34.47	27.18	28.91	32.28	26.27	8.25	17.68	24.58	14.5	16.12	15.59	18.88	21.51	30.17	23.94	26.05	17.1	20.08	20.65	25.68	23.66	40.58	25.03	16.11	23.14	22.51	13.62	19.3	16.78	21.17
jgi.p|Scesp_1|1133810	2.27	1.31	2.32	3.54	5.03	5.9	4.72	5.23	5.7	5.62	6.27	5.27	4.46	4.36	4.52	1.62	1.31	1.14	0.55	0.7	0.58	2.01	3.77	3.18	2.82	5.13	4.22	5.05	6.77	7.47	0.85	1.24	1.42	0.61	0.69	0.45	0.09	0.54	0.24	3.4	5.42	3.71	3.86	5.83	4.1	5.4	6.14	7.06	2.68
jgi.p|Scesp_1|1133843	1.03	1.66	1.37	0.7	1.28	1.44	1.26	1.93	1.65	2.63	2.14	2.32	2.97	2.39	2.96	1.43	2.48	2.64	1.68	3.31	3.31	2	2.97	3.13	3.79	3.16	2.2	3.21	3.95	3.55	4.34	6.37	5.28	4.49	3.56	2.95	2.22	2.24	1.72	2.19	2.28	2.62	2.64	2.31	2.78	3.35	2.79	3.56	3.67
jgi.p|Scesp_1|11342	18.61	21.2	21.65	22.56	26.31	30.59	32.76	38.96	38.8	39.11	45.04	51.16	43.1	53.58	55.17	28.69	39.37	33.6	3.63	2.83	4.01	9.52	11.44	12.16	25.42	39.46	29.19	78.84	101.12	102.64	32.98	64.38	57.42	4.97	2.63	3.12	1.22	1.65	0.82	7.96	10.3	10.63	36.72	42.18	30.16	70.54	100.66	90.48	62.72
jgi.p|Scesp_1|1135630	4.43	5.09	4.37	6.23	6.59	7.54	7.3	8.12	9.53	8.42	8.47	5.95	5.19	5.63	4.71	1.86	2.09	2.15	2.59	2.02	1.82	6.91	7.41	5.04	3.96	6.86	6.96	7.38	5.8	5.44	2.1	2.6	4.16	3.13	1.99	1.82	3.1	1.1	1.28	6.1	5.96	6.54	8.56	10.17	6.9	8.74	7.21	9.27	4.37
jgi.p|Scesp_1|1137034	0	0	0	0	0	0	0	0	0.36	0	0	0	0	0	0	0	0	0.35	0.83	1.14	0.88	0.33	0.28	0	0	0.29	0	0.71	0	0	0.45	0.24	0.36	2.68	0.89	2.05	1.07	0	10.08	3.96	2.62	1.37	0	0	0	0	0.26	0	0.34
jgi.p|Scesp_1|1137064	1.13	1.92	1.86	1.62	1.09	1.6	1.69	1.68	2.03	2.28	2.11	1.53	2.75	3.61	2.5	1.4	2	1.79	1.39	1.38	1.32	1.66	2.08	2.57	1.88	3.46	2.2	1.71	1.9	2.05	1.81	1.34	1.26	1.8	1.6	1.32	1.44	1.94	1.45	2.57	2.44	2.12	2.32	1.79	2	2.13	2.16	2.21	1.53
jgi.p|Scesp_1|1137650	5.23	4.99	5.17	5.83	5.78	5.8	5.58	6.39	7.38	6.34	5.59	6.82	7.4	6.04	6.26	5.75	6.01	5.2	2.96	2.88	3.38	4.22	4.25	4.08	3.58	3.72	4.16	4.33	4.51	4.89	4.77	3.84	3.27	2.99	3.28	3.47	1.88	1.88	1.76	3.83	4.9	3.17	3.95	3.87	4.58	3.68	3.38	3.24	4.33
jgi.p|Scesp_1|1137926	5.32	5.82	7.44	8.1	8.23	9.21	6.68	6.96	8.85	6.08	6.12	5.9	5.61	5.54	7.01	4.34	4.27	3.58	4.68	5.12	4.58	7.74	8.49	8.8	5.54	8.17	8.03	6.64	7.8	6.69	3.9	4.59	5.3	4.3	4.09	4.81	5.49	8.75	5.18	9.87	10.66	7.97	9.96	8.33	7.5	6.56	7.57	7.11	6.07
jgi.p|Scesp_1|1138046	1.92	1.59	1.81	3.82	5.45	5.16	3.49	5.38	3.95	2.47	2.43	3.31	1.98	3.62	2.38	0.98	0.97	1.34	2.07	2.38	1.84	6.63	7.86	8.9	7.21	10.02	8.8	8.66	8.91	8.1	3.23	3.86	3.23	1.61	3.12	2.15	0.48	1.48	0.86	4.38	5.15	6.65	8.46	9.01	7.45	7.26	9.09	8.44	3.45
jgi.p|Scesp_1|1138059	0.97	1.89	1.48	1.49	1.26	2.24	2.36	2.09	2.48	2.49	2.29	2.28	3.03	2.97	3.24	0.8	1.16	0.55	2.07	1.62	2.08	2.82	2.81	3.87	3.52	3.11	4.23	3.83	2.8	2.8	3.44	3.46	2.3	2.32	2.06	1.34	1.43	1.03	0.51	1.9	1.81	2.55	2.41	2.98	2.41	2.18	2.84	2.72	2.77
jgi.p|Scesp_1|1138234	1.61	0.76	0.9	1.78	0.66	0.59	1.81	1.26	1.28	1.47	0.4	1.39	1.81	1.85	1.9	3.63	3.88	1.73	0.79	1.02	0.84	2.13	2.02	4.61	1.89	1.67	3.36	2.53	1.92	3.13	2.74	4.61	4.63	1.68	1.71	1.96	0.77	0.59	1.03	1.33	1.88	1.71	2.15	2.46	2.08	1.66	1.47	2.1	2.67
jgi.p|Scesp_1|1138519	0	0	0	0	0	0	0.3	0	0	0	0	0	0	0	0.32	0.87	0	0.33	0	0.27	0	0.32	0	0.3	0	0	0	0	0	0.42	9.34	13.37	13.54	0	0	1.32	0	0	0	0	0	0	0	0	0	0.22	0.25	0.28	5.24
jgi.p|Scesp_1|1138821	7.79	5.33	5.58	9.19	15.6	13.55	6.98	13.34	9.78	11.28	16.81	13.69	9.64	8.79	5.23	16.67	12.94	15.65	2.04	2.69	3.39	9.05	4.46	7.43	16.69	5.83	8.57	3.35	8.1	16.1	20.86	16.59	21.59	3.53	6.9	3.96	2.26	1.74	2.27	10.29	3.99	9.72	6.02	12.05	11.58	5.6	7.86	10.52	7.85
jgi.p|Scesp_1|1139208	0.98	0.65	1.54	0.95	1.13	0.33	1.15	1.25	1.52	1.25	2.22	2.12	1.92	2.45	2.02	1.27	1.54	1.89	1.85	2.07	1.78	2.62	1.89	3.17	3.22	2.13	0.57	2.79	1.83	2.13	2.6	2.47	2.19	3.06	1.09	2.5	2.61	3.52	3.94	5.1	5.5	1.67	1.28	2.55	2.56	2.39	2.35	2.5	2.89
jgi.p|Scesp_1|1139263	2.21	2.38	2.34	0.43	0.42	0.84	0.87	0.71	1.1	1.84	2.59	2.2	1.73	2.57	2.5	1.84	2.73	3.44	1.43	1.17	1.81	1.13	1.84	1.47	2.38	2.2	2.9	2.42	2.07	1.65	4.86	3.64	3.7	1.84	1.74	1.76	0.37	0.85	0	1.04	0.4	1.29	1.65	1.31	1.22	1.9	1.94	3.02	4.65
jgi.p|Scesp_1|1139442	2.32	1.66	1.92	9.83	10.34	12.53	10.39	13.37	13.71	11	13.48	11.87	6.83	9.65	8.46	2.73	3.73	2.56	0.86	1.05	0.74	3.35	4.35	5.8	8.56	13.57	13.6	12.18	15.52	16.17	5.09	5.72	5.96	1.18	0.81	0.4	0.63	0.32	0.42	4.17	4.03	4.26	16.47	19.24	19.29	12.89	17.36	15.97	4.62
jgi.p|Scesp_1|1139458	0.23	0.36	0.39	0.58	0.8	1	0.62	0.55	0.56	0.39	0.44	0.51	0.13	0.33	0.38	0.09	0.15	0.07	0.03	0.24	0.15	0.86	0.88	0.83	0.52	1.03	1.3	1.73	2.51	2.59	0.56	0.68	0.9	0.07	0.12	0.18	0	0.09	0	0.12	0.21	0.53	0.85	0.68	0.64	1.54	2.71	2.05	0.57
jgi.p|Scesp_1|1139491	2.16	2.61	2.21	2.77	2.16	2.96	1.89	2.79	2.08	3.55	2.86	3.57	2.35	3.95	3.05	1.92	1.58	1.97	3.48	6.38	4.32	3.96	4.95	4.3	2.7	4.04	3.65	4.53	5.86	5.16	1.97	3.15	2.94	2.89	1.48	1.9	5.63	6.39	7.03	5.29	4.68	5.84	5.84	3.67	3.49	4.42	4.47	4.2	3.26
jgi.p|Scesp_1|1139787	0.7	1.55	0.73	1.13	1.12	1.19	1.61	1.93	2.08	0.6	1.43	1.55	1.38	2.3	0.48	0.87	1.05	0.25	0.4	0.21	0	0.48	1.03	1.78	0.48	0.85	1.37	2.31	1.46	2.54	0.65	0.61	0.78	0.98	0.87	0	0	0	0	1.01	1.91	0.99	0.66	0.55	1.65	1.18	0.37	0.85	0.74
jgi.p|Scesp_1|1139794	0.24	0.1	0	0	0.11	0.2	0.12	0.44	0	0.15	0.21	0.07	0.23	0.54	0	0.11	0	0	0.41	0.21	0.11	0.25	0.42	0.46	0.49	0.98	0.23	1.58	1.62	2.6	1.34	2.04	0.94	0.12	0.22	0.25	0.6	0	0.27	0.52	1.52	0.64	0.78	0.99	0.6	0.52	0.96	1.2	0.88
jgi.p|Scesp_1|1139818	2.61	1.02	3.12	1.86	1.32	2.1	0.4	1.63	0.3	0.88	1.67	1.66	1.62	2.09	3.68	1.27	2.31	1.92	8.39	6.91	5.75	16.79	8.68	9.42	13.95	9.2	5.88	0.75	0.86	0.75	1.83	2.7	0.92	2.58	7.88	6.28	2.97	2.82	1.84	2.88	3.61	2.34	1.54	1.63	1.38	1.38	0.44	0.25	0.14
jgi.p|Scesp_1|1139840	1.35	1.05	1.18	3.31	2.97	4.4	2.5	3.93	3.18	4.17	3.6	3.31	0.86	2.13	1.88	0.07	0.09	0.34	1.51	2.6	2.32	6.13	7.33	6.21	2.61	4.75	4.02	4.45	4.71	4.1	0.89	0.77	0.71	0.91	1.03	0.76	1.85	3.47	3.38	4.43	5.04	7.27	4.91	4.62	6.15	5.49	2.93	4.79	2.34
jgi.p|Scesp_1|1139915	19.49	17.18	15.8	10.96	7.79	8.37	5.52	5.53	4.28	3.57	2.94	2.61	2.62	1.54	2.5	5.5	6.19	5.79	1.22	1.94	1.35	0.79	1.15	1.3	0.61	0.43	0.23	0.59	0.55	1.05	1.37	0.88	2.05	0.8	0.27	0.25	7.4	9.14	25.84	2.23	2.04	3.91	1.55	1.97	2.26	1.79	1.19	2.33	1
jgi.p|Scesp_1|1140079	304.3	271.51	248.38	160.11	246.09	149.14	159.36	171.7	180.34	187.06	180.58	199.07	208.63	219.54	206.39	254.92	288.22	294.4	333.08	340.44	326.03	197.54	182.22	210.56	283.67	231.23	270.63	209.73	158	197.58	320.06	228.88	224.7	312.4	340.23	333.05	353.25	277.71	354.05	542.41	298.56	264	236.08	264.55	218.54	194.45	171.64	188.92	305.32
jgi.p|Scesp_1|1140192	0.95	0.45	0.53	0.53	0.26	0.35	0.67	0.37	0.15	1.22	1.42	0.98	0.27	0.85	0.98	0.63	0.46	0.15	0.47	0.6	0.12	0	0.6	0.26	0.14	0.86	0.79	0.9	1.55	1.85	0.86	1.26	2.28	1.56	0.88	0.29	0	0.35	0	0	0	0.72	0.38	1.13	0.68	1.56	0.98	1.12	2.29
jgi.p|Scesp_1|114161	1.79	1.88	2.17	4.25	4.52	7.6	4.78	6.54	5.77	3.33	4.81	4.51	3.03	4.8	4.18	1.51	1.1	2.09	0.7	0.14	1.18	1.5	2.14	3.1	3.33	6.33	5.06	11.59	12.67	14.12	3.75	4.7	3.27	1.02	0.75	0.35	0	0	0	3.88	6.33	2.94	4.71	5.39	5.88	8.76	12.48	15.28	4.62
jgi.p|Scesp_1|114292	1.12	1.18	1.44	1.77	1.56	1.64	2.09	3.16	1.92	2.47	2.48	2.45	1.8	1.46	1.47	0.57	0.8	0.66	1.31	1.53	2.13	1.99	2.68	3	2.19	1.29	2.37	1.34	0.85	1.24	1.28	1.62	1.59	1.8	3.01	1.84	1.52	2.09	0.45	1.25	1.57	2.38	1.71	2.05	1.74	1.17	1.71	2.69	2.14
jgi.p|Scesp_1|1143287	0	0	0	0	0	0	0	0	0	0	0	0	0	0	0	0	0	0	0	0	0	0	0	0	0	0	0	0	0	0	0	0	0	0	0	0	0	0	0	0	0	0	0	0	0	0	0	0	0
jgi.p|Scesp_1|1143533	3.44	3.76	4.37	2.5	3.64	4.01	3.77	3.78	5.16	5.66	4.35	4.33	4.17	4.98	3.67	4.05	3.1	5.18	3.31	3.7	3.97	4.43	3.93	4	4.42	4.68	5.2	4.6	4.72	4.52	4.06	4.69	4.11	3.89	5.47	5.19	2.77	4.57	3.85	8.8	6.81	4.88	4.24	4.76	4.85	4.54	4.73	5.19	4.29
jgi.p|Scesp_1|1143550	1.36	1.39	0.44	0.39	0.31	0.48	0.63	1.46	0.89	1.13	0.97	0.96	1.49	1.57	1.89	1.71	0.99	0.6	5.78	5.93	7.71	3.7	4.92	4.95	2.46	3.4	3.89	3.42	2.08	1.52	6.1	5.31	5.54	11	11.92	12.84	7.06	5.55	6.26	4.91	4.64	4.42	4.49	2.46	3.05	4.6	2.56	2.7	6.32
jgi.p|Scesp_1|1143556	3.15	2.95	2.36	2.92	3.28	5.71	1.88	1.13	1.82	2.63	2.98	1.16	1.61	1.84	2.82	0.64	0.92	1.03	1.42	1.33	1.5	3.24	4.57	4.83	4.22	4.84	6.4	5.26	8.4	8	0.77	1.17	2.6	0.57	1.39	0.73	1.37	2.46	3.06	2.08	5.34	4.8	7.04	6.66	3.99	10.53	13.26	6.13	1.3
jgi.p|Scesp_1|1143595	1.65	3.76	4.53	3.09	4.55	4.38	2.43	3.02	2.86	1.58	3.68	2.8	1.72	2.3	3.08	1.53	1.16	1.33	1.24	1.82	2.25	4.34	5.88	5.6	4.02	5.51	6.02	6.11	9	8.54	2.6	2.41	2.07	0.75	0.95	0.66	1.03	1.59	1.61	3.73	4.01	6.25	6.07	4.52	4.56	6.67	9.32	7.91	2.71
jgi.p|Scesp_1|114362	2.98	2.9	4.53	1.7	0.84	1.34	2.41	1.76	1.56	5.61	2.29	2.32	1.89	1.72	1.44	2.76	3.54	2.82	4.22	4.18	3.51	3.6	3.39	5.18	3.42	3.81	4.09	5.39	2.92	2.62	5.39	3.83	2.94	2.37	3.41	2.42	1.75	0.45	3.13	3.8	3.65	4.84	3.77	1.87	2.82	4.28	4.63	4.64	3.69
jgi.p|Scesp_1|1143789	17.61	10.72	14.48	13.36	13.64	10.65	15.41	14.38	8.48	12.23	13.67	13.56	16.86	16.52	10.93	12.8	10.97	7.52	17.91	22.29	20.28	15.7	16.03	18.21	12.63	10.95	14.04	23.53	15.45	13.26	20.19	13.62	14	9.95	11.59	9.93	11.31	14.72	23.25	19.64	17.11	21.43	10.72	12.58	13.87	23.34	17.67	14.54	13.19
jgi.p|Scesp_1|1144071	7.71	6.05	6.76	7.08	5.86	6.12	4.59	4.34	5.9	5.34	3.73	4.3	5.71	5.57	7.18	6.36	5.84	4.91	6.59	9.93	8.53	8.92	8.33	6.81	6.04	6.31	7.89	4.51	5.23	4.73	8.31	10.8	11.49	7.92	9.83	10.57	10.56	17.75	13.79	11.73	14.44	8.14	10.09	7.31	8.21	9.77	6.67	7.09	10.11
jgi.p|Scesp_1|1144184	8.35	8.2	10.82	12.04	9.49	12.13	9	6.65	9.47	9.07	6.56	9.58	9.08	9.1	13.37	11.38	12.65	11.12	9.38	12.66	10.16	11.1	12.84	10.99	7.55	10.93	13.78	8.47	8.78	7.4	14.23	15.96	19.99	14.29	21.77	17.86	12.55	19.36	17.25	18.12	15.3	9.55	12.82	12.37	11.77	12.72	11.41	9.2	10.52
jgi.p|Scesp_1|1144294	2.25	2.27	2.14	3.74	3.47	3.7	3.55	5.23	4.73	3.81	5.18	3.59	3.63	4.46	3.73	1.79	1.45	0.95	0.76	0.85	0.66	2.64	2.69	2.22	4.29	3.79	3.99	4.68	5.35	5.57	1.86	1.97	2.79	0.34	0.67	1.45	0.13	0	0.36	2.68	4.08	2.14	4.59	5.72	2.59	4.97	3.99	4.92	2.29
jgi.p|Scesp_1|1144406	0.8	0.92	1.11	0.24	0.53	0.16	0.54	0.11	1.02	0.87	0.53	0.67	4.1	2.31	2.59	3.59	3.8	3.23	0.69	0.92	0.78	0.32	0.59	0.47	0.44	0.95	0.42	0.88	0.77	0.67	2.58	2.58	3.43	1.02	1.82	1.18	4.09	1.89	3.43	1.87	1	1.7	2.07	1.02	1.24	1.99	1.28	2.08	2.39
jgi.p|Scesp_1|1144471	0.21	0.12	0.06	0	0.07	0	0.21	0	0	1.18	0.74	0.21	0.49	0.76	0.22	0.07	0	0.38	0.12	0.31	0.13	0.15	0.06	0	0.07	0.13	0.07	0.08	0.3	0.29	0.35	0.34	0.72	0.44	0.33	0.68	0	0	0	0.05	0.13	0	0.07	0	0	0	0.17	0.06	0.22
jgi.p|Scesp_1|1144502	0	0	0	0	0	0	0.42	0.39	0.47	0.54	0.74	0.51	0.42	0.38	1.75	0.39	0	0	0.73	0	0.77	0	0	0.81	0	0.38	0.41	0	0.44	0.58	0.59	2.05	2.85	0.44	0	0	0.71	0	0	0	0	0	0	0.5	1.28	0	1.02	0.39	0.89
jgi.p|Scesp_1|1144543	43.89	45.21	43.52	18.9	30.13	21.01	25.13	27.63	24.37	37.48	33.18	44.49	47.56	39.28	43.33	64.53	60.64	56.67	34.4	28.8	38.58	20.68	18.21	18.89	27.54	27.89	21.06	14.73	10.46	18.22	33.06	25.68	23.52	35.59	33.87	32.43	21.33	20.37	32.72	22.93	23.48	27.88	21.1	25.66	31.58	15.56	15.62	15.04	20.56
jgi.p|Scesp_1|1144751	3.28	4.54	3.36	3.6	2	4.29	6.62	3.63	4.76	5.17	4.22	3.84	5.94	6.43	6.94	6.38	4.82	4.94	5.05	8.9	5.05	12.05	9.97	10.88	8.09	11.19	9.38	7.4	7.8	7.1	7.94	8.93	11.06	6.7	7.58	9.72	6.19	10.04	5.21	3.69	4.23	5.63	7.43	3.29	5.07	7.61	6.26	6.39	4.32
jgi.p|Scesp_1|1145071	13.09	18.34	19.38	19.48	22.79	25.61	19.73	22.12	24.13	18.67	25.15	18.4	16.02	18.96	21.69	7.77	14.41	8.85	11.62	15.37	11.55	18.59	20.52	20.21	15.52	18.95	21.67	16.74	19.24	9.35	8.03	9.61	9.21	11.68	12.5	8.9	8.77	8.67	13.88	16.01	17.98	10.91	16.54	23.2	17.1	12.13	13.29	12.08	6.54
jgi.p|Scesp_1|1145110	0.39	1.45	1.07	1.5	0.75	0.99	1.52	0.89	0.65	0.75	0.85	1.29	0.95	0.87	1	0.36	0.44	0.42	1	0.51	0.71	1	1.71	1.48	1	1.06	2.08	1.49	1.01	2.64	1.09	0.58	1.09	0.61	0.36	0.41	2.91	0.5	1.3	3.79	0.88	1.45	0.91	1.61	0.78	1.12	0.16	1.24	1.23
jgi.p|Scesp_1|1145145	0.27	0.12	0.3	0.84	1.38	1.6	1.09	1.97	1.43	1.23	1.9	1.44	1.14	1.42	1.63	0.11	0.13	0.19	0.21	0.13	0.14	0.68	0.97	1.43	1.75	2.14	2.18	3.64	5.19	4.26	1.49	2.1	1.87	0.34	0.22	0.16	0	0.15	0	0.95	1.06	1.34	1.85	2.91	2.23	2.71	2.92	2.95	1.92
jgi.p|Scesp_1|1145294	0.15	0.16	0.42	0.59	0.62	0.75	0.94	1.12	1.1	0.78	1.17	1.52	0.9	1.68	1.26	0.04	0.3	0.21	0.23	0.24	0.1	0.79	1.08	0.98	1.96	2.46	2.27	5.29	4.81	5.35	1.12	1.12	1.24	0.08	0.39	0.08	0.38	0.1	0.43	0.91	1.25	0.98	2.4	3.49	2.96	4.01	5.39	7.06	2.46
jgi.p|Scesp_1|1145450	0.18	0.73	0.73	1.42	1.29	2.74	2.12	2.14	2.73	1.87	2.34	2.71	2.29	3.24	3.13	0.43	0.66	0.75	0.35	0.41	0.21	1.8	2.36	3.46	4.5	6.67	5.58	10.08	11.68	11.51	1.19	3.17	3.01	0.61	0.38	0.37	0.19	0.3	0.13	1.61	1.11	2.67	5.69	8.59	6.23	8.95	11.51	11.8	4.68
jgi.p|Scesp_1|1145489	6.05	5.84	5.42	6.89	7.4	8.49	9.2	9.31	8.56	8.94	9.55	11.27	8.8	9.58	9.11	4.07	5.53	4.71	3.32	4.4	3.39	4.92	5.08	5.07	6.82	7.53	5.43	5.98	6.57	8.94	4.46	4.14	4.16	3.67	3.08	2.47	1.88	3.07	2.68	4.76	7.53	3.89	6.9	7.33	6.08	5.97	6.23	5.53	4.55
jgi.p|Scesp_1|1145637	3.73	3.77	3.08	3.81	3.34	4.01	4.22	3.45	3.46	3.93	3.67	4.27	4.38	3.88	4.09	5.1	5.75	5.24	4.09	4.95	4.1	3.41	4.61	4.34	4.25	5.23	3.91	7.56	8.1	6.84	9.06	10.79	8.98	6.75	8.15	9.8	1.64	4.53	4.49	1.42	3.45	2.48	4.44	4.61	4.78	5.27	6.59	5.91	4.83
jgi.p|Scesp_1|1145761	0.48	2.12	2.82	0.39	0.15	0.07	0.16	0.15	0.27	0.2	0.14	0.19	0.16	0.5	0.25	0.3	0.63	0.6	3.85	4.79	4.29	0.49	1.61	0.53	0.74	0.87	0.62	6.57	3.57	1.73	4.47	3.58	2.77	7.07	9.97	8.66	2.26	4.31	3.03	0.69	1.3	0.85	0.45	0.47	0.16	3.56	1.92	1.24	3.95
jgi.p|Scesp_1|1146217	0	0	0	0	0	0	0	0	0	0	0	0	0	0	0	0	0	0	0	0	0	0	0	0	0	0	0	0	0	0	0	0	0	0	0	0	0	0	0	0	0	0	0	0	0	0	0	0	0
jgi.p|Scesp_1|114635	12.3	13.59	14.38	21.73	19.78	23.26	22.12	22.73	25.16	20.13	23.6	18.68	13.52	15.49	15.37	15.12	13.05	13.7	9.91	9.75	9.95	10.07	14.51	14.98	14.5	14.23	13.96	13.88	14.93	11.45	6.45	10.44	9.17	9.73	9.38	7.39	6.45	4.97	4.33	13.59	16.41	12.59	12.68	14.31	11.45	9.41	10.76	10.82	8.04
jgi.p|Scesp_1|1146479	0.55	0.74	0.47	0.96	1.91	1.78	1.9	2.5	2.54	1.85	1.3	1.44	1.41	1.29	1.74	0.65	0.56	0.91	0.04	0.04	0	1.07	1.31	1.14	0.97	1.44	1.74	1.64	1.81	3.17	0.28	0.41	0.67	0.21	0	0.05	0	0	0	1.76	1.26	2.27	2.05	3.65	0.9	2.18	2.31	1.95	0.68
jgi.p|Scesp_1|1146749	8	6.16	6.5	7.2	10.97	9.24	9.53	10.47	9.84	17.2	13.44	13.44	11.5	13.04	13.54	2.92	7.07	6.45	7.14	6.31	7.81	8.81	7.78	14.17	13.2	9.84	13.63	20.4	19.32	18.63	17.2	10.71	12.78	7.15	4.5	7.9	2.86	0.73	3.2	6.2	6.99	8.81	7.49	10.16	8.33	13.97	15.33	13.05	17.47
jgi.p|Scesp_1|114837	1.88	0.94	0.59	0.36	1.81	0.96	2.22	2.07	2.09	3.38	1.31	2.27	0.74	1.35	1.55	2.1	1.27	0.81	0.97	1	0.34	0.77	0.99	2.51	0.39	2.39	2.57	0.83	1.18	3.07	1.58	0.56	0.84	1.57	0.35	0.8	1.26	0	0	7.08	3.41	1.6	0.35	1.79	2.65	1.35	2.71	3.79	0.4
jgi.p|Scesp_1|1148601	9.97	8.84	9.25	13.63	9.34	10.33	9.95	9.61	10.74	14.72	12.05	12.38	8.69	8.87	9.85	6.91	6.46	7.12	6.06	6.47	5.5	8.8	8.71	6.09	5.84	7.7	6.73	6.57	6.95	4.94	5.79	6.44	7.28	5.56	4.34	4.86	6.54	8.59	6.03	6.57	12.11	5.92	7.62	8.69	7.55	7.8	6.48	7.77	5.81
jgi.p|Scesp_1|1148812	13.19	18.06	16.49	8.88	8.8	9.04	8.12	8.29	11.8	8.45	14.7	13.42	9	14.21	14.28	15.16	18.35	15.38	20.9	31.3	27.08	21.15	26.43	23.24	15.15	15.09	19.7	24.67	18.03	13.97	39.04	33.77	35.88	30.19	34.89	34.01	26.26	37.64	33.26	17.46	23.91	29.13	20.4	11.93	12.37	25.72	17.46	20.84	25.45
jgi.p|Scesp_1|1148896	6.59	10.05	9.15	4.79	4.97	5.31	4.28	4.74	4.18	4.98	7.79	6.11	3.12	6.74	7.28	7.11	9.4	9.11	9.43	12.58	12.65	7.99	10.04	7.64	5.56	5.01	7.68	7.76	7.96	5.76	14.42	15.73	16.33	10.93	14.29	13.78	8.44	9.08	12.12	5.62	7.9	9.02	7.49	3.63	5.21	9.31	6.41	5.7	11.17
jgi.p|Scesp_1|1149841	35.58	31.1	31.74	37.77	40.7	41.08	37.79	42.85	47.64	40.59	45	41.75	47.83	53.66	48.71	43	53.7	41.39	44.51	51.23	58.15	58.63	57.4	52.07	60.56	49.46	45.08	62.63	59.84	51.65	53.22	53.72	49.61	43.2	50.11	50.82	29.24	28.81	46.88	59.58	51.69	33.18	46.06	56.64	33.34	53.63	48.4	57.01	51.37
jgi.p|Scesp_1|1150092	2.76	3.11	2.63	2.77	5.3	3.27	2.03	3.07	2.85	3.79	3.78	4.28	3.29	3.27	2.13	3.21	4.21	3.29	1.61	2.09	2.78	3.14	3.55	3.2	3.55	2.59	2.59	2.49	1.33	1.74	3.18	2.27	3.31	2.37	2.19	1.68	1.31	1.27	3.53	2.07	2.06	2.83	2.49	3.39	2.28	2.27	1.82	2.43	1.77
jgi.p|Scesp_1|1150096	1.02	0.73	1.72	1.42	1.41	1.37	0.57	2.28	1.79	0.56	1.15	1.41	1.29	1.18	0.91	1.5	1.15	0.79	1.01	0.91	0.93	0.9	1.54	2.09	1.5	0.8	0.57	0.16	1.07	0.2	0.61	0.54	1.47	1.98	0.81	0.31	0.24	0	0.98	1.38	1.19	2.02	1.51	0.69	1.62	0.84	0.59	0.67	0.62
jgi.p|Scesp_1|1150109	0	2.31	1.75	0.27	0.53	1.18	0	0	0.31	1.43	0.73	1.68	0	1.74	1.15	0.52	0.31	1.79	2.4	3.19	1.77	0.86	0.24	1.06	0.29	1.01	0	2.44	1.45	0.38	3.89	2.27	0.93	2.32	4.9	5.33	14.37	7.15	4.98	4.23	0.76	1.48	0.26	1.98	1.12	3.8	1.78	3.3	6.45
jgi.p|Scesp_1|1150132	0.83	0.69	0	1.61	2.65	4.47	5.42	6.32	6.75	5.31	5.53	6.5	5.69	4.94	3.41	0.26	0.62	0.59	0	0	0	0.28	0.73	2.11	5.39	6.51	7.26	14.86	11.21	14.26	3.67	1.95	1.85	0	0.26	0	0	0	0	0.2	1	0.29	6.2	10.48	8.33	9.33	13.27	12.11	4.95
jgi.p|Scesp_1|1150147	0.28	0.69	0.22	5.92	3.47	3.31	3.82	4.58	4.94	3.2	3.63	2.52	3.82	1.49	4.58	0.52	0.31	0	0	0	0	0	0.73	0.8	5.71	2.77	3.52	5.8	9.83	11.71	0.97	1.86	1.24	0	0	0	0	0	0	0.6	2.52	0.59	7.02	6.26	5.59	6.4	9.79	7.36	3.22
jgi.p|Scesp_1|1150644	1.7	2.27	1.33	2.4	2	2.11	1.28	2.87	1.31	1	1.59	1.42	2.05	0.93	1.88	0.36	2.35	0.84	0.9	0.46	1.31	1.74	2.29	2.49	1.61	2.72	2.54	2.01	2.58	2.31	1.28	0.78	1.17	1.5	0.24	0.69	0	0	0	1.23	2.25	2.5	1.1	2.48	1.97	1.97	1.36	1.31	1.51
jgi.p|Scesp_1|1150659	25.14	24.44	24.72	17.86	24.45	17.98	31.26	27.94	29.41	45.95	40.58	42.27	40.13	58.2	52.5	39.85	31.28	29.54	60.07	53.88	65.33	28.95	25.34	32.29	33.39	32.8	39.81	48.96	45.34	37.34	79.06	66.56	61.11	57.32	42.22	41.01	30.16	37.05	38.24	29.58	24.91	31.02	29.48	41.74	34.73	38.33	40	34	57.94
jgi.p|Scesp_1|1150672	13.63	11.48	15.25	8.01	7.93	7.23	10.74	9.62	13.65	21.18	13.62	16.44	16.44	18.59	20.02	15.35	17.33	13.45	19.44	24.86	21.97	18.14	20.22	14.49	13.99	16.39	15.87	23.55	22.08	18.51	32.99	30.67	27.98	30.28	22.96	21.63	16.75	31.58	20.49	22.94	19.23	18.06	16.09	11.13	9.66	13.81	13.59	16.12	20.01
jgi.p|Scesp_1|1150704	3.78	2.54	3.69	2.67	2.16	2	3.41	1.78	2.27	3.67	3.03	2.1	5.52	3.75	6.63	2.85	2.76	2.75	3.96	5.69	3.16	3.99	5.12	3.8	3.57	3.8	4.08	4.38	6.38	4.17	5.22	6.37	7.43	5.33	4.92	5.76	3.24	8.93	4.8	3.33	4.82	4.57	4.88	3.27	3.39	5.22	4.91	2.71	3.12
jgi.p|Scesp_1|1150842	5.51	6.6	5.29	1.78	5.29	5.21	3.61	6.17	4.76	5.49	7.47	4.43	6.01	8.22	13.88	10.24	14.46	9.21	8.97	10.82	8.92	3.78	2.15	5.84	9.43	7.21	5.96	7.4	7.01	21.63	9.86	12.73	13.01	10.85	13.04	18.89	8.16	4.72	1.37	28.35	10.55	8.47	3.44	3.63	6.78	3.96	11.28	4.48	8.39
jgi.p|Scesp_1|1151330	0.4	0.57	0.47	0.38	0.38	0.34	0.39	0.36	0.66	0.51	0.69	0.54	0.29	0.8	0.61	0	0.33	0.32	0.17	0.09	0	0.41	0.61	0.47	0.71	0.81	0.58	0.98	1.75	1.21	0.69	0.74	0.78	0.21	0.09	0.21	0	0	0.44	0.22	0.09	0.21	0.74	0.7	0.3	0.78	0.71	1	1.88
jgi.p|Scesp_1|1151356	2.28	2.43	3.41	2.52	3.23	3.6	3.04	3.18	3.13	3.2	3.36	3.11	2.82	3.4	3.3	0.96	1.34	1.17	5.19	6.23	4.7	4.19	4.53	4.76	3.34	3.64	3.49	4.53	4.91	4.42	3.65	3.48	2.61	4.07	3.22	2.95	4.25	3.77	3.52	4.87	3.44	4.91	3.71	3.54	2.73	4.64	3.39	3.22	3.03
jgi.p|Scesp_1|1151434	0.32	0.71	1	0.88	1.23	2.04	1.26	1.03	1.13	1.57	1.25	1.45	1.73	1.67	1.54	0.64	1.2	0.75	0.14	0.42	0.34	0.44	0.47	1.07	1.1	0.87	1.14	1.93	1.66	1.09	1.27	0.67	1.31	0.33	0.54	1.02	0.18	0.41	0.6	0.69	0.77	1.08	2.35	1.83	1.34	2.03	1.45	1.41	1.69
jgi.p|Scesp_1|1151449	0	0.32	0.3	0	0	0	0	0	0	0	0	0	0	0	0	0.35	0	0	0	0	0	0	0	0	0	0	0	0	0	0	0	0	0	0	0	0	0	0	0	0	0	0	0	0.45	0	0	0	0	0
jgi.p|Scesp_1|1151482	2.45	1.49	1.79	1.74	0.47	1.81	2.88	2.09	2.18	2.93	2.42	1.87	1.6	4.24	3.87	2.73	5.14	3.33	2.67	3.32	2.38	2.69	1.58	3.11	3.02	2.96	2.86	4.3	2.72	1.77	2.86	3.57	4.2	1.53	2.57	2.43	0.82	1.68	1.46	2.24	2.81	1.91	2.9	2.32	2.14	2.7	1.05	2.09	3.44
jgi.p|Scesp_1|115156	1.61	2.21	2.01	2.13	1.76	2.05	2.55	2.24	2.36	2.2	1.85	2.38	2.19	2.36	2.37	2.14	2.59	2.12	0.66	1.84	1.77	1.58	1.67	2.37	1.69	2.22	2.39	2.25	2.28	2.19	3.05	2.88	2.58	1.33	1.96	1.4	1.16	2.44	1.72	1.67	2.92	1.79	2.19	2.56	1.73	1.66	2.23	1.97	1.66
jgi.p|Scesp_1|1151595	0.62	2.06	1.71	0	0.3	0.53	0	0	0.35	0	0.81	0.56	1.83	0.83	1.6	1.44	0.35	0.67	1.61	1.37	1.42	0.96	1.37	0.59	0.96	1.13	1.82	2.39	0.97	1.69	1.96	1.62	1.39	0.97	1.44	1.32	0.52	0.8	0	4.5	4.51	1.65	1.45	2.95	1.25	2.24	1.74	1.99	1.31
jgi.p|Scesp_1|1151596	1.72	0.95	1.26	0.5	1.04	0.83	1.29	1.68	1.46	2.71	1.74	1.41	2.41	1.89	2.18	1.33	1.74	2.03	1.53	1.57	3.02	1.41	2.26	1.15	1.88	1.19	1.73	2.64	2.14	1.55	3.76	2.53	3.01	2.09	1.69	1.34	0.76	1.76	0.51	1.16	1.97	2.13	2.73	1.36	2.65	2.22	2.7	2.14	3.01
jgi.p|Scesp_1|1151598	0.47	0.58	0.18	0	0.67	0	0	0.21	0.78	0.3	0.41	0.42	0.46	0.83	1.68	0.22	0.26	0.25	0.2	0.21	0.42	0.24	0.2	0.44	0.48	0.42	0.45	0.51	0.24	0.95	0.49	0.26	0.26	0.97	1.3	1.24	1.55	0.6	0.52	2.19	0.42	1.24	0.44	1.38	0.7	0.5	0.37	0.85	0
jgi.p|Scesp_1|1151638	3.12	7.96	7.95	3.27	4.49	4.42	2.8	3.09	2.88	4.66	4.3	5.8	9.43	6.51	9.36	5.06	5.55	7.54	4.92	2.52	6.39	4	3.42	5.94	3.47	4.24	5.06	3.99	7.3	2.12	3.82	3.08	5.52	6.77	7.46	7.18	1.3	2.67	2.32	3.94	4	2.21	4.62	1.85	2.87	4.11	2.5	3.08	2.46
jgi.p|Scesp_1|1151679	4.05	6.3	8.35	4.17	3.77	5.5	3.73	2.78	3.66	5.84	5.85	5.12	5.22	6.69	7.7	4.59	4.56	6.4	3.27	5.82	4.38	5.08	5.57	6.77	4.16	4.02	4.44	4.45	5.01	4.65	4.17	3.67	4.96	7.4	7.51	6.6	3.38	5.86	6.23	8.43	3.79	6.6	5.33	4.96	4.97	5.47	5.28	4.05	5.74
jgi.p|Scesp_1|1151716	2.84	2.86	2.52	2.75	1.3	1.58	1.94	1.7	2.47	2.85	1.94	1.79	2.18	2.1	1.78	3.21	1.8	2.12	0.96	2.29	2.36	1.9	2.5	3.41	2.15	2.46	3.12	4.61	2.31	3.19	1.73	1.7	2.62	3.86	1.83	3.28	1.65	2.54	0.83	2.23	2.01	3.81	1.96	1.46	2.98	3.28	2.37	2.48	2.99
jgi.p|Scesp_1|1151812	0	0	0	0	0	0	0	0	0	0	0	0	0	0	0	0	0	0	0	0	0	0	0	0	0	0	0	0	0	0	0	0	0	0	0.31	0	0	0	0	0	0	0	0	0	0	0	0	0	0
jgi.p|Scesp_1|1151938	3.49	3.12	3.48	2.99	2.58	3.66	4.75	4.43	4.03	3.79	4.09	3.4	2.9	5.41	3.04	2	1.96	3.46	3.24	2.61	4.4	4.97	4.72	6.02	5.79	5.11	9.94	4.43	1.96	3.47	2.07	1.94	2.4	3.78	3.61	3	1.34	1.38	0.9	5.15	6.45	6.43	5.66	7.33	6.08	3.48	2.9	2.58	2.69
jgi.p|Scesp_1|1152010	16.9	19.74	16.03	16.17	18.61	19.39	17.47	19.28	24.92	23.33	26.3	26.44	20.93	21.44	21.76	15.37	20.08	19.8	18.91	19.2	21	18.37	23.86	20.61	23.54	27.42	26.49	29.96	31.2	31.8	24.43	31.94	28.81	23.97	23.22	20.04	13.15	16.02	16.42	28.55	30.69	18.56	21.32	22.17	20.9	19.62	24.57	25.12	23.43
jgi.p|Scesp_1|1152368	0	0	0	0	0	0	0.24	0	0	0.31	0	0.14	0	0	0	0	0	0	0	0	0	0	0.21	0	0	0	0	0	0	0	0.67	1.78	1.07	0.5	0.22	0.51	0	0	0	0	0	0	0	0	0	0	0	0	3.03
jgi.p|Scesp_1|1152513	7.96	8.48	9.81	15.41	13.85	11.42	10.6	10.31	13	11.5	10.29	9.67	8.59	10.07	12.53	9.29	6.26	7.7	5.48	9.13	5.69	12.27	15.88	14.74	12.14	16.06	20.25	13.11	16.08	16.21	6.36	5.53	7.88	5.57	7.26	7.38	4.92	9.06	3.05	19.65	25.14	15.71	19.78	23.31	18.52	14.38	13.92	17.14	9.58
jgi.p|Scesp_1|115252	1.31	1.32	1.25	1.63	0.9	0.96	0.92	1.72	1.46	1.56	0.73	1.19	0.55	1.68	2.03	1.39	0.74	0.91	0.89	2.98	1.79	2.31	2.72	1.7	1.54	2.29	2.55	1.34	1.46	1.15	0.92	1.25	0.94	2.15	2.86	0.7	1.41	1.69	1.47	2.44	3.14	4.48	4.73	1.78	2.07	2.76	1.73	1.97	1.48
jgi.p|Scesp_1|1152673	0.34	1.13	0.8	0.33	2.29	0.29	0.33	2.19	0.38	2.19	0.89	0.82	2.01	1.83	2.81	2.54	0.77	0.37	2.35	0.9	4.97	1.75	1.5	1.95	3.5	1.55	1.99	0.37	1.07	2.32	1.19	1.39	1.14	0.36	1.26	2.18	2.84	1.75	4.58	9.63	2.47	2.9	1.92	2.43	2.06	1.72	0.27	0.62	1.44
jgi.p|Scesp_1|1152802	9.88	10.33	8.63	15.65	13.2	12.36	13.16	13.38	14.8	11.34	10.26	8.87	9.53	9	7.35	12.21	10.24	9.7	2.44	3.19	1.8	4.15	5.89	7.13	5.65	10.9	9.79	13.97	18.42	16.46	5.11	4.34	5.58	1.7	0.88	1.83	1.15	1.77	0.77	3.42	3.43	7.22	6.68	9.78	6.05	9.77	10.94	8.01	5.07
jgi.p|Scesp_1|115282	1.84	0.68	1.12	1.09	1.47	0.78	1.41	1.78	1.14	0.92	0.8	0.74	0.5	1.65	1.16	0.66	0	0.44	1.5	1.81	1.96	1.79	1.44	2.24	1.05	1.11	1.79	1.46	0.75	1.25	0.29	0.42	0.92	1.07	1.52	1.09	3.58	2.37	2.52	1.55	3.06	2.28	3.06	0.97	1.54	1.84	1.06	0.93	1.62
jgi.p|Scesp_1|1152867	0.25	0.21	0.3	0.12	0.12	0.32	0.37	0	0.42	0.16	0.11	0.15	0.12	0.45	0.13	0.59	0.28	0.41	0.44	0.45	0.92	0	0.33	0	0.26	0	0.49	0	0	0.17	0.44	0	0.14	0	0	0.13	0.42	0	0.28	0.37	0	0.54	0	0.6	0.38	0.36	0.1	0.35	0.53
jgi.p|Scesp_1|1152954	4.67	4.78	6.09	5.75	4.6	4.95	4.96	4.04	5.37	4.89	4.73	5.38	5.37	5.96	5.77	4.61	4.2	5.38	4.53	6.82	5.14	5.06	7.27	6.72	5.01	5.77	6.9	7.18	8.26	8.3	5.88	8.87	7.93	7.52	7.98	7.4	6.43	10.91	7.02	5.31	7.38	8.62	8.06	7.4	5.89	6.87	6.35	7.06	7.2
jgi.p|Scesp_1|1153211	8.01	9.46	9.9	9.12	9.04	9.64	8.95	11.01	10.01	6.42	8.46	9.85	9.83	7.89	8.77	11.63	13.4	10.23	5.95	6.28	6.02	8.55	8.98	9.17	10.29	9.35	8	13.31	10.94	10.48	10.8	9.78	8.85	7.52	7.98	6.18	6.01	8.5	3.36	7.03	9.08	11.19	7.31	13.18	10.88	10.66	12.35	9.7	11.72
jgi.p|Scesp_1|1153529	1.27	1.94	1.99	1.8	0.94	1	0.96	2.24	1.95	1.88	1.62	2.53	3.07	3.15	3.02	2.36	1.54	1.57	3.2	3.36	2.4	3.61	2.66	3.35	2.11	2.56	2.38	1.07	1.93	1.59	2.6	2.9	4.26	2.75	4.97	4.47	1.95	2.01	3.49	1.27	0.71	1.14	2.28	1.74	2.06	2.11	2.58	2.94	1.75
jgi.p|Scesp_1|115550	13.27	11.87	12.91	13.62	10.44	11.97	15.88	13	16.35	15.63	13.63	15.2	12.37	14.72	14.21	15.77	13.87	11.55	7.77	7.5	7.61	7.23	8.63	6.45	10.49	10.45	9.56	9.18	8.14	7.39	9.47	6.25	8.75	9.27	7.25	5.93	5.53	3.75	1.48	11.03	10.58	7.19	8.81	9.59	7.47	6.68	6.48	5.21	8.39
jgi.p|Scesp_1|1156150	1.07	1.94	1.17	1.86	0.61	0.91	1.05	0.78	0.71	0.55	0.93	0.51	0.42	1.53	0.22	0.59	0.96	0.46	1.29	2.07	0.78	0.88	2.06	2.85	2.19	2.12	1.24	1.64	2	2.03	1.64	2.45	0.95	0.44	0.79	0	0	0	0	7.55	4.44	2.04	3.99	0	1.72	3.68	2.39	0.97	3.37
jgi.p|Scesp_1|115625	1.52	2.42	1.53	1.68	1.66	2.49	1.59	2.68	1.92	1.94	2.92	2.94	2.55	2.23	2.34	1.51	2.07	1.05	2.71	3.06	3.75	3.12	3.71	3.72	1.33	0.88	2.32	3.81	3.49	2.94	1.82	1.25	1.7	2.37	1.81	1.73	1.99	0	0	2.43	0.98	3.11	1.93	1.67	1.96	2.96	1.99	2.28	2.51
jgi.p|Scesp_1|1156392	2.38	3.12	4.21	2.62	2.76	3.01	1.95	1.77	1.66	2.55	1.97	2.97	1.84	2.47	3.19	3.03	3.67	4.63	2.81	2.69	2.62	2.9	3.35	4.17	2.9	3.86	3.39	4.98	7.25	5.71	4.45	4.45	4.82	4.9	3.79	4	2.49	2.42	3.46	2.2	3.61	3.7	5.79	4	4.23	5.53	6.73	5.3	3.09
jgi.p|Scesp_1|1156419	15.89	12.75	13.68	9.56	7.44	7.92	12.61	10.91	14.75	20.35	18.32	17.18	20.77	18.11	15.6	14.64	14.65	12.34	9.36	9.37	8.08	8.36	6.87	7.28	9.05	8.21	7.91	6.27	7.62	9.19	9.21	10.64	10.2	12.55	8.05	8.52	4.86	9.25	7.22	4.58	7.99	4.09	8.13	8.17	7.12	7.23	7.25	7.31	6.67
jgi.p|Scesp_1|115664	2.67	1.66	3.66	3.87	0	2.27	0.65	1.83	1.48	3.41	2.32	1.61	1.31	1.19	2.75	1.86	2.25	2.15	2.87	3.53	4.25	4.79	1.17	3.81	0.68	7.24	4.54	8.05	4.85	3.62	4.66	1.98	7.45	6.95	5.55	1.42	0	1.71	0	5.3	0.6	4.96	0.62	2.37	3.35	0.96	2.67	4.87	3.51
jgi.p|Scesp_1|1156738	1.05	3.76	1.37	2.03	0.67	1.78	1.03	1.6	1.94	3.58	0	0.84	1.71	1.25	1.08	1.62	1.96	0.37	2.1	0.31	1.91	1.79	2.15	2	1.43	0.95	1.02	1.15	2.54	1.9	0.98	1.42	1.56	2.18	0.65	1.86	1.16	2.69	2.34	11.61	8.54	2.6	0.65	0.41	0.35	1	1.4	1.28	0.74
jgi.p|Scesp_1|1156753	6.03	5.94	7.85	4.74	6.44	6.97	4.8	8.02	8.59	3.21	5.65	3.91	4.69	4.99	6.33	6.34	8.06	8.07	6.96	8.14	9.43	6.31	5.7	7.81	8.53	5.46	6.2	6.5	7.22	9.74	7.72	4.98	4.33	4.03	6.22	4.72	6.63	5.55	4.83	8.15	9.28	10.16	5.96	5.13	6.29	5.89	7.38	8.21	6.35
jgi.p|Scesp_1|1156885	0.58	0.48	0.45	0	0.28	0	0	0.26	0.32	0	0	0	0	0	0.3	1.07	0.32	0.31	0.5	0.51	0.52	0	0	1.37	1.18	0.52	0.28	0.63	0	0.78	1.81	3.63	3.54	0.9	0	0.31	0.96	0	0	3.33	4.95	0.31	0	0.68	0.29	0.62	0.46	0	2.12
jgi.p|Scesp_1|1156897	0.75	0.15	0.29	0.18	0.18	0.63	0.18	0.17	0.21	0.24	0.16	0	0.18	0	0	0	0	0.2	0.64	0.66	1.02	0.38	0.33	0	0.38	0.17	0.54	0	0.19	0	0	0.14	0.21	0	1.38	0.6	0	1.92	0	1.08	1.01	0.2	1.05	0	0.19	0	0	0	0
jgi.p|Scesp_1|1157026	6.32	15.13	8.68	4.59	3.2	1.64	3.79	3.7	4.68	8.32	8.41	12.29	6.03	12.89	9.59	5.54	10.66	10.76	10.59	9.31	10.87	6.68	9.57	6.03	6.31	6.2	7.35	10.99	8.77	4.06	11.31	9.51	6.09	17.21	22.12	21.67	29.26	22.57	23.96	8	9.07	9.15	9.69	10.41	8.13	13.01	8.44	8.02	21.47
jgi.p|Scesp_1|115705	8.4	6.35	6.82	6.39	8.95	8.4	8.15	9.08	8.41	7.7	9.23	8.1	7.19	8.09	8.81	4.58	4.28	5.09	9.47	10.61	12.23	9.64	10.39	11.83	10.28	12.26	13.84	13.3	13.67	16.92	11.72	15.28	13.98	6.98	6.51	7.12	7.81	7.16	4.37	7.56	8.85	14.54	13.94	14.19	12.77	12.01	12.79	13.21	15.91
jgi.p|Scesp_1|1157204	3.83	2.52	3.8	3.11	2.81	2.21	2.93	1.81	2.5	2.31	2.26	2.89	2.43	2.97	2.79	3.71	2.47	2.91	4.12	8.7	6.46	4.17	5	5.64	3.07	3.37	3.84	2.97	1.88	0.92	2.92	2.57	3.09	4.7	5.22	5.45	4.04	7.96	5.42	5.91	4.75	5.45	4.8	2.74	3.06	1.74	1.53	1.6	2.37
jgi.p|Scesp_1|1157238	0.27	0.22	0.42	0	0.26	0	0.53	0	0.3	0.35	0.71	0.33	1.32	0.72	0	0.5	1.52	0.58	0.7	1.19	0.49	0.56	0.95	0	0.83	1.22	0.53	0.3	0	0	0.19	0.4	0.3	1.97	0.5	1.15	0	0.69	0	3.71	0.24	1.15	0.25	0.96	1.09	0	0.22	0	0.57
jgi.p|Scesp_1|1157248	7.44	5.67	7.26	6.24	6.76	3.08	4.94	3.87	6.03	8.25	6.13	6.55	7.3	7.38	6.84	4.67	5.65	7.57	8.67	12.26	13.92	7.45	8.31	6.91	5.16	5.65	6.07	4.86	3.35	4.37	6.48	4.4	3.37	12.59	8.76	9.63	6.03	10.34	7.65	13.24	9.48	6.85	5.84	6.2	5.67	2.75	2.42	3.31	3.82
jgi.p|Scesp_1|1157261	0.25	0.62	0.79	0.32	0.4	0.14	0.33	0.23	0	0.43	0.29	0.5	0.33	0.15	0.34	0.7	0.75	0.36	0.5	1.77	0.68	0.43	1.03	0.96	0.43	0.3	0.73	0.37	0.09	0.45	0.18	0.34	0.56	1.83	0.7	0.71	0.56	0.86	0.19	0.54	0.08	0.71	0.55	0.3	0.59	0.06	0.13	0.15	0.44
jgi.p|Scesp_1|1157298	2.39	1.73	2.36	1.94	2.44	1.9	2.04	1.77	1.11	1.98	0.74	1.58	1.06	1.17	2.15	1.72	1.73	2.4	1.06	2.04	1.97	1.43	1.9	1.62	0.95	2.03	1.73	0.76	1.2	1.15	2.21	2.35	1.73	1.77	2.72	2.95	0.77	0.4	0.69	1.23	0.56	2.13	1.95	1.28	1.32	0.61	0.93	0.42	1.14
jgi.p|Scesp_1|1157476	2.51	0.93	2.41	1.08	0.27	0.48	0	0.51	1.55	1.79	0.73	3.2	1.37	2.25	2.88	2.34	4.08	2.4	1.2	0.49	0.25	0.29	0.25	1.07	1.15	1.01	0	0.61	0.29	1.14	1.37	2.38	1.56	0.29	2.33	3.27	0	0	1.88	3.44	0.51	0.89	0.78	0.99	1.12	1	0.67	0.77	0.59
jgi.p|Scesp_1|1157617	1.6	2.29	1.75	2.94	3.17	3.64	4.64	3.67	4.06	4.22	2.87	2.58	2.54	2.31	2.57	1.16	2.1	1.25	1.15	1.34	1.38	1.65	3.06	4	3.57	4.12	3.99	4.8	4.27	5.09	3.06	3.47	3.09	1.58	1.49	1.52	1.49	2.06	1	3.03	2.18	3.79	3	3.49	3.41	3.46	4.28	3.5	1.32
jgi.p|Scesp_1|1157784	27.47	27.66	32.33	38.74	37.21	41.44	42.15	43.15	44.8	39.2	47.25	46.36	32.42	36.57	40.84	25.83	29.12	33.08	32.95	30.56	33.25	36.11	33.31	29.68	37.85	34.02	34.36	49.45	52.83	43.47	36.02	46.14	38.5	41.15	35.75	39.03	34.48	31.28	51.34	40.24	28.05	31.81	33.84	46.6	38.65	43.13	47.06	51.32	40.87
jgi.p|Scesp_1|1157787	2.08	2.24	2.78	2.22	3	2.66	1.63	3.24	3.7	2.13	2.54	5.15	3.47	2.24	3.43	4.64	4.21	4.47	2.33	1.84	2.65	1.93	1.46	0.99	2.56	1.7	1.42	2.74	1.52	1.7	1.46	1.85	2.09	1.74	1.35	1.77	2.43	0.53	2.79	6.32	1.32	1.55	2.73	2.71	1.47	1.65	1.33	0.95	2.19
jgi.p|Scesp_1|1157792	3.08	6.8	3.76	3.98	3.61	6.12	3.02	5.01	3.42	3.07	3.58	1.65	2.01	5.82	2.11	4.77	5	2.94	2.36	3.93	1.56	4.92	3.91	4.57	2.81	3.41	3.33	1.13	3.92	0.46	3.35	4.82	8.04	4.28	3.17	3.28	0	3.52	1.53	3.22	4.03	2.91	4.16	5.27	3.44	5.41	4.66	1.56	7.57
jgi.p|Scesp_1|1157881	0	0	0	0	0.73	0.65	0	0.35	0.42	0	0	0	0.75	0.34	0	0.35	0	0	0	0	0	0.39	0	0	0	0	0	0	0	0	0.27	0.14	0	0	0	0	0	0	0	0	0	0	0.71	0	0	0.55	0	0	0
jgi.p|Scesp_1|1157928	1.04	1.3	3.14	2.19	2.67	2.81	1.71	2.55	1.16	1.78	1.97	1.99	1.88	1.09	2.69	1.61	1.17	2.62	1.2	0.92	1.27	1.97	3.06	3.48	1.43	2.36	2.03	2.67	1.27	2.13	1.83	2.52	2.33	1.27	3.22	2.4	0.29	0	0	2.26	1.73	2.77	1.63	1.65	0.87	1.88	1.81	1.11	0.55
jgi.p|Scesp_1|1158127	0.95	0.94	0.75	1.47	1.37	1.62	0.56	0.17	0.53	0.61	0.33	0.69	0.37	0.6	0.49	0.79	0.21	0.61	0.49	1.26	0.52	0.68	1.59	0.91	0.88	0.69	1.29	0.83	0.79	0.9	0.6	0.85	0.74	0.4	0.79	0.81	0.16	0.73	0.85	2.13	1.55	1.11	1.16	1.13	1.62	1.57	0.76	0.61	0.9
jgi.p|Scesp_1|1158145	0.27	0	0.18	0.22	0.26	0.23	0.66	0.17	0.55	0.58	0.63	0.44	0.53	0.73	0.88	0.08	0.2	0.29	0.16	0.12	0.08	0.46	0.44	0.39	0.28	0.49	0.4	0.74	0.61	0.61	0.44	0.35	0.4	0.09	0.17	0.1	0	0.35	0	0.69	0.12	0.58	0.68	0.64	0.45	0.32	0.61	0.54	0.62
jgi.p|Scesp_1|1158275	106.84	139.31	105.46	64.66	82.65	70.58	63.27	58.21	70.08	59.24	62.5	58.82	61.25	73.4	61.73	101.12	117.28	118.99	21.59	29.57	26.97	10.07	17.62	18.68	15.2	18.78	19.74	8.76	9.01	7.12	27.42	22.32	18.6	42.04	39.03	34.41	13.66	30.45	17.33	12.03	19.2	14.29	10.02	7.56	6.42	3.6	3.1	4.79	7.68
jgi.p|Scesp_1|1158483	5.54	7.61	6.32	4.2	3.82	5.46	4.08	5.87	4.33	6.77	4.38	5.49	5.87	5.35	10.44	5.23	5.06	6.8	10.9	9.95	9.94	10.42	11.57	10.24	10.05	10.44	9.44	11.32	14.69	13.06	11.64	13.15	13.56	12.37	10.75	13.92	12.56	15.81	14.15	10.65	10.52	8.48	10.13	7.19	7.23	12.96	12.56	11	12.14
jgi.p|Scesp_1|115885	4.15	2.67	2.75	4.58	5.84	4.14	4.78	6.49	5.17	4.22	3.74	3.45	4.43	3.4	3.47	3.72	2.33	2.31	1.6	1.45	1.24	1.55	2.83	2.25	3.01	2.98	1.88	1.81	2.68	2.14	1.75	1.49	1.52	2.61	1.79	1.98	0.24	0.55	1.12	1.19	1.17	2.21	1.94	2.97	2.23	1.8	1.78	1.7	1.58
jgi.p|Scesp_1|1159152	4.46	3.9	3.88	3.08	3.28	3.53	3.42	1.73	2.17	3.44	1.6	1.47	3	2.13	3.84	4.59	3.64	4	5.05	6.04	4.67	6.09	5.58	4.54	3.39	4.2	4.22	1.34	2.48	1.41	3.89	5.19	5.33	5.16	5.2	4.16	7.83	7.69	6.15	6.49	5.42	5.84	4.97	3.04	4.67	3.03	1.91	2.12	2.64
jgi.p|Scesp_1|115932	0.13	0.11	0.1	0.75	0.74	0.99	0.95	1.42	1.07	0.74	0.39	0.54	0.82	0.35	0.6	0.24	0.29	0	0.11	0	0	0.13	0.28	0.06	0.6	1.34	1.13	4.74	5.63	4.2	0.45	1.17	1.73	0	0	0.07	0.21	0	0	0.23	0.64	0.07	1.27	2.06	1.04	4.26	6.5	4.42	3.19
jgi.p|Scesp_1|116101	10.45	17.33	19.14	9.21	9.73	8.9	7.77	8.99	10.2	4.46	6.07	4.4	5.91	6.52	10.77	15.59	14.6	14.3	16.37	19.59	17.89	7.49	8.91	14.5	3.9	8.04	7.09	9.05	5.6	6.03	13.97	14.93	13.46	16.19	24.35	25.62	25.34	28.5	26.22	13.52	12.06	16.51	13.64	7.51	7.97	8.88	5.58	6.95	10.35
jgi.p|Scesp_1|1161936	4.79	4.26	4.04	3.09	2.38	3.17	2.61	3.9	2.96	6.59	3.4	4.28	5.4	7.15	7.86	5.11	4.39	6.68	1.07	0.63	0.48	1.46	0.47	0.68	0.55	0.8	0.52	1.56	1.29	1.21	0.75	0.99	2.78	1.67	0.99	0.57	1.48	0	1.59	0.64	0.32	0.94	1	0.21	0.89	1.66	0.28	0.32	0.56
jgi.p|Scesp_1|1162111	0	0	0	0	0	0	0	0	0	0	0	0	0	0	0	0	0	0	0	0	0	0	0	0	0	0	0	0	0	0	0	0	0	0	0	0	0	0	0	0	0	0	0	0	0	0	0	0	0
jgi.p|Scesp_1|1162240	2.3	2.05	2.36	2.34	1.92	1.96	2.43	2.27	2.29	3.25	2	1.81	2.83	2.16	1.4	3.07	1.66	1.2	1.88	2.13	2.42	1.94	1.76	2.25	1.51	1.66	1.95	1.04	1.23	1.2	0.83	1.25	1.12	2.64	2.02	1.82	1.67	2.27	1.05	1.41	1.87	1.38	1.82	1.54	1.72	0.93	0.71	1.24	0.43
jgi.p|Scesp_1|1162363	22.81	17.04	19.37	16.67	19.74	19.74	17.62	19.87	18.69	15.81	18.24	17.6	27.53	17.41	18.5	14.93	10.51	14.87	23.84	25.43	25.54	12.3	13.15	17.83	10.75	15.59	12.38	15.2	10.51	14.73	8.9	7.08	6.69	20.67	12.12	12.33	10.59	6.73	6.69	16.5	16.61	21.08	19.95	19.96	20.69	9.41	10.18	7.86	6.7
jgi.p|Scesp_1|1162447	1.69	1.99	3.21	1.37	1.89	1.8	3.46	2.32	2.35	2.53	2.09	1.79	2.21	2.52	4.94	2.23	1.74	1.82	0.49	1.12	1.41	2.46	3.72	1.34	2.75	1.79	2.88	3.1	4.4	4.02	1.87	2.82	1.89	0.88	1.04	2.4	0.23	1.09	1.26	3.26	1.79	1.95	0.92	1	2.27	2.64	3.95	3.61	2.82
jgi.p|Scesp_1|1162524	2.6	3.87	2.64	2	1.46	1.39	1.92	1.29	1.21	1.53	0.66	1.83	1.81	1.07	1.9	6.55	7.07	6.18	1.96	2.01	1.78	1.67	1.33	1.86	0.33	1.47	1.48	1.79	1.02	0.44	0.91	0.6	2.55	2.6	3.92	3.35	1.81	1.67	1.7	1.18	0.49	2.31	1.73	1.29	0.55	0.86	0.96	0.5	0.57
jgi.p|Scesp_1|1162574	1.96	0.45	0.09	1.9	0.1	0.37	2.14	0.4	0.61	2.38	0.76	0.33	3	1.17	1.57	2.23	0.74	1.06	3.01	2.89	2.58	2.58	2.2	2.08	2.69	2.47	2.65	3.11	2.04	1.19	1.98	3.89	2.81	4.78	2.93	5.57	0.91	1.12	1.22	1.42	0.2	1.97	1.53	1.68	1.87	1.73	1.14	1.79	2.07
jgi.p|Scesp_1|1162755	1.75	1.94	0.92	6.79	8.41	8.95	8.03	8.02	5.19	5.24	2.54	2.82	2.29	1.57	3.01	1.08	0.66	0	0.5	0.52	0	2.4	0.51	0	5.4	2.12	4.55	7.06	7.9	7.14	0	0.43	0	0.61	0	0	0	0	0	0.42	1.06	1.24	2.73	2.77	6.46	6.3	6.55	4.27	0
jgi.p|Scesp_1|1162816	41.33	34.48	34.9	35.86	35.25	36.64	43.66	32.59	45.58	31.62	24.49	28.56	41.96	45.97	49.97	44.24	41.29	44.72	38.07	42.07	38.68	48.97	43.38	47.62	39.49	42.9	39.11	53.57	47.77	37.82	57.04	61.24	58.73	36.2	35.35	36.94	38.25	51.63	51.99	55	39.54	55.85	61.49	29.94	48.49	47.25	47.11	40.9	39.92
jgi.p|Scesp_1|1163089	0.74	0.64	0.58	0.83	0.74	0.71	0.87	0.71	0.6	0.84	1	0.69	0.62	0.61	0.77	0.56	0.51	0.61	0.44	0.53	0.47	0.56	0.88	0.6	0.32	0.75	0.97	0.57	0.8	0.89	0.48	0.75	0.96	0.48	0.5	0.43	0.48	0.59	1.15	0.52	0.78	0.52	0.51	0.44	0.78	0.51	0.5	0.68	0.63
jgi.p|Scesp_1|1163192	0	0	0	0.15	0	0	0	0	0	0	0	0	0	0	0.16	0	0.17	0.16	0.13	0	0	0	0	0.14	0	0	0.44	0	0.16	0.21	0.85	1.57	1.35	0.32	0	0.32	0	0	0	0	1.37	0.16	0	0	0.15	0.11	0	0.14	1.12
jgi.p|Scesp_1|1163250	3.46	2.71	3.32	22.18	21.79	40.78	24.17	38.77	31.2	16.27	22.29	19.73	9.25	21.53	19.82	2.14	0.87	0.83	0.33	0.17	0	5.74	11.16	12.66	17.59	34.17	32.22	72.48	96.5	77.9	4.98	6.71	6.46	0.2	0.53	0.2	0	0.49	0	7.38	17.44	15.14	34.39	50.88	38.32	63.1	97.69	91.78	23.32
jgi.p|Scesp_1|1163437	2.7	3.91	3.44	7.19	10.68	14.65	16.39	18.85	17.24	15.77	25.27	19.23	17.22	22.49	18.42	8.46	11.57	6.53	0.29	0	0	0.69	0.59	0.8	4.68	7.49	5.75	7.78	8.78	14.9	2.6	3.13	3.77	0.88	0.31	0	0	0	0.75	0.73	1.07	0.72	6.94	8.2	8.31	7.28	7.83	11.56	4.8
jgi.p|Scesp_1|1163440	0.66	0.54	1.24	1.53	2.77	2.35	1.93	4.09	3.5	3.7	3.32	3.41	2.32	3.88	4.47	3.05	2.36	1.98	0.11	0	0	0.14	0.12	0.13	0.81	1.9	1.66	1.3	1.23	2.14	1.01	0.54	1.47	0.14	0.24	0.14	0.22	0	0	0.19	0.12	0.7	1.11	1.71	1.45	2.36	2	3.72	1.25
jgi.p|Scesp_1|1163448	4	3.18	2.14	3.18	2.3	2.52	2.12	2.2	1.6	5.13	3.42	3.38	2.36	3.44	4.04	1.93	0.9	1.29	7.1	11.45	9.33	8.72	9.36	9.24	4.36	8.19	8.34	5.71	5.75	5.76	6.83	7.46	7.16	7.26	5.26	6.81	6.4	10.29	9.31	4.98	8.49	8.09	7.49	4.37	3.86	6.16	5.06	3	2.36
jgi.p|Scesp_1|1163698	4.42	4.14	4.07	3.72	3.44	3.76	3.27	5.04	3.48	4.76	4.13	4.71	5.4	4.64	3.96	6.42	6.33	5.5	2.32	2.94	3.09	4.08	3.04	3.48	4.6	4.41	3.3	1.83	2.4	3.3	2.78	4.16	4.51	2.4	2.85	2.52	1.71	2.8	1.43	2.18	2.09	2.72	2.52	3.34	3.22	1.98	1.85	1.99	2.29
jgi.p|Scesp_1|1163748	11.62	14.07	14.66	21.79	18.14	19.14	23.7	18.93	21.71	16.6	18.89	17.67	14.5	14.19	11.75	14.07	12.04	12.32	8.16	7.85	7.9	15.08	13.84	16.04	10.45	13.63	14.44	9.47	8.64	10.77	8.62	8.9	9.04	6.14	5.6	5.41	5.53	6.74	8.5	11.93	11.55	9.51	9.32	8.95	9.43	9.39	9.95	8.9	12.75
jgi.p|Scesp_1|1163870	22.14	20.43	21.79	19.7	20.44	19.56	21.2	20.27	19.66	24.06	24.98	22.62	25.49	29.37	23.42	25.91	25.96	22.5	20.16	17.75	20.92	16.9	16.13	17.79	18.42	18.37	18.1	16.01	16.17	13.77	13.77	14.23	14.56	14.82	16.61	14.55	14.19	13.72	15.7	20.78	13.32	14.99	14.54	17.85	15.81	13.16	12.44	11.95	14.54
jgi.p|Scesp_1|1164663	40.12	32.86	31.83	24.14	19.4	22.76	23.71	21.99	23.63	20.05	15.22	15.95	24.75	26.66	26.3	40.92	28.53	27.44	108.78	126.82	126.89	58.42	67.84	71.3	37.29	45.15	49.7	16.52	15.81	16.1	39.88	40.94	45.54	77.63	58.68	52.86	75.7	80.84	52	57.26	54.13	70.79	46.07	34.77	43.1	18.25	16.79	13.88	23.86
jgi.p|Scesp_1|1164727	0	0.36	0	0	0.42	0	0	0	0.97	0	0	0.26	0.43	0.39	0	0	0	0	0	0	0	0	0	0	0	0	0.43	0	0	0	0.61	0.49	0	0	0	0.46	0	0	0	0	0	0	0	0	0	0	0	0	0.92
jgi.p|Scesp_1|1164801	3.5	3.69	3.25	3.91	5.09	5.15	4.27	6.02	4.36	3.67	4.34	5.06	4.48	4.37	4.7	4.34	5.13	5.47	1.74	3.65	2.61	2.51	3.36	2.73	3.6	3.36	4.03	5.24	8.06	6.92	3.19	4.65	3.32	2.99	2.46	2.26	1.41	3	1.9	4.07	4.23	4.06	3.57	4.78	4.91	4.58	5.52	5.14	4.47
jgi.p|Scesp_1|1164844	3.2	2.84	3.85	5.04	3.93	5.06	4.02	3.68	6.86	2.57	4.66	4.89	3.43	3.66	3.14	3.25	2.26	3.28	2.43	1.97	2.51	4.05	3.92	4.19	3.36	4.51	4.63	6.94	7.2	4.85	2.97	3.78	3.33	1.78	1.31	2.06	1.74	2.49	0.83	3.66	4.31	4.43	5.43	5.64	5.24	5.24	4.71	4.28	4.31
jgi.p|Scesp_1|1164895	3.9	4.52	5.3	5.54	5.99	7.97	5.61	7.62	3.75	6.99	9.96	8.78	6.12	6.05	7.5	7.73	7.89	7.82	3.36	7.35	6.87	8.55	8	8.43	8.81	8.71	8.86	9.99	15.42	11.3	11.28	9.26	8.72	6.51	8.43	6.64	6.06	3.34	2.91	4.51	12.02	4.42	8.03	14.18	10.98	10.09	11.66	12.11	10.14
jgi.p|Scesp_1|1164984	7.05	6.78	8.66	7.65	6.7	8.52	6.99	6.19	7.63	8.29	8.12	8.05	6.74	6.87	6.85	6.31	7.03	6.17	6.55	6.07	4.63	5.56	5.56	5.75	8.67	5.5	5.48	3.17	3.65	3.72	1.79	2.58	2.33	5.64	5.42	5.37	1.52	3.76	2.37	3.28	5.43	3.03	3.21	3.64	2.68	2.13	2.46	2	1.23
jgi.p|Scesp_1|1165009	95.65	83.85	92.61	100.71	117.65	117.99	111.56	124.6	127.35	119.49	116.25	125.56	124.96	116.8	109.76	97.83	98.17	88.75	80.35	83.42	72.31	73.9	67.01	80.65	96.39	80.91	70.55	49.58	53.78	53.27	37	38.43	31.67	86.1	63.27	71.63	15.84	16.29	11.96	20.91	23.69	43.6	39.47	51.89	46.01	32.04	34.25	31.66	22.12
jgi.p|Scesp_1|1165104	0	0	0.6	0	0	0	0	0	0	0	0	0	0	0	0	0	0	0.41	0	0	0	0	0	0	0	0	0	0	0	0	0	0	0	0	0	0	0	0	0	0	0	0	0	0	0	0	0	0	0
jgi.p|Scesp_1|1165258	2.53	3.52	2.84	6.56	5.12	5.15	6.03	5.05	5.72	4.75	4.64	3.87	4.7	3.48	3.72	4.19	2.64	2.33	1.4	2.63	2.3	5.67	5.72	6.29	4.27	5.16	7.92	4.96	6.86	4.66	2.97	3.92	3.84	2.35	2.09	1.92	1.51	2.09	1.21	4.18	6.96	3.17	6.76	7.28	4.73	5.52	5.93	5.45	4.19
jgi.p|Scesp_1|1165291	5.84	6.53	7.79	13.86	19.62	16.41	21.5	18.45	19.46	16.09	19.84	14.8	11.75	12.55	9.93	7.32	8.21	4.39	3.02	8	5.85	8.11	14.63	18.1	15.89	15.08	16.49	16.68	15.5	15.87	10.22	13.22	13.06	5.79	6.22	5.9	0.97	3	2.61	7.82	12.7	10.87	15.57	17.66	14.1	15.75	10.29	12.01	17.24
jgi.p|Scesp_1|1167369	19.92	18.08	17.42	13.54	9.99	10.56	9.52	6.84	6.71	9.93	6.5	6.8	13.67	10.13	10.19	18.1	14.37	17.68	12.29	12.18	11.9	8.41	7.9	10.52	5.91	5.81	6.39	1.98	1.63	2.2	8.88	8.75	10.47	8.03	8.41	7.94	12.28	13.2	12.23	8.63	8.19	10.62	8.5	5.41	6.65	3.28	2.21	1.56	3.16
jgi.p|Scesp_1|1167412	37.72	27.31	35.06	22.35	26.71	18.7	21.57	16.44	19.93	22.52	21.69	19.44	31.99	26.22	19.24	38.77	39.93	36.61	29.34	23.61	32.35	15.44	14.48	16.07	16.55	16.59	18.9	5.23	3.43	4.48	23.33	17.94	18.02	19.48	17.98	20.65	45.77	21.65	27.03	53.51	40.17	22.59	9.94	9.99	13.63	7.37	5.28	5.02	5.79
jgi.p|Scesp_1|1167648	2.56	1.27	0.6	1.49	0.49	0.87	0.75	1.17	1.14	1.64	1.34	0.93	2.26	2.29	2.63	1.9	4.89	2.75	0.88	0.68	2.1	1.05	0.22	1.22	3.41	1.39	1.49	2.81	0.53	1.39	2.33	1.23	2	2.13	0.71	0.54	1.7	3.29	2.86	2.03	1.39	3.26	0.48	1.52	0.77	0.74	1.43	0.7	0.81
jgi.p|Scesp_1|1167839	0	0	0	0	0	0	0	0	0	0	0	0	0	0	0	0	0	0	0	0	0	0	0	0	0	0	0	0	0	0	0	0	0	0	0	0	0	0	0	0	0	0	0	0	0	0	0	0	0
jgi.p|Scesp_1|1167908	6.88	4.41	5.73	4.81	3.06	3.2	3.34	2.73	2.44	2.36	3.15	2.57	3.41	3.68	4.17	3.49	1.99	1.68	6.17	8.14	9.69	4.96	5.49	5.41	3.28	3.6	3.45	1.09	1.85	1.45	3.03	2.4	1.75	4.22	4.07	3.55	6.26	4.74	9.04	5.03	3.09	5.43	4.05	2.27	2.5	1.48	0.91	0.97	1.72
jgi.p|Scesp_1|1168019	0	0	0	0	0	0	0	0	0	0	0	0	0	0	0	0	0	0	0	0	0	0	0	0	0	0	0	0	0	0	0	0	0	0	0	0	0	0	0	0	0	0	0	0	0	0	0	0	0
jgi.p|Scesp_1|1168336	1.38	1.15	0.81	0.75	0.83	1.62	1.02	0.87	0.19	0.78	1.05	0.63	0.76	1.01	0.36	0.72	0.68	0.56	0.22	0.15	0.47	1.07	1.14	1.9	0.53	0.86	1.26	0.47	0.18	0.23	0.12	0.16	0.29	0.45	0.32	0.64	0.29	0.44	0.19	1.06	0.86	1.75	0.57	1.03	0.78	0.81	0.69	0.47	0.18
jgi.p|Scesp_1|1168536	2.73	2.92	3.03	4.62	2.73	3.58	4.13	3.43	2.78	4.37	3.27	2.54	1.45	2.34	3.16	2.85	1.28	3.05	1.37	1.1	1.34	1.64	2.6	2.93	1.98	2.57	1.99	0.87	1.77	1.54	0.87	1.26	0.76	2.37	1.26	1.45	1.14	1.75	0.51	2.38	2.27	3.02	2.23	2.83	2.4	3.1	1.27	1.14	1.32
jgi.p|Scesp_1|1168827	0.53	0.94	1.36	1.83	1.45	1.86	2.07	1.66	0.75	1.06	1.78	2.05	1.56	1.76	1.71	0.84	0.51	0.73	0.2	1.27	0.55	1.16	1.73	1.37	1.47	1.78	1.32	2.57	4.01	4.41	2.01	3.28	3.46	0.79	0.49	0.24	1.13	0.97	0.84	1.09	0.96	1.93	1.13	2.51	1.44	2.93	4.35	3.38	2.94
jgi.p|Scesp_1|1168838	3.79	3.62	3.43	3.9	3.2	5.18	3.95	4.95	3.19	4.12	5.6	4.78	2.71	2.67	3.55	2.99	4.78	3.83	3.37	2.03	2.62	3.66	3.33	2.08	3.66	4.37	5.93	2.02	1.67	2.5	3.06	3.75	2.31	3.35	3.72	2.44	3.45	2.36	2.57	1.75	3.12	2.81	2.79	3.95	3.47	2.81	2.76	1.57	2.79
jgi.p|Scesp_1|1168900	0.26	0.6	0.52	0.32	0.25	0.62	0.32	0.48	0.74	0.76	0.86	0.88	0.06	0.12	0.14	0	0.45	0.07	0.74	1.34	0.78	1.02	1.69	0.82	0.61	1.26	0.71	0.8	1.52	1.71	0.93	1.01	1.26	0.55	0.55	0.28	0.88	0.68	0.44	1.05	1.14	0.7	1.24	0.47	1.07	1.19	1.33	0.97	0.91
jgi.p|Scesp_1|1169080	1.3	2.51	3.31	2.2	1.45	2.03	2.98	2.58	3.49	2.22	1.79	1.57	2.98	3.78	3.9	3.22	3.29	3.14	2.24	3.82	3.06	3.67	5.99	3.2	2.45	3.14	3.16	1.66	1.8	2.06	3.18	3.33	3.03	3.39	3.11	5.07	7.4	8.63	9.69	7.52	4.32	5.53	4.46	2.31	4.03	2.8	1.3	2.57	2.51
jgi.p|Scesp_1|1169431	0.29	2.14	4.06	3.62	1.93	4.65	1.98	1.84	1.28	2.58	2	2.95	2.82	1.29	0.3	1.87	1.29	1.24	1.49	2.54	1.83	2.66	3.03	2.47	2.66	1.56	1.12	0.63	1.8	1.56	0.81	1.92	1.61	0.9	0.53	0.92	0.48	0	2.57	0.42	1.3	2.45	0.54	2.05	0.58	0.41	1.15	1.58	0.61
jgi.p|Scesp_1|1169463	4.9	3.88	3.85	5.6	10.36	5.47	7.17	6.99	8.23	5.72	6.74	7.03	3.85	4	3.71	1.62	2.57	2.93	4.04	4.91	4.57	5.83	6.51	5.09	6.38	4.25	5.3	3.23	5.44	4.44	2.82	3.48	2.32	2.73	3.03	2.43	4.36	3.64	3.17	6.23	5.14	6.95	6.42	3.88	4.17	3.21	2.36	2.49	2.99
jgi.p|Scesp_1|1169513	1.91	1.63	1.81	2.23	2.33	1.96	1.74	1.45	1.9	1.43	0.97	1.43	0.84	0.94	1.15	1.16	0.89	0.78	1.19	0.99	0.78	1.55	1.85	1.63	1.15	1.73	1.41	1.81	1.3	2.41	1.15	1.15	1.03	0.82	0.79	1.05	0.44	0.51	0.59	2.19	0.95	1.82	1.41	2.34	1.65	1.56	1.47	1.08	1.46
jgi.p|Scesp_1|1169524	8.53	7.6	9.01	10.5	8.1	7.81	10.39	8.63	8.19	9.17	9.52	8.81	8.7	7.82	10.37	7.24	6.36	5.9	2.81	4.43	3.32	5.55	5.69	6.46	5.59	8.5	6.92	5.36	6.46	6.05	4.14	3.77	4.65	5.23	3.25	3.56	2.21	3.52	3.26	3.87	5.83	5.88	8.98	8.69	7.03	5.82	6.14	6.7	2.39
jgi.p|Scesp_1|1169630	30.68	19.07	16.76	16.19	22.35	25.42	22.31	23.58	23.12	27.02	28.15	25.94	26.34	24.76	26.25	27.47	28.64	26.2	35.4	35.08	31.18	28.72	26.24	33.44	46.41	31.27	33.33	41.51	30.5	45.4	28.56	26.94	31.86	15.42	17.5	16.61	42.9	33.79	52.7	200.7	94.59	50.69	36.65	45.15	43.81	32.11	36.85	49.81	35.8
jgi.p|Scesp_1|1170467	5.59	4.63	3.99	1.97	6.34	3.89	2.99	3.72	3.95	2.6	4.42	4.29	2.49	6.82	5.23	3.77	7.99	10.92	2.63	1.35	3.24	0	0.89	1.45	1.56	2.76	1.98	2.79	3.7	4.14	4.27	5.66	5.11	1.59	4.7	1.08	5.08	2.61	4.55	3.31	8.29	1.62	3.33	1.2	1.53	3.65	3.66	7.43	7.5
jgi.p|Scesp_1|1170530	5.99	6.28	5.27	6.74	4.45	6.74	6.12	6.33	6.71	6.06	6.35	5.86	4.12	5.32	5.62	4.66	4.72	5.09	3.5	3.75	2.73	5.61	6.03	6.31	4.27	5.47	5.41	5.46	6.53	3.81	4.09	3.62	3.4	4.23	4.92	4.83	4.43	4.47	3.67	3.49	3.85	4.62	6.87	4.12	5.83	6.56	4.37	4.02	4.43
jgi.p|Scesp_1|1170573	10.44	17.49	13.71	14.45	15.55	13.61	12.55	13.47	13.02	18.84	18.75	22.37	16.73	16.22	12.74	14.65	13.18	12.6	8.45	7.91	6.79	13.59	12.93	13.82	12.69	12.36	14.32	13.11	11.53	8.11	11.19	10.12	11.44	9.78	12.44	8.84	10.3	14.79	10.97	15.88	14.1	11.56	10.97	9.6	10.29	9.96	8.19	11.1	10.56
jgi.p|Scesp_1|1170686	2.36	4.05	5.03	10.95	10.2	11.34	13.41	12.36	14.05	17.29	16.01	13.84	10.1	11.02	15.64	2.66	5.31	3.63	0.73	1.64	0.92	4.16	5.78	5.15	6.76	9.78	9.69	11.67	12.29	11.46	2.36	3.32	4.53	0.88	1.41	0.36	0.84	0	0	5.12	3.97	5.2	14.52	12.6	11.37	12.86	14.86	16.49	9.96
jgi.p|Scesp_1|1170798	8.72	12.19	14.66	13.95	15.24	13.72	12	10.27	10.2	9.97	10.44	8.83	8.48	11.22	10.51	9.25	9.19	9.87	7.71	12.65	9.5	12.73	15.74	15	10.31	11	13.11	11.11	9.64	9.52	7.41	8.96	7.84	13.39	13.99	12.42	8.95	15.01	8.36	9.01	12.63	13.66	11.73	7.02	10.1	8.68	8.85	8.75	8.04
jgi.p|Scesp_1|1170910	1.28	1.59	1.77	1.12	0.95	1.33	1.08	0.64	1.22	1.11	1.41	0.94	1.02	1.04	2.27	1.18	0.98	0.81	3.55	4.2	3.33	3.46	4.79	3.48	1.73	1.89	2.65	2.1	2.47	1.81	2.6	2.6	2.53	1.93	2.79	2.04	5.02	7.75	5.45	3.9	6.04	4.99	4.61	2.89	3.15	4.17	3.06	3.02	4.34
jgi.p|Scesp_1|1173597	1.81	1.72	2.24	1.51	1	0.66	1.27	1.42	1.15	1.66	1.35	1.25	1.27	2.55	1.34	0.48	1.17	2.23	2.01	1.6	1.18	1.33	2.05	1.73	2.4	2.82	3.03	3.42	5.66	2.82	1.63	2.12	2.03	1.08	0.96	1.93	2.16	0	0	1.31	4.23	0.55	1.7	5.22	1.56	2.8	3.11	2.84	3.82
jgi.p|Scesp_1|1173599	1.32	0.55	0.52	0.64	0	0.28	0.32	0	0.37	0.42	0.86	0.79	0.97	0	0.34	0.61	0	1.42	0.85	0	0.3	0.68	1.16	1.57	1.35	1.19	1.28	2.17	2.06	3.13	1.38	1.22	0	1.37	0.92	0	0	1.69	0	3.57	0.3	2.1	0.31	1.17	2.98	1.18	1.58	2.11	1.74
jgi.p|Scesp_1|1173604	0	0.64	0.3	0.75	0.37	0	0	0	0	1.49	0	0.23	0	0.69	0.4	0	0	0.42	0	0	1.06	0.4	0.68	0.74	0.4	0.7	1.13	0.85	0.4	0.53	0	0.43	0.43	0.4	1.08	0.41	0.65	0	0	0.84	0	0.41	2.54	0.46	0	0.56	0.93	0.71	0.82
jgi.p|Scesp_1|1173664	0.12	0.08	0.03	0.06	0.06	0.02	0.08	0.04	0.02	0.07	0.02	0.08	0.02	0.03	0.06	0	0.04	0.02	0.05	0.05	0	0.04	0.09	0.06	0	0.05	0.08	0.04	0.04	0.03	0.03	0.04	0.07	0.02	0.07	0.04	0	0.1	0	0.03	0	0.1	0.07	0.02	0.08	0.03	0.03	0.04	0.04
jgi.p|Scesp_1|1174552	0.5	0.68	0.83	3.13	3.47	6.91	4.18	6.85	7.64	5.23	8.25	7.64	5.46	7.68	12.64	1.12	1.36	1.33	0.31	0.22	0.16	4.12	7.08	8.8	12.06	20.73	17.95	30.46	49.64	49.54	5.01	10.21	10.83	0.33	0.23	0.23	0.3	0.27	0.56	3.87	5.85	8.11	19.08	20.44	13.63	29.18	43.74	32.12	10.99
jgi.p|Scesp_1|1174692	38.15	60.84	66.15	32.47	43.82	49.19	28.23	29.67	34.17	37.82	41.94	47.84	38.05	53.96	64.56	34.38	43.45	50.01	27.91	27.84	34.74	29.7	32.98	40.32	46.49	41.25	38.96	38.46	42.55	35.85	27.14	32.77	30.63	42.64	44.02	38.59	19.8	42.43	24.9	22.53	34.12	26.21	24.46	26.7	25.54	29.23	35.35	32.8	27.82
jgi.p|Scesp_1|1174708	7.79	9.91	8.38	11.52	9.22	13.1	9.69	10.46	12.61	9.38	8.02	9	7.78	8.18	7.54	10.73	8	8.66	4.75	4.81	4.89	6.77	9.68	9.42	9.24	11.26	9.81	8.71	12.23	11.68	6.21	6.71	5.86	5.25	4.29	4.5	4.93	3.97	1.5	5.34	4.14	8.65	10.18	6.77	7.91	9.18	12	8.78	7.08
jgi.p|Scesp_1|1174816	0	1.78	0.84	0.52	0	0.91	0	0	0.59	0	0	0	0.53	0	1.66	0	0.6	0	0	0.47	0.98	0	0	0.51	0	0	1.04	1.76	0	0	3.75	0.2	0	0	0.5	0.57	0	0	0	0.39	0	0.57	0	0	1.08	0.77	0	0.98	0
jgi.p|Scesp_1|1174851	10.67	8.69	7.64	5.44	4.67	3.83	8.45	6.35	7.9	4.08	3.75	3.84	7.17	8.21	7.52	18.09	17.89	16.91	8.87	8.6	8.7	5.2	6.25	5.36	7.88	5.94	4.74	12.96	11.11	8.65	22.28	19.46	14.66	10.93	15.61	14.74	4.37	4.33	2.09	40.9	17.48	5.58	5.08	3.55	6.22	5.39	4.35	5.65	13.82
jgi.p|Scesp_1|1175084	7.38	7.67	7.62	16.99	16.21	18.9	20.45	20.27	23.72	17.16	20.12	19.17	12.19	15.76	17.14	9.44	9.24	8	5.91	6.52	4.77	10.51	12.29	13.83	11.36	18.35	17.26	37.95	54.34	39.74	7.93	9.61	12.52	4.86	4.26	4.41	6.9	7.32	10.13	11.8	12.44	8.4	16.17	23.64	15.49	31.74	46.75	42.76	14.32
jgi.p|Scesp_1|1175149	21.45	22.65	20.54	13.97	22.69	17.08	14.83	19.54	21.01	25.12	28.33	24.98	18.56	20.34	18.18	10.92	15.43	15.37	20.07	26.79	31.3	20.75	19.56	21.12	18.48	15.67	18.3	12.67	12.72	13.95	14.29	11.34	9.93	25.25	36.96	34.36	12.11	16.01	24.25	18.52	17.14	24.41	11.44	13.4	9.98	9.87	8.31	10.43	7.78
jgi.p|Scesp_1|1175253	13.3	11.02	10.73	8.1	10.57	5.17	14.17	8.7	10.55	12.17	17.2	11.46	10.07	16.66	11.35	11.99	9.39	8.98	16.36	15.43	21.79	12.5	9.68	10.14	12.09	15.49	13.31	10.85	14.62	11.87	17.02	14.52	18.27	9.11	13.02	11.72	10.13	8.79	9.35	12.36	11.02	14.14	15.64	19.82	12.61	11.75	19.77	15.62	12.81
jgi.p|Scesp_1|1175355	2.26	2.87	3.19	2.04	2.31	2.31	1.92	2.62	1	2.12	3.15	2.36	2.81	3.78	2.02	4.9	5.08	3.08	3.24	2.93	2.74	3.56	2.38	2.3	3.09	2.05	2.2	2.81	3.61	4.3	3.06	2.46	2.7	3.3	4.05	2.56	1.76	0.77	1.69	3.6	1.5	2.08	3.67	2.68	1.67	2.71	3.02	2.89	2.38
jgi.p|Scesp_1|1175498	0	0	0	0	0	0	0	0	0.13	0	0	0	0	0	0.12	0	0	0	0	0	0	0	0	0	0	0	0	0.13	0	0	0.58	1.01	0.93	0	0	0.13	0	0	0	0	0	0.13	0	0	0	0.09	0.09	0.11	1
jgi.p|Scesp_1|1175528	68.33	74.71	82.26	68.56	65.39	74.48	74.87	84.25	107.16	68.98	97.71	91.55	87.27	90.73	87.21	53.6	56.17	57.66	54.65	69.71	53.86	97.5	85.69	78.01	70.37	76.69	80.21	72.12	68.97	51.82	47.82	47.31	46.76	48.91	56.86	49.04	67.97	68.68	103.11	99.43	131.81	50.98	63.17	77.64	67.5	51.77	50.47	48.64	59.55
jgi.p|Scesp_1|1175685	2.79	2.31	2.55	3.45	1.49	3.82	1.22	2.55	1.89	2.58	1.62	2.62	0.91	2.77	3.19	2.88	1.57	1.33	2.27	4.92	2.4	2.71	5.31	5.17	2.7	4.63	2.26	3.06	3.55	3.58	1.95	2.64	2.94	3.71	3.87	5.44	2.32	2.79	4.5	4.59	3.65	6.26	4.78	2.75	2.65	6.68	4.71	3.82	2.78
jgi.p|Scesp_1|1175694	0.26	1.02	0.92	0.75	1.18	0.66	0.57	0.71	0.65	0.83	0.57	0.55	0.45	0.81	0.47	0.78	0.51	1.19	0.67	0.92	1.06	1	1.26	1.98	0.53	0.94	0.82	0.36	1.42	1.41	1	1.06	1.67	1.62	1.56	1.17	0.76	2.84	0.58	0.75	0.18	2.07	0.73	0.85	0.65	1.31	1.82	1.36	0.68
jgi.p|Scesp_1|1175858	1.85	2.26	2.29	1.13	2.15	1.58	2.58	1.25	2.49	3.12	3.31	3.47	3.15	3.23	3.71	2.53	2.41	1.78	0.42	1.12	0.8	2.1	1.11	1.58	1	1.5	1.23	1.93	2.33	2.91	3	1.95	1.63	0.91	1.17	1.04	0.81	0	1.09	0.85	0.62	1.76	1.55	1.16	1.47	1.96	3.67	2.23	1.95
jgi.p|Scesp_1|1175909	0	0.6	0.38	0.7	0.23	0.2	0.94	0.66	0.53	0.62	1.26	0.87	1.18	1.07	1.73	0.67	1.62	0.26	0	1.06	0.44	0	0.42	0.69	1.23	0.65	0.23	2.11	1	1.63	0.67	1.6	0.81	0.5	0.44	0.26	0	0	0	0.69	0	0.77	0	0.85	0.48	0.69	0.77	1.98	0.51
jgi.p|Scesp_1|1175938	4.3	4.28	3.38	5.42	2.07	2.93	3.38	2.37	5.74	4.41	3.37	1.82	2.96	3.08	4.88	4.8	2.9	2.78	3.34	1.52	1.57	2.21	4.16	2.46	3.09	4.68	2.51	0.47	3.14	1.17	2.41	1.6	2.41	0.9	3.19	4.58	3.59	1.11	1.93	3.11	4.29	2.75	2.82	3.57	3.9	4.64	5.52	2.75	1.36
jgi.p|Scesp_1|1175991	8.18	7.01	6.13	6.3	6.16	5.54	3.65	4.85	3.72	4.76	5.59	4.94	4.01	6.07	7.38	3.54	3.76	3.1	8.73	9.44	7.11	6.12	5.64	6.21	4.11	5.31	5.52	2.04	1.93	2.78	2.6	2.62	2.5	8.53	6.72	7.32	3.87	7.65	6.66	3.43	2.7	4.85	3.22	2.76	2.06	1.47	0.37	1.44	1.96
jgi.p|Scesp_1|1176047	2.74	1.09	1.19	3.15	0.63	1.17	2.04	0.98	0.68	1.89	1.41	2.05	3.74	3.45	3.08	0.94	1.08	0.93	4.15	4.8	5.96	3.65	3.48	2.66	1.62	1.7	1.53	3.57	2.8	1.1	3.2	3.24	2.5	1.69	1.93	1.78	3.64	6.65	9.31	1.54	1.75	2.27	0.38	0.84	1.38	1.68	1.38	1.81	1.5
jgi.p|Scesp_1|1176070	1.66	1.73	2.03	1.61	2.71	2.51	2.23	2.65	1.77	3.15	2.73	2.82	2.59	1.87	2.09	1.48	1.24	1.39	2.01	1.36	2.01	1.64	2.32	2.17	2.33	2.89	2.03	2.23	2.49	2.59	1.81	2.01	2.13	1.09	1.08	1.37	0.92	0.95	1.65	1.38	2.62	1.76	2.01	2.19	2.35	1.77	1.72	2.47	2.33
jgi.p|Scesp_1|1176162	24.42	18.5	17.52	15.55	20.76	19.01	14.38	4.47	17.05	12.52	16.41	19.36	18.49	20.61	20.13	23.98	22.75	15	9.62	9.24	7.63	4.3	9.2	8.65	5.73	9.48	18.34	6.9	4.36	16.12	6.35	8.29	5.46	10.19	6.46	2.23	3.49	5.38	7.8	9.59	3.79	5.94	10.45	17.38	22.46	8.53	10.06	7.65	7.35
jgi.p|Scesp_1|1176177	56.71	37.06	37.91	39.46	51.74	43.85	46.64	49.37	49.68	49.62	58.08	54.2	58	64.69	55.13	40.42	49.38	49.79	40.59	46.91	48.37	40.64	36.15	46.47	50.03	44.14	48.59	39.91	37.39	45.03	43.88	42.09	24.56	39.97	36.24	26.77	27.28	14.37	28.58	35.53	27.15	50.97	36.99	45.93	50.61	43.07	43.49	40.87	54.72
jgi.p|Scesp_1|117781	5.22	5.77	6.49	4.11	4.07	6.58	6.41	7.08	8.1	8.64	7.3	6.7	6.3	6.43	6.17	9.9	9.05	10.17	3.66	3.56	2.97	3.47	3.16	2.8	4.13	4.24	3.71	3.23	2.83	3.4	4.95	5.29	3.29	3.86	3.73	5.79	2.36	6.15	4.62	6.37	5.62	3.59	3.36	2.97	2.85	3.68	1.57	2.19	1.95
jgi.p|Scesp_1|117893	0	0	0	0	0	0	0	0	0	0	0	0	0	0	0	0	0	0	0	0	0	0	0	0	0	0	0	0	0	0	0	0	0	0	0	0	0	0	0	0	0	0	0	0	0	0	0	0	0
jgi.p|Scesp_1|117928	6.05	8.59	4.97	6.69	3.59	8.82	7.63	6.59	4.48	8.48	6.02	6.6	10.45	9.28	10.68	8.56	7.77	4.95	8.93	6.87	4.98	5.62	5.57	8.51	3.84	4.96	6.17	1.9	5.09	2.74	4.84	8.87	7.73	9.01	7.73	7.66	5.76	9.62	12.88	3.33	3.65	5.51	6.47	3.07	4.92	6.42	5.3	4.74	4.25
jgi.p|Scesp_1|1179695	2.06	2.37	1.62	1.21	1.89	1.68	1.76	1.72	1.29	1.61	1.4	1.73	1.58	2.08	2.4	1.08	0.81	1.35	2.24	3.32	1.96	1.1	1.73	1.54	1.01	1.87	1.39	1.38	2.89	1.09	1	1.36	1.8	2.71	2.16	1.81	2.24	2.53	2.4	2.33	1.87	2.19	2.01	2.34	1.71	1.87	1.58	1.88	2.55
jgi.p|Scesp_1|1180007	13.26	14.53	13.67	12.09	11.11	10.52	9.82	9.06	8.74	13.39	10.48	10.58	16.88	15.09	12.28	14.3	12.89	14.13	11.33	14.69	16.68	11.32	12.05	11.79	6.93	9.16	10.5	6.42	5.85	4.73	8.18	10.64	8.93	11.72	11.66	10.28	10.86	8.09	11.57	9.84	7.95	10.88	7.99	7.2	7.35	5.01	5.13	5.34	7.94
jgi.p|Scesp_1|1180017	4.99	10.11	10.01	12.36	6.92	11.33	10.89	8.13	6.78	12.79	7.73	7.03	9.25	3.97	8.57	8.76	5.61	9.54	23.42	29.89	22.23	37.07	31.69	29.1	36.46	33.67	28.08	28.02	28.86	27.13	18.25	11.53	11.79	22.56	20.55	31.28	11.09	14.26	12.41	30.49	14.58	43.07	35.29	17.76	31.25	28.32	20.43	12.67	15.79
jgi.p|Scesp_1|1180195	4.82	3.74	3.07	2.62	5.2	6.66	1.48	3.86	2.67	5.01	2.62	1.82	2.36	4.31	2.79	2.79	4.4	0.97	0	2.39	2.19	0.93	0.79	3.16	2.47	4.91	7.03	7.27	11.9	6.13	1.69	3.24	2.69	0.63	1.11	0.32	0	0	0	1.96	3	4.16	6.48	3.93	4.84	7.79	11.81	9.08	2.54
jgi.p|Scesp_1|1180198	11.73	11.94	15.26	10.39	12.23	14.84	5.59	15.04	16.01	4.72	17.23	12.54	11.51	9.6	10.02	12.14	8.29	8.65	3.18	2.37	4.27	3.79	5.6	12.79	9.98	16.7	19.58	38.28	42.9	44.63	8.92	13.19	13.5	1.75	3.42	1.78	4.47	6.03	8.25	5.82	9.42	11.05	19.13	17.89	11.46	23.62	38.92	35.84	13.43
jgi.p|Scesp_1|1180251	3.4	2.81	2.86	2.59	6.29	3.72	3.1	2.89	3.23	5.28	5.07	5.56	5.48	4.78	4.5	4.28	2.73	3.65	1.88	2.36	1.77	2.24	3.2	1.85	2.49	3.3	1.89	3.2	4.54	4.28	1.53	2.34	1.63	1.01	1.12	1.29	0	1.87	1.63	19.3	3.96	2.32	2.95	5.47	3.9	2.62	3.89	7.31	4.35
jgi.p|Scesp_1|1180498	1.12	0.98	2.01	2.6	1.56	2.71	1.47	1.49	1.87	3.04	2.18	2.04	1.96	3.13	2.38	1.74	2.81	1.95	1.29	1.05	1.14	1.28	1.65	1.19	1.28	1.7	2.01	1.1	1.5	1.87	2.14	2.18	1.96	1.43	1.56	1	1.98	0.64	0.84	1.81	2.04	0.73	1.46	1.11	1.13	1.62	1.45	1.66	0.72
jgi.p|Scesp_1|1180616	3.98	2.01	2.51	4.07	2.97	5.26	2.93	4.65	3.19	3.4	3.94	3.26	3.47	2.47	2.16	1.33	2.61	2.26	0.57	0.78	0.5	2.5	2.43	2.32	2.04	2.4	1.08	1.94	3.45	3.75	0.93	1.39	1.61	1.15	1.02	1.76	0.18	1.42	0	1.52	2.9	2.7	2.89	1.31	0.89	3.18	2.74	2.12	0.81
jgi.p|Scesp_1|1180617	8.21	7.15	11.46	13.07	20.03	16.34	17.07	18.47	21.01	16.4	20.23	17.79	15.56	14.69	13.76	7.88	6.26	7.03	2.76	3.69	3.42	12.16	14.55	11.41	12.86	15.25	16.66	22	26.34	19.47	4.38	6.81	6.07	3.19	3.48	3.85	1.62	2.15	0.31	17.01	20.3	9.32	11.98	25.4	19.17	14.61	25.29	22.63	6.45
jgi.p|Scesp_1|1180631	5.47	4.37	7.16	3.14	4.48	4.83	4.58	5.94	3.6	5.19	6.89	6.48	6.57	5.99	4.39	4.14	8.43	7.19	4.89	6.45	7.01	4.58	4.99	5.8	6.24	4.78	6.31	6.01	7.8	3.58	5.39	8.2	5.89	9.09	10.33	6.04	2.36	3.13	2.27	5.43	2.02	6.68	3.22	4.33	6.12	5.39	6.01	4.63	4.49
jgi.p|Scesp_1|118068	0	0	0	0	0	0	0.38	0	0	0	0	0.24	0	0	0.4	0	0	0	0.34	0	0	0	0	0	0.81	0	0.76	0.43	0	0.53	0.55	0.73	0	0.82	0	0	0	0	0	0	0	0	0	0.47	0.39	0.56	0.31	0	0.83
jgi.p|Scesp_1|1180900	36.6	40.85	42.2	33.28	35.13	33.06	33.72	32.84	35.67	26.79	33.83	28.84	30.05	38.77	40.02	25.66	45.34	31.31	39.25	46.18	46.25	45.3	35.45	39.18	32.21	33.83	42.9	27.89	34.97	33.49	50.71	52.67	45.94	51.4	47.04	34.17	74.67	47.99	66.83	54.56	41.97	69.11	78.27	58.45	66.87	42.97	26.32	54.6	48.81
jgi.p|Scesp_1|1180913	10.27	9.01	11	9.48	6.84	9.98	6.05	7.53	9.4	8.36	6.95	5.83	5.22	6.6	9.71	7.63	7.61	9.61	10.31	16.22	8.14	14.29	12.22	12.56	8.94	11.61	8.82	9.16	9.05	10.18	10.4	12.78	16.76	17.77	16.01	12.6	29	34.79	32.71	23.69	25.41	20.44	23.18	12.18	15.56	18.51	8.23	12.48	22.04
jgi.p|Scesp_1|1181123	0.73	0	0.29	0	0	0	0	0	0	0.23	0.16	0	0.18	0.65	0	0.17	0.82	0.2	0.79	0.48	0.83	1.13	0.64	0.7	0.94	0	0.71	0.6	0.57	0.25	0.51	0.81	0.82	1.33	0.51	1.36	0.61	0.94	1.22	1.32	0.5	1.16	1.02	0.65	0.73	1.31	0.44	0.67	0.96
jgi.p|Scesp_1|1181146	4.64	5.74	5.53	5.93	7.36	9.42	6.85	9.11	9.54	7.84	10.66	8.31	6.79	9.35	9.49	2.53	2.85	3.39	5.91	6.55	8.27	12.9	14.67	15.5	16.82	17.25	17.33	13.78	14.86	15.7	7.83	7.55	10.44	6.32	8.7	5.46	3.3	4.61	2.63	14.89	15.46	12.75	13.07	18.1	16.29	12	13.21	13.61	9.12
jgi.p|Scesp_1|1181236	25.83	37.95	33.44	9.86	15.29	10.06	10.65	9.78	14.42	29.47	32.83	36.71	27.03	28.7	28.69	28.87	40.1	45.22	28.95	31.6	31.57	19.87	20.92	18.75	18.2	16.57	20.23	12.89	9.7	9.78	51.55	46.44	40.07	44.35	54.32	54.35	83.22	73.11	82	30.04	38.39	23.34	28.43	26.88	23.32	20.85	13.19	14.25	42.02
jgi.p|Scesp_1|1181402	0.31	0.52	0.49	0.61	0.6	0.27	0.93	0.29	0.7	2.01	0.27	0.57	1.23	0.28	0.65	0.58	1.06	0.68	0.81	2.5	0.86	1.94	3.04	1.2	0.97	0.57	3.06	2.42	1.96	0.85	2.64	1.87	2.81	1.31	3.79	3.01	0	1.62	1.41	2.05	0	1.67	2.35	1.49	0.95	1.81	1.76	1.15	1.99
jgi.p|Scesp_1|1181632	1.47	1.46	2.02	5.22	6.13	6.29	4.26	5.1	5.6	4.51	4.9	4.85	3.22	3.15	2.78	1.03	0.92	0.76	0.3	0.57	0.48	3.98	4.02	5.26	4.27	4.78	5.94	6.37	8.17	6.21	0.94	1.22	1.05	0.06	0.27	0.19	0.29	0	0.13	3.1	4.89	5.3	7.41	5.42	5.37	4.89	6.53	6.16	2.97
jgi.p|Scesp_1|1181744	16.35	16.13	17.84	8.14	8.22	7.16	11.46	8.56	13.66	16.76	14.24	13.43	14.67	14.49	18.77	22.12	23.8	23.26	16.63	15.26	16.02	14.57	16.56	10.1	14.07	13.12	13.34	12.65	6.8	10.15	19.51	23.86	23.68	19.64	23.07	17.39	9.86	20.01	18.46	18.81	10.3	11.26	9.32	10.89	10.49	8.73	6.73	9.25	10.83
jgi.p|Scesp_1|1181779	7.15	9.71	8.7	4.72	4.87	5.29	4.99	5.7	5.53	7.17	8.4	7.88	5.19	7.98	7.69	9.05	6.29	10.25	9.73	7.69	9.06	7.57	10.48	9.39	8.62	9.95	8.27	8.2	11.54	8.59	10.16	11.31	12.06	8.86	11.04	11.03	6.56	2.4	6.72	5.55	6.58	7.94	8.73	8.11	6.78	8.2	8.63	7.86	10.6
jgi.p|Scesp_1|1181812	326.89	296.69	253.07	337.69	295.18	292.4	369.34	300.19	313.98	299.78	299.31	271.93	264.04	239.19	208.98	302.03	273.48	242.96	110.6	108.23	89.22	125.36	132.58	128.31	109.37	126.9	130.81	134.24	108.02	84.87	106.73	112.91	123.48	105.12	92.12	83.83	129.3	123.21	141.08	165.35	217.79	106.27	132.88	159.69	179.62	150.27	145.63	158.92	144.31
jgi.p|Scesp_1|1181828	4.61	4.94	3.88	8.5	7.55	8.52	10.26	12.77	14.61	10.95	11.07	9.09	7.39	7.95	11.93	6.16	6.83	3.99	4.07	6.46	5.12	10.98	13.74	18.55	15.01	17.93	19.81	28.03	34.75	26.28	7.48	10.1	8.17	3.28	2.81	1.56	3.56	0.87	5.03	13.99	12.54	16.74	23.25	30.67	26.69	24.91	31.97	34.52	14.34
jgi.p|Scesp_1|1182007	3.87	4.08	5.59	4.01	3.8	4.04	4.75	4.03	2.93	9.13	8.35	8.44	4.14	6.14	8.43	3.84	4.05	6.52	9.93	11.65	11.78	13.11	12.99	13.26	9.12	10.2	8.82	8.79	9.89	9.56	9.73	10.12	10.43	7.89	11.81	8.05	6.89	12.89	9.05	9.1	5.58	10.01	7.82	8.45	5.93	8.29	6.83	5.95	8.9
jgi.p|Scesp_1|1182034	3.3	3.1	0.86	2.56	1.48	2.81	2.81	2.82	5.86	7.89	9.38	9.02	5.39	7.28	6.8	1.84	5.68	6.85	8.52	8.35	9.81	9.49	6.18	9.23	11.74	6.97	5.99	12.56	7.55	9.86	8.16	6.61	5.66	8.25	6.31	7.72	4.76	11.87	3.93	21.95	11.56	12.63	6.38	12.77	9.51	6.01	7.04	8.04	10.66
jgi.p|Scesp_1|1182133	3.6	4.47	3.37	9.92	6.24	8.01	8.83	7.86	8.76	6.56	6.63	5.93	5.3	5.45	4.85	5.01	3.73	5.5	4.29	2.32	4.66	6.26	6.08	5.81	5.4	4.64	4.72	5.93	5.18	5.26	5.91	5.29	6.19	2.74	2.44	2.21	2.08	3.56	5.26	13.61	9.78	5.45	5.05	7.22	7.38	3.48	4.65	3.67	4.38
jgi.p|Scesp_1|118215	0	0.61	0.19	0	0.71	0	0	0	0	0	0.86	0.3	0.48	0.22	0.76	0	0	0	0.42	0	0.22	0	0	0	0	0	0.24	0.27	0.51	0	0.17	0.09	0	0.51	1.14	0.26	0.41	0	0	0.71	0.45	0.26	0	0.58	0.74	0.71	0.79	0.67	0
jgi.p|Scesp_1|1182173	7.37	11.31	6.12	10.49	10.81	12.91	12.76	15.48	18.29	11.38	12.83	10.32	11.69	12.41	8.48	4.83	5.36	4.66	2.99	4.78	1.97	13.36	14.09	14.26	19.35	24.92	23.62	22.36	26.6	23.84	10.46	8.68	9.69	4.07	3.61	4.15	0.72	1.67	1.45	24.29	21.4	7.6	18.65	22.86	20.7	22.12	17.87	22.57	12.79
jgi.p|Scesp_1|1182225	4.45	5.65	6.99	5.39	7.48	6.63	5.6	7.65	7.11	4.28	5.09	4.7	7.79	8.6	6.74	7.11	7.67	7.63	5.76	4.43	2.28	23.32	4.77	6.64	12.29	11.85	4.74	0.31	0.87	0.76	2.63	1.39	1.87	1.02	4.25	4.89	0	0	0.31	1.51	0.38	0.59	0.65	0.33	0.7	0.7	0.22	0.38	0.73
jgi.p|Scesp_1|1182333	0.71	0.2	0	0	0.46	0	1.4	1.09	0	0.91	0.83	0.86	2.8	1.92	0.74	1.33	1.6	0.51	0.2	0.21	0	0	0	0	0.24	0.43	0.46	0.52	0.74	1.29	3.83	2.12	1.6	1.24	0.88	2.53	0	0	0	0	0	0	0.67	0	0.24	0.86	0.19	0.87	1.5
jgi.p|Scesp_1|118238	1.86	4	2.13	1.07	1.06	0.65	1.16	1.09	1.32	2.71	2.21	3.73	2.24	2.58	2.97	2.59	2.28	3.18	1.9	2.32	2.24	2.96	2.75	3.8	4.43	4.68	4.94	11.06	9.87	6.56	6.7	7.19	7.67	4.15	3.92	5.76	2.82	3.26	1.52	1.04	0.69	2.97	5.15	2.91	2.81	6.64	7.32	7.5	6.96
jgi.p|Scesp_1|1182391	2.56	0.85	3.41	1.74	0.49	1.31	2.01	0.7	0.85	2.3	2.45	1.24	0.25	0.92	1.05	1.43	0.58	1.93	5.95	9.04	6.99	4.47	2.7	5.37	4.73	3.48	3.74	2.53	0.8	2.78	1.25	2.47	2.58	4.8	4.74	2.72	2.99	7.89	4.01	30.17	17.86	5.72	2.16	1.21	4.12	1.84	1.02	0.47	1.08
jgi.p|Scesp_1|1182478	0	0	0	0	0	0	0	0	0	0	0	0	0	0	0	0	0	0	0	0	0	0	0	0	0	0	0	0	0	0	0	0	0	0	0	0	0	0	0	0	0	0	0	0	0	0	0	0	0
jgi.p|Scesp_1|1182531	14.88	13.51	24.47	22.51	19.37	19.78	17.8	16.61	17.66	16.45	11.89	15.86	17.4	14.05	16.59	11.92	11.91	9.2	13.52	15.48	10.39	13.41	13.97	13.22	14.44	21.23	17.06	12.76	22.27	21.87	9.13	9.08	14.13	15.51	11.51	15.18	6.79	11.52	6.84	7.52	8.68	11.71	12.2	17.4	13.74	18.03	15.67	18.62	8.59
jgi.p|Scesp_1|1182552	24.78	25.98	36.03	24.34	31.33	35.99	7.72	14.73	10.43	5.42	9.72	11.05	3.57	2.1	2.66	4.25	2.9	3.79	18.31	34.43	28.23	12.19	26.32	33.04	9.16	24.15	26.29	50.55	78.44	61.74	16.77	11.55	35.46	18	4.79	3.75	69.66	70.93	115.05	26.16	39.38	62.32	61.09	74.36	65.91	61.14	72.69	125.33	20.67
jgi.p|Scesp_1|1182669	178.82	187.81	272.82	197.67	248.8	250.78	238.75	271.76	309.14	253.82	310.61	320.18	186.15	230.43	201.18	308.16	361.06	362.44	8.19	10.46	8.18	5.14	6.73	9.16	5.86	10.88	8.4	3.88	4.69	5.03	3.68	5.07	5.3	97.2	82.91	77.81	2.38	4.09	5.37	5.07	7.76	7.66	6.62	7.54	5.94	3.13	3.51	4.98	2.63
jgi.p|Scesp_1|1182957	0	0	0	0	0	0	0	0	0	0	0	0	0	0	0	0	0	0	0	0	0	0	0	0	0	0	0	0	0	0	0	0	0	0	0	0	0	0	0	0	0	0	0	0	0	0	0	0	0
jgi.p|Scesp_1|1183077	0	0	0	0	0	0	0	0.12	0	0	0	0	0.13	0	0	0	0	0	0.12	0	0	0.14	0	0	0	0.12	0.13	0.59	0.56	0	0.28	0.25	0	0	0.25	0.14	0	0	0	0	0	0	0.25	0.16	0.13	0.1	0.32	0.12	0.14
jgi.p|Scesp_1|118329	0.66	0	0	0	0.32	0.28	0	0.91	1.11	0	1.16	0.4	0	0.59	0.68	0.31	1.49	0.71	0.57	0	0	0.34	0.29	0.32	0	0.3	0	0.36	0	0	0.93	0.62	1.11	1.38	0.31	0.71	0	0	0	0	0	0.35	0	0	0.67	0.24	0	0	0.35
jgi.p|Scesp_1|1183292	0.93	1.15	1.09	0.9	0	0.59	1.36	0.64	1.54	0.89	1.01	0.84	1.36	1.24	0.72	2.79	2.86	1.99	0.2	0.82	0.42	0	0.2	0.66	0.24	0.42	0.9	0.76	0.72	0.63	0.65	1.89	2.07	1.45	1.07	0.98	0.39	0	0.52	2.34	1.05	0.98	0.22	0.55	1.16	0.17	0.74	0	1.22
jgi.p|Scesp_1|1183293	0	0	0	0	0	0	0	0	0	0	0	0	0	0	0	0	0	0	0	0	0	0	0	0	0	0	0	0	0	0	0	0	0	0	0	0	0	0	0	0	0	0	0	0	0	0	0	0	0
jgi.p|Scesp_1|1183740	0	0	0	0	0	0	0	0	0	0	0	0	0	0	0	0	0	0	0	0	0	0	0	0	0	0	0	0	0	0	0.51	0	0	0.77	0	0	0	0	0	0	0	0	0	0	0	0	0	0	0
jgi.p|Scesp_1|1184504	0.68	1.12	0.36	0.44	0	1.16	0	0	0.25	0.87	0	0.41	0	0.61	1.4	0.63	0.76	0.24	0.39	0.8	0.62	1.63	0.4	1.51	1.63	0.82	1.54	0	1.41	0.31	0.48	1.26	0.76	1.65	0.84	1.44	0	0	0.51	1.31	0	0.24	1.06	1.07	0.68	1.3	0.91	1.86	0.48
jgi.p|Scesp_1|1184528	4.72	5.47	4.81	5.03	7.25	4.42	2.32	1.3	6.29	1.21	4.52	4.55	3.24	1.69	4.37	5.7	3.18	1.01	4.06	5	6.44	5.34	6.63	9.9	4.84	7.27	8.73	10.88	9.82	8.97	6.93	5.6	6.86	5.9	5.68	11.55	7.86	8.49	6.33	11.94	4.28	8.53	11.92	10.07	8.54	10.52	6.8	12.5	9.95
jgi.p|Scesp_1|1184880	33.12	77.33	67.77	9.57	27.75	18.85	4.31	7.71	9.55	13.13	19.13	32.35	14.01	18.83	25.45	8.5	19.54	23.6	95.85	114.91	110.32	53.99	60.31	47.82	26.5	24.04	35.63	65.11	41.89	23.12	49.56	36.13	31.72	118.49	156.77	142.51	305.82	373.91	349.57	137.52	113.62	89.53	60.27	37.32	48.23	89.35	62.72	51.83	89.11
jgi.p|Scesp_1|1184997	1.05	0.96	0.91	1.13	1.56	1.98	0.68	1.49	1.03	1.19	0.91	1.26	1.6	0.62	0.24	0.43	0.52	0.87	1	0.41	0.74	0.96	1.74	1.44	1.19	1.26	1.7	1.79	1.45	2.53	1.55	0.91	1.69	0.61	0.65	0.49	0.58	0	2.34	1.6	1.05	0.99	1.52	1.38	1.87	2.09	1.68	3.29	2.82
jgi.p|Scesp_1|1185333	0.73	0.48	0.57	1.42	1.97	2.12	2.01	1.34	1.46	2.62	2.42	1.41	2.01	1.7	1.51	1.22	1.15	1.26	0.13	0.13	0	0.3	0.9	1.12	0.75	0.53	1.99	3.69	5.02	4.17	6.96	9.99	13.25	0.46	0.81	0.62	0	0	0	0.32	0.27	0.62	3.83	2.77	3.68	6.52	6.44	8.95	7.24
jgi.p|Scesp_1|1185335	0.66	0.54	0.31	0.13	0.13	0.9	0.9	0.6	0.44	0.17	0.8	0.71	0.39	0.71	0.41	0.73	0.74	0.14	0.45	0.46	0.24	0.54	0.81	0.88	1.35	0.24	0.51	0.29	0.14	0.89	5.06	6.05	2.79	0.55	0.49	0.42	1.53	0.68	0.29	0.67	0.24	1.26	0.98	1.72	0.93	1.61	0.63	0.96	1.39
jgi.p|Scesp_1|1185371	0.84	0.87	1.81	2.03	1.01	1.61	0.41	1.54	1.17	0.27	0.55	0.89	0.62	0.94	1.51	2.34	2.12	1.35	1.81	2.6	1.91	3.02	2.95	2.6	1.72	3.04	2.45	2.31	3.5	1.71	1.91	3.19	2.35	3.28	2.72	2.23	0	1.08	1.88	3.34	5.52	1.79	1.77	1	1.69	2.42	1.85	2.3	2.88
jgi.p|Scesp_1|1185439	17.56	26.09	24.46	10.56	14.82	13.91	18.42	23.84	19.84	7.76	11.6	13.15	59.11	49.85	55.51	44.69	59.21	54.66	18.51	18.98	20.4	4.36	5.59	6.06	15.54	12.61	15.62	35.9	29.92	31.67	117.36	125.92	82.6	23.35	22.43	21.58	6.05	3.11	9.48	5.91	7.13	3.86	5.1	6.1	2.74	24.6	29.09	23.79	56.79
jgi.p|Scesp_1|1185464	15.51	17.13	18.13	9.43	5.84	8.8	15.22	12.25	11.15	3.9	5.03	7.34	31.93	20.96	36.97	23.16	27	28.43	10.74	7.52	10.8	2.19	5.61	5.51	8.74	8.54	8.29	23.04	21.83	27.27	60.65	78.54	54.07	10.46	19.15	12.29	6.08	3.91	21.09	4.62	3.86	4.2	3.98	8.29	3.06	17.93	14.85	15.56	28.52
jgi.p|Scesp_1|1185557	7.89	9.87	9.71	7.79	4.16	3.95	8.2	5.81	7.39	10.9	9.97	10.64	14.42	14.12	11.79	7.18	9.74	5.99	4.66	3.28	2.96	4.93	4.62	4.43	5.72	4.91	4.07	7.47	7.4	5.04	5.41	4.77	3.98	4.36	2.58	4.77	3.61	4.37	5.88	3.69	2.52	5.76	4.49	4.22	3.42	6.9	6.32	4.52	7.66
jgi.p|Scesp_1|1185676	3.1	3.2	3.22	2.52	3.7	4.21	5.43	5.61	3.91	3.76	4.89	4.76	3.54	4.43	5.62	1.64	2.45	3.61	1.88	1.78	2.06	3.45	5.09	3.52	5.51	6.99	8	12.8	13.61	10.6	4.64	5.41	4.6	2.36	3.03	2.68	1.4	1.72	2.25	3.76	2.96	4.19	6.2	7.95	8.94	10.01	10.61	12.64	6.45
jgi.p|Scesp_1|1185735	2.51	5.71	6.64	7.89	8.42	9.6	7.38	5.45	9.05	7.63	7.37	7.37	1.23	7.29	6.46	4.37	5.64	4.38	3.24	2.77	2.57	6.12	7.44	5.98	8.05	10.79	8.24	16.52	18.59	11.92	5.48	7.91	6.31	3.92	3.48	3	0	0.81	2.1	3.17	2.56	4	13.2	9.66	12.3	19.83	21.08	16.04	8.92
jgi.p|Scesp_1|1185791	14.79	12.25	13.34	21.25	21.05	22.23	26.36	27.76	31.48	16.1	19.75	13.38	12.33	15.22	11.93	18.31	12.47	14.83	2.34	3.7	3.59	9.12	11.91	9.4	13.92	11.61	11.27	8.66	9.23	18.08	7.24	6.49	7.17	3.85	3.42	2.36	0.82	0.63	1.65	6.42	10.94	9.44	9.22	9.64	10.91	7.8	7.89	5.63	7.79
jgi.p|Scesp_1|1185818	8.44	6.09	6.19	9.24	11.33	10.78	11.82	12.53	11.98	9.91	11.71	10.85	8.36	10.14	10.63	6.53	6.5	6.55	4.38	4.14	3.56	6.43	8.66	6.56	7.95	9.21	8.6	9.1	11.39	13.59	5.42	7.02	6.47	3.02	4.2	3.24	1.69	2.21	6.12	6.95	6.87	8.06	10.9	9.83	8.65	10.34	12.52	12.57	5.77
jgi.p|Scesp_1|1185975	2.46	1.81	2.58	4.51	5.52	6.29	5.1	4.51	5.17	7.01	6.67	3.8	2.69	3.92	1.69	1.27	1.23	1.18	0.94	0.73	0	2.25	2.16	3.13	5.06	7.19	8.52	7.51	8.54	14.87	2.49	3.96	3.06	1.43	2.28	1.75	0.91	2.11	0	2.57	1.98	4.37	5.38	4.87	5.5	5.71	7.01	5.5	3.46
jgi.p|Scesp_1|1186078	26.1	51.01	40.02	19.3	24.47	13.74	20.53	17.7	20.58	42.88	36.26	36.66	42.42	40.3	43.31	39.22	47.7	51.39	11.67	10.56	9.8	11.67	9.8	8.93	8.8	5.78	8.53	13.13	12.02	5.68	40.43	22.11	21.39	23.06	19.37	24.59	39.83	39.94	45.45	23.63	12.46	16.53	24.05	16.77	19.64	33.81	22.33	18.2	46.82
jgi.p|Scesp_1|1186209	9.57	6	7.51	6.88	4.72	5.82	6.04	5.01	4.25	8.05	6.19	8.91	8.32	9.91	6.34	3.93	5.53	3.97	3.77	4.22	5.23	5.62	4.8	5.34	6.88	6.56	5.85	6.3	5.55	5.76	4.4	4.26	4.74	4.42	4.43	2.91	2.28	1.05	2.75	4.55	3.59	5.23	5.37	4.21	5.36	6	7	5.5	5.19
jgi.p|Scesp_1|1186230	14	13.03	11.18	10	8.02	9.06	7.96	6.52	10.28	4.62	7.42	8.1	6.19	7.4	8.1	9.81	6.63	9.59	8.47	11.35	10.07	9.51	9.21	10.31	9.08	8.83	9.88	9.17	11.08	11.35	10.89	9.69	13.28	11.19	11.83	10.63	18.69	22.1	29.13	7.76	11.21	16.72	17.39	8.93	10.13	13.72	11.08	10.1	9.15
jgi.p|Scesp_1|1186515	0.16	0.4	0.88	6.8	5.82	11.55	3.76	7.6	4.43	1.64	3.62	3.76	2.35	2.71	2.47	0.15	0	0	0	0.28	0	1.48	3.09	3.96	6.56	6.07	10.26	22.09	30.06	23.42	0.56	1.66	2.5	0	0.15	0	0	0.41	0	3.12	5.35	4.24	10.61	11.74	10.44	20.89	42.7	35.3	3.87
jgi.p|Scesp_1|1186573	1.29	1.35	1.06	0.59	0.39	0.35	0.6	0.75	0.83	1.04	0.24	0.45	1.73	0.73	0.84	2.33	0.99	1.82	1.29	1.62	1.67	0.91	1.43	1.62	0.91	1.23	1.52	1.12	1.2	0.92	1.95	2.59	3.56	2.05	1.82	1.95	0.56	1.39	0.46	1.08	1.72	2.02	0.95	0.8	0.82	1.56	1.3	1.74	2.64
jgi.p|Scesp_1|1186767	2.71	1.12	0.85	1.05	0.26	0.69	1.06	0.5	0.3	0	0.71	0.49	1.59	0.48	0.28	1.76	0.61	0.87	1.63	2.63	0.99	1.67	1.67	0.77	0.83	3.44	0.79	1.78	0.85	0.74	3.03	2.61	1.51	1.69	2.01	2.02	2.26	0	0.61	1.37	0.25	1.44	2.28	0	0.27	3.31	2.39	1.73	4.28
jgi.p|Scesp_1|118700	3.93	5.03	5.54	4.91	4.38	4.68	4.48	3.79	5.07	2.83	2.98	2.28	4.13	4.34	4.34	4.84	4.09	3.99	2.64	4.1	4.03	3.82	5.65	4.29	3.81	4.53	5.14	3.45	3.42	3.78	4.6	5.38	4.71	2.83	3.57	3.11	1.9	2.57	1.92	5.16	5.3	4.93	5.88	5.16	5.82	4.41	5.43	3.98	3.61
jgi.p|Scesp_1|1187170	12.43	13.59	10.14	5.78	6.44	5.5	7.56	9.1	8.83	12.42	16.23	13.19	7.8	8.23	14.34	12	18.72	17.63	15.2	17.12	18.33	15.33	13.54	13.51	10.46	14.63	13.79	16.1	13.7	11.14	19.65	18.91	17.79	18.4	23.71	12.69	16.98	15.97	21.12	14.38	22.97	22.99	17.44	17.09	15.75	17.33	17.31	14.53	15.72
jgi.p|Scesp_1|1187230	7.65	19.91	16.48	8.45	10.93	8.18	12.4	10.76	13.24	20.97	19.22	19.75	11.88	17.04	20.72	18.18	25.21	26.01	15.18	19.65	15.72	22.32	26.9	22.57	18.09	23.22	23.21	24.04	20.18	17.65	20.05	26.55	18.71	26.53	36.59	29.72	24.02	25.61	25.87	24.58	30.16	21.2	23.15	20.47	12.89	17.4	18.67	13.33	12.94
jgi.p|Scesp_1|1187329	0.24	0.2	0	0.23	0	0	0	0.22	0.27	0.31	0	0	0.71	0.64	0.74	0.45	0	0.77	0.41	0.21	0.22	0.25	0	0	0.49	0.22	0	0	0.25	0.65	0	0.44	0.27	0.5	0.44	0	1.2	0.62	0	0.35	0	0.25	0.45	0	0.24	0.52	0.38	0	0.76
jgi.p|Scesp_1|1187506	2.38	4.14	3.53	6.66	4.8	4.26	4.79	4.35	4.3	6.73	4.9	4.37	4.42	6.94	4.64	4.53	4.92	5.51	2.15	5.41	3.42	7.45	5.6	6.68	3.85	3.96	5.96	4.8	4.68	3.06	2.8	3.53	4.47	4.95	3.94	5.05	2.5	3.53	1.12	5.33	4.19	4.92	6.67	6.23	5.91	3.06	2.9	3.08	3.95
jgi.p|Scesp_1|1187513	1.5	1.64	1.71	2.18	1.64	2.09	1.2	1.37	1.97	1.83	0.71	1.28	0.87	1.59	1.62	1.14	1.23	1.03	1.06	1.14	1.86	2.38	2.82	2.28	2.17	2.53	2.66	0.9	1.28	0.83	1.38	1.8	2.59	1.92	1.77	1.09	1.48	2.28	0.92	3.55	2.6	2.68	2.04	1.21	1.3	0.93	1.15	1.18	1.58
jgi.p|Scesp_1|1187605	0	0	0	0	0	0	0	0.6	0	0	0	0	0	0	0.67	0	0	0	0	0	0	0	0	0	0	0	0.63	0	0	0.88	0	0	0	0	0	0	0	0	0	0	0	0	0	0	0	0	0	0	1.37
jgi.p|Scesp_1|1188023	0	0	0	0	0	0	0	0	0	0	0	0	0	0	0	0	0	0	0	0	0	0	0	0	0	0	0	0	0	0	0	0	0	0	0	0	0	0	0	0	0	0	0	0	0	0	0	0	0
jgi.p|Scesp_1|118818	0	0.15	0.07	0	0	0	0	0	0	0	0	0.05	0.09	0	0	0.16	0.1	0.1	0	0.24	0.16	0.09	0	0.08	0	0	0.17	0.19	0.46	0.24	4.85	8.93	9.63	0.56	1.4	0.57	0	0	0	0	0.08	0.28	0.08	0.11	0.09	0.32	0.28	0	1.31
jgi.p|Scesp_1|1188199	112.72	107.18	100.76	131.74	130.88	120.64	143.82	149.94	157.41	138.01	154.82	141.12	142.53	148.34	136.69	113.08	115.7	105.65	97.26	102.97	91.87	125.75	114.49	120.9	142.88	123.54	124.83	127.02	103.24	110.96	70.09	66.31	70.26	90.36	80.43	84.93	84.67	84.06	70.27	92.35	84.74	107.5	117.22	143.29	145.16	104.57	106.53	108.22	83.35
jgi.p|Scesp_1|1188348	5.57	4.41	4.75	8.29	8.91	9.62	8.55	8.79	10.93	6.93	7.52	8.13	6.89	7.94	5.24	5.47	5.35	5.64	3.55	4.63	4.63	5.81	7.59	6.46	6.38	7.46	8.01	6.38	6.05	6.91	3.61	3.77	3.25	3.28	2.62	2.75	2.15	2.9	1.81	5.37	7.46	6.01	6.27	6.79	5.84	6.61	6.27	6.19	6.89
jgi.p|Scesp_1|1188391	242.12	213.88	199.41	254.48	291.37	250.45	274.79	295.52	245.67	253.12	257.37	267.68	282.92	264.47	233.6	282.73	250.6	255.95	205.63	185.97	212.32	245.8	227.89	224.41	294.32	212.45	235.91	279.87	253.55	304.92	310.27	271.98	259.96	223.36	192.82	187.11	192.19	127.67	145.49	262.38	169.6	260.86	197.62	274.96	334.05	318.5	309.39	310.62	396.45
jgi.p|Scesp_1|118860	1.7	1.93	1.98	2.3	2.92	3.5	3.61	3.94	6.36	5.11	5.64	4.05	3.61	5.94	5.33	2.24	2.62	2.21	0.2	0.45	0.22	1.06	1.7	1.92	2.76	4.55	4.31	8.94	10.57	11.33	2.6	4.44	4.55	0.49	0.18	0.21	0.2	0	0	0.74	1.33	1.72	4.84	5.53	4.21	6.65	9.97	8.38	6.5
jgi.p|Scesp_1|1188646	16.18	13.07	14.74	13.92	11.28	12.23	15.68	13.8	11.94	11.07	9.8	13.82	15.88	15.56	21.12	16.42	16.94	15.87	12.12	18.01	13.08	19.94	18.54	17.25	11.56	10.92	12.23	12.25	19.03	18.7	23.84	25.17	28.88	15.51	15.45	12.72	28.8	25.57	34.61	24.49	21.13	22.12	15.23	16.68	18.19	20.95	20.03	21.12	25.42
jgi.p|Scesp_1|1188720	5.47	5.53	5.07	13.68	18.07	15.38	14.72	17.05	15.93	17.39	20.5	16.97	12.57	17.34	13.31	4.07	6.28	6.12	2.83	3.19	2.59	9	9.91	10.55	12.93	12.2	12.26	10.46	12.07	14.43	4.75	5	5.39	2.4	2.94	2.21	2.55	6.19	2.2	15.36	13.89	12.58	12.09	12.46	13.65	12.6	8.07	6.4	10.62
jgi.p|Scesp_1|1188811	1.98	1.54	1.07	1.32	1.78	1.16	1.09	1.13	1.24	1.43	1.62	1.49	1.09	1.33	2.17	0.57	0.28	0.66	1.49	1.97	1.13	1.53	1.41	1.89	0.38	0.67	1.32	1.63	1.03	0.67	2.25	2.25	1.94	1.93	2.18	1.45	0.82	2.86	3.87	1.34	0.56	2.5	1.04	1.03	0.75	0.89	0.59	0.79	1.04
jgi.p|Scesp_1|1188857	45.61	43.02	43.67	77.33	77.9	79.48	94.82	114.42	117.73	99.72	109.03	108.04	89.92	95.16	94.57	38.42	38.85	40.98	70.13	65.96	69.37	135.7	110.61	120.27	178.02	171.81	170.62	239.37	226.02	239.37	103.83	97.42	95.23	50.24	41.7	41.18	95.78	64.48	73.03	141.2	136.35	147.9	227.97	279.05	276.24	220.42	236.34	252.45	111.28
jgi.p|Scesp_1|1188895	8.5	9	10.74	10.98	8.91	10.45	9.11	9.66	6.82	10.68	12.88	10.25	8.34	11.41	12.16	9.21	8.49	6.77	8.68	7.23	9.17	9.71	11.2	11.71	10.18	13.97	9.96	12.62	10.32	11.12	8.26	6.54	6.16	7.38	8.16	6.03	7.6	8.9	15.14	17.64	31.95	8.7	8.39	10.26	9.18	13.01	9.07	12.37	9.29
jgi.p|Scesp_1|1189217	5.1	4.23	5.43	2.12	2.1	2.17	2.14	1.33	2.83	1.87	0.95	2.2	1.43	3.91	3.38	4.4	2.87	5.48	4.39	11.26	9.62	5.24	1.6	6.25	4.11	3.63	3.55	1.6	1.14	1.98	1.53	2.57	2.85	4.18	8.77	8.14	0.61	2.81	4.89	15.81	9.57	6.2	3.41	0.86	1.1	0.26	1.46	0.67	1.92
jgi.p|Scesp_1|1189330	2.2	1.19	1.21	1.81	1.8	1.97	0.97	1.61	1.71	2.26	1.63	2.06	1.51	2.07	1.47	1.02	1.36	0.95	1.9	3.7	3.01	2.83	3.48	2.42	2.15	2.59	2.57	1.33	2.29	1.5	1.54	2	2.22	1.84	2.96	2.23	2.2	5.09	1.72	1.59	3.79	2.34	4.33	3.92	3.66	2.85	1.85	1.51	1.97
jgi.p|Scesp_1|118971	5.26	4.68	4.56	5.77	6.24	5.6	6.15	8.22	7.31	6.84	5.19	4.72	4.48	6.03	4.39	5.97	4.18	5.24	4.94	5.74	5.78	5.89	7.35	7.75	7.95	9.61	9.42	9.1	8.94	10.73	5.91	5.75	5.8	7.1	3.66	2.8	5.03	2.19	2.77	6.16	8.98	8.56	7.46	8.63	7.94	8.24	8.37	9.69	5.96
jgi.p|Scesp_1|1189765	9.46	11.14	9.95	7.15	7.63	4.67	5.39	7.63	6.1	11.64	8.57	7.99	4.64	6.94	7.8	4.92	7.02	8.75	7.17	9.53	9.48	8.56	8.65	9.39	8.16	4.12	7	8.94	7.29	4.63	8.74	10.96	10.58	6.31	6.66	6.85	9.15	6.32	6.77	6.71	1.89	10.06	7.61	4.26	3.81	8.57	4.85	4.32	8.98
jgi.p|Scesp_1|1189877	9.23	9.86	10.51	14.49	11.64	11.34	11.17	10.49	13.55	11.53	9.98	10.82	10.29	10.65	12.34	9.19	8.53	9.44	6.22	9.59	9.28	10.55	10.46	12.99	8.63	12.67	14.27	14.05	15.17	12.63	9.06	11.46	9.32	8.92	8.54	10.53	7.69	13	14.65	10.76	15.04	9.81	15.11	14.29	12.42	12.04	14.24	14.14	9.57
jgi.p|Scesp_1|1189882	5.67	4.28	4.06	5.01	5.15	5.58	5.07	3.82	5.85	5.09	3.81	2.22	2.54	2.22	4.2	3.14	2.46	2.56	2.48	4.3	4.71	5.62	6.99	6.54	5.2	6.21	6.68	3.06	5.79	5.81	2.23	3.28	4.33	3.32	4.14	3.49	4.47	6.39	6.45	3.81	6.58	8.88	11.34	7.9	7.7	11.36	10.9	9.17	5.45
jgi.p|Scesp_1|1190122	0	0	0	0	0	0	0	0	0	0	0	0	0	0	0	0	0	0	0	0	0	0	0	0	0	0	0	0	0	0	0	0	0	0	0	0	0	0	0	0	0	0	0	0	0	0	0	0	0
jgi.p|Scesp_1|1190510	5.77	6.28	5.43	4.39	3.01	4.07	7.77	8.3	9.15	10.14	10.91	11.93	8.82	9.37	8.92	5.89	6.86	5.4	6.75	6.41	4.35	5.93	7.82	6.05	10.41	10.01	12.12	12.31	10.46	12.21	9.29	10.31	9.59	9.2	7.63	8.07	5.49	6.78	6.45	7.21	6.42	5.7	11.41	10.16	7.96	10.02	12.54	11.67	9.99
jgi.p|Scesp_1|1190951	0.76	0.84	1.29	1.59	0.61	1.93	1.36	1.04	0.98	1.94	1.98	2.13	1.86	2.94	2.08	0.59	2.7	1.9	2.28	1.34	1.61	1.43	1.77	2.05	2.2	2.06	1.47	1.66	4.99	3.26	2.03	1.87	2.96	1.97	2.1	1.75	1.26	4.87	2.26	2.92	2.97	1.74	2.6	3.44	2.03	2.36	2.22	1.85	2.39
jgi.p|Scesp_1|1190960	7.22	8.12	11.74	6.25	8.17	8.12	12.15	15.12	11.46	16.19	16.4	18.98	20.25	20.08	23.92	6.95	11.89	10.26	6.67	13.44	9.63	13.79	11.33	9.1	16.95	14.49	18.83	36.54	26.3	22.08	18.23	22.02	21.06	12.64	12.42	11.8	11.17	19.89	17.31	19.03	14.26	18.11	22.93	29.06	22.57	28.38	26.85	33.47	29.36
jgi.p|Scesp_1|1190982	1.58	0.33	0.62	0.38	0.38	0.67	1.16	1.44	2.63	3.53	2.06	3.57	1.93	2.47	2.03	1.83	1.77	3.39	1.36	0.7	0.72	1.62	1.39	2.25	2.02	0.71	2.68	2.16	4.1	3.75	3.58	2.05	4.41	1.64	2.55	1.68	1.97	0	0.88	11.11	2.5	2.1	3.69	1.87	1.59	4.53	4.42	5.04	3.32
jgi.p|Scesp_1|1191013	14.01	17.74	17.78	8.99	5.74	7.14	12	9.32	11.3	21.95	13.21	14.75	21.8	20.92	23.07	26.35	27.88	27.81	32.13	35.14	34.85	22.29	22.74	21.53	23.27	26.51	22.49	16.07	21.91	14.42	36.09	38.71	41.51	49.68	63.95	66.73	28.1	33.25	27.54	25.36	20.05	22.01	25.63	14.92	15.62	18.93	15.36	15	20.97
jgi.p|Scesp_1|1191356	13.89	10.21	12.69	15.79	14.02	15.87	19.9	16.96	22.96	19.88	20.04	19.35	22.07	20.07	19.55	13.62	13.78	13.87	8.59	10.83	11.28	11.19	12.09	13.93	15.2	18.25	18.98	15.61	15.33	17.27	12.46	13.16	13.85	10.74	10.39	10.68	8.8	7.71	10.65	9.01	9.81	12.13	15.13	15.15	16.2	13.97	14.25	15.79	16.01
jgi.p|Scesp_1|1191601	3.45	4.72	4.82	5.96	3.17	4.34	4.27	2.61	3.66	4.03	4.05	4.52	4.27	3.89	3.55	4.04	2.19	3.87	4.01	4.9	3	6.48	6.33	5.86	2.62	5.16	4.96	2.64	3.59	2.85	5.14	4.23	5.2	5	6.25	4.63	5.5	5.01	4.03	4.77	4.21	5.74	5.19	4.62	4.37	4.1	2.76	3.01	4.43
jgi.p|Scesp_1|1191725	5.17	5.49	5.35	5.1	4.96	7.14	7.56	8.12	9.74	8.37	6.79	9	8.04	9.51	8.03	4.16	4.82	4.71	5.71	5.6	5.95	6.31	9.25	7.35	8.21	9.27	12.62	10.49	10.95	10.46	7.91	10.02	10.14	7.32	8.49	6.64	2.6	6.26	4.14	6.91	7.69	6.32	10.58	9.48	8.73	8.27	7.96	10.33	7.4
jgi.p|Scesp_1|1191872	6.3	6.73	6.47	5.49	5.52	5.65	2.61	3.64	4.93	4.06	4.53	5.05	4.07	5.71	6.05	4.67	5.18	5.5	13.73	14.15	16.4	9.91	9.44	11.29	10.07	8.73	7.78	5.15	4.66	5.69	4.88	5.33	3.88	15.6	17.19	14.71	5.7	7.28	5.86	5.04	7.47	7.28	3.76	3.51	2.98	2.58	3.08	2.01	2.09
jgi.p|Scesp_1|1192292	0.38	0.78	1.33	0.18	0	0.16	0.74	1.03	0.21	1.2	1.96	1.59	3.14	2.86	1.74	0.87	1.06	0.61	0.65	0.83	1.03	0.19	0.33	0.18	0.19	1.36	0.37	0.62	0.2	0.77	1.45	1.39	0.63	1.37	0.87	1	0.31	0	0	0.27	0.85	0	0.35	0.67	0.19	1.76	1.05	2.4	0.79
jgi.p|Scesp_1|1192457	0.29	0.08	0.23	0.19	0.18	0.49	0.47	0.35	0.64	2.1	1.17	1.05	1.23	1.38	0.89	0.27	0.76	0.31	0.25	0.68	0.35	0.4	0.59	0.28	0.1	0.52	0.56	1.16	0.8	0.13	0.27	0.36	0.54	0.2	0.54	0.21	0.16	0.99	0.22	0.21	0.52	0.61	0.81	0.91	0.87	0.48	1.7	1.32	0.81
jgi.p|Scesp_1|1192463	0.5	1.25	1.31	1.14	0.48	0.71	1.32	0.61	1.49	3.43	3.94	3.84	3.29	3.3	2.59	0.62	0.56	1.26	0.29	1.33	0.15	0.34	1.62	1.12	0.52	0.91	1.63	1.29	0.87	0.91	0.82	0.81	1.12	1.4	1.09	1.6	0.56	0.43	0.37	0.73	0.76	0.53	0.16	0.6	1.18	0.96	1.61	2.14	1.41
jgi.p|Scesp_1|1192470	1.12	1.18	1.11	0.69	0.49	0.17	0.9	0.65	1.35	0.52	0.97	1.04	0.9	1.36	1.04	1.13	1.14	0.87	1.92	1.43	1.2	0.31	0.98	0.97	0.94	0.73	0.89	0.45	1.37	0.28	0.92	0.71	1.25	1.59	1.03	1.19	0.34	0	0.91	1.17	0.83	0.43	0.57	0.84	0.82	0.8	0.08	0.46	0.53
jgi.p|Scesp_1|1192714	0.84	1.7	2.27	1.08	1.25	1.27	1.28	0.51	1.97	2.15	2.6	1.86	1.37	3.42	1.83	2.25	0.52	2.41	1.77	2.22	2.72	2.21	1.72	1.51	1.25	1.52	1.54	1.33	1.84	0.76	2.55	2.04	2.4	2.33	4.23	4.86	0.78	0.24	1.67	3.71	3.13	1.69	1.75	1.44	0.38	0.74	1.94	0.77	1.47
jgi.p|Scesp_1|1192727	79.28	70.99	71.46	59.81	57.25	63.63	63.95	61.09	62.58	65.96	65.3	70.7	77.9	85.35	87.12	119.89	108.94	120.39	102.01	111.69	98.49	75.26	69.67	72.35	85.25	75.61	59.46	77.97	65.27	53.17	72.07	69.84	59.68	110.82	105.99	111.2	45.37	75.94	64.12	37.64	48.47	53.82	36.62	39.35	44.25	42.73	38.32	33.95	35.33
jgi.p|Scesp_1|119403	4.85	5.63	3.96	7.89	8.38	6.77	7.04	8.88	10.34	8.95	9.63	8.19	12.56	11.11	10.39	5.94	5.23	7.92	6.68	9.94	9.01	8.97	11.42	7.03	11.15	9.49	7.18	7.03	9.28	6.85	12.63	11.66	9.98	15.37	9.7	11.14	12.93	7.98	9.98	12.07	14.24	6.4	7.62	8.97	8.39	9.48	6.21	5.85	5.93
jgi.p|Scesp_1|1194838	0.51	0.26	0.32	0.1	0.3	0.26	0.2	0.94	0	0.53	0.54	0.5	0.5	0.46	0.32	0.19	0.12	0.33	0.62	0.73	0.19	0.53	0.09	0.88	0.95	0.19	0.9	1.35	0.53	1.4	1.15	1.14	1.61	0.54	0.67	0.44	0.34	0	0	0.15	0.47	0.76	0.58	0.12	0.52	0.15	0.33	0.56	0.65
jgi.p|Scesp_1|1195280	0	0	0	0	0	0	0	0	0	0	0	0	0	0	0	0	0	0	0	0	0	0	0	0	0	0	0	0.39	0	0	0	1.05	0.79	0	0	0	0	0	0	0	0	0	0	0	0	0	0	0	1.87
jgi.p|Scesp_1|1195385	0	0	0	0	0	0	0.05	0	0	0	0.04	0	0.15	0	0.05	0.05	0	0	0	0	0	0	0	0	0	0	0	0	0.05	0	0.25	0.65	1.5	0	0	0.05	0	0	0	0	0	0	0	0	0	0.15	0.12	0.09	0.33
jgi.p|Scesp_1|1195509	0	0.27	0	0	0	0	0	0	0	0	0	0	0	0	0	0	0.36	0	0	0	0	0.33	0	0	0	0	0	0.71	0	0	0	0.12	0	0.67	0.3	0	0	0	0	0.7	0	0	0	0	0	0	0	0.3	0.34
jgi.p|Scesp_1|1195561	1.21	1.19	0.95	0.88	0.44	0.97	1.11	1.39	1.01	1.07	1.65	2.24	1.78	1.76	2.26	0.42	0.6	0.98	1.76	2.54	3.31	2.49	2.73	2.82	2.8	3.29	2.8	2.58	3.86	3.39	2.07	2.67	3.56	2.68	3.08	2.82	1.77	3.11	0.51	1.31	3.98	2.98	3.4	4.4	4.34	3.37	3.82	3.6	4.39
jgi.p|Scesp_1|1195692	29.27	27.07	29.64	33.3	35.53	30.06	28.17	28.71	24.96	27.34	24.51	23.24	19.28	20.96	16.73	21.22	25.69	19.49	17.57	25.02	24.77	23.49	20.42	25.04	24.82	20.02	18.57	13.69	10.22	11.55	14.8	16.26	15.84	20.28	19.59	18.49	10.38	8.25	11.41	16.12	17.29	17.68	17.32	18.36	19.76	14.12	12.1	12.42	14.73
jgi.p|Scesp_1|1195720	11.03	12.41	13.97	10.68	25.78	14.68	11.1	22.27	18.84	5.07	12.06	7.33	4.44	7.59	4.08	5.78	6.99	4.25	1.7	3.74	2.06	4.07	4.47	8.9	2.9	4.87	2.75	5.59	6.18	4.22	0.99	0.63	0.32	2.06	1.57	0.6	0.47	3.63	0	1.23	2.56	3.61	2.38	2.35	1.99	0.41	2.49	1.55	0
jgi.p|Scesp_1|1195829	3.85	3.19	3.24	3.18	3.9	3.46	3.57	4.76	4.43	3.83	4.22	4.51	3.43	3.76	5.51	2.38	4.49	4.29	2.33	1.64	2.47	2.2	2.82	2.65	1.39	1.1	1.94	2.9	3.04	3.19	2.69	2.72	3.91	1.34	1.45	1.14	1.31	0.92	0.96	2.42	1.1	2.05	1.33	1.35	2.15	1.95	2.8	2.41	1.88
jgi.p|Scesp_1|1195885	0.31	0.77	0.24	0	0.6	0.26	0.61	0	0.35	0	0.54	0.56	0.61	0.28	0.32	0.29	0	1.67	0.54	0.55	1.13	0.96	0.27	0.59	0.96	0	0.61	0	0	0	0	1.38	0.35	0.65	0.58	0.66	2.07	0.8	2.09	2.92	4.51	0.66	0	0.37	0.94	0.67	0	0.28	0.33
jgi.p|Scesp_1|1195959	8.47	7.33	6.84	4.83	5.02	5.09	4.52	3.65	5.67	3.35	4.23	3.16	4.64	4.01	7.31	7.63	6.16	7.36	23.39	27.94	33.34	16.26	15	16.15	9.46	9.82	15.03	5.74	5.57	5.08	8.11	9.8	10.59	17.01	14.76	14.44	15.15	16.01	13.09	15.04	13.09	17.75	12.82	7.68	12.4	3.94	4.79	3.53	5.91
jgi.p|Scesp_1|1196147	6.36	5.4	7.73	10.42	15.85	14.57	12.49	15.54	14.14	12.62	12.8	12.43	11.45	11.39	10.46	5.21	6.47	6.19	1.31	2.01	2.35	5.61	6.66	8.38	11.2	13.32	14.6	19.63	32.95	27.17	4.56	5.68	7.46	1.26	1.12	1.45	0.5	0.39	0.34	4.05	12.77	6.61	11.63	13.83	12.5	13.18	20.14	23.54	9.42
jgi.p|Scesp_1|1196294	4.69	4.02	4.84	3.64	3.98	3.23	3.12	3.48	3.06	3.78	3.14	3.7	3.46	4.23	4.79	3.96	4.32	4.79	3.81	4.66	4.48	3.83	3.78	3.88	3.19	3.2	2.83	2	1.49	2.21	1.98	1.71	2.47	3.36	3.7	2.76	2.71	3.69	2.52	3.48	4.67	3.22	3.05	2.39	2.96	1.92	1.46	1.35	2.33
jgi.p|Scesp_1|1196295	10.96	7.41	9.47	7.8	8.58	4.57	4.61	6.55	5.71	7.16	8.37	5.66	8.78	7.2	8.06	6.23	9.55	5.05	7.13	10.27	10.79	4.83	7.47	7.68	5.74	6.89	4.14	3.93	3.02	4.86	4.22	5.56	4.75	5.13	7.45	8.33	6.33	6.32	6	4.2	6.69	6.9	4.81	4.51	4.95	4.5	3.94	2.66	2.59
jgi.p|Scesp_1|119641	2.93	2.92	2.07	1.42	1.41	1.5	1.44	1.61	1.3	1.13	2.3	0.88	3.17	0.26	1.81	4.09	1.32	3.15	7.33	6.99	8.81	6.03	4.12	6.15	3.92	1.86	4.28	1.93	1.22	1.2	3.9	0.76	1.31	7.03	5.7	4.99	10.75	8.29	3.28	7	6.11	4.99	6.31	2.09	2.36	2.11	2.35	2.41	3.71
jgi.p|Scesp_1|1196495	0	0	0	0	0	0	0	0	0	0	0	0	0	0	0	0	0	0	0	0	0	0	0	0	0	0	0	0	0	0	0	0	0	0	0	0	0	0	0	0	0	0	0	0	0	0	0	0	0
jgi.p|Scesp_1|119657	0	0	0	0	0	0	0	0	0	0	0	0	0	0	0	0	0	0	0	0	0	0	0	0	0	0	0	0	0	0	0	0	0	0	0	0	0	0	0	0	0	0	0	0	0	0	0	0	0
jgi.p|Scesp_1|1196647	0.27	0	0	0	0	0	0.26	0	0	0	0	0.32	0	0	0.55	0	0.3	0.29	0	0.7	0.48	0.27	0	0.25	0.82	0	0.26	0.88	2.77	1.81	5.21	8.29	9.82	1.11	0.49	0.85	0	0	0.59	0.77	0.72	0	0	0	0.27	2.29	2.34	1.94	5.61
jgi.p|Scesp_1|119668	3.39	3.05	3.55	2.74	2.44	3.61	6.66	3.88	3.14	3.62	6.4	4.6	7.21	6.07	3.2	8.93	8.58	7.6	2.92	2	5.15	1.74	2.73	3.24	4.35	3.59	5.5	1.55	3.24	1.92	5.34	5.04	5.06	6.48	4.97	5.71	3.3	6.54	3.16	5.52	3.84	4.81	4.5	2.35	2.84	6.1	3.4	2.84	4.17
jgi.p|Scesp_1|1196853	2.34	1.14	1.51	1.6	1.85	1.87	1.35	1.76	1.07	1.23	1.44	1.66	1.21	1.72	1.42	1.02	1.55	1.77	0.95	1.58	1.63	0.85	1.33	2.36	2.4	2.24	1.47	1.21	1.57	1.12	1.16	1.12	1.54	0.72	2.17	1.17	1.37	1.41	0.31	1.99	1.25	3.66	2.7	3.42	1.11	2.27	2.64	1.63	3.04
jgi.p|Scesp_1|1196862	2.74	2.14	1.77	3.12	4.33	1.92	2.53	2.95	4.84	4.34	2.81	3.7	3.64	4.19	3.82	1.8	3.08	1.91	1.95	1.71	1.47	1.49	1.84	3.54	3.31	2.34	2.51	1.59	2.52	2.41	2.71	2.15	1.8	2.02	1.94	1.72	0	0.83	0	1.4	1.32	3.43	2.26	4.21	2.6	2.32	2.71	2.65	1.53
jgi.p|Scesp_1|1196868	3.4	3.73	6.56	4.63	5.56	5.87	4.87	5.64	5.82	6.83	6.48	6.21	6.4	6.75	5.49	2.39	4.34	4.05	5.07	5.68	3.85	6.71	6.06	7.45	6.23	5.5	5.9	5.65	5.64	6.12	4.44	3.62	4.11	5.85	5.45	5.38	5.05	6.14	3.29	6.58	7.66	5.77	6.36	6.1	6.38	5.55	6.33	6.21	6.3
jgi.p|Scesp_1|1196897	1.3	1.18	0.71	1.38	0.75	0.66	1.27	0.36	1.01	2.16	1.24	1.02	1.15	1.39	1.6	0.96	0.73	1.39	1.12	1.03	0.71	1.07	1.6	1.61	0.27	1.29	0.76	0.57	0.94	0.35	0.18	0.63	1.02	1.22	1.32	1.38	0.22	2	2.32	2.06	3.88	0.83	2.31	1.85	1.96	0.93	2.08	1.19	0.82
jgi.p|Scesp_1|119744	0	0	0	0	0	0	0	0	0	0	0	0	0	0	0	0	0	0	0	0	0	0	0	0	0	0	0	0	0	0	0	0	0	0	0	0	0	0	0	0	0	0	0	0	0	0	0	0	0
jgi.p|Scesp_1|1197487	8.15	4.87	4.97	3.51	9.12	6.16	13.32	12.02	11.06	13.33	13.79	16.65	9.33	9.72	4.66	2.52	3.56	0.97	10.91	17.98	14.42	8.84	11.14	12.52	11.15	11.07	8.81	25.34	28.25	36.27	19	18.3	14.17	3.77	5.45	4.81	11.31	11.63	15.18	11.78	4.92	23.58	11.01	9.66	11.83	21.47	15.58	19.43	19.55
jgi.p|Scesp_1|1197602	7.53	6.91	7.31	8.16	8.17	6.56	7.65	10.09	9.85	9.41	8.82	7.51	7.12	6.1	9.42	8.57	7.86	8.76	6.18	4.59	6.85	7.74	6.85	7.86	6.81	6.49	5.23	5.51	6.81	7.55	5.14	6.55	6.61	4.3	5.06	4.29	2.24	1.84	3.21	6.61	4.71	6.39	5.45	4.99	5.68	6.31	5.24	4.83	6.52
jgi.p|Scesp_1|1198241	5.26	5.39	6.95	10.25	9.96	10.72	9.84	11.21	12.14	10.01	12.05	11.69	6.99	11.02	9.05	4.3	4.74	3.64	3.64	3.36	3.46	10.03	9.36	9.57	8.67	8.08	9.76	8.58	7.92	6.77	3.97	4.18	3.95	3.03	3.78	4.27	2.65	3.2	4.18	13.31	10.53	6.84	8.09	10.01	8.98	8.51	7.2	7.4	6.27
jgi.p|Scesp_1|1198394	3.21	3.76	4.19	3.63	2.35	3.31	3.68	4.23	4.32	5.22	4.33	4.61	4.21	5.36	5.05	4.39	4.5	4.57	4.75	4.93	5.09	4.37	4.69	4.06	3.89	4.96	4.67	5.82	4.58	4.65	7.64	7.32	6.81	5.41	6.18	6.44	2.22	5.1	4.6	3	4.74	4.22	4.38	3.5	4.31	4.69	4.76	4.45	5.51
jgi.p|Scesp_1|1200297	104.44	161.38	122.91	95.85	95.42	91.96	88.95	79.27	84.29	106.47	103.25	115.97	113.72	115.36	121.49	98.29	108.41	124.21	20.8	18.28	17.99	23.7	24.39	23.18	24.15	22.87	20.3	30.48	24.8	20.88	43.02	36.37	32.09	26.16	31.22	30.7	24.04	18.54	23.5	11.46	9.81	22.18	23.62	13.57	14.67	24.81	23.73	18.34	27.27
jgi.p|Scesp_1|1200439	2.04	1.69	3.2	7.25	4.9	6.95	5.35	7.48	5.29	6.1	5.93	6.78	5.01	5.18	7.36	2.53	2.68	2.56	0	0.9	0.93	2.45	3.59	5.84	2.8	6.48	4.31	4.86	7.08	12.95	2.14	2.53	1.52	0.35	0	1.81	1.13	0	0	3.45	5.24	3.62	10.51	6.86	6.51	5.63	6.27	6.22	5.38
jgi.p|Scesp_1|1201004	0.58	0	0.92	1.13	0.56	0	1.15	0	1.95	3.74	2.03	1.41	0	1.57	2.41	3.25	1.31	3.14	3.02	4.64	4.25	3.6	2.05	2.79	0	1.59	2.27	2.57	3.65	1.59	12.67	18.42	19.6	0.61	1.08	1.86	4.87	4.5	1.31	13.52	7.41	3.73	3.83	2.08	1.76	6.72	4.21	5.87	9.23
jgi.p|Scesp_1|1201079	22.82	38.76	34.39	4.65	9.71	6.64	3.5	6.1	6.36	22.09	19.25	26.63	11.15	15.02	23.3	17.5	30.18	40.06	44.88	60.64	47.2	23.3	30.72	23.78	13.47	17.03	19.5	21.6	16.17	12.34	81.7	82.1	74.71	70.62	103.76	88.1	142.8	158.04	157.29	60.61	53.49	52.05	53.23	30.49	34.74	51.86	25.26	34.29	93.21
jgi.p|Scesp_1|1201348	0.43	5.36	4.06	2.09	0.83	2.2	4.65	4.74	4.79	6.63	7.13	3.12	10.58	10.8	15.55	2.4	4.36	3.24	13.74	14.85	18.85	9.75	9.85	9.87	5.76	7.42	5.46	9.47	5.83	5.27	17.5	13.44	11.09	17.53	19.17	16.51	15.09	23.27	11.57	9.36	7.42	11.01	15.33	5.11	11.71	9.3	7.25	6.3	13.18
jgi.p|Scesp_1|1201359	0	0.18	0	0	0	0	0	0.2	0	0	0	0.13	0	0	0	0	0	0	0.19	0	0.2	0	0	0.21	0	0	0	0	0.23	0	0	0	0	0	0.21	0	0	0	0	0.32	0	0	0	0	0	0.32	0	0	0
jgi.p|Scesp_1|120150	3.34	4.11	4.21	3.6	4.26	4.17	4.84	4.46	3.94	4.77	4.72	4.09	4.1	5.29	5.35	4.31	5.15	4.06	2.91	3.72	3.12	3.94	4.11	5.23	3.94	5.51	6.34	4.65	5.88	6.03	4.92	5.29	4.87	3.79	4.83	3.99	2.5	2.45	2.84	4.17	3.66	4.72	5.4	5.09	4.23	5.18	5.82	4.85	3.28
jgi.p|Scesp_1|1201635	16.7	17.73	20.39	2.62	2.26	2.4	5.08	2.05	2.87	3.62	1.74	3.26	79.16	59.57	70.87	127.54	118.96	111.59	334.69	237.61	209.23	157.87	47.75	98.69	53.49	72.44	38.8	15.5	17.62	4.31	63.7	64.76	76.27	185.74	340.21	347.78	146.94	179.82	205.95	19.14	27.39	21.89	2.97	2.23	4.02	1.27	1.88	2.15	4.09
jgi.p|Scesp_1|1201863	0.55	0.84	1.17	0.76	1.2	0.6	0.77	0.72	1.13	1.71	0.89	0.57	0.69	0.49	0.57	1.24	1.23	0.84	0.27	0.76	0.78	0.97	1.03	0.9	0.89	0.99	1.6	1.89	0.57	1.06	1.21	1.37	0.88	0.41	0.8	0.83	0.65	0.2	0.53	0.74	1.28	1.08	0.73	0.37	0.47	0.68	1.25	0.79	1.24
jgi.p|Scesp_1|1201957	9.15	11.63	12.69	8.57	6.15	9.09	8.68	8.66	4.41	10.55	9.57	14.17	8.98	16.39	16.66	9.92	15.44	11.81	16.03	17.79	18.89	16.31	21.72	23.28	16.92	17.69	22.28	20.1	17.14	6.22	19.43	16.31	16.72	16.86	25.72	19.15	18.3	9.41	13.65	8.39	9.13	13.63	19.99	18.09	17.19	16.89	11.97	11.15	14.15
jgi.p|Scesp_1|1202025	0	0	0	0	0	0.22	0	0	0	0	0.23	0	0	0	0	0	0.59	0	0	0	0	0	0.23	0.5	0	0	0	0	0.27	0	0	0	0	0.27	0	0	0.44	0	0	0.57	0	0	0	0	0.26	0	0	0	0
jgi.p|Scesp_1|1202116	18.4	11.24	11.01	10.02	10.59	7.44	8.13	8.42	11.24	12.67	12.82	13.6	9.93	16.88	14.93	9.4	8.27	9.89	16.84	18.48	20.73	10.64	14.35	16.45	21.02	13.75	18.36	16.16	11.96	10.31	15.77	16.39	17.49	12.71	14.91	13.95	9.2	13.59	8.23	14.47	11.26	15.65	19.15	13.63	13.65	12.57	9.58	10.51	20.36
jgi.p|Scesp_1|1202255	0	0	0	0	0.09	0.08	0	0	0	0.25	0	0	0.28	0.09	0.4	0	0.11	0.21	0.17	0	0.09	0.1	0.08	0	0.1	0.09	0.19	0.21	0.7	0.52	2.02	3.46	5.58	0.3	0.44	0.31	0	0	0.21	0.28	0	0	0.09	0.23	0.1	0.76	0.85	0.44	2.02
jgi.p|Scesp_1|1202369	97.37	66.97	68.98	75.55	98.44	68.4	91.39	102.59	100.79	108.39	128.44	115.76	119.67	114.64	130.02	85.59	108.92	89.92	41.94	49.67	46.92	46.65	45.28	56.35	43.2	66.8	64.41	118.34	98.36	98.89	64.84	76.83	66.6	63.57	47.71	49.78	31.5	27.94	29.6	31.79	41.55	57.81	61.91	95.84	67.03	80.89	101.81	96.74	99.63
jgi.p|Scesp_1|1202466	2.45	4.05	3.51	2.47	1.84	1.18	3.24	2.34	2.72	5.59	4.26	3.91	3.97	4.47	5.15	3.36	4.9	5.37	2.47	2.44	2.03	2.08	1.96	2.13	2.95	2.22	1.66	2.1	1.11	1.59	3.65	3.83	3.45	2.99	2.96	3.73	2.48	3.01	2.62	1.77	2.51	2.49	1.89	1.64	2.25	1.15	1.45	2.04	2.91
jgi.p|Scesp_1|1202543	0	0	0	0.28	0	0	0	0	0.33	0	0	0	0.29	0	0	0	0	0	0	0	0	0	0	0	0.3	0	0	0	0	0	0	0.22	0.99	0.92	1.9	4.06	0.49	0	0	0.85	0	0	0	0	0	0	0	0	0.62
jgi.p|Scesp_1|1202601	0.94	0.78	0.37	0.91	0.68	0.4	1.39	1.51	0.78	3.01	1.64	2.84	3	3.16	1.21	1.53	0.53	1.26	0.61	1.66	2.14	0.73	2.69	1.12	1.93	1.92	1.6	2.07	2.45	0.64	0.33	0.09	0.53	1.23	1.31	1.25	1.18	0	0.53	1.87	0	1	0	0	2.13	2.71	1.32	0.86	1.24
jgi.p|Scesp_1|1202713	13.71	13.31	14.12	13.49	13.57	18.6	19.13	20.01	16.65	20.3	22.57	23.65	13.03	16.29	18.32	12.53	16.61	10.82	10.7	12.86	8.78	13.87	10.54	10.01	13.2	13.58	12.93	12.47	12.26	7.57	10.94	9.22	11.26	8.71	12.1	7.29	8.21	8.26	6.71	8.83	17.28	8.66	7.62	13.71	12.28	9.09	7.89	9.2	7.9
jgi.p|Scesp_1|1202984	0.98	0.59	0.49	0.87	0.34	0.46	0.7	0.74	0.7	0.69	0.55	0.81	0.88	0.48	0.92	0.33	0	0.38	0.39	0.24	0	0.83	1.26	1.28	1.84	2.43	2.96	2.65	4.84	4.98	0.44	0.83	1.8	0.56	0.25	0.29	0.15	0.23	0	1.42	1.78	2.95	3.27	2.02	1.8	4.83	6.59	5.4	2.17
jgi.p|Scesp_1|1203083	1.27	1.02	1.21	1.19	1.09	2.01	1.7	1.42	2.27	2.1	2.14	2.09	2.14	2.93	3.37	1.06	0.72	1.08	0.63	0.76	0.54	1.54	3.24	3.34	3.78	5.97	5.76	9.04	15.85	12.11	1.97	4.07	4.78	0.95	0.51	0.92	0.3	1.17	0.61	2.93	3.38	5.08	6.55	7.01	6.36	9.58	14.28	15.33	7.24
jgi.p|Scesp_1|1203376	0.4	0.28	0.84	0.58	0.51	0.4	0.85	0.49	0.44	0.6	0.58	0.89	0.59	0.3	0.96	0.87	0.83	0.86	0.4	0.71	0.73	0.96	1	1.02	0.75	0.6	0.71	1.76	1.46	0.82	0.61	0.72	0.52	0.63	1.17	1.35	1.33	1.03	2.09	0.72	1.51	1.06	1.31	0.4	0.81	1.44	1.12	1.04	0.77
jgi.p|Scesp_1|1203409	1.52	0.31	1.19	0.73	1.09	0.65	0.37	1.39	0.42	1.46	0.99	1.83	1.49	2.72	2.74	2.11	3.41	2.45	1.31	0.67	0.69	0.78	1.33	0.36	1.56	2.41	0.37	0.83	2.37	2.58	1.06	1.27	2.12	0.79	2.81	2.83	0.63	0	3.39	7.96	6.53	3.63	0.35	1.35	0	4.09	3.04	1.04	0.4
jgi.p|Scesp_1|1203492	1.29	1.74	1.82	0.82	0.85	0.82	1.08	0.81	0.9	1.56	1.19	1.64	0.8	0.96	1.97	1.44	1.49	1.9	1.9	2.44	2.45	2.46	3.08	2.71	2.35	2.6	2.65	2.99	2.57	3.8	5.47	6.56	8.03	2.88	3.51	3.02	1.29	2.94	3.87	2.24	3.44	3.92	3.17	2.1	2.19	3.1	2.48	3.1	3.26
jgi.p|Scesp_1|1203535	0	0	0	0	0	0	0	0	0	0	0	0	0	0	0	0	0	0	0	0	0	0	0	0	0	0	0	0	0	0	0	0	0	0	0	0	0	0	0	0	0	0	0	0	0	0	0	0	0
jgi.p|Scesp_1|1204000	1.43	2.37	2.31	2.1	2.24	2.16	2.09	2.44	2.59	1.84	1.78	1.83	2.57	2.12	2.19	1.9	1.84	1.63	1.9	1.77	2.24	2.23	2.63	2.3	2.06	2.52	2.75	1.17	1.7	1.17	1.2	1.22	1.1	1.54	1.63	1.7	0.68	1.47	1.56	2.28	1.78	2.13	2.34	2.67	2.22	1.88	1.05	1.12	1.29
jgi.p|Scesp_1|1204170	20.28	24.97	21.11	21.07	18.9	21.27	21.49	22.88	27.59	14.5	16.64	18.35	16.88	22.36	22.41	21.84	23.79	22.59	14.31	19.47	18.2	17.98	24.8	27.34	19.62	31.16	27.76	42.29	59.95	43.73	35.08	44.95	46.85	24.06	33.08	39.25	29.63	24.56	29.92	17.33	29.98	32.98	48.14	33.46	28.83	55.07	58.61	51.84	39.97
jgi.p|Scesp_1|1204393	9.65	12.91	14.82	20.17	21.04	26.17	16.65	20.46	16.69	13.43	16.93	14.31	7.17	9.63	5.97	7.3	5.74	6.22	4.4	6.21	6.53	21.83	24.6	28.01	20.96	28.86	26.71	30.13	39.02	28.1	7.33	11.31	13.72	3.74	3.06	3.67	5.05	2.84	5.24	39.59	43.87	18.04	23.87	26.49	22.33	27.96	30.03	36.03	15.99
jgi.p|Scesp_1|12044	6.81	6.89	6.41	10.84	10.45	12.36	11.43	13.3	12.6	13.56	18.18	20.26	10.09	13.94	12.16	2.67	3.23	5.04	7.82	5.61	5.79	9.95	15.42	16.59	16.77	20.69	20.61	26.74	27.7	44.18	13.87	17.74	20.47	7.73	5.04	4.83	6.05	1.56	3.05	9.63	7.68	11.1	13.45	17.04	15.98	21.54	29.8	35.52	23.28
jgi.p|Scesp_1|1204479	3.83	3.6	4.31	3.77	3.55	3.2	3.88	3.1	3.76	4.09	3.5	3.27	4.2	3.43	4.21	5.33	4.52	4.39	1.48	1.69	2.38	3.35	3.37	2.07	2.69	3.06	2.92	2.1	1.59	2.6	3.17	3.86	3	2.99	2.07	2.24	2.34	0.82	1.71	1.43	0.52	1.7	2.57	2.04	1.93	1.79	1.58	1.28	1.68
jgi.p|Scesp_1|1205676	0	0	0	0	0	0	0	0	0	0	0	0	0	0	0	0	0	0	0	0	0	0	0	0	0	0	0	0	0	0	0	0	0	0	0	0	0	0	0	0	0	0	0	0	0	0	0	0	0
jgi.p|Scesp_1|1206090	0.31	0.57	0.67	0.79	0.57	1.03	0.67	0.91	0.9	0.73	0.82	0.97	0.82	0.63	0.84	0.57	0.54	0.73	0.36	0.56	0.52	1.13	1.02	0.84	0.56	0.78	0.84	1.28	1.33	0.75	0.62	0.87	0.89	0.67	0.65	0.56	0.62	0.34	0.84	0.62	0.88	0.87	1.03	0.83	0.93	0.9	0.9	0.82	0.65
jgi.p|Scesp_1|1206314	6.93	8.24	4.73	4.67	7.23	6.67	6.21	4.97	5.69	7.33	6.3	9.82	6.51	8.9	5.9	6.16	8.47	9.39	6.75	5.85	5.49	6.2	5.3	7.76	9.28	8.19	4.69	10.26	10.97	18.01	8.44	8.39	6.74	11.31	6.98	6.41	4.02	4.65	7.41	13.51	15.84	6.41	8.74	15.36	11.21	8.23	9.41	13.22	8.26
jgi.p|Scesp_1|1206333	0.59	1.56	1.62	1.11	0.99	1.03	0.98	0.98	1.27	0.9	1.8	1.4	1.08	1.58	1.1	0.82	1.2	1.23	0.92	0.68	1.48	1.55	1.52	1.79	1.78	1.27	2.19	1.66	2.45	2.6	1.26	1.42	1.19	1.19	1.64	1.45	1.96	1.99	1.65	1.52	1.77	1.29	1.41	1.14	1.48	1.4	2.07	2.02	1.94
jgi.p|Scesp_1|1206648	2.72	2.67	2.6	2.52	2.38	3.2	2.7	3.12	2.45	3.33	3.33	2.67	2.64	2.48	2.92	3.38	1.78	2.86	1.21	1.4	1.3	1.41	2.1	1.96	1.75	2.3	1.51	1.97	1.86	1.7	1.67	1.75	1.54	1.06	1.02	0.89	1.04	1.3	1.27	0.84	1.68	1.78	1.82	1.06	1.17	1.78	2.1	1.53	1.57
jgi.p|Scesp_1|1206755	0.05	0.24	0.19	0	0.09	0	0.05	0.18	0.21	0.06	0.17	0.44	0.24	0.26	0.25	0.4	0.76	0.47	0.21	0.17	0.26	0.3	0.17	0.55	0.35	0.92	0.84	1.75	1.35	1.05	1.01	1.29	1.24	0.3	1.12	0.97	0	0.12	0	0.17	0.44	0.41	0.59	0.46	0.44	0.76	0.77	1.15	1.32
jgi.p|Scesp_1|1206868	0.85	1.16	1.03	0.45	0.63	0.51	0.31	0.35	0.31	0.68	0.44	0.47	0.54	0.68	1.03	0.24	0.45	0.52	2.61	3.54	2.78	2.64	2.76	2.08	1.37	1.44	1.69	1.58	1.46	1.32	2.72	2.3	1.59	3.09	3.83	3.52	3.78	3.71	4.51	2.58	2.67	2.3	1.25	1.08	1	1.94	1.31	1.16	3.22
jgi.p|Scesp_1|1206894	1.02	1.08	1.08	1.79	1.93	2.39	2.16	2.51	2.2	1.88	1.97	1.71	1.32	1.4	2.01	1.04	0.97	0.99	1.02	1.04	1.22	2.39	1.93	1.89	2.52	2.37	2.24	2.59	2.92	3.77	1.32	1.36	1.14	1.2	0.8	1.26	1.22	1.39	1	2.77	3.27	2.31	3.1	2.46	2.63	2.43	3.12	2.51	2.15
jgi.p|Scesp_1|1207072	0	0	0.1	0.06	0.24	0.16	0.37	0.12	0	0.08	0.22	0.15	0.25	0.06	0.46	0.12	0	0	0.05	0	0	0.06	0.11	0	0.26	0.34	0.49	0.07	0.2	0.17	0.09	0.02	0.14	0	0	0	0	0.16	0	0.14	0.06	0.27	0.3	0.75	0.38	0.32	0.1	0.17	0.27
jgi.p|Scesp_1|1207076	0	0	0	0	0	0	0	0	0	0	0.39	0	0	0	0	0	0	0	0	0	0	0	0	0	0	0	0	0	0	0	0	0	0	0	0	0	0	0	0	0	0	0	0	0	0	0	0	0	0
jgi.p|Scesp_1|1207208	0	0.2	0	0.7	0.47	0.62	0.71	0	0.54	1.55	0.42	0.58	1.43	0.43	0.75	0	0.27	0.52	0.21	0	0	1	0.21	0.23	0.5	0.44	0.24	0	0	0	0.51	0	0	0	0.22	0	0	0	0	0.35	0.88	0.52	0.23	0.86	0	0.35	0.39	0	0.26
jgi.p|Scesp_1|1207305	0.67	0.63	0.93	0.83	0.53	0.6	0.63	0.84	0.81	0.7	0.42	0.57	0.57	0.65	0.75	0.82	0.44	0.72	0.6	0.67	0.3	0.97	1.23	1.19	1.09	0.85	1.39	0.67	0.86	0.58	0.89	1.02	1.02	0.67	0.9	1.04	0.81	1.49	2.52	1.5	2.32	1	1.37	0.94	1.19	1.42	1.02	1.25	0.51
jgi.p|Scesp_1|1207335	0.31	0.51	0.36	0	0.29	0.39	0.3	0.56	0	0	0.13	0.09	0.15	0.27	0.16	0.43	0.17	0.82	0.79	0.54	0.42	0.47	0.81	0.29	0.31	0.28	0.45	0.5	0.16	0.62	0.21	0.57	0.17	0.32	0.42	0.33	0	0	0.34	1.33	1.25	0.49	0.43	0.36	0.31	0.33	0.37	0.28	0.81
jgi.p|Scesp_1|1207416	1.85	2.6	1.98	2.24	1.53	1.8	2.83	1.74	1.49	2.24	2.87	1.62	2.22	2.4	2.39	1.86	2.14	2.27	3.28	3.73	3.09	3.12	3.57	3.58	2.91	3.73	3.56	2.54	1.71	1.75	3.96	3.88	3.05	4.56	5.2	3.51	2.4	3.71	2.65	3.35	3.41	2.85	2.36	1.65	2.54	2.59	1.32	1.41	3.15
jgi.p|Scesp_1|1207867	3.68	5.43	9.63	5.15	8.25	8.01	10.44	11.24	11.36	12.58	10.69	15.55	7.23	8.42	8.85	3.42	4.14	3.52	1.06	1.81	0.37	3.37	3.96	9.37	10.5	10.75	18.72	23.82	40.02	31.69	12.03	14.27	13.27	0.43	1.14	0.44	0	1.05	0	15.39	4.45	11.32	22.59	26.2	17.7	28.25	37.68	33.28	28.46
jgi.p|Scesp_1|1207943	8.86	14.24	14.52	5.66	11.34	7.49	4.26	5.91	5.56	8.96	6.72	11.02	10.53	12.3	11.24	9.29	11.99	12.5	10.13	10.43	12.52	11.71	11.07	10.29	9.28	7.81	8.16	10.86	6.15	6.63	9.79	7.81	7.75	12.44	12.67	12.63	9.64	13.32	15.37	15.65	10.6	10.96	8.01	5.57	5.4	8.89	7.96	5.56	8.77
jgi.p|Scesp_1|1208003	0.75	0.92	0.98	1.46	1.58	1.5	1.3	1.81	1.12	2.07	2.19	2.08	1.23	2.18	1.74	1.17	0.6	0.69	0.56	0.41	0.36	1.18	1.45	1.71	1.07	1.23	1.78	1.61	2.87	2.09	0.4	0.77	0.72	0.67	0.33	0.23	0.3	0.65	0.16	1.3	0.62	0.92	1.58	1.74	1.41	1.21	1.98	2.26	0.76
jgi.p|Scesp_1|1208378	6.58	3.69	7.33	7.4	4.08	5.6	6.25	4.08	4.24	6.53	4.07	3.46	10	7.03	5.91	7.29	6.44	7.76	7.68	6	9.28	7.2	6.53	8.91	7.85	6.73	7.65	8.16	6.63	6.92	7.13	7.25	9.73	4.65	4.92	4.74	7.78	3.27	9.02	5.83	5.39	7.68	11.72	8.81	7.05	9.16	5.27	6.6	6.71
jgi.p|Scesp_1|1208384	2.89	1.71	3.41	3.4	1.98	1.23	2.43	2.84	2.75	1.85	1.44	1.12	5.07	4.99	3.62	4.8	3.95	3.55	3.03	5.11	5.46	3.19	5.45	4.14	2.33	2.43	4.83	3.63	2.58	1.97	2.75	2.99	3.47	3.23	1.53	1.76	1.72	3.72	2.77	4.34	3.18	4.84	4.83	2.45	3.12	1.93	1.32	2.83	2.4
jgi.p|Scesp_1|12084	0.72	0.6	0.28	1.4	3.11	0.92	0.71	0.66	0	0	0	0	1.06	0.32	0	2.01	3.24	3.1	0.31	1.59	1.31	0.37	1.27	1.37	1.11	0.98	0.7	0.4	1.87	4.89	14.12	19.65	19.74	2.25	4	1.92	0	0.93	0	1.3	1.96	1.15	1.35	0.43	1.09	0.78	2.31	3.95	8.35
jgi.p|Scesp_1|1210636	0	0	0	0	0	0.25	0	0	0	0	0	0.18	0	0	0	0.27	0	0.31	0.5	1.03	0.53	0	0.26	0	0	0	0.28	0	0.3	0	0	0.22	0	0.3	1.08	0	0	0	0	0	0	0	0	0	0	0	0.47	0	0.31
jgi.p|Scesp_1|1210639	0.99	2.18	1.03	1.11	0.32	1.26	0.97	1.5	1.28	1.05	0.14	0.79	0.81	1.18	1.52	1.37	1.66	1.24	1.84	2.32	1.65	3.38	2.17	2.82	1.35	1.49	1.6	1.62	2.05	1.12	2.87	2.38	2.76	3.77	2.74	2.45	3.01	0.84	1.84	1.66	2.83	2.45	1.69	2.34	2.15	1.18	1.45	0.9	2.94
jgi.p|Scesp_1|1210744	0.55	1.51	1.43	0.35	0.93	1.5	1.19	1.11	1.35	1.01	1.7	2.42	1.02	2.78	2.07	0.57	0.82	1.37	0.31	0.75	0.5	0.13	0.48	0.41	0.12	0.61	0.41	1.47	1.58	1.57	0.17	0.18	0.07	0.63	1.13	1.1	0	1.72	0.41	0.4	0.55	0.19	0.34	0.14	0.12	1.01	1.36	1.5	0.13
jgi.p|Scesp_1|1210754	0.18	0	0.14	0	0	0.15	0	0.16	0	0	0.15	0.32	1.04	0.79	1.27	5.89	1.19	4.73	0.3	0.16	0.32	0	0	0.17	0.36	0.16	0.69	0.58	0.73	0.96	43.74	77.89	65.57	1.84	3.26	2.81	0.29	1.36	0	0	0.16	0.37	0.33	0	0	1.14	1.13	0.48	24.68
jgi.p|Scesp_1|1210854	1.14	0.6	0.73	1.11	2.49	2.83	1.22	2.66	2.42	1.86	2.8	2.5	2.55	1.76	1.6	0.39	0.58	0.45	0.09	0.37	0	0.21	0.46	0.2	1.81	1.13	0.71	2.16	4.43	2.26	0.94	0.42	0.81	0.32	0.19	0.22	0.17	0	0	0.53	1.13	0.33	1.26	1.6	0.94	2.24	3.9	2.46	1.53
jgi.p|Scesp_1|1210886	0.06	0.05	0	0	0.05	0.05	0	0.05	0.06	0	0.05	0.07	0.17	0.2	0.24	0.32	0.19	0.37	0.1	0	0	0	0.05	0	0.12	0.05	0.17	0	0.12	0.08	4.15	9.72	8.74	0.24	0.42	0.49	0	0	0	0.12	0.05	0.12	0.11	0.14	0	0.04	0.27	0.16	4.03
jgi.p|Scesp_1|1210924	0	0	0	0	0	0	0	0	0	0	0	0	0	0	0	0	0	0	0	0	0	0	0	0	0	0	0	0	0	0	0	0	0	0	0	0	0	0	0	0	0	0	0	0	0	0	0	0	0
jgi.p|Scesp_1|1210988	6.41	6.97	6.6	19.59	19.03	26.93	22.8	28.61	27.36	20.91	25.38	25.07	12.68	18.19	14.96	7.44	7.54	4.74	0.17	0.35	0.09	4.63	5.02	7.35	14.09	18.87	18.62	17.59	17.82	18.37	5.47	4.05	6.05	0.42	0.46	0.11	0.17	0.26	0	5.43	8.53	6.6	17.71	16.15	17.22	15.7	17.4	19.31	10.77
jgi.p|Scesp_1|1211210	68.41	77.14	60.59	79.93	62.61	67.08	90.84	83.96	103.98	88.99	85.53	84.23	81.84	83.15	66.48	43.22	44.99	47.56	27.64	24.76	23.44	31.72	34.24	33.63	43.81	45.04	41.36	40.85	37.97	33.05	24.8	23.49	27.8	21.14	18.45	20.26	17.92	17.67	16.17	42.85	33.72	35.06	63.84	104.74	68.98	42.22	43.34	40.92	40.51
jgi.p|Scesp_1|1211694	1.26	1.86	1.59	1.83	1.95	1.19	2.33	1.54	1.79	2.87	2.68	2.19	2.88	2.38	2.31	2.73	2.04	2.48	1.02	0.99	1.15	1.08	1.66	1.07	2.16	2.6	2.04	2.46	1.67	1.52	2.74	3.14	3.29	2.04	1.81	1.71	1.17	1.08	0.94	1.67	0.44	1.64	1.83	2.07	1.27	1.31	1.51	2.3	2.65
jgi.p|Scesp_1|1211712	0.97	0.6	2.27	1.4	1.62	1.85	1.42	1.1	1.34	2.47	2.31	1.6	1.89	2.81	3.23	1.34	2.17	2.59	1.25	1.92	0.22	1.98	1.06	2.76	1.24	2.19	2.82	1.32	1.76	0.98	2.53	3.67	3.51	1.51	1.34	1.8	1.21	2.48	2.16	0.7	1.97	1.28	2.03	2	2.18	2.95	2.9	1.76	0.51
jgi.p|Scesp_1|1211869	0.37	0.15	0	0.9	0.36	0.16	0.55	0.34	0	0.24	0.32	0.45	0.55	0.5	1.15	0.17	0	0.6	0.32	0	0.17	0.38	0.33	0.53	0.19	0.17	0.72	0	0	0.25	0.52	0.34	0.41	0.39	0.34	0	0	0	0	0	1.34	0.39	0.35	0.22	0.19	0.4	1.04	0.51	0
jgi.p|Scesp_1|1211890	9.22	9.55	9.21	8.19	6.74	7.19	8.94	7.84	6.22	9.7	6.69	7.68	6.89	6.97	8.25	6.52	8.27	7.43	7	7.08	5.3	7.33	6.85	5.65	7.55	7.85	8.33	9.04	10.05	6.86	6.14	6.88	7.98	6.06	7.22	7.36	6.22	5.92	6.38	7.3	4.58	5.49	8.22	7.42	5.74	7.5	8.26	6.62	7.4
jgi.p|Scesp_1|1211944	3.9	2.31	3.5	2.97	3.07	3.67	2.87	1.91	2.32	0.36	0.73	0.67	1.37	1.87	2.01	3.1	2.04	1.35	1.92	2.83	1.27	1.43	1.59	1.99	1.14	1.77	1.76	1.38	0.87	1.7	1.17	2.17	2.34	1.16	0.77	1.04	0.7	0	0.93	3.12	6.82	4.89	2.48	2.31	1.68	2.5	2.12	1.78	0.88
jgi.p|Scesp_1|1211970	2.67	3.16	4.49	1.6	2.56	2.49	2	2.21	2.97	0.49	0.66	0.61	1.37	1.59	3.28	3.54	1.86	3.42	0.99	2.13	2.08	1.96	2.12	1.82	0.91	0.92	1.86	1.12	1.19	0.52	0.8	2.6	2.28	0.4	0.59	0.54	0.85	2.29	0.57	1.75	1.38	3.65	2.26	2.56	1.41	1.92	0.81	1.74	0.13
jgi.p|Scesp_1|1212191	4.31	2.78	5.26	1.85	0.92	3.67	2.35	0.88	2.13	3.68	3.33	1.73	4.23	2.57	4.44	4	5.38	4.63	4.12	4.65	4.36	6.4	5.47	3.65	0.49	3.04	4.19	2.63	3.49	1.3	5.36	5.15	5.89	8.98	7.09	7.13	6.38	6.15	6.42	5.89	3.9	1.53	6.72	3.97	4.81	3.44	6.13	3.06	6.56
jgi.p|Scesp_1|1212209	0.41	0.34	0.32	0.07	0.06	0.12	0.4	0.06	0.15	0.43	0.06	0.04	0.66	0	0.35	0.38	0.38	0.65	1.28	1.13	0.98	0.9	1.01	0.97	0.56	0.92	0.92	0.74	1.2	1.19	0.9	1.25	0.76	0.99	1.69	1.73	0.23	1.39	1.36	1.12	0.49	0.57	0.7	0.72	0.34	0.78	0.65	0.37	0.85
jgi.p|Scesp_1|1212236	68.22	69.76	64.85	86.03	80.26	81.55	80.01	80.56	72.03	78.78	76.25	71.99	65.57	73.21	73.17	67.9	71.33	58.56	28.12	33.15	29.08	57.17	62.05	61.19	48.76	55.58	57.4	46.92	50.14	48.53	43.82	42.73	40.42	40.46	39.57	37.7	29.64	34.2	18.8	37.69	47.1	58.85	62.65	51.66	54.24	40.29	40.83	34.43	26.28
jgi.p|Scesp_1|12124	6.14	7.63	6.32	5.11	4.14	4.65	4.24	3.51	3.62	5.78	6.02	6.48	5.46	5.92	4.25	5.08	5.82	6.08	4.71	6.52	6.99	4.34	6.41	5.86	4.24	5.91	6.44	5.27	5.09	5.08	7.32	8.62	6.97	6.6	5.33	6.84	2.4	5.42	4.94	3.19	1.39	5.92	5.92	6.26	5.5	3.38	4.07	2.98	5.97
jgi.p|Scesp_1|1212576	7.72	7.47	12.37	8.42	8.65	8.77	5.68	12.67	8.22	14.84	14.01	9.51	10.74	11.81	10.94	10.76	12.66	10.03	6.38	7.11	8.5	6.29	7.35	8.59	9.91	10.2	8.46	11.66	5.36	5.25	8.78	5.97	3.96	7.05	6.26	7.19	16.09	18.2	16.56	23.28	21.87	7.53	7.23	11.83	11.01	5.09	6.44	6.76	10.51
jgi.p|Scesp_1|1212622	2.17	2.43	4.31	6.06	6.37	7.06	5.39	5.61	5.1	6.21	5.89	6.24	5.39	5.71	7.89	2.02	2.73	2.74	1.87	1.58	1.63	5.51	8.19	5.84	4.06	7.06	5.34	4.49	5.05	5.38	2.14	3.03	4.28	2.66	1.77	1.36	3.19	8.86	3.43	4.62	8.79	2.99	6.09	6.21	7.06	5.23	4.91	6.18	2.83
jgi.p|Scesp_1|1212651	4.55	4.98	4.61	3.84	4.81	4.33	5.31	4.66	5.66	5.14	5	5.05	5.31	5.02	5.75	6.4	4.85	5.24	3.04	4.4	4.44	4.65	5.64	4.6	3.57	5.66	6.53	4.7	4.46	4.1	5.34	5.99	4.7	4.66	4.39	4.64	3.28	4.09	3.98	5.11	4.88	5.1	6.93	6.84	5.93	4.51	4.31	4.6	5.54
jgi.p|Scesp_1|1212663	1.41	1.56	2.03	1.31	1.13	1.1	0.58	1.51	1.57	2.34	1.85	1.85	3.06	2.95	2.85	0.88	0.93	1.84	2.69	3.49	3.92	2.24	1.81	1.97	3.08	3.04	3.5	2.52	2.57	3.6	2.89	2.6	2.9	2.58	3.27	2.82	2.16	1.06	1.32	1.92	2.67	1.75	2.37	2.03	2.55	2.16	1.93	2.05	2.73
jgi.p|Scesp_1|1212769	5.98	3.52	4.7	3.27	3.55	3.52	3.84	4.19	3.75	6.97	4.45	5.25	5.23	7.3	8.18	2.93	3.91	3.86	7.12	8.17	7.03	6.71	10.61	9.34	7.37	9.17	9.96	8.24	8.26	9.76	8.22	8.56	6.94	7.03	9.57	7.29	5.98	12.02	6.81	6.61	11.64	8.33	7.84	5.93	6.13	8.61	8.19	8.25	8.26
jgi.p|Scesp_1|1212814	0.24	1.39	1.5	0.23	1.84	1.63	1.17	0.44	0.27	0.92	1.25	1.15	1.64	1.93	2.71	0.67	2.42	0.77	1.24	1.69	1.09	2.7	1.26	2.51	2.21	3.68	3.72	2.63	3.23	2.92	2.68	0.98	1.87	2.74	3.32	1.02	3.19	2.46	2.67	1.56	2.17	3.81	1.57	3.97	2.4	2.75	1.34	2.4	1.76
jgi.p|Scesp_1|1212860	5.58	4.39	4.75	7.06	7.9	8.45	4.09	6.32	7.67	5.7	5.03	6.28	6.87	6.01	7.8	2.46	2.45	2.85	9.05	8.35	9.3	7.1	6.48	7.58	5.54	6.26	3.59	9.87	11.61	10.8	13.37	29.03	31.95	4.24	3.5	3.32	2.84	5.35	3.17	5.41	4.8	4.93	2.57	5.61	3.71	7.48	10.45	10.89	16.95
jgi.p|Scesp_1|1213373	23.65	17.99	16.45	6.36	7.02	5.14	7.4	6.7	8.54	7.17	6.95	6.57	13.84	15.02	23.21	12.54	15.43	18.04	16.33	29.98	18.82	8.28	14.56	11.81	9.12	11.42	12.13	7.78	9.24	6.79	10.5	14.54	15.19	16.26	23.77	22.3	11.44	28.76	18.02	4.8	11.5	7.86	8.59	10.62	7.58	6.01	6.93	6.95	9.67
jgi.p|Scesp_1|1213535	3.91	5.4	4.67	3.07	3.75	3.64	3.47	2.56	3.31	5.13	3.16	4.32	6.76	5.66	9.11	6.4	4.29	5.2	6.98	7.56	8.05	8.61	10.22	7.99	7.84	7.17	8.61	7.67	6.29	7.46	11.66	14.16	14.26	9.32	9.83	10.2	7.44	10.05	8.33	6.46	7.17	9.9	10.01	5.96	7.77	8.16	6.86	4.93	10.69
jgi.p|Scesp_1|1213644	0	0	0	0	0	0	0.27	0	0	0	0.24	0.17	0	0	0.28	0	0	0	1.19	0	0.75	1.42	0.73	1.58	0.85	0	0.54	0.6	0.29	0.75	1.54	0.51	0.92	0	0.26	0.29	0.46	0	0.62	1.79	0.5	0.29	0.77	0.33	0.55	1.19	1.1	1.51	0.58
jgi.p|Scesp_1|1213665	0.11	0.19	0.22	0	0	0.05	0.05	0.26	0.12	0.07	0.19	0.34	0.27	0.25	0.23	0.21	0.13	0.18	1.16	1.68	1.48	1.03	1.47	0.75	0.75	1.06	1.25	2.15	1.45	0.99	2.31	1.7	1.81	0.93	1.81	1.55	2.33	0.86	1	1.42	2.23	1.9	1.05	0.6	0.73	2.29	1.66	1.53	2.24
jgi.p|Scesp_1|1213707	1.31	1.78	1.56	1.67	1.56	1.47	1.95	2.06	1.45	2.68	3.01	3.47	2.41	3.04	4.1	1.65	2.12	1.69	2.39	3.65	2.19	2.85	3.59	3.99	3.28	4.74	4.69	3.74	4.57	4.34	2.89	3.61	3.63	3.06	3.25	3.01	1.31	2.56	3.28	3.82	3.27	3.95	4.06	4.41	4.42	4.55	4.28	4.16	3.2
jgi.p|Scesp_1|1213749	1.87	3.53	3.87	7.75	11.76	9.42	9.86	14.03	18.71	15.48	15.56	15.09	13.19	10.81	7.36	5.37	5.17	3.11	0.15	0	0.46	1.22	3.14	2.6	5.07	8.02	6.96	12.15	13.28	9.94	1.91	2.97	2.86	0.53	0.63	0.36	0	0.44	0.38	4.31	4.32	3.98	6.85	12.11	8.73	5.14	8.86	7	5.02
jgi.p|Scesp_1|1213833	3.28	4.48	3.79	3.84	2.87	2.38	3.32	4.51	4.29	3.47	3.45	3.03	3.89	3.98	5.08	4.75	5.43	6.23	3	2.64	2.64	3.18	3.06	2.58	2.48	2.36	4.8	3.39	3.72	3.02	6.08	6.78	6.48	4.53	3.58	3.39	1.77	2.73	3.24	3.49	4.64	2.67	4.16	4.24	3.01	4.72	4.25	3.44	5.8
jgi.p|Scesp_1|1213868	0.99	0.82	0.49	1.44	1.07	0.53	0.73	1.14	0.28	1.27	2.38	1.72	1.7	1.78	2.3	4.26	5.02	5.46	1.17	0.33	1.02	0.89	0.76	0.71	0.64	1.35	0.48	1.09	0.64	1.01	1.56	1.52	1.25	0.65	1.03	0.66	1.03	0	0	0.45	0.9	0.79	0.46	0.73	2.12	0.62	0.69	0.23	0.65
jgi.p|Scesp_1|1214016	2.57	1.42	4.71	2.22	1.65	1.95	3.09	4.45	1.59	2.57	3.74	3.45	3.09	3.58	5.01	0.8	4.18	5.23	1.23	0.51	1.56	5	1.26	3.55	4.99	5.7	4.73	2.83	6.85	6.22	3.4	1.8	2.24	1.49	2.38	2.74	1.43	1.47	3.2	1.24	1.56	1.22	1.34	2.04	3.45	4.32	1.6	4.7	3.62
jgi.p|Scesp_1|1216782	1.62	1.44	1.45	2.02	2	2.36	1.25	2.54	1.54	1.63	1.71	1.26	1.47	1.14	1.55	0.97	0.65	1.12	1.1	2.04	2.21	3.8	3.15	2.98	1.9	2.09	3.6	1.14	1.44	3.77	3.15	3.09	3.23	1.57	1.18	2.21	1.93	1.78	0.52	2.26	1.89	5.16	3.46	2.19	3.26	3.08	2.13	1.58	3.17
jgi.p|Scesp_1|1216944	0	0	0	0	0	0	0	0	0	0	0	0	0	0	0	0	0	0	0	0	0	0	0	0	0	0	0	0	0	0	0	0	0	0	0	0	0	0	0	0	0	0	0	0	0	0	0	0	0
jgi.p|Scesp_1|1217358	9.89	11.31	10.3	10.68	9.99	10.95	11.68	11.22	11.56	10.76	11.51	11.93	13.39	10.57	12.44	9.34	8.56	9.87	9.72	8.96	8.36	9.08	9.3	11.1	9.97	9.19	8.86	8.84	7.37	7.13	7.47	7.89	8.12	6.57	6.72	6.52	7	5.4	6.85	6.64	3.89	7.35	10.48	7.68	8.01	6.23	6.94	4.48	6.36
jgi.p|Scesp_1|1217412	14.54	12.71	11.48	12.72	13.95	10.84	15.55	14.78	11.8	14.64	13.18	13.43	13.18	13.91	12.7	11.17	12.51	8.51	4.06	4.78	6.03	7.21	7.75	7.27	7.51	7.81	7.03	5.28	3.34	5.72	5.26	4.99	4.6	6.48	3.25	3.63	4.68	2.58	4.48	7.25	5.63	7.14	6.38	6.3	9.28	3.89	4.17	4.31	6.55
jgi.p|Scesp_1|1217443	10.11	12.24	11.41	15.63	15.16	18.37	16.28	15.19	16.03	12.81	16.52	12.47	14.94	13.32	14.75	11.92	7.28	8.18	6.66	8.33	6.52	10.51	10.58	11.59	12.13	13.17	11.28	7.61	8.16	13.27	8.51	8.56	9.66	11.13	6.73	7.25	5.87	9.34	7.37	10.27	14.11	7.13	12.97	11.59	9.14	7.76	8.55	9.76	7.9
jgi.p|Scesp_1|1217634	4.3	6.42	9.79	5.42	7.85	5.5	3.8	1.58	4.78	5.51	6.37	7.27	5.91	5.01	6.65	5.2	3.39	4.63	13.72	9.5	12.15	10.18	11.35	8.21	6.63	9.75	8.8	6.15	8.06	2.34	11.45	7.99	5.78	7.18	9.57	10.99	17.93	18.81	12.52	7.78	19.12	10.53	8.86	13.78	6.06	7.43	10.34	6.69	14.97
jgi.p|Scesp_1|1217675	0.16	0.27	0.38	0.16	0	0	0	0	0	0.21	0.14	0.2	0	0	0.17	0.15	0	0	0	0.29	0	0	0	0.16	0	0.3	0.16	0	0.17	0.22	0	0.06	0.18	0.34	0.15	0.17	0	0.42	0	0	0	0	0.31	0.77	0.16	0.12	0	0	0
jgi.p|Scesp_1|121768	2.35	2.34	2.86	3.07	2.65	2	2.59	2.9	3.33	2.41	1.99	2.73	1.56	2.79	2.3	2.34	2.84	2.9	0.61	1.24	1.02	1.33	1.65	2.52	1.87	2.39	2.23	3.22	1.89	1.44	1.4	1.37	2.04	1.65	1.36	0.56	1.66	0.6	1.31	1.4	2.98	1.87	1.43	0.84	1.42	1.69	1.18	0.91	2.1
jgi.p|Scesp_1|1218059	1.26	0.91	0.86	1.37	1.06	0.67	1.08	1.3	1.92	1.01	1.1	0.85	0.93	0.42	0.49	0.88	1.06	1.86	0.54	0.7	0.14	0.49	0.55	1.05	0.49	0.43	0.77	0.17	0.16	0.21	0	0.41	0.53	0	0.73	0.17	0.52	0.4	1.76	16.74	12.99	0.84	0.44	0.75	1.11	1.02	0.88	0.29	0.33
jgi.p|Scesp_1|1218068	27.16	29.67	35.68	45.8	56.38	45.89	54.1	53.62	70.39	48.45	54.14	48.79	40.08	47.35	32.13	32.51	34.38	36.97	11.96	12.79	13.01	27.92	29	24.37	18.8	27.16	26.44	22.53	16.96	18.31	16.61	17.25	21.15	12.59	16.96	11.34	7.71	17.58	22.5	44.09	29.9	17.55	25.79	35.31	24.08	17.36	15.47	18.2	22.05
jgi.p|Scesp_1|1218130	6.66	8.28	8.17	7.26	8.89	8.33	7.56	8.01	7.98	5.73	5.8	6.03	7.46	7.36	6	5.51	7.6	7.72	4.21	5.42	3.79	7.17	5.03	5.26	5.88	5.75	5.77	4	3.25	4.52	5.03	5.79	5.12	3.8	4.82	5.54	4.16	3.21	3.03	7	8.11	5.2	5.06	3.95	4.4	3.37	2.08	2.47	4.5
jgi.p|Scesp_1|1218132	1.91	2.11	2.21	2.21	2.09	2.71	2.24	2.39	1.95	3.34	2.18	2.57	2.19	2.28	2.36	2.02	4.12	3.14	2.61	2.54	3.1	3.72	2.43	2.74	2.57	3.42	3.31	2.28	2.65	2.24	2.23	1.99	2.5	2.72	3.1	3.45	2.21	2.32	2.62	2.31	3.18	2.37	2.59	1.7	2.09	1.61	1.66	1.75	1.9
jgi.p|Scesp_1|1218457	0.35	0.7	0.72	0.89	1.35	1.02	0.9	1.55	0.78	1.44	1.16	0.76	0.62	0.5	0.65	0.07	0.4	0.23	0.12	0.25	0.13	0.51	0.62	1.75	0.58	0.51	0.62	1.16	1.24	0.96	0.64	0.34	0.31	0.29	0.33	0.37	0.23	0.18	0	0.56	0.19	1.2	0.86	0.42	0.99	0.96	0.85	1.16	0.96
jgi.p|Scesp_1|1218528	0	0	0	0	0	0	0	0	0	0	0	0	0	0	0	0	0	0	0	0	0	0	0	0	0	0	0	0	0	0	0	0	0	0	0	0	0	0	0	0	0	0	0	0	0	0	0	0	0
jgi.p|Scesp_1|1218578	1.62	2.01	2.91	3.13	2.07	2.35	3.37	3.58	3	2.42	4.11	3.25	1.98	3.74	3.2	1.94	1.97	2.03	1.1	0.77	0.86	2.43	2.49	2.89	3.67	4.89	4.2	7.33	10.66	10.17	1.18	2.4	1.58	0.98	0.87	1.08	0.45	0.17	0.15	1.9	2.51	3.23	3.34	5.76	3.93	6.84	8.64	8.62	2.42
jgi.p|Scesp_1|12186	0	0.3	0	0.36	0	1.88	0	0.67	0.82	1.88	0.64	1.11	1.08	1.97	0.76	0.68	0.83	0.79	1.27	2.6	1.34	1.13	0.65	1.4	2.27	2	1.07	0.4	0	4	1.54	0.41	1.23	0.38	0.34	1.17	0.61	0	0	1.86	1.33	1.56	1.03	0	0.37	0.26	0	0.34	0.39
jgi.p|Scesp_1|1218612	2.09	2.53	2.35	2.56	2.07	2.19	1.57	2.61	3.4	1.96	2.18	2.06	2.32	1.99	1.93	1.94	3.75	2.54	1.56	1.72	0.95	1.43	1.65	1.66	1.43	2.27	2.03	2.67	3.54	3.97	0.63	1.7	1.09	1.67	2	1.55	1.51	1.25	1.56	1.81	1.13	2.22	2.47	2.64	2.03	3.45	3.23	2.29	1.54
jgi.p|Scesp_1|1218707	0.3	0.49	0.46	0.29	0.28	0.76	0	0.27	0	0	0.77	0.36	0	0.27	0.31	0	0.33	0.32	0	0	0.27	0.61	0.26	0.28	0.3	0.27	0.58	0	0.31	0.81	0.83	0.33	1.33	0	0	0.32	0	0	0	0.64	0.54	1.58	1.11	0.35	2.68	0.64	1.66	1.35	0.62
jgi.p|Scesp_1|1218709	1.33	0.55	1.21	1.07	1.49	0.56	1.3	1.22	0.74	2.83	1.93	0.93	1.74	1.98	1.59	2.05	0	0.24	0.57	1.17	0.81	0.91	0.97	1.69	1.14	0.6	0.65	1.7	0.92	0.6	1.24	0.49	0.74	1.38	1.43	1.88	0.74	0.57	0	2.08	1.8	1.18	4.35	2.62	4	4.45	1.42	2.63	3.73
jgi.p|Scesp_1|1218710	3.7	3.45	2.9	1.79	1.77	2.75	1.36	2.54	5.64	2.37	3.22	3.34	6.35	1.65	3.81	1.29	0	1.99	3.58	2.45	2.94	4.27	1.22	3.08	2.37	2.09	4.95	5.58	4.81	1.88	4.85	3.09	4.65	1.44	0.86	2.95	3.85	2.37	1.03	5.35	8.37	9.33	14.7	8.76	10.22	12.29	9.99	6.33	11.69
jgi.p|Scesp_1|1218720	4.06	3.61	3.41	10.12	13.37	12.35	12.53	12.75	11.92	4.46	5.56	2.63	1.99	2.34	2.39	2.42	1.3	0.31	0	0.26	0	1.19	2.8	3.04	3.28	4.21	5.65	7.65	5.74	4.73	1.42	0.65	0.32	0	0.27	0	0	0	0	1.89	2.1	4.63	8.41	5.5	7.3	9.39	8.36	5.3	2.75
jgi.p|Scesp_1|1219251	4.01	4.58	4.88	5.89	6.36	7.76	7.05	7.84	7.06	9.73	9.14	8.58	9.49	8.28	10.67	4.75	4.66	4.6	5.71	4.88	3.9	7.24	10.8	6.19	6.67	10.26	7.93	10.46	10.35	14.45	6.19	5.95	4.63	4.46	4.35	3.97	2.53	4.97	3.71	6.49	6.51	6.9	6.07	4.59	7.92	9.24	10.28	9.34	5.53
jgi.p|Scesp_1|1219281	0.37	0.51	0.38	0.24	0.12	0.42	1.2	0.22	0.54	1.26	0.43	0.81	1.08	1.86	1.77	0.91	1.52	0.4	0.11	0.22	0	0.63	0.75	0.35	1.13	0.67	0.36	1.08	1.53	1.17	0.94	1.36	1.1	0.77	0.68	0.78	0	0	0	0.09	0	0.13	0	0	0.49	0.44	0.39	1.01	0.65
jgi.p|Scesp_1|1219288	3.09	2.43	3.64	8.09	8.25	8.85	6.46	6.9	7.21	5.61	4.47	4.45	4.93	4.2	5.2	1.75	2.22	1.98	3.43	3.87	4.07	6.17	8.73	7.38	5.66	6.74	7.46	5.69	8.07	8.79	3.83	3.7	4.27	3.17	4.08	3.78	3.44	3.43	3.28	5.29	6.67	7.94	8.3	8.51	8.32	7.78	7.22	6.86	5.04
jgi.p|Scesp_1|1219477	0	0	0	0	0	0	0	0	0	0	0	0	0.15	0	0	0	0	0	0	0	0	0	0	0	0	0	0	0	0	0	0	0.35	0	0	0.72	0.5	0	0.4	0	0	0	0	0.15	0	0	0	0	0	0.33
jgi.p|Scesp_1|1219535	0	0	0	0	0	0	0	0	0	0	0	0	0	0	0	0	0	0	0	0	0	0	0	0	0	0	0	0	0	0	0	0	0	0	0	0	0	0	0	0	0	0	0	0	0	0	0	0	0
jgi.p|Scesp_1|1221959	0	0	0	0	0	0	0	0	0	0	0	0	0	0	0	0	0	0	0	0	0	0	0	0	0	0	0	0	0	0	0	0	0	0	0	0	0	0	0	0	0	0	0	0	0	0	0	0	0
jgi.p|Scesp_1|1222340	0.8	0.22	0.42	0.26	2.57	0.23	1.32	0.25	1.19	1.37	1.4	0.16	0	0.48	0	1.24	0.6	1.15	0.23	0.47	0	0	0.24	0.51	1.38	0.97	1.04	1.77	0.84	0.36	1.31	0.8	1.2	0.84	0.25	0	0	0	1.2	2.71	0.24	0.86	0.75	0.32	0.54	2.31	1.07	1.22	3.39
jgi.p|Scesp_1|1222385	1.11	1.05	2.24	1.54	2.13	1.08	1.25	1.16	1.06	4.67	1.93	1.72	2.49	1.42	1.47	2.06	2.14	1.36	1.91	1.96	1.3	3.1	2.37	2.57	1.95	1.72	2.01	1.04	1.49	2.37	1.11	1.77	0.71	1.98	2.35	1.18	1.32	3.26	1.42	1.61	2.87	2.53	2.97	2.44	1.75	1.25	1.65	1.74	2.01
jgi.p|Scesp_1|1222397	0.89	2.46	0.93	1.15	2.28	2.02	0.58	1.63	0.33	0.38	4.14	3.76	3.5	2.39	4.59	2.21	2	1.91	0.51	0.52	1.35	2.75	1.57	1.7	2.44	1.88	3.76	2.28	2.47	3.23	2.08	2.2	1.33	2.17	2.47	3.16	0.99	3.05	1.99	6.44	5.38	1.89	1.94	4.58	2.09	1.92	2.38	3.53	2.19
jgi.p|Scesp_1|1222437	30.39	40.38	36.22	34.53	33.98	33.32	40.37	45.7	41.28	50.6	54.76	56.54	45.07	54.6	54.18	20.62	35.6	28.76	24.46	23.02	24.69	38.8	43.75	41.02	49.2	47.32	46.41	41.84	31.86	33.98	30.83	27.54	23.66	20.47	17.86	18.77	16.94	17.12	17.25	39.39	46.39	30.7	33.79	44.9	47.96	33.53	29.76	29.9	31.78
jgi.p|Scesp_1|1222554	1.68	1.33	1.91	0.89	1.83	1.23	2.09	2.09	1.52	1.27	1.39	1.33	0.67	1.16	1.1	1.77	1.11	1.88	1.25	1.35	1.04	1.57	1	1.02	1.41	1.66	0.59	0.84	0.79	1.34	1.49	1.41	0.77	0.87	0.85	0.41	1.14	0.59	0.34	0.55	0.9	1.21	1.21	1.72	0.38	0.99	0.98	1.46	1.85
jgi.p|Scesp_1|1222582	5.35	4.23	3.45	4.72	5.59	4.55	3.5	4.35	4.35	5.78	5.17	5.95	4.08	5.53	4.28	4.3	4.14	2.94	2.25	2.2	1.73	3.18	2.92	3.85	4.64	3.23	3.93	1.83	2.22	1.61	1.16	1.19	1.73	2.6	1.87	1.39	1.19	2.14	3.45	7.05	4.2	4.17	2.33	2.68	3.11	2.14	1.9	1.95	2.13
jgi.p|Scesp_1|1222616	2.51	3.16	3.46	4.62	4.81	4.77	3.51	5.68	4.64	2.75	3.85	3.74	5.62	5.02	5.16	2.44	4.7	4.23	2.67	2.11	2.06	2.7	4.2	3.76	6.13	6.16	5	11.27	12.17	12.65	2.67	3.45	4.27	1.87	1.77	2.79	0.6	0.61	2.14	4.75	2.06	3.55	4.91	8.35	5.76	6.78	10.7	13.63	4.28
jgi.p|Scesp_1|1223176	8.1	9.28	8.6	8.08	6.4	7.1	7.95	6.11	9.53	7.33	7.47	5.75	10.52	11.51	11.78	7.74	6.16	9.22	7.59	10.94	8.03	8.33	7.12	7.5	6.12	5.83	9.28	8.11	8.43	9.71	12.84	12.47	14.65	10.93	7.94	8.62	17.86	11.02	21.85	8.79	14.47	13.94	7.36	9.6	7.91	9.94	10.87	11.75	8.04
jgi.p|Scesp_1|1223193	5.04	5.68	4.9	4.3	4.06	3.95	7.72	6.28	4.7	4.65	4.92	4.62	7.72	5.23	8.31	6.93	8.39	6.28	4.69	6.41	7.34	6.01	4.43	5.19	3.52	3.65	3.73	5.09	3.99	5.48	9.6	7.56	8.57	6.52	5.79	7.08	6.38	2.07	4.51	3.06	5.48	7.72	3.21	4.3	5.27	4.78	4.52	6.26	8.93
jgi.p|Scesp_1|1223221	3.8	3	3.4	8.05	7.04	6.55	9.37	10.93	10.01	8.27	10.93	7.41	4.25	5.54	2.46	5.75	2.38	2.28	5.79	6.4	7.73	17.9	15.15	15.09	17.43	17.22	18.24	19.9	16.65	16.81	25.86	26.27	20.86	2.76	2.13	2.73	6.19	7.72	11.47	18.92	21.55	11.47	17.28	20.75	15.29	18.56	16.07	17.61	21.33
jgi.p|Scesp_1|1223345	6.16	10.26	10.13	8.24	7.49	7.64	9.91	10.48	10.56	10.15	7.67	8.57	13.36	13.29	11.67	12.31	12	13.43	7.28	9.64	9.94	5.73	7.74	7.16	8.62	8.4	9.31	8.63	7.57	6.86	11.91	11.69	10.5	12.24	11.79	10.74	7.63	6.64	7.09	7.17	3.35	7.55	6.81	5.01	5.08	6.33	4.84	6.97	8.23
jgi.p|Scesp_1|1223373	11.22	8.45	12.4	9.88	10.28	15.63	12.51	14.94	15.29	5.23	11.55	9.23	9.51	10.5	8.41	6.63	10.89	10.41	19.33	15.76	17.18	17.82	16.13	19.45	17.28	15.71	18.37	26.88	33.96	34.64	58.88	67.37	62.73	10.63	7.08	7.6	22.09	23.59	33.08	18.81	21.26	16.81	24.81	18.14	17.44	20.17	16.33	22.83	24.18
jgi.p|Scesp_1|1223679	0.26	0	0.21	0	0.25	0	0	0	0	0.34	0.46	0.48	0.78	0	0	0.24	0.3	0.57	0.23	0.23	0.24	0.27	0.23	0.25	0	0	0	0.87	0	0	0.18	0.39	0	0	0.49	0.28	1.32	0	0	1.91	0.72	0.28	0.49	0.94	0.53	0.95	0	1.45	0.56
jgi.p|Scesp_1|1223727	2.58	3.39	3.72	4.17	3.31	3.3	3.8	5.32	3.82	4.14	5.44	4.93	2.75	2.7	2.66	0.8	1.21	1.39	2.22	2.09	3.53	6.2	3.97	5.54	4.64	5.65	6.7	9.93	10.3	7.31	6.03	3.43	4.09	2.69	2.79	1.14	1.08	3.87	0.96	3.74	4.1	2.98	5.44	4.34	3.9	6.65	8.27	8.26	4.99
jgi.p|Scesp_1|1223751	0.96	0.64	0.3	0.93	1.85	1.31	2.08	1.94	2.14	1.97	0.67	1.28	1.32	1.9	1.19	1.07	0.65	0.41	1.16	1.7	2.98	1.78	1.69	1.84	1.38	3.31	3	3.38	4.21	7.85	2.02	3.86	2.37	1.61	1.78	1.43	0.96	0	1.29	0.7	1.57	1.43	1.8	1.83	1.94	3.18	4.01	4.4	3.45
jgi.p|Scesp_1|1223847	0.37	0.62	0.58	1.08	0.71	0.63	1.09	1.36	0.82	1.43	0.97	0.9	0.73	0	0.77	0.34	0	0.8	0	0.33	0	0.38	0	1.06	2.67	0.34	0.72	0.41	0	1.51	0.52	0.14	0	0.77	0.69	0	0	0	0.83	2.95	3.37	1.18	1.74	1.76	2.24	0.27	1.78	1.7	0.39
jgi.p|Scesp_1|1224488	1.2	1.52	1.27	1.98	1.55	2.1	1.38	1.29	1.49	2.44	1.59	2.51	1.31	1.7	2.39	1.11	1.19	0.83	0.85	1.87	1.35	2.1	2.79	1.95	1.74	1.28	2.54	1.7	2.27	1.34	0.99	1.54	1.1	2.5	2.48	1.42	1.76	2.72	0.47	2.24	2.17	2.1	3.62	1.92	2.55	3.24	1.97	2.06	1.63
jgi.p|Scesp_1|1224520	0	0	0	0.6	0	0	0	0	0	0	0	0	0	0	0	0	0	0	0	0	0	0	0	0	0	0	0	0	0	0	0	0	0	0	0	0	0	0	0	0	0	0	0	0	0	0	0	0	0
jgi.p|Scesp_1|1224774	3.05	3.86	3.59	4.6	5.33	5.04	4.14	6.65	6.67	4.94	8.2	7.08	4.84	5.05	4.53	3.5	2.62	2.31	3.71	3.17	3.43	5.99	7.01	6.93	4.97	6.66	8.73	8.96	8.58	9.74	5.9	5.52	6.82	3.74	4.32	3.81	1.19	0.92	2.21	5.58	4.22	6.58	8.64	9.57	9.65	5.74	8.04	6.63	7.18
jgi.p|Scesp_1|1225663	0.43	0.96	0.34	1.12	0.28	0.25	0.57	0.13	0.32	0.93	0.76	0.44	0.14	0.39	0.9	0.81	0.81	0.47	0.75	0.51	0.53	0.45	0.89	0.69	0.6	1.18	1.27	0.32	0.75	0.39	0.61	1.02	0.65	0.76	1.21	1.08	0.24	0.75	1.62	0	0	0.31	0.68	0.34	0	0.42	0.46	0.13	0.31
jgi.p|Scesp_1|1226473	19.11	13.82	13.09	17.97	15.11	13.72	25.93	20.42	17.48	20.17	17.3	19.22	29.42	24.82	28.77	30.11	18.33	20.74	13.88	14.89	12.29	13.87	12.19	11.44	15.01	22.41	13.5	17.29	14.82	19.35	32.39	37.9	31.86	18.76	16.66	13.76	0.94	5.3	1.68	4.07	6.62	10.76	16.13	14.89	13.38	13.74	10.5	13.01	22.71
jgi.p|Scesp_1|1226594	6.71	7.7	7.53	5.02	4.39	2.85	5.83	6.56	6.09	3.71	7.43	5.88	8.97	9.27	8.32	7.78	15.42	13.43	6.04	6.46	6.94	4.7	3.75	4.21	4.54	4.83	5.49	8.87	11.57	9.11	18.77	21.77	18.58	7.79	10.87	14.27	2.29	4.7	4.43	5.18	8.98	4.38	2.71	4.16	3.22	4.6	6.96	7.1	10.28
jgi.p|Scesp_1|1226774	17.02	15.29	16.73	15.49	15.94	15.71	18.72	19.16	15.03	22.07	15.9	18.8	20.73	18.35	13.94	18.47	15.91	15.43	5.3	9.24	8.78	10.75	12.8	11.74	11.79	11.52	10.58	8.78	4.69	14.49	13.35	8.07	11.47	10.05	6.27	5.24	6.49	8.96	1.83	10.98	13.94	12.43	11.13	15.56	11.76	8.55	7.88	8.24	11.02
jgi.p|Scesp_1|1227037	2.33	1.23	2.66	3.08	4.27	2.16	1.87	2.91	2.59	2.44	4.24	2.56	3.53	2.65	1.53	3.15	2.14	2.96	2.37	2.62	2.89	1.31	3.54	2.22	4.57	2.3	2.06	2.56	3.31	2.59	2.52	1.49	3.55	1.99	1.57	2.03	1.41	0.54	1.89	9.19	8.64	1.8	2.18	2.26	3.2	1.98	1.87	3.48	1.34
jgi.p|Scesp_1|1227108	0	0	0	0	0	0	0	0	0	0	0	0	0	0	0	0	0	0	0	0	0	0	0	0	0	0	0	0	0	0	0	0	0	0	0	0	0	0	0	0	0	0	0	0	0	0	0.32	0	0
jgi.p|Scesp_1|1227171	2.51	2.8	2.31	2.52	2.24	1.7	3.15	2.38	2.31	1.66	2.49	2.98	1.53	1.32	1.34	1.21	2.34	1.12	1.34	1.76	2.13	2.23	2.21	2.64	2.76	2.83	3.63	3.04	2.61	2.47	2.67	1.35	1.65	1.17	2.09	1.94	1.73	0.67	1.74	3.07	4.48	2.58	2.84	2.98	3.14	1.62	3.26	2.53	3.38
jgi.p|Scesp_1|1227495	0.21	0.79	1.08	0.1	0.2	0.27	0.73	0.39	0.24	0.68	0.37	0.7	0.73	0.57	0.76	0.2	0.48	0.23	0.46	0.09	0.39	0.33	0.37	0.61	0.65	0.1	1.03	0.82	1.66	0.58	0.22	1.02	1.66	0.66	0.69	1.02	0	0	0	0.61	0.48	0.68	0.79	1.26	0.75	0.76	0.42	0.39	1.12
jgi.p|Scesp_1|1227496	1.8	2.49	1.79	1.63	0.81	1.64	2.36	2.75	1.47	2	2.09	1.23	1.53	2.04	2.1	1.78	2.16	2.19	2.17	1.17	2.3	2.1	2.53	3.44	2.47	1.74	2.45	3.56	2.62	3.75	2.77	3.48	2.55	1.75	2.56	2.17	2.2	0.31	0.27	3.21	2.29	2.81	2.7	1.28	2.42	2.94	2.6	3.4	3.92
jgi.p|Scesp_1|1227750	4.32	3.58	2.94	3.08	2.62	3.1	3.35	2.71	3.28	4.52	2.87	2.74	2.68	2.24	2.69	2.75	2.81	3.18	4.21	5.02	4.14	3.27	3.9	4.23	1.4	2.78	2.88	1.87	1.77	0.62	2.23	3.08	2.67	2.13	3.26	2.54	4.93	2.05	2.54	3.78	4.95	3.02	3.09	4.31	2.4	2.13	2.28	2.39	1.68
jgi.p|Scesp_1|1227797	0	0	0	0	0.11	0	0	0	0	0.15	0.21	0	0	0.11	0.25	0.11	0	0	0	0	0	0	0	0	0.12	0.43	0.23	0.26	0.62	0.97	0	0	0.13	0	0.11	0	0.2	0	0	0	0	0.51	0	0.28	0.12	0.43	0.29	0.76	0.25
jgi.p|Scesp_1|1227806	0	0	0	0	0	0	0	0	0	0	0	0	0	0	0	0	0	0	0	0	0	0	0	0	0	0	0.41	0	0	0	0.3	0	0	0	0	0	0	0	0	0.61	0	0	0	2.02	0	0.31	0.34	0.78	0
jgi.p|Scesp_1|122781	5.31	6.05	4.91	7.64	7.62	7.52	7.38	8.18	9.98	4.98	6.14	6.47	5.98	6.3	4.87	7.37	6.2	7.18	2.9	3.34	2.25	4.27	6.47	6.17	5.88	5.76	6.35	7.68	8.75	7	5.7	4.9	4.12	4.33	3.16	4.14	2.72	1.76	3.06	6.65	5.1	5.09	6.94	7.98	6.4	5.86	6.78	6.58	5.98
jgi.p|Scesp_1|1227828	1.6	1	0.94	0.78	0.77	1.71	1.57	0.37	0.45	0	1.4	0.48	0	0.36	2.07	1.49	2.25	0.43	3.8	6.73	6.58	2.47	2.82	3.44	0.41	2.18	3.12	4.85	2.92	2.18	0.56	2.38	4.49	0.84	0.74	2.99	2.01	2.06	0.9	2.61	1.82	7.25	3	3.81	1.61	2.88	3.21	4.4	0.85
jgi.p|Scesp_1|1227867	1.16	1.74	0.73	1.3	1.4	2.33	1.83	1.97	2.07	1.19	1.98	1.44	0.91	1.72	1.5	0.97	0.72	0.44	1.45	1.13	1.17	1.73	2.3	3.22	2.09	2.58	2.78	1.15	1.21	1.03	0.53	0.52	0.46	1.52	0.81	1.36	1.84	1.5	1.17	3.11	3.16	1.61	2.89	2.62	2.17	1.88	1.26	2.13	1.72
jgi.p|Scesp_1|1227877	1.07	1.13	1.38	2.84	1.03	2.24	2.4	1.7	3.04	2.25	2.98	2.36	1.73	2.19	1.51	1.18	1.21	1.26	1.26	0.95	1.78	1.91	1.89	1.96	1.91	3.1	1.62	1.82	1.83	1.72	1.37	1.2	0.98	1.12	0.81	1.14	0.65	2.26	0.44	2.61	5.31	1.25	2.92	4.52	2.46	1.62	1.8	2.32	1.13
jgi.p|Scesp_1|1228007	0	0.16	0.15	0	0	0	0	0	0.21	0	0	0.11	0	0	0.2	0	0	0	0	0.17	0.17	0.19	0	0	0	0	0	0	0	0	0.13	0	0	0	0.18	0	0.32	0	0	0.14	0.34	0.2	0	0	0	0	0.15	0	0
jgi.p|Scesp_1|1228145	0	0	0.06	0	0	0	0	0	0.09	0	0	0	0	0	0	0.07	0	0	0	0.07	0	0.08	0	0	0.08	0	0	0	0.24	0	0	0.23	0.17	0.8	1.14	0.9	0	0	0.17	0	0	0	0.36	0.09	0.15	0.39	0.37	0.28	0.24
jgi.p|Scesp_1|1228379	0.57	0	0.9	0.78	0.77	0.97	1.79	2.41	3.3	5.56	5.67	5.65	8.41	7.88	8.36	1.06	1.8	1.47	0.98	0.81	1.04	0.7	1.1	1.64	1.53	1.45	2.11	3.39	2.85	2.33	2.4	2.88	1.79	1.43	1.91	1.82	0.38	0.88	0.51	2.23	1.76	2.31	2.03	3.52	2.53	4.36	2.65	2.61	4.34
jgi.p|Scesp_1|1228384	0.43	0.24	0.72	0.48	0.48	0.48	1.74	1.04	1.26	2.55	1.67	3.04	2.86	3.43	4.54	0.46	0.4	0.53	0.49	0.25	0.52	0.51	1.5	0.68	1.02	1.22	1.04	2.26	2.14	1.74	0.9	1.45	0.72	0.96	0.92	0.3	0.59	0.18	0.32	0.72	1.16	1.97	1.46	1.1	1.14	1.23	1.2	1.75	1.95
jgi.p|Scesp_1|1228395	0.39	0.16	0.15	0.47	0.19	0.58	0.19	0.53	0.22	0.62	0.34	0.12	0.57	0.78	1.2	0.27	0.11	0.21	0.25	0.77	0.44	0.5	0.85	0.46	0.1	0.53	0.66	0.64	0.81	0.79	0.48	0.47	0.44	0.51	0.72	0.62	0.16	0	0	0.56	0.35	0.83	1.18	0.58	0.68	0.7	0.78	1.42	0.41
jgi.p|Scesp_1|1228411	0.52	0.91	1	1.01	0.56	0.79	0.74	1.22	1.03	1.11	2.07	2.23	1.87	2.69	2.62	0.86	0.85	0.75	1.2	0.66	1.16	1.19	0.92	1.49	1.66	1.47	1.69	2.1	1.69	1.65	2.02	1.76	1.88	1.69	1.45	1.91	0.77	0.15	0.91	1.42	0.94	1.41	1.03	1.37	1.63	1.29	1.53	0.95	1.46
jgi.p|Scesp_1|1228415	0.25	0	0	0	0.24	0	0	0.23	0	0	0.44	0	0.25	0	0.52	0.23	0	0	0	0.22	0	0	0	0	0	0.23	0	0	0.26	0.34	0	0.28	0.28	0.79	0.47	1.08	0	0.65	0	0.55	0	0	0.71	0	0	0	0.61	0	0
jgi.p|Scesp_1|1228451	1327.7	1120.55	1168	1299.41	1148.17	1156.86	1187.69	1053.34	998.94	1021.37	928.86	959.23	1117.37	945.42	856.67	1371.52	1056.84	1092.17	1294.88	1109.44	1255.74	1249.66	1165.21	1177.15	1140.31	979.51	1102.88	1043.63	1020.83	1036.11	1278.27	1129.22	1094.71	1011.72	798.23	821.36	1471.34	1269.11	1410.1	1239.95	1349.82	1376.7	1098.01	1324.49	1423.81	1203.9	1153.86	1263.99	1367.8
jgi.p|Scesp_1|122861	0.53	0.61	1.31	1.62	2.18	2.62	2.82	2.75	2.97	3.59	3.84	3.71	2.82	2.39	2.89	0.81	0.98	1.08	0.06	0	0	0.76	1.23	1.53	2.33	4.72	2.8	6.75	9.17	8.35	0.61	0.52	0.82	0	0.12	0.14	0	0.17	0	0.39	1.27	1.35	4.31	5.54	5.64	5.33	9.09	6.41	2.6
jgi.p|Scesp_1|1228611	4.42	4.91	5.3	10.58	12.8	16.18	9.9	10.84	10.47	8.33	8.93	9.61	6.79	8.96	10.82	1.32	1.78	1.17	5.32	4.64	4.25	9.26	13.26	9.78	9.59	12.46	10.23	11.08	11.54	9.4	7.06	9.07	6.15	4.87	4.02	3.73	2.64	8.36	4.66	12.3	21.54	11.88	13.58	18.39	11.41	10.01	12.35	10.06	7.65
jgi.p|Scesp_1|1228612	0.48	0.4	0	0	0.46	1.22	0.94	1.32	0.53	0	0.42	0.58	0	0	0.99	0	0	0	0.83	0.85	0	0	0	0	0	0.43	0.93	0.53	1	0	0.34	0.53	0	0	0.89	0.51	0	0	0	0.35	0	0.51	0.45	0	0.48	0	0.77	0	0
jgi.p|Scesp_1|1228613	1.44	1.79	0.85	1.74	2.76	1.53	1.41	3.62	0.8	0.92	0.63	2.38	0.35	2.25	0.74	0.33	0.4	0	0.31	1.59	0.33	0	1.26	1.37	1.11	2.28	2.1	1.58	1.87	3.91	4.78	1.2	1.61	0	0.67	1.53	1.2	0.92	0	1.3	1.3	3.44	1.68	2.98	1.08	0.26	2.3	1.97	1.89
jgi.p|Scesp_1|1228641	2.1	1.83	3.26	5.42	5.51	6.24	3.02	4.75	4.84	3.02	3.48	3.13	2.87	2.53	2.22	0.33	0.52	0.55	0.44	0.72	0.42	2.69	2.93	2.4	2.53	2.18	2.4	2.53	3.04	4.32	0.72	0.57	0.4	0.48	0.95	1.2	0.43	0.4	0.69	2.6	2.84	3.49	2.98	2.19	2.12	2.14	1.97	2.44	1.14
jgi.p|Scesp_1|1229146	4.35	3.29	3.71	6.23	7.99	5.47	7.8	10.39	7.77	6.78	6.26	7.76	3.34	5.25	4.29	2.11	2.55	1.83	2.61	5.18	4.65	6.42	8.48	6.49	6.99	6.68	6.26	9.14	5.71	6.68	3.04	3.09	3.81	1.58	1.58	0.8	2.84	3.89	2.54	7.11	6.17	8.45	7.08	9.87	7.04	5.3	8.33	7.43	6.58
jgi.p|Scesp_1|1229190	0.94	0.48	0.85	2.79	1.66	2.82	2.26	2.18	2	2.86	2.45	2.87	1.98	1.68	3.19	1.74	0.81	0.7	0	0	0	0.3	0.63	0.21	1.41	2.94	1.89	2.29	3.97	2.94	0.91	0.56	1.13	0	0.33	0	0	0.37	0	0.26	0.65	0.92	3.5	2.82	2.97	4.04	4.38	3.75	1.29
jgi.p|Scesp_1|1229206	2.63	2.03	4.13	7.47	10.44	14.93	15.84	17.02	18.7	15.95	15.27	16.82	13.77	10.83	13.55	5.54	7.89	4.34	0.6	0	0.48	1.08	3.08	3.51	9.72	14.14	9.56	14.64	23.54	18.35	2.95	2.54	5.1	0.73	0.65	0.75	0	0	0	1.4	1.27	1.87	17.72	19.55	16.23	15.89	21.2	22.43	9.8
jgi.p|Scesp_1|1229303	13.37	9.64	13.85	23.19	15.02	25.04	14.44	18.25	14.11	20.9	17.47	16.29	17.45	16.75	21.35	6.58	5.71	5.89	10.37	8.86	9.13	16.08	17.51	19.51	18.81	20.71	20.57	18.65	22.54	21.62	5.8	7.74	6.13	4.88	2.85	4.41	4.9	8.59	10.47	10.54	15.27	17.21	17.39	19.98	19.91	15.67	15.2	21.01	6.91
jgi.p|Scesp_1|1229656	0	0	0	0	0	0.36	0	0	0	0	0	0	0.41	0	0.87	0	0	0	0	0	0	0	0.37	0	0	0	0	0	0.88	0	0	0.16	0	0.44	0	0	0	0	0	1.83	0	0	1.18	0	0	0	0	0.38	0
jgi.p|Scesp_1|1229695	0	0	0.11	0	0	0	0	0	0	0	0	0	0	0	0	0	0	0	0	0	0	0	0	0	0	0	0	0.16	0	0	0.1	0	0	0	0	0	0	0	0	0	0	0	0	0	0	0	0.12	0	0
jgi.p|Scesp_1|1229708	3.06	3.43	3.56	5.06	4.36	5.37	5.03	7.05	4.49	5.56	6.27	6.31	5.91	3.62	3.86	1.65	2.33	2.01	2.8	3.31	3.14	3.55	4.07	3.86	5.17	3.93	4.32	5.85	4.93	3.89	2.35	1.76	1.65	2.98	2.65	2.52	1.81	2.79	0.22	4.07	4.11	4.83	5.17	4.21	5.06	4.19	4.66	3.43	3.53
jgi.p|Scesp_1|1230335	0	0	0	0	0	0	0	0	0	0	0	0	0	0	0.25	0	0	0	0	0	0	0.25	0.21	0	0.25	0.22	0.24	0.53	0.25	0.33	0	0.09	0	0	0	0	0	0	0	1.05	0.88	0.26	0.45	0	0.24	0.17	0.39	0	0
jgi.p|Scesp_1|1230453	1.07	1.37	2.4	0.64	1.51	1.13	0.81	1.21	0.73	2.33	1.51	1.4	1.54	3.03	2.73	0.69	1.12	1.51	1.35	1.46	1.96	2.29	1.82	2.05	1.19	1.57	0.97	2.54	1.55	0.9	1.85	1.9	1.29	1.55	2.07	1.67	0.83	0.43	0.37	1.14	2.25	1.23	1.78	0.69	1.66	1.07	1.26	1.51	0.96
jgi.p|Scesp_1|123070	1.02	1.13	1.16	0.77	0.98	1.06	1.34	1.67	1.39	1.89	1.39	1.58	1.45	3.46	3.4	0.84	0.26	0.49	2.25	1.2	1.35	1.87	2.9	1.95	3.62	2.88	2.66	4.24	4.14	7.72	2.07	2.02	2.8	0.83	1.37	1.21	1.7	0.29	0	1.89	0.82	1.57	1.91	4.58	1.37	4.17	3.73	5.3	2.64
jgi.p|Scesp_1|123193	0	0.55	0.79	0.65	0.32	1.14	1.96	3.05	0.37	0.43	2.32	0.4	0.33	0.9	1.37	0.93	1.5	0.36	0.86	1.47	0.61	0.34	0.59	1.27	1.03	1.21	1.3	1.1	1.39	0.91	3.27	0.87	1.87	2.43	0	0.35	1.11	2.57	0	2.17	0.91	1.06	1.25	0.4	1.68	0.96	1.6	2.44	0.7
jgi.p|Scesp_1|123204	0.97	2.18	2.94	1.21	1.2	2.36	2.04	1.52	2	1.96	3.5	3.77	2.04	3.1	4.72	1.8	1.72	2.68	5.62	3.68	4.8	6.13	5.24	6.48	5.27	6.54	6.89	6.55	5.92	3.02	5.83	6.02	6.67	2.6	4.37	5.9	2.54	5.35	5.9	5.42	6.04	2.8	4.02	4.77	2.23	3.49	3.33	3.93	4.53
jgi.p|Scesp_1|1232608	4.81	3.98	4.14	4.88	5.4	5.99	4.49	7.73	6.9	6.61	8.17	6.01	6.1	4.72	8.22	2.61	3.43	3.78	2.12	2.59	3.1	3.26	5.36	5.15	3.85	6.8	8.68	7.21	9.03	8.13	3.28	4.18	3.93	2.57	3.48	2.87	1.95	0.9	1.84	2.38	1.7	4.99	5.38	4.45	3.42	4.55	5.63	5.14	3.71
jgi.p|Scesp_1|123285	1.5	1.66	1.77	1.7	1.68	1.28	3.19	0.69	0.83	4.17	1.96	2.42	1.47	2.47	1.55	1.4	2.25	1.61	2.59	3.54	2.51	3.35	3.08	3.34	1.29	2.72	1.22	3.57	2.87	3.4	4.73	3.9	3.36	3.39	2.78	1.6	1.25	0.64	0.56	1.45	0.68	2.13	1.41	2.97	2.27	3.6	2.61	3.66	6.6
jgi.p|Scesp_1|1233105	5.41	9.53	7.83	9.66	10.06	8.64	10.46	14.56	17.66	6.72	10.02	13.87	7.14	6.21	5.92	6.91	7.22	8.18	3.93	2.84	2.62	3.82	5.8	4.52	4.86	8.43	4.12	4.09	5.45	2.53	2.84	2.38	2.84	4.94	3.92	2.52	1.41	3.91	1.89	5.26	7.2	5.76	6.65	9.22	4.59	4.26	3.39	4.64	2.67
jgi.p|Scesp_1|123314	4.26	4.4	6.07	14.68	19.14	16.13	10.11	12.13	13.77	6.81	7.54	5.86	2.06	2.99	1.96	0.61	0.52	0.49	1.3	2.09	1.61	7.08	7.78	9.82	5.59	7.37	6.07	7.56	7.85	7.75	1.38	1.24	1.03	0.82	0.36	0.84	0.87	1.01	1.47	7.68	7.19	8.3	8.22	5.68	4.75	3.25	5.09	6.23	1.73
jgi.p|Scesp_1|1233183	0	0.74	0.87	0	0	0.57	0.22	0.2	0	1.14	0	0.54	0.22	0.6	0.46	0.41	1	0.48	0.19	0	0.61	1.37	1.37	0.85	0	0.81	1.73	0.98	0.69	0.91	0.47	0.41	0.75	0.23	0.41	1.18	0	0	0	0	1.82	0.47	0.83	2.38	0.9	0.96	0.71	0.81	0.7
jgi.p|Scesp_1|1233253	3.49	5.01	5.01	6.3	5.91	5.74	9.01	5.85	6.07	7.15	4.76	5.33	5.13	7.7	6.58	4.53	3.79	5.74	1.2	2.05	2.12	3.94	4.9	4.88	5.25	5.16	5.2	4.47	3.87	4.74	2.93	3.32	4.68	1.94	1.83	1.61	0.77	1.19	1.82	3.36	2.11	2.47	3.59	3.86	3.97	4.51	4.75	4.14	3.43
jgi.p|Scesp_1|1233271	0.69	0.57	0.36	0.8	0.97	0.43	1.04	0.8	1.12	1.18	1.04	0.55	1.04	1.07	1.04	0.72	0.46	0.94	0.24	0.61	0.88	0.8	0.93	0.96	0.9	1.04	1.47	1.91	1.77	1.68	2.76	3.88	3.49	1.87	2.51	2.98	0.31	0.71	0.31	1	0.5	1.32	0.77	1.25	1.06	1.52	1.58	1.43	3.53
jgi.p|Scesp_1|1233474	1.22	1.79	1.03	0.45	0.18	0.32	0	0.17	0.21	0.6	1.06	0.85	0.09	0.42	0.58	0.61	0.53	0.71	4.21	4.4	3.51	2.32	2.72	2.78	2.03	3.49	2.83	2.78	2.25	1.28	2.83	2.16	1.47	6.27	9.13	6.2	3.76	7.48	4.83	2.45	4.94	2.7	2.02	1.56	2.27	1.89	1.73	1.97	2.87
jgi.p|Scesp_1|1233484	0.24	0.59	0	0	0	0	0	0	0.27	0	0	0	0	0.21	0	0	0	0.26	0	0.42	1.09	0.49	0.21	0.23	0.49	0	0.47	0.26	0	0	0.17	0	0.27	0.25	1.11	1.27	0	0	0	0	0	0.25	0.67	0.28	0	0.69	0	0	0.25
jgi.p|Scesp_1|1233578	1.34	1.11	1.22	3.46	2.57	3.8	3.5	0.82	3.96	2.29	2.33	2.02	2.41	2.99	2.07	1.04	1	1.2	1.15	0.59	0.61	2.29	1.57	2.77	2.29	3.64	1.3	1.96	4.64	3.94	1.4	1.41	1.25	1.4	1.24	1.19	0	1.15	0	0.32	3.23	1.9	3.34	3.7	2.02	4.01	2.68	4.89	0.47
jgi.p|Scesp_1|1233638	5.46	4.37	4.64	2.54	2.67	2.88	2.07	2.57	2.87	3.27	3.53	3.83	4.92	4.8	3.68	5.78	6.14	5.97	7.95	7.42	8.11	8.7	6.88	8.71	6.62	7.12	8.61	9.36	8.54	7.64	12.29	9.49	8.86	6.43	8.25	7	9.74	10.5	8.86	8.87	8.62	10.26	11.02	10.34	9.7	10.49	8.95	8.32	13.5
jgi.p|Scesp_1|1233789	0	0	0	0	0	0	0	0	0	0	0	0	0	0	0	0	0	0	0	0	0	0	0	0	0	0	0	0	0	0	0	0	0	0	0	0	0	0	0	0	0	0	0	0	0	0	0	0.18	0
jgi.p|Scesp_1|1233812	0	0	0	0	0	0	0	0	0	0	0	0	0	0	0	0	0	0	0	0	0	0	0	0	0	0	0	0	0	0	0	0	0	0	0	0	0	0	0	0	0	0	0	0	0	0	0	0	0
jgi.p|Scesp_1|1233862	0.52	0.8	1.05	4.02	3.84	4.41	2.62	4.07	4.03	3.98	3.74	3.89	2.4	2.45	2.75	1.44	0.58	1.03	0.13	0.33	0.4	1.67	2.02	2.19	2.2	3.02	2.23	2.44	3.47	2.41	0.36	0.49	0.58	0.46	0.62	0.16	0.25	0.57	0.17	1.77	2.08	1.26	1.87	2.11	2.09	1.92	2.55	2.03	0.7
jgi.p|Scesp_1|1233872	5.22	5.13	5.74	9.03	9.1	7.04	8.12	8.83	7.76	4.12	4.62	4.31	4.41	4.03	3.14	6.94	8.22	6.04	2.28	2.55	2.63	3.8	5.51	4.21	4.78	5.24	4.69	9.09	5.6	5.67	5.06	4.62	4.04	3.85	3.79	3.08	0.67	3.3	1.8	3.72	3.86	3.76	3.76	2.57	4.28	3.64	4.25	3.67	4.57
jgi.p|Scesp_1|1233997	6.81	8	8.41	6.66	6.88	7.82	7.04	7	5.79	5.62	6.66	5.43	4.24	4.14	5.31	6.27	4.66	5.54	5.1	5.39	5.56	6.64	6.87	5.65	4.62	7.03	5.59	4.62	5.12	6.2	3.32	3.17	3.11	4.2	3.73	3.47	1.68	1.98	1.99	4.41	5.48	5.36	3.38	4	3.87	3.62	4.46	2.49	3.81
jgi.p|Scesp_1|1234110	17.5	20.8	23.67	57.1	58.79	69.09	47.12	57.05	52.56	31.27	45.23	37.51	23.61	28.96	28.23	8.34	7.51	9.28	8.53	10.17	9.02	28.17	30.05	33.05	27.19	35.57	33.06	40.21	42.29	47.87	13.7	10.64	11.07	8.16	7.78	4.16	7.29	7.1	11.07	27.48	30.89	33.31	39.97	42.6	41.81	36.18	40.11	36.08	18.69
jgi.p|Scesp_1|1234230	0.43	0.49	0.46	0.73	1.03	0.96	1.26	0.83	1.31	1.3	1.77	1.55	1.31	1.63	0.88	0.3	0.6	0.58	0.51	0.43	0.58	1.16	1.74	1.48	1.37	1.89	1.35	2.06	1.78	1.67	0.82	0.75	0.9	0.45	0.59	0.63	0.27	0.55	0.6	0.66	1.07	1.59	1.25	0.63	0.81	0.85	1.03	1.52	0.62
jgi.p|Scesp_1|1234529	0.05	0.13	0.08	0.2	0.05	0.09	0.15	0.09	0.23	0.13	0	0.12	0.35	0.23	0.16	0.05	0.17	0.22	0.4	0.32	0.42	0.31	0.36	0.54	0.73	1.02	0.8	1.18	2.39	3.26	0.89	1.48	1.88	0.64	0.47	0.65	0	0.26	0.23	0.44	0.05	0.11	0.57	0.54	0.51	1.39	2.41	2.38	1.61
jgi.p|Scesp_1|1234573	4.28	6.4	5.84	3.7	4.56	3.57	2.28	2.73	4.45	4.17	4.14	4.49	4.2	4.92	4.99	3.89	4.81	5	6.98	9.29	8.99	7.56	10.88	9.32	6.21	7.42	7.79	6.34	6.3	10.12	7.69	8.05	7.08	9.13	13.02	8.91	11.63	15.79	16.24	8.62	12.4	12.87	7.23	4.64	6.56	6.09	6.93	5.78	6.57
jgi.p|Scesp_1|1234607	11.24	11.71	14	12.65	9.89	11.87	14.18	13.8	13.04	14.64	14.88	13.18	17.5	15.4	15.59	11.66	10.8	10.13	13.26	13.59	12.24	11.94	10.65	11.38	9.93	12.75	11.19	11.31	12.55	13.65	7.78	8.69	8.99	11.59	10.06	7.35	11.62	13.56	11.94	13.17	16.68	12.22	9.81	10.8	11.37	9.57	12.07	12.91	7.74
jgi.p|Scesp_1|1234617	16.16	20.4	17.69	18.25	20.98	17.06	20.44	23.58	24.47	28.45	28.07	28.56	29.76	36.34	33.74	17.73	25.83	23.12	7.59	8.78	8.97	15.01	14.73	14.34	25.64	21.6	21.19	37.57	35.42	38.15	33.44	37.26	35.17	12.34	11.12	10.11	9.93	13.32	8.89	12.37	15.98	20.95	25.63	27.46	27.11	26.16	30.03	36.71	38.15
jgi.p|Scesp_1|1234775	1.88	1.95	1.9	1.67	1.5	1	1.84	2.37	2	1.71	2.59	2.08	2.61	2.8	2.82	2.04	1.14	1.35	2.43	2.14	3.49	1.77	1.86	1.57	1.93	2.06	2.29	1.72	1.3	2.13	1.48	1.19	2.45	1.47	1.38	1.33	1.3	2.01	1.23	2.15	2.27	1.92	1.68	2.51	1.89	1.97	1.82	1.5	2.56
jgi.p|Scesp_1|1234813	1.9	1.71	1.52	1.92	1.62	2.04	1.61	1.27	1.26	1.35	1.32	1.14	1.32	1.47	2.13	1.25	1.04	0.72	1.74	2.31	1.34	1.34	2.26	1.93	1.9	1.49	1.85	0.74	2.24	1.72	0.59	1.14	1.46	1.67	1.72	1.26	1.76	2.6	1.79	0.88	1.76	2.47	2.56	1.2	1.36	1.3	1.72	1.19	1.78
jgi.p|Scesp_1|1234878	0.57	0	0.45	1.66	0	0.48	0.28	0.26	0.32	0.36	0.25	0.34	0.56	0.25	0.59	0.53	0.32	0	0	0	0	0.59	0.25	0.54	0.29	0	0	0	0.3	0	0.4	0.53	0.96	0.59	0.26	0	0	0	0	0.21	0.77	0	0.27	0	0.57	0.41	0.23	1.04	0
jgi.p|Scesp_1|1234897	17.55	21.51	20.45	29.97	26.01	29.61	36.58	34.52	39.55	30.06	32.19	29.62	25.57	30.85	29.2	14.99	17.68	19.53	14.13	13.94	13.14	23.32	22.08	22.63	23.56	30.43	25.87	24.34	27.11	19.46	12.42	13.87	13.82	11.58	13.08	12.43	9.86	14.01	12.19	22.83	22.02	22.25	26.08	23.82	18.9	21.2	23.94	19.97	15.48
jgi.p|Scesp_1|1235020	0.51	0.43	0.5	0.37	0.8	0.49	0.57	0.29	0.36	0.58	0.45	0.5	0.38	0.57	0.46	0.24	0.07	0.55	0.33	0.4	0.23	0.26	0.34	0.24	0.26	0.7	0.75	0.21	0.07	0.52	0.58	0.81	0.29	0.2	0.42	0.27	0.43	0.16	0.29	0.42	0.52	0.48	0.3	0.53	0.52	0.51	0.36	0.18	0.88
jgi.p|Scesp_1|1235021	0.69	1.05	0.68	0.95	0.94	0.84	0.91	1.11	1.03	1.18	1.26	0.97	0.91	1.7	1.43	1.02	0.91	0.62	1.04	0.76	1.1	1.31	1.01	1.38	1.19	1.83	0.67	1.96	1.5	1.57	1.25	1.35	1.42	1.14	1.76	0.98	0.87	0.89	0.26	1.34	1.62	1.84	1.57	1.16	1.28	1.16	1.94	1.11	2.43
jgi.p|Scesp_1|1235160	1.81	1.34	0.97	2.03	1.37	2.43	2.05	2.79	2.53	3.41	3.4	2.58	1.87	3.74	2.74	4.5	3.74	3.47	1.72	1.68	1.56	2.44	2.42	3.45	2.34	3.19	2.68	3.24	5.24	3.75	6.19	7.76	7.34	1.29	2.2	2.53	0.95	2.44	2.34	3.92	7.07	2.53	4	3.83	3.06	3.97	5.33	3.47	2.71
jgi.p|Scesp_1|123519	0	0	0	0	0	0	0	0	0	0	0	0	0	0	0	0	0	0	0	0	0	0	0	0	0	0	0	0	0	0	0	0	0	0	0	0	0	0	0	0	0	0	0	0	0	0	0	0	0
jgi.p|Scesp_1|1235229	3.45	3.93	2.03	3.97	7.24	6.06	8.04	8.69	6.23	6.63	9.76	10.01	8.46	8.88	8.88	16.62	8.97	9.27	5.94	5.52	5.3	6.65	5.68	6.37	12.62	10.16	9.02	11.6	5.61	11.72	23.84	23.68	21.46	5.39	5.99	6.88	1.44	5.54	4.34	6.7	6.06	8.48	8.88	7.67	7.81	11.78	11.05	9.85	10
jgi.p|Scesp_1|1235274	6.81	6.89	7.87	11.88	12.33	16.3	11.68	13.78	14.19	10.27	10.46	10.34	8.12	8.68	8.64	5.95	5.35	5.04	3.69	4.69	3.5	7.53	8.75	9.04	10.53	12.01	11.3	12.1	16.04	15.12	5.33	5.84	6.1	3.97	5.15	5.18	1.28	2.16	1.06	5.4	8.89	7.79	12.37	13.02	12.78	11.45	14.16	12.54	8.3
jgi.p|Scesp_1|1235447	0.18	0.15	0.28	0	0.17	0	0.18	0.33	0	0	0.16	0.11	0.53	0.16	0.37	0.66	0.2	0.58	1.39	0.16	0.16	0.92	0.16	1.02	0.73	0.81	1.05	1.18	1.3	0.49	1.25	0.6	0.4	0.56	0.83	0.57	0	0.46	0	1.16	0.81	0.76	0.17	0.85	0.54	0.39	0.86	0.98	0.19
jgi.p|Scesp_1|1235754	2.47	3.23	2.69	5.4	5.96	5.35	4.14	4.23	5.57	4.39	4.09	3.84	3.36	2.78	3.94	0.89	0.54	1.11	1.92	1.41	1.59	5.56	5.18	5.77	3.43	5.41	5.27	4.37	6.63	5.95	1.5	1.45	1.78	1.24	0.88	0.93	1.46	0.82	4.27	3.97	3.75	6.35	6.48	5.85	5.36	6.58	6.88	5.09	3.36
jgi.p|Scesp_1|1235773	7.95	6.22	8	18.01	21.83	23.46	17.15	19.29	15.8	15.93	20.98	18.58	12.97	15.14	13.39	1.77	2.14	1.57	6.66	7.32	5.51	21.07	20.87	20.19	20.36	21.11	21.16	21.28	23.19	27.85	9.56	10.02	10.9	5.37	3.63	3.81	5.97	6.91	8.27	34.11	40.82	16.56	22.95	27.76	21.63	17.32	21.71	26.2	13.34
jgi.p|Scesp_1|123584	11.95	12.8	13.34	16.09	15.94	16.37	15.73	16.81	16.94	21.03	20.3	20.98	26.59	24.95	22.42	10.82	12.99	9.5	10.04	11.92	12.47	14.38	14.17	15.56	11.37	10.82	13.33	10.88	7.88	8.05	15.63	16.8	18.9	11.54	9.89	14.57	7.61	12.73	13.25	15.03	12.06	14.98	11.09	12.55	13.87	7.75	7.7	7.37	9.42
jgi.p|Scesp_1|1236203	5.81	5.62	7.92	5.48	6.43	5.98	6.58	7.03	6.19	8.38	8.23	7.65	7.61	8.96	7.82	4.57	6.26	4.95	5.36	6.7	8.16	5.4	6.24	5.54	7.3	7.75	6.84	6.92	6.55	7.13	5.2	4.88	6.32	3.96	3.89	3.95	5.25	3.53	3.43	4.79	8.71	6.1	7.03	8.04	7.8	6.27	5.11	5.83	6.47
jgi.p|Scesp_1|123686	0.23	0	0.09	0.33	0	0.1	0	0	0.13	0.14	0	0.2	0.78	0.1	0.7	0	0	0	0.29	0.3	0.21	0.12	0.2	0.11	0	0.2	0	0	0	0.15	0	0.21	0	0.12	0.84	0.72	0	0.29	0.25	0	0	0	0	0	0	0	0.09	0	0
jgi.p|Scesp_1|1237074	0.08	0	0	0.15	0	0.13	0.07	0	0.08	0	0.07	0	0.07	0	0.08	0.7	0	0.24	0	0	0.07	0	0	0	0.16	0.07	0	0	0	0	1.59	2.83	2.11	2.68	4.41	5.71	0	0	0	0.05	0	0	0.14	0	0.08	0	0	0	2.63
jgi.p|Scesp_1|123779	2.81	2.94	3.43	2.56	1.27	1.19	1.78	1.59	1.19	2.75	2.37	2.14	2.67	2.29	2.89	2.76	2.32	1.95	5.4	7.51	6.69	6.96	4.57	5.35	5	4.79	3.78	3.08	3.01	4.04	5.6	4.56	5.17	6.03	7.19	9.66	5.64	7.21	5.17	3.05	5.24	8.17	6.1	3.52	2.82	5.22	3.04	2.49	3.57
jgi.p|Scesp_1|123780	3.15	1.91	2.8	2.54	1.21	1.16	1.65	1.25	0.7	2.69	2.47	2.34	1.44	2.07	1.73	2.15	2.36	2.26	6.15	6.4	6.89	4.97	4.15	5.11	3.67	3.71	1.94	3.81	3.39	2.57	4.85	4.64	3.88	7.45	8.95	8.71	5.07	3.24	3.29	2.96	2.86	4.13	2.95	1.74	2.54	2.94	2.27	2.88	3.32
jgi.p|Scesp_1|123867	2.51	3.97	3.85	1.74	2.3	2.14	3.05	2.74	1.73	3.07	3.54	2.89	2.94	1.82	1.6	3.34	2.96	2.7	3.4	4.33	3.92	4.68	4.1	4.22	4.18	5.31	5.71	3.55	2.62	4.23	3.94	5.02	4.69	5.49	3.77	4.58	1.99	2.15	1.07	3.38	3.47	3.69	2.35	3.41	3.61	3.27	2.01	2.63	2.9
jgi.p|Scesp_1|123905	3.9	8.27	7.61	1.38	1	0.81	0.37	0.26	0.21	1.71	1.16	2.18	1.03	1.53	2.16	2.38	5.88	6.44	9.34	15.71	12.9	2.93	3.01	3.08	1.46	2.24	1.94	1.46	1.88	1.55	5.99	6.85	5.11	19.54	40.34	32.38	22.34	28.84	20.42	4.06	4.91	4.45	3.11	1.35	2.3	6.29	2.44	3.74	9.12
jgi.p|Scesp_1|1239353	0.96	1.92	1.72	2.38	2.1	2.33	3.08	2.5	2.88	3.33	2.86	2.47	1.61	2.32	2.67	1.65	1.84	2.5	2.71	4.58	2.36	1.97	1.8	3.13	2.38	4.46	1.99	3.15	4.26	2.23	1.82	2.48	3.36	1.28	2.53	3.78	1.59	2.81	2.75	2.27	3.71	2.18	3.2	1.46	1.51	2.75	2.95	2.25	2.45
jgi.p|Scesp_1|1239372	1.78	1.48	0.93	1.82	1.52	1.94	3.69	3.35	2.42	2.54	2.5	1.13	1.94	1.24	1.33	1.93	0.89	1.06	0.6	0.26	0.27	1.73	0.87	1.79	1.12	0.9	1.54	1.85	1.24	1.08	0.55	0.88	1	0.62	0.46	0.32	0.16	0	0.22	1	1.35	0.74	1.11	1.53	1.59	1	1.19	0.72	1.04
jgi.p|Scesp_1|1239458	0	0	0	0	0	0	0	0.37	0	0	0	0	0	0	0	0	0	0	0	0	0	0	0	0	0	0	0	0	0	0	0	0	0	0	0	0	0	0	0	0	0	0	0	0	0	0	0	0	0
jgi.p|Scesp_1|1239627	0.68	2.35	1.3	1.99	1.69	1.58	1.44	1.25	1.3	1.5	2.81	1.71	2.69	1.84	1.51	1.82	2.86	2.21	0.84	1.04	1.25	1.91	2.15	1.77	2.01	2.39	1.9	1.93	2.85	1.59	2.05	2.14	2.08	1.22	0.63	1.98	1.47	1.51	1.75	2.12	5.41	1.77	2.1	2.44	2.26	1.97	1.88	3.4	1.75
jgi.p|Scesp_1|123983	1.94	1.24	1.25	1.45	1.27	0.75	1.39	1.54	1.37	1.92	1.61	1.76	1.91	1.82	3.09	1.56	2.18	2.47	1.98	2.57	1.61	1.72	1.4	0.93	1.63	1.84	1.29	1.45	0.83	1.32	1.48	3.38	3.56	2.67	3.43	3.95	2.35	2.5	6.52	1.02	2.24	1.03	2.23	1.68	1.87	2.22	2.69	2.5	3.44
jgi.p|Scesp_1|1239891	6.88	10.28	11.06	3.71	4.98	3.94	5.42	4.13	4.26	11.27	8.94	12.45	10.51	9.59	8.72	11.94	16.74	17.21	14.67	14.54	16.12	8.12	9.32	7.21	7.3	6.64	9.44	10.28	9.62	5.36	19.42	16.91	19.68	16.7	27.16	28.8	36.83	33.92	22.71	8.16	10.43	8.16	7.49	6.95	7.6	8.27	8.85	8.45	16.4
jgi.p|Scesp_1|1239916	13.56	14.72	14.52	27.19	28.15	28.82	27.76	28.41	28.49	26	24.08	23.98	20.64	18.35	16.9	7.62	8.04	8.59	7.97	8.26	8.14	13.08	12.66	15.54	14.25	14.38	17.5	12.82	12.14	13.43	5.08	4.6	5.29	6.47	3.7	4.59	6.31	6.76	2.12	15.74	24.2	12.86	14.85	19.57	19.14	11.79	15.83	14.22	9.2
jgi.p|Scesp_1|1239958	3.68	4.06	2.65	4.45	6.47	3.13	4.81	4.77	3.06	5.11	6.67	3.88	6.32	3.02	5.37	2.85	5.51	3.95	2.38	1.9	3.35	2.21	3.5	3.51	3.15	4.17	2.69	4.71	3.19	4.58	2.57	2.05	1.71	3.2	1.42	2.94	3.06	4.73	9.6	22.17	18.06	2.28	2.01	4.73	3.7	2.65	2.21	5.32	1.62
jgi.p|Scesp_1|1240456	2.66	2.21	3.17	1.96	0.97	2.03	2.16	1.09	0.82	2.71	1.28	2.16	1.08	0.82	3.03	1.79	1.03	1.58	4.04	5.6	5.61	6.71	7.27	7.54	4.34	6.41	5.28	6.76	7.27	5.62	3.09	3.75	4.21	3.93	4.77	4.3	4.75	8.74	4.73	7.18	8.08	8.4	7.22	4.47	6.28	7	7.5	7.14	5.71
jgi.p|Scesp_1|1240483	18.68	6.72	12.11	7.47	3.49	3.35	0.9	0.58	0.49	1.8	0.55	0.38	5.19	2.35	3.75	2.52	0.93	1.83	27.05	30.77	29.48	7.38	9.13	7.17	2.94	3.17	5.05	0.05	0.3	0.53	1.7	2.52	2.28	22.82	15.69	14.87	19.65	28.06	13.68	6	5.37	6.76	3.18	2.65	2.64	0.21	0.19	0.13	1.18
jgi.p|Scesp_1|1240596	0.71	2.76	3.55	3.69	4.57	4.26	2.1	2.84	3.7	1.83	3.32	2.73	0.47	1.49	1.72	0.88	0.54	1.54	3.08	3.16	2.17	4.9	6.7	8.18	5.14	6.47	5.8	7.33	8.18	6.15	3.33	4.51	4	3.23	3.75	3.04	1.98	2.45	1.07	6.55	4.97	5.32	9.36	4.8	5.03	6.85	11.06	10.23	5.52
jgi.p|Scesp_1|1240597	1.83	3.03	3.58	3.32	2.63	3.11	2.69	2.93	4.57	2.63	2.19	3.58	1.79	1.02	1.88	1.27	1.54	2.45	3.15	3.03	3.33	4.46	3.81	6.75	3.05	4.35	5.56	7.77	9.74	7.45	3.68	4.41	2.81	1.91	2.12	1.46	0.76	1.17	0.51	5.62	3.11	3.16	6.62	5.15	6.43	6.73	5.49	8.35	4.81
jgi.p|Scesp_1|1240608	7.22	11.63	11.22	18.13	12.06	21.39	11.15	12.24	12.02	7.19	9.43	7.26	5.51	3.83	5.65	3.6	2.4	3.88	7.71	7.55	6.33	22.26	27.84	23.96	9.74	17.19	21.86	19.81	25.73	15.25	5.52	7.74	7.47	5.02	5.82	4.55	6.68	4.12	2.99	19.04	22.53	23.88	25.14	27.89	22.85	17.59	23.22	16.73	10.42
jgi.p|Scesp_1|1240702	72.47	93.33	98.14	90.41	84.39	86.61	71.48	76.76	74.59	88.85	79.53	82.8	86.02	93.19	102.47	83.52	82.9	87.03	50.05	46.55	47.66	74.5	80.17	75.4	89.82	106.18	86.66	101.18	108.81	106.16	79.34	90.9	79.1	74.6	57.37	60.45	27.75	25.4	29.27	47.85	36.16	56.83	70.03	82.78	64.06	80.47	85.43	72.15	77.73
jgi.p|Scesp_1|1240908	1.17	2.49	3.4	2.26	1.28	2.56	3.11	3.06	3.15	2.35	2.47	1.51	2.78	2.39	2.06	2.48	3.19	3.05	7.91	7.07	8.81	6	5.13	4.93	4.28	4.23	6.34	5.86	6.77	4.08	4.09	5.57	7.09	7.83	7.11	5.5	1.67	1.29	1.87	1.93	1.81	1.6	3.12	2.18	1.68	2.16	1.2	0.46	1.76
jgi.p|Scesp_1|1240992	1.8	1.57	2.19	1.74	1.25	1.78	1.76	1.92	2.44	1.15	2.35	1.02	1.37	2.68	2.37	2.41	2.13	4.08	1.2	1.41	1.64	1.23	2.19	1.52	1.74	1.27	1.36	1.43	1.77	1.49	2.31	1.7	1.79	2.39	0.83	2.02	1.83	0.77	0.67	1.3	2.44	2.44	3.36	0.83	1.41	2.23	1.92	1.46	1.79
jgi.p|Scesp_1|1241000	5.75	4.71	5.72	4.66	3.53	4.04	5.45	5.2	3.86	6.08	5.47	5.81	5.77	8.08	6.61	7.88	7.81	7.18	4.03	6.02	4.69	3.78	4.41	4.65	4.39	5.51	4.75	4.99	6.05	5.45	7.3	7.37	6.88	5.51	4.27	5.55	3.68	4.12	2.84	4.06	2.73	4.41	5.25	4.12	4.91	6.34	5.3	5.01	6.06
jgi.p|Scesp_1|1241168	0	0	0.71	0	0	0	0	0	0	0.38	0.26	0	0	0.81	0.93	0	0.34	0	0	0	0	0	0	0	0.31	0	0	0.33	0.94	0	0.63	0.78	1.01	0.31	0	0	0	0	0	1.09	0	0	0.28	0.36	0.3	0.65	0	0.27	0
jgi.p|Scesp_1|1241920	0	0	0.2	0.25	0	0	0	0.24	0.29	0	0	0	0.25	0	0	0.24	0	0	0	0	0	0	0	0	0	0	0	0	0.27	0	0	0.1	0.29	0	0	0	0.86	0.66	0	1.12	0	0.28	0.24	0	0.26	0.56	0	0.24	0.82
jgi.p|Scesp_1|1241922	0.06	0	0.1	0	0.12	0	0	0.11	0	0	0	0.04	0.06	0.06	0.13	0.06	0	0.07	0.05	0.11	0.11	0.06	0.11	0.18	0	0.22	0.12	0.27	0.19	0.17	0.13	0	0.07	0.06	0.11	0.13	0.1	0	0.42	0.13	0.11	0.26	0.23	0.15	0.06	0.13	0.1	0.06	0.26
jgi.p|Scesp_1|1242830	0.38	1.06	1.1	1.6	1.22	2.6	1	1.52	2.4	1.63	2	2.07	1.62	1.71	1.57	0.47	0.14	0.55	0	0.67	0	0.65	1.57	1.82	1.83	1.5	2.36	3.92	3.58	3.81	1.25	0.71	1.14	1.06	0.71	0.41	0.42	0.33	0	1.38	0.58	0.68	1.55	1.81	1.79	2.11	3.06	4.42	1.61
jgi.p|Scesp_1|124487	25.69	24.7	28.49	19.91	19.07	21.58	19.84	18.51	22.83	24.58	23.57	27.28	20.84	34.34	36.35	26.09	25.8	32.77	41.02	51.13	46.8	27.12	43.06	36.92	24.98	25.76	32.68	35.36	39.21	32.58	43.88	38.9	50.19	37.86	33.31	32.8	21.69	31.7	41.38	15.11	22.67	32.79	20.84	19.09	21.36	18.72	19.2	16.59	17.33
jgi.p|Scesp_1|124561	2.24	2.18	3.21	2.12	1.4	1.53	1.26	1.28	2.11	1.94	2.49	1.59	2.53	3.36	2.77	2.91	2.52	2.71	3.18	4.6	3.06	3.17	3.94	4.33	1.9	1.72	3.6	3.69	4.02	3.27	2.19	3.74	3.88	4.03	4.41	4.35	3.36	10.51	10.9	2.07	3.81	3.57	2.41	1.66	3.44	1.93	1.75	1.89	1.65
jgi.p|Scesp_1|124852	6.49	6.08	7.21	10.08	10.95	10.38	10.77	11.49	15.75	12.05	11.42	12.21	10.7	10.91	9.69	6.62	7.93	5.9	3.75	3.78	3.7	6.3	7.77	7.48	7.03	7.49	7.22	6.65	7.27	8.04	5.89	5.58	6.94	3.34	3.96	3.49	3.09	3.3	2.07	6.96	8.66	6.82	7.34	8.11	6.52	4.56	6.79	7.95	5.78
jgi.p|Scesp_1|124906	526.36	713.15	673.57	693.06	573.88	599.09	653.12	636.43	654.23	534.66	557.4	527.24	450.36	426.23	433.78	370.5	373.55	379.03	288.64	321.92	305.36	566.7	627.96	627.91	459.47	517.68	653.13	503.33	431.47	308.65	199.16	188.83	164.06	181.68	180.23	168.25	464.53	519.41	523.65	465.56	700.74	713.79	995.69	943.13	798.71	443.78	386.14	368.44	205.91
jgi.p|Scesp_1|1249325	1.02	2.53	3.19	2.95	1.95	0.86	5.98	6.51	3.39	7.81	5.31	5.52	2.99	3.64	5.23	4.72	1.14	3.28	1.75	3.59	3.7	14.62	8.04	3.88	8.35	15.65	11.87	14.5	13.74	12.42	12.09	16.59	18.18	11.65	6.59	14.05	10.16	7.83	11.36	8.82	7.37	6.48	9.51	14.46	8.18	11.69	17.9	26.92	13.92
jgi.p|Scesp_1|1249730	5.12	7.43	9.05	7.45	9.84	9.81	8.8	5.87	11.38	14.77	12.27	6.95	10.06	3.44	11.88	3.57	1.44	11.01	5.52	7.92	5.83	11.85	15.76	14.66	14.47	15.09	14.96	19.69	17.33	6.96	4.48	3.33	1.43	6.68	1.19	8.18	6.4	6.58	11.46	7.41	4.64	9.54	9.59	7.59	7.73	3.68	9.23	11.7	10.8
jgi.p|Scesp_1|125026	4.88	4.98	4.71	5.94	6.97	9.16	8.23	8.94	6.95	5.93	7.3	9.74	7.25	7.39	7.48	3.95	3.94	4.17	2.91	3.65	3.65	9	7.15	8.83	8.99	11.11	12.42	9.34	9.37	10.03	6.66	6.41	4.48	2.74	1.39	2.26	1.88	2.25	1.12	7.96	5.78	8.25	8.78	9.5	9.69	10.62	7.41	9.38	10.16
jgi.p|Scesp_1|1251038	6.8	12.68	6.67	13.17	6.53	4.34	8.34	12.45	9.44	10.89	7.4	7.18	15.01	13.69	12.26	14.21	15.29	12.79	2.93	7.51	6.19	1.75	5.98	1.62	3.49	7.7	3.31	1.87	5.31	9.24	8.33	6.31	5.7	0	4.72	0	0	13.11	0	4.92	1.54	5.42	4.77	10.08	1.71	3.67	12.25	3.11	7.17
jgi.p|Scesp_1|1251098	9.98	3.54	4.47	6.9	1.37	7.28	2.8	3.92	3.17	1.83	7.45	2.58	1.4	2.55	2.94	1.32	0	0	2.46	7.55	10.39	4.4	5.01	4.08	1.46	2.58	4.16	9.39	7.42	3.87	2.99	5.82	4.78	8.92	6.6	7.58	11.88	40.3	0	8.25	15.51	7.58	6.67	3.38	5.74	7.18	3.42	3.91	1.5
jgi.p|Scesp_1|1251114	1.99	0.82	1.56	0.96	1.91	5.92	6.82	6.37	3.31	7.63	3.46	4.19	2.92	2.67	5.12	0.92	3.35	3.2	2.57	2.63	0.9	1.02	5.24	0	11.22	0	3.87	3.27	4.13	1.35	0	1.11	0	1.04	0	1.06	6.62	2.55	4.44	3.59	0	1.06	1.86	5.89	3	0.71	0.8	0.91	1.05
jgi.p|Scesp_1|1251193	84.25	80.11	91.02	42.81	54.35	64.66	75.91	41.74	73.63	67.23	87.81	64.15	63.7	69.22	58.34	73.1	55.89	59.37	32.12	57.33	46.53	28.39	37.63	26.34	31.2	32.53	63.18	36.4	27.3	13.13	31.9	43.56	38.61	56.16	49.88	42.61	4.6	24.85	24.71	31.96	18.78	17.63	51.69	24.56	22.23	24.83	28.75	17.67	24.74
jgi.p|Scesp_1|1251626	8.04	8.81	7.79	10.53	5.9	13.48	15.77	16.23	14.7	12.72	12.97	14.54	16.47	12.9	10.47	14.92	15.67	12.95	6.31	3.13	5.38	2.92	7.68	6.31	8.25	8.35	9.2	10.64	10.57	10.92	8.93	10.52	7.93	8.38	3.72	5.03	1.18	1.21	0.53	4.27	1.5	3.27	6.41	6.17	4.52	7.65	9.08	5.4	8.47
jgi.p|Scesp_1|1251953	0	0	0	0.91	2.71	4.8	0	6.03	1.04	0	0	3.4	1.85	0.84	1.94	0	1.06	0	0	0	0	0	0.83	0.9	4.83	1.7	2.75	1.03	2.94	1.28	0.66	0	0	0	0	0	0	0	0	0.68	0	0	1.76	3.34	3.78	6.09	2.26	1.72	0.99
jgi.p|Scesp_1|1252076	0	0	0	0	0	0	0	0	0	0	0	0	0	0	0	0	0	0	0	0	0	0	0	0	0	0	0	0	0	0	0	0	0	0	0	0	0	0	0	0	0	0	0	0	0	0	0	0	0
jgi.p|Scesp_1|1252240	0	0	0	0	0	0	0	0	0	0	0.92	0	0	0	0	0	0	0	0	0	0	0	0	0	0	0	0	0	0	0	0	0	0	0	0	0	0	0	0	0	0	0	0	0	0	0	0	0	0
jgi.p|Scesp_1|1252895	0	0	0	0	0	0	0	0	0	0	0	0	0	0	0	0	0	0	0	0	0	0	0	0	0	0	0	0	0	0	0	0	0	0	0	0	0	0	0	0	0	0	0	0	0	0	0	0	0
jgi.p|Scesp_1|1253095	1.42	2.29	3.02	2.92	3.29	2.14	1.89	2.68	2.79	3.32	2.77	2.83	2.96	3.37	2.84	1.63	1.22	2.34	2.02	1.63	1.75	3.7	4.12	3.35	3.01	2.96	3.75	2.85	2.44	2.73	2.23	2.2	2.25	2.7	2.01	2.67	0.84	1.72	1.68	3.09	3.34	2.67	2.58	2.18	2.61	2.11	1.54	2.06	2.03
jgi.p|Scesp_1|1253122	252.07	321.07	309.51	397.77	410.88	410.14	461.33	490.09	529.34	396.22	389.22	441.14	443.27	383.92	304.24	437.31	350.12	385.93	255.52	265.43	275.67	407.32	447.66	366.22	577.75	476.48	503.05	647.13	543.6	417.81	542.36	505.3	463.63	427.69	350.76	359.72	230.73	102.17	82.08	67.93	68.1	515.24	595.12	464.11	557.15	452.01	475.38	516.1	704.89
jgi.p|Scesp_1|1253344	3.5	7.98	6.18	5.51	5.88	7.08	12.02	11.22	14.58	9.53	13.72	13.73	8.16	18.8	10.37	5.69	2.46	3.76	0	0	0.4	1.8	3.08	2.5	7.19	5.55	8.94	15.86	12.75	11.29	3.37	2.6	3.43	1.37	0.41	0	0	0	0	4.43	6.74	4.65	6.55	5.19	11	9.44	14.02	12.79	2.77
jgi.p|Scesp_1|1253848	0	0	0	0	0	0	0	0	0	0	4.44	0	0	0	0	0	0	0	0	0	0	0	0	0	0	0	0	0	0	0	0	0	0	0	0	0	0	0	0	0	0	0	0	0	0	0	0	0	0
jgi.p|Scesp_1|1253956	0.69	0.58	0.54	0.67	1.33	0	2.04	0.64	0.77	0	0	0.84	0	0.62	0	0.64	0	0	0.6	0.61	0	0	2.44	0	1.43	1.89	0.68	0	2.89	0.94	0.97	0.77	2.33	0.72	1.29	0	0	0	0	2.51	0	2.21	2.6	0	1.4	0.5	1.11	1.27	0
jgi.p|Scesp_1|1254044	2.16	3.1	3.24	2.1	1.7	2.68	2.32	1.8	1.09	0.5	0.34	0.47	1.16	0.18	1.62	2.92	0.88	1.48	0.68	2.26	1.97	2.63	2.07	2.25	1.41	1.78	1.34	1.08	2.05	0.8	1.93	2.7	5.06	2.26	1.09	2.3	0.98	2.53	0.88	2.7	2.5	1.88	2.94	1.87	1.39	1.84	2.52	1.26	0.83
jgi.p|Scesp_1|1255096	8.99	6.21	4.7	4.35	11.5	8.93	7.35	10.98	8.32	15.35	1.3	18.98	8.82	10.73	4.63	6.96	6.74	11.27	9.03	5.29	16.37	12.32	3.95	7.14	15.38	9.5	5.83	14.81	9.35	24.42	11.53	17.79	13.4	6.25	9.71	7.97	14.98	11.55	13.4	11.92	12.22	12.75	12.62	10.66	9.04	9.7	25.19	12.32	12.63
jgi.p|Scesp_1|1255613	6.11	4.07	4.13	4.29	3.45	4.28	4.35	3.62	3.19	6.59	3.86	3.39	4.82	3.11	3.95	5.22	4.71	8.11	3.2	3.81	2.51	3.32	2.42	3.54	1.84	3.25	2.45	3.02	2.74	3.25	4.52	5.06	4.02	4.12	3.99	4.46	1.4	2.46	1.07	1.82	2.82	4.07	3.47	1.42	1.57	2.41	2.49	1.09	4.92
jgi.p|Scesp_1|1255851	4.42	4.19	5.94	3.06	7.27	7.52	6.2	6.36	10.52	11.32	6.05	4.57	1.24	9.04	5.2	5.28	3.55	9.5	4.35	3.35	3.45	10.38	7.21	7.23	9.08	9.15	9.22	11.09	10.51	15.44	6.19	11.48	4.94	3.95	5.26	2.02	1.05	1.62	2.82	7.31	11.44	12.76	7.09	2.99	9.53	6.81	4.55	4.61	10.65
jgi.p|Scesp_1|1256373	156.49	206.51	150.07	169.84	194.7	204.74	136.52	145.97	130.36	150.36	135.03	143.35	137.93	130.98	213.47	138.59	125.42	149.5	99.86	107.49	129.31	154.92	177.01	156.16	133.91	183.78	125.53	154.34	200.51	181.11	74.03	126.9	100.47	128.42	101.99	129.49	77.26	70.76	71.3	23.06	48.59	94	132.86	92.78	59.76	194.84	205.37	131.07	99.27
jgi.p|Scesp_1|125646	6.57	4.6	5.15	3.91	2.91	8.17	6.94	6.01	4.49	9.71	10.56	10.36	10.41	6.78	8.33	3.75	3.97	8.14	7.83	7.58	5.52	4.67	7.99	6.26	10.89	10.07	7.37	7.21	9.98	15.78	12.37	15.37	13.56	9.48	10.29	11.82	2.52	19.47	6.78	21.55	10.07	12.89	6.62	6.59	7.62	11.98	9.3	13.38	9.05
jgi.p|Scesp_1|1257178	5.96	11.52	4.68	15.39	8.58	18.6	27.29	15.46	30.88	14	12.97	19.77	16.57	8.89	9.21	6.46	4.47	14.94	4.28	11.4	5.43	2.04	4.36	0.95	12.24	6.3	5.8	10.91	9.3	9.44	1.39	3.32	0	3.11	8.28	8.45	8.27	7.66	11.11	1.44	9.9	3.17	0.93	0	2	2.14	4.77	5.44	4.19
jgi.p|Scesp_1|1258405	0	0	0	0	0	0	0	0	0	0	0	0.22	0	0	0.12	0.45	0	0.39	0	0	0.11	0	0	0	0	0	0	0	0	0	1.69	3.41	2.3	0.13	0.11	0.26	0	0	0	0	0.44	0	0.11	0	0	0	0	0	1.15
jgi.p|Scesp_1|1259109	0	0	0	0	0	0	0	0	0	0	0	0	0	0	0	0	0	0	0	0	0	0	0	0	0	0	0	0	0	0	0	0	0	0	0	0	0	0	0	0	0	0	0	0	0	0	0	0	0
jgi.p|Scesp_1|1261103	125.67	150.65	207.73	165.56	179.71	189.34	193.64	167.65	166.56	238.27	204.31	227.18	222.4	244.81	235.21	241.18	248.63	244.02	95.27	92.49	63.32	79.24	72.89	89.09	125.17	104.36	124.78	78.66	106.35	64.31	58.05	97.47	80.11	192.18	209.11	199.21	25.13	47.37	33.73	34.54	44.8	30.3	56.83	69.54	74.58	33.74	44.95	48.99	26.49
jgi.p|Scesp_1|126133	0.29	0.08	0	0.19	0.09	0.16	0.09	0	0	0.12	0	0	0.57	0	0.1	0	0	0.41	0.08	0.09	0.18	0.1	0.08	0.18	0.3	0.17	0	0	0.3	0	1.42	3.33	2.05	1.61	1.52	1.54	0	0.25	0	0.21	0.09	0	0.27	0	0.1	0.21	0.08	0.26	1.93
jgi.p|Scesp_1|126137	9.31	9.57	8.62	8.03	8.31	9.43	6.86	8.19	7.14	7.4	4.38	5.62	6.49	6.92	9.02	6.4	5.97	8.31	4.57	9.21	6.45	7.95	8.59	7.55	7.75	9.37	6.89	6.03	5.81	7.72	6.19	7.53	8.85	5.34	7.94	5.95	7.14	10.29	10.21	4.51	5.91	13.57	8.45	6.63	5.81	7.97	6.64	8.34	6.68
jgi.p|Scesp_1|126175	1.91	1.05	1.99	0.77	1.98	2.03	0.94	1.31	0.35	2.03	1.66	1.53	1.4	1.99	1.96	2.95	2.14	0.68	1.23	2.1	2.02	0.98	0.84	3.18	1.3	1.73	0.77	1.22	1.49	1.94	1	1.24	1.78	1.99	1.03	1.52	1.06	1.22	0.71	6.32	2.73	2.36	1.04	1.51	1.92	0.8	1.53	2.47	1.51
jgi.p|Scesp_1|1261821	0	0	0	0	0	0	0	0	0	0	0	0	0	0	0	0	0	0	0	0	0	0	0	0	0	0	0	0	0	0	0	0	0	0	0	0	0	0	0	0	0	0	0	0	0	0	0	0	0
jgi.p|Scesp_1|1262936	83.42	48.36	57.35	60.06	46.85	41.55	31.83	26.13	22.15	29.1	24.02	21.34	49.01	33.14	33.77	39.62	31.87	26.19	47.81	51.92	54.4	12.75	17.3	13.23	12.82	14.45	12.83	6.09	5.59	5.18	11.17	13.1	11.35	43.13	28.19	25.09	31.64	32.09	25.02	10.72	9.9	10.33	9.82	12.34	12.65	4.74	4.44	4.12	8.86
jgi.p|Scesp_1|126370	0	0	0.33	0	0	0	0	0	0	0.27	0	0	0.21	0.56	0.22	0.19	0.24	0.23	0	0	0.19	0	0	0	0	0	0.2	0	0	0	0	0.16	0	0.22	0	0	0	0	0	1.06	0.19	0	0	0	0	0	0.17	0.19	0.22
jgi.p|Scesp_1|126418	0.13	0	0	0	0.24	0	0.12	0.23	0	0	0	0.15	0.12	0	0.52	0.35	0.29	1.1	0	0	0	0	0	0	0	0	0	0	0	0	4.28	4.44	3.13	0.4	0.35	0.41	0.21	0	0	0	0	0.14	0	0.3	0	0.09	0	0.47	3.22
jgi.p|Scesp_1|1265293	0	0	0.11	0.41	0.14	0.12	0	0	0	0	0.12	0	0.28	0	0	0	0	0	0.49	0.38	0	0	0	0.27	0.15	0.13	0.14	0.16	0.29	0	0.1	0.84	0.47	1.77	1.44	3.01	0	0.36	0.32	0.1	0	0	0.79	0	0	0.2	0	0.52	0.9
jgi.p|Scesp_1|1265462	103.67	98.76	101.84	105.43	94.41	95.08	113.77	106.41	114.09	84.88	92.31	83.14	87.72	89.86	76.53	91.6	80.6	76.04	36.92	36.77	34.57	36.5	36.83	40.22	49.73	44.12	41.58	15.09	12.74	12.94	34.94	34.08	34.08	47.8	25.33	30.83	28.79	27.27	45.65	67.6	56.48	24.45	26.48	28.23	35.85	16.53	12.86	17.15	31.12
jgi.p|Scesp_1|1265524	19.68	21.54	25.93	22.66	23.88	26.55	22.96	31.29	40.42	26.64	19.41	21.73	17.86	23.6	24.49	19.66	15.03	23.95	14.72	15.74	17.92	17.56	24.15	21.96	19.83	25.91	38.32	33.44	37.09	15.64	19.23	23.29	21.6	12.39	12.38	15.8	6.19	13.36	20.77	26.59	40.06	24.88	33.71	17.17	23.16	31.51	30.63	30.2	32.88
jgi.p|Scesp_1|1265551	13.83	16.09	16.45	16.85	14.76	14.41	12.5	15.08	15.36	16.32	19.89	19.77	15.09	16.4	17.92	17.89	22.35	16.03	15.12	14.54	18.11	16.61	15.15	13.19	13.08	10.27	11.04	10.06	8.73	7.39	12.94	11.88	13.03	11.82	14.82	12.06	10.87	11.18	11.47	13.26	7.46	10.9	10.03	8.84	13.91	8.15	8.71	6.53	9.33
jgi.p|Scesp_1|1265594	5.19	1.23	4.95	5.03	1.78	2.53	2.91	3.74	2.06	3.33	4.2	5.15	4	1.66	1.15	1.72	3.34	4.38	7.03	5.57	9.12	4.19	5.21	3.54	3.43	4.03	3.25	4.89	4.24	1.01	5.97	3.03	2.07	5.8	6.53	4.73	3.71	2.86	2.49	2.41	3.36	2.76	6.59	0.44	1.49	2.93	2.38	1.69	1.56
jgi.p|Scesp_1|1265623	1.07	0.76	1.55	4.57	5.41	11.79	5.23	7.67	6.26	6.24	9.68	9.37	5.68	9.13	7.53	0.71	0.51	2.29	0.13	0.27	0.14	1.72	4.01	5.08	7.5	11.86	10.96	33.1	47.99	31.23	11.82	22.26	25.19	0.32	0.14	0.81	0.25	0	0.34	2.2	4.14	7.12	12.53	15.88	14.85	24.19	33.64	38.53	20.21
jgi.p|Scesp_1|1265640	3.47	2.88	2.73	3.88	4.1	4.78	2.36	3.3	2.97	5.13	3.02	2.42	2.23	2.51	3.85	2.36	0.45	1.87	1.96	3.89	3.53	4.53	5.52	6.12	3.7	5.69	5.46	3.52	3.34	2.9	2.43	2.38	2.84	1.25	1.98	1.99	1.78	3.09	2.99	4.15	3.51	6.54	4.62	5.39	4.17	5.67	4.92	3.05	2.96
jgi.p|Scesp_1|1265659	12.06	9.3	12.68	28.98	25.24	26.08	31.61	38.12	27.47	21.64	31.21	20.6	17.4	19.76	17.65	10.31	9.9	8.43	6.96	6.93	6.26	16.62	18.55	22.44	12.39	17.81	16.91	14.84	13.05	12.13	6.16	6.54	7.69	5.79	3.91	3.72	2.61	1.55	5.67	9.6	7.98	11.93	16.71	19.31	16.62	12.84	12.46	11.57	10.55
jgi.p|Scesp_1|1265687	1.23	0.91	0.75	1.19	0.92	0.7	0.94	1	0.61	1.05	1.55	0.74	1.08	0.86	0.99	0.25	0.92	0.59	0.83	1.57	1.37	0.7	0.36	0.78	1.41	1.24	0.13	0.9	1.43	1.49	1.05	0.86	0.77	1.29	0.76	0.73	0.91	0.35	0	0.2	0.37	1.31	0.64	0.16	1.1	0.79	0.66	0.13	1.01
jgi.p|Scesp_1|1265690	1.48	1.59	1.64	1.6	1	1.26	1.11	1.36	0.68	0.67	0.76	0.84	0.77	1.56	0.54	0.65	0.59	1.69	0.68	1	1.27	0.9	1.15	1.08	0.9	1.03	0.93	1.24	0.91	0.59	1.1	1.75	1.66	2.09	2.42	3.8	0.29	0.67	0.59	1.07	0.87	1.11	0.57	0.62	0.35	0.75	0.35	1.12	1.29
jgi.p|Scesp_1|1265707	2.25	3.13	4.26	4.12	2.84	3.62	3.94	4.76	3.41	3.03	2.16	3.28	4.06	3.6	4.14	3.18	2.52	1.9	4.28	3.86	3.23	7.53	5.19	5.52	4	6.1	7.02	8.05	9.96	5.78	5.13	5.44	5.42	4.19	4.16	4.15	0.98	2.13	1.32	4.02	6.1	4.27	4.98	5.32	4.64	6.8	7.19	5.94	7.22
jgi.p|Scesp_1|1265716	9.17	7.26	8.49	9.79	8.77	8.07	6.7	6.88	5.61	11.7	7.79	7.49	13.92	11.75	14.74	10.48	10.55	8.54	7.39	9.17	9.34	7.88	9.29	9.19	5.15	5.85	4.86	3.7	3.89	2.75	4.65	4.56	4.32	6.92	8.52	7.36	5.19	7.61	6.35	5.89	8.05	8.46	4.7	2.81	3.54	5.16	4.02	2.42	4.01
jgi.p|Scesp_1|1265720	71.47	71.15	63.46	82.42	78.11	85.96	86.2	84.85	81.99	95.58	91.23	89.48	84.54	75.6	75.65	68.76	72.91	59.48	17.13	18.8	18.36	40.88	44.5	47.49	41.24	52.52	46.18	49.88	61.25	60.19	24.97	29.56	27.44	22.83	14.16	15.43	12.79	10.94	8.39	22.44	32.8	37.89	56.02	54.79	52.62	54.7	58.85	47.44	41.32
jgi.p|Scesp_1|1265739	0	0.16	0.46	0.38	0.57	0	0.19	0.9	0.44	1.26	0.51	0.24	0.77	0.53	0.2	0.18	0.22	0.85	0	0.7	0.18	0	0	0.75	1.21	0.36	0.57	0	0.61	1.6	0.55	0.58	0	0	0	0.42	0	0	0	0.28	0.36	0	0.74	0.47	0.79	0.28	1.89	0.72	1.04
jgi.p|Scesp_1|1265756	1.78	3.14	2.33	2.64	2.62	4.95	2.91	5.86	4.21	3.19	2.27	4.44	2.91	4.99	3.91	0.88	1.87	2.8	2.45	2.83	3.46	6.22	5	5.32	7.18	9.99	9.7	12.5	14.19	14.34	3.98	3.7	5.17	1.98	1.76	1.14	0.99	0.91	0.27	8.75	13.11	5.93	9.65	12.94	7.63	8.7	11.59	13.44	7.5
jgi.p|Scesp_1|1265803	97.32	112.26	103.88	113.96	97.3	100.71	101.72	99.74	93.21	119.56	105.8	106.29	109.39	116.74	122.21	108.48	110.58	116.16	123.45	105.62	95.95	117.84	101.21	102.65	86.71	85.71	90.78	131.33	117.47	106.55	210.7	181.02	162.21	81.77	89.57	95.37	151.12	123.03	98.32	65.54	85.48	150.49	110.21	70.24	101.9	161.5	147	153.22	206.09
jgi.p|Scesp_1|1265808	56	46.69	47.21	26.39	25.04	20.23	27.2	20.71	20.35	48.12	38.07	44.55	50.52	41.61	38.11	60.51	59.56	63.05	48.24	54.68	48.78	32.66	35.66	30.63	30.36	34.03	30.7	36.03	24.49	26.31	45.44	50.86	45.38	50.89	46.39	40.46	47.91	47.98	42.53	34.21	34.47	34.03	32.55	36.57	39.42	32.68	28.97	26.06	51.69
jgi.p|Scesp_1|1265840	2.12	2.47	2.95	1.4	2.26	2.01	3.35	2.95	3.96	1.91	1.8	1.95	2.64	2.33	3.32	2.99	3.84	3.16	1.29	1.96	1.36	2.08	3.05	2.62	2.67	3.71	3.89	3.38	4.46	3.14	3	3.18	4.25	2.31	2.54	2.61	0.72	2.6	3.23	2.92	3.4	2.3	3.78	2.51	2.23	2.63	3.7	2.9	2.23
jgi.p|Scesp_1|1265867	0	0.07	0	0.17	0	0	0	0.08	0.1	0	0.15	0.05	0.25	0.08	0.09	0	0	0.09	0	0.08	0	0	0	0.08	0.35	0.08	0	0.19	0.09	0	0.12	0	0	0	0.16	0	0	0	0	0.06	1.02	0.09	0.08	0	0.17	0	0	0	0
jgi.p|Scesp_1|1265872	11.61	10.17	13.76	29.51	30.08	30.96	27.53	27.7	18.74	14.04	16.8	14.28	10.32	12.75	11.06	3.05	3.94	4.48	11.33	7.35	8.58	13.52	9.24	16.72	8.33	13.1	13.65	14.68	20.06	19.65	4.14	5.29	5.15	5.48	5.28	3.5	1.83	9.57	2.94	9.67	12.12	13.75	11.48	16.37	14.55	15.13	17.72	20.62	7.16
jgi.p|Scesp_1|1265874	0.24	0.1	0	0.23	0.11	0.2	0	0	0	0	0	0.07	0	0	0.12	0	0.27	0.13	0.31	0.21	0.33	0.12	0	0.23	0.24	0.32	0.46	0.52	0.62	0.32	0.75	0.44	0.4	0.25	0.44	0.13	0	0.61	0	0	0.22	0.13	0	0.28	0.24	0.09	0.29	1.09	0.25
jgi.p|Scesp_1|1265896	2.35	2.12	2.51	1.55	3.69	2.09	2.1	2.84	2.61	3.15	3.91	4.38	3.46	2.58	2.53	0.6	1.44	1.26	5.15	5.47	6.03	5.93	5.82	4.28	5.16	4.45	4.26	4.58	3.11	4.64	4.19	4.24	3.82	2.56	3.17	2.61	6.59	6.59	5.02	3.71	7.84	6.48	2.6	3.67	4.3	3.92	3.59	5.17	4.73
jgi.p|Scesp_1|1265920	0.44	0.98	0.59	0.85	1.02	1.38	1.59	1.77	1.53	0.88	2.18	1.73	0.8	1.57	1.87	0.29	0.21	0.07	0.27	0.66	0.11	1.03	1.54	1.31	1.73	1.81	2.92	3.84	5.27	3.57	0.66	0.77	0.63	0	0.29	0.47	0.31	1.61	1.12	1.67	1.19	1.59	2.46	2.15	2.01	4.45	5.6	3.77	0.59
jgi.p|Scesp_1|1265933	3.53	4.98	4.42	1.44	1.78	1.37	1.34	0.68	0.48	2.38	2.43	1.79	1.7	2.16	1.85	5	5.43	5.66	3.25	3.67	3.33	2.87	2.94	2.13	2.42	2.08	2.59	1.97	1.48	1.35	5.94	3.68	3.33	5.42	6.08	6.92	9.29	9.23	9.28	6.59	4.77	5.01	3.59	1.32	2.18	3.65	2.68	1.81	4.96
jgi.p|Scesp_1|1265940	0.73	0	0	1.42	0	0	0.72	0.67	1.62	0	1.91	0.88	1.43	0	3.01	0	0.82	0	0	0.65	0	0	0.64	0	0.75	0	0	0	2.28	0.99	1.53	0.81	1.63	0	0	0	0	0	0	0.53	1.32	0	0.68	0	0	1.05	0.58	4	0
jgi.p|Scesp_1|1266007	9.96	8.7	9.61	10.3	10.85	10.08	11.89	12.57	11.06	11.55	13.72	12.1	11.49	13.49	11.51	5.87	8.32	7.09	11.25	8.92	10.17	8.99	6.98	7.96	7.19	7.32	5.63	6.65	6.44	6.4	4.43	4.45	3.76	5.19	3.49	4.15	3.81	7.61	5.12	7.01	5.12	10.59	8.56	6.7	7.18	5.81	7.22	6.4	5.67
jgi.p|Scesp_1|1266017	6.22	3.68	7.67	9.9	5.54	7.18	5.67	8.95	9.37	8.54	12.77	9.65	15.69	8.35	13.27	7.01	6.49	7.16	16.45	22.36	24.67	15.52	17.57	16.1	10.49	8.85	6.49	4.88	4.62	8.45	11.81	6.26	10.43	7.41	8.64	3.78	21.46	22.83	37.75	29.88	26.97	26.45	10.39	7.9	4.91	10.54	5.69	3.65	4.21
jgi.p|Scesp_1|1266044	30.71	31.03	22.92	19.95	19.05	16.9	18.38	13.38	16.64	24.47	16.96	17.85	18.38	16.42	11.19	23.65	18.52	14.49	11.29	12.57	13.3	16.56	24.69	21.43	15.77	18.66	17.13	15.22	7.79	8.14	9.96	7.23	7.54	14.84	10.75	8.37	6.24	11.55	8.38	25.73	18.33	20.31	21.38	15.54	13.18	10.23	12.9	6.5	11.05
jgi.p|Scesp_1|1266051	0	0	0	0	0	0	0	0	0	0	0	0	0	0	0.51	0	0	0	0	0	0	0	0	0	0	0	0	0	0	0	0.35	0.55	0.56	0	0	0	0	0	0	0	0	0	0	0	0	0	0	0	0
jgi.p|Scesp_1|1266053	5.84	5.79	5.12	10.66	15.95	15.61	9.9	13.64	15.02	12.48	13.07	14.86	11.81	13.54	16.29	4.58	4.38	3.08	0	0.1	0	3.42	6.04	8.42	9.65	12.87	14.05	14.35	18.96	21.33	2.73	4.47	5.9	0.24	0	0.37	0	0	0	3.32	10.28	9.99	15.87	14.13	10.37	14.58	17.62	17.49	7.25
jgi.p|Scesp_1|1266067	0	0	0	0	0	0	0	0	0	0	0	0	0	0	0	0	0	0	0	0	0	0	0	0	0	0	0	0	0	0	0	0	0	0	0	0	0	0	0	0	0	0	0	0	0	0	0	0.1	0
jgi.p|Scesp_1|1266095	0.52	0.43	0.81	0.5	0	0	0	0	0	1.32	0	0.31	0	0	1.07	0	0	0	0	0	0	0	0.45	0	0	1.4	0	1.14	1.61	0.7	1.09	0.38	0	0	0.96	0	0	0	0	0.37	0	0.55	1.45	1.23	1.04	0.74	0.83	0.94	0
jgi.p|Scesp_1|1266121	8.29	11.12	12.34	4.62	4.24	4.36	4.49	4.08	4.52	8.47	8.45	9.32	7.68	9.8	10.07	8.57	9.59	12.78	9.87	8.81	7.73	4.18	5.05	4.81	5.38	5.56	5.98	5.07	5.86	3.45	5.61	6.68	5.21	17.05	23.84	23.84	11.47	11.06	10.67	4.75	3.44	2.87	4.32	1.76	2.6	4.64	3.51	3.15	5.48
jgi.p|Scesp_1|1266128	3.63	5.02	4.86	6.13	4.39	5.84	8.19	4.44	3.74	4.14	5.86	4.79	3.83	6.87	7.49	3.62	5.9	4.92	7.88	7.25	7.11	7.33	7.81	6.68	5.94	8.05	6.55	5.76	9.24	6.77	8.1	7.44	6.32	9.4	7.35	6.3	4.04	4.15	5.72	7.4	5.98	5.73	5.67	7.02	4.6	5.9	4.74	7.99	6.81
jgi.p|Scesp_1|1266139	9.84	8.42	8.11	5.72	6.14	5.58	4.83	3.6	4.01	8.19	6.14	7.22	6.44	4.26	5.91	5.79	5.16	7.23	7.06	8.11	9.71	9.1	6.63	7.51	9.26	5.65	7.5	6.66	5.12	4.01	5.28	5.29	4.95	5.64	6.99	8.03	5.74	5.48	7.7	9.73	6.69	9.94	5.68	7.97	5.77	4.01	2.89	3.15	3.98
jgi.p|Scesp_1|1266157	3.61	4.73	3.66	3.24	3.72	2.91	2.96	3.01	3.14	4.29	3.89	2.93	3.54	4.29	3.58	2.99	3.54	3.39	3.17	4.58	3.41	1.55	3.4	2.19	2.9	2.97	3.71	3.89	4.3	3.57	2.8	3.46	2.57	3.63	1.82	2.24	1.42	1.35	0.59	2.18	1.31	2.16	2.76	3.19	2.71	3.02	3.26	3.06	2.84
jgi.p|Scesp_1|1266184	0.6	0.58	0.78	0.19	0.67	0.51	0.88	0.82	1.54	1.78	0.69	1.44	1.07	1.95	1.84	1.29	0.78	0.85	1.37	0.96	0.9	1.53	1.4	1.89	1.02	1.35	2.22	3.38	2.27	2.97	3.06	3.57	4.11	1.45	1.29	1.58	0.99	0.26	0.89	0.43	2.25	0.95	1.95	2	3.1	2.36	3.5	2.81	3.56
jgi.p|Scesp_1|1266209	20.26	18.77	21.66	25.35	27.41	28.38	27.56	31.56	30.3	33.52	31.26	29.74	27.71	31.41	30.08	18.67	23.67	15.43	9.9	13.24	11.04	16.07	25.52	21.3	19	23.13	25.47	26.98	29.55	29.26	18.54	21.31	19.98	15.8	17.29	11.71	10.37	6.56	9.99	14.31	12.87	17.65	14.93	27.24	23.43	20.76	23.25	24.49	14.63
jgi.p|Scesp_1|1266222	12.73	12.57	13.96	16.86	15.14	16.51	17.18	16.64	15.99	12.99	12.07	11.13	10.27	11.01	11.32	12.88	11.52	10.08	7.02	8.66	7.53	16.46	19.81	21.29	11.66	16.26	16	5.93	7.36	7.23	5.25	6.38	6.31	6.77	5.55	4.33	2.42	5.08	4.78	12.78	14.8	15.36	15.64	11.98	13.47	7.64	5.75	6.17	5.23
jgi.p|Scesp_1|1266241	27.01	33.47	31.89	35.7	44.7	44.48	42.11	46.93	47.94	37.03	43.31	45.07	27.12	38.07	36.54	16.76	21.99	21.43	40.66	34.33	34.02	44.63	50.36	47.06	48.6	59.34	50.37	63.75	69.86	48.35	39.48	39.58	35.15	28.82	30.27	26.59	35.54	46.71	46.02	73.85	63.94	42.01	51.25	54.62	42.4	53.27	62.25	61.93	54.01
jgi.p|Scesp_1|1266242	0	0	0	0	0	0	0	0	0	0	0	0	0	0	0	0	0	0	0	0	0	0	0	0	0	0	0	0	0	0	0	0	0	0	0	0	0	0	0	0	0	0	0	0	0	0	0	0	0
jgi.p|Scesp_1|1266259	4.48	6.72	6.86	3.57	3.03	3.72	3.62	4.01	3.34	5.33	6.2	6.39	3.62	3.91	4.67	1.13	2.67	2.83	16.16	21.18	20.2	19.34	19.5	16.28	9.63	10.55	10.77	14.06	14.64	10.6	7.6	7.31	5.36	14.45	16.3	13.68	36.7	33.86	34.89	23.78	29.52	21.74	10.7	6.75	6.84	13.34	9.71	5.78	9.5
jgi.p|Scesp_1|1266278	15.44	13.97	11.2	16.25	12.07	14.35	18.21	11.36	16.75	16.34	12.2	11.52	12.35	12.94	23.9	17.48	14.14	14.77	3.84	9.3	4.87	8.25	12.31	11.06	9.34	12.61	14.85	12.05	18.47	16.85	6.62	11.36	10.48	11.35	12.23	12.91	6.69	12.61	11.77	11.49	11.32	16.99	32.39	13.96	12.2	23.42	18.86	18.67	9.59
jgi.p|Scesp_1|12663	4.25	6.02	4.17	6.52	5.95	4.37	2.61	2.76	3.34	3.63	4.47	4.38	2.61	4.12	2.55	1.32	1.99	4.38	3.05	5.01	4.36	5.1	6.38	6.59	4.18	6.42	6.03	1.56	4.42	5.29	1.49	2.5	2.58	2.22	3.61	3.77	0.89	1.82	2.77	2.43	2.41	5.65	5.47	3.15	4.63	3.95	3.4	3.56	2.99
jgi.p|Scesp_1|1266310	4.62	4.33	4.1	5.34	4.4	4.84	4.75	3.88	2.81	4.33	3.04	3.35	3.35	3.06	2.86	2.94	2.88	2.64	0.7	0.69	0.94	0.69	1.94	1.7	0.33	1.16	0.97	11.8	13.92	10.54	5.2	4.5	4.77	2.04	0.72	0.34	0.95	1.19	1.03	1.57	1.35	2.46	3.66	1.6	2.4	4.81	2.99	1.72	1.76
jgi.p|Scesp_1|1266378	2.63	2.65	2.55	4.84	4.97	4.97	4.31	3.98	4.53	4.05	4.43	4.5	3.92	3.53	3.75	1.83	1.58	1.93	1.36	1.67	1.2	2.48	2.81	3.18	2.93	2.7	2.18	2.22	3.42	4.17	1.87	2.34	2.01	1.19	1.3	0.75	0.22	1.01	0.88	2.38	2.62	3.03	2.46	1.72	2.25	2.18	1.93	2.65	1.94
jgi.p|Scesp_1|1266397	2.02	2.39	2.18	1.84	1.68	2.12	2.09	1.82	2.11	2.44	2.66	2.67	1.77	2.82	2.57	1.15	1.82	1.69	1.16	1.87	1.36	1.6	1.77	2.06	1.83	2.48	2.83	2.22	2.21	2.1	2.05	2.04	2.47	2.76	4.5	4.43	1.28	1.79	1.33	1.52	1.78	2.25	3.49	1.68	2.23	3.06	1.87	2.07	3.61
jgi.p|Scesp_1|1266421	60.84	53.3	50.66	34.17	27.56	29.81	29.81	24.02	24.24	41.36	31.15	29.39	49.36	41.22	49.59	71.91	60.92	64.67	32.75	30.78	21.54	24.4	17.94	19.79	31.19	30.45	24.8	17.13	22.97	18.38	18.59	26.33	27.29	26.65	22.52	24.9	23.78	24.74	19.12	13.99	13.99	16.68	23.61	20.96	17.45	18.8	18.67	16.83	17.67
jgi.p|Scesp_1|1266484	0.12	0.1	0.29	1.01	0.47	1.04	0.24	0.45	0.27	0.94	1.23	1.33	0.18	0.33	0	0	0	0.13	2.7	4.34	3.86	2.21	3.88	4.51	1.95	2.06	2.09	2.56	2.62	2.84	0.47	0.62	0.82	2.18	1.59	0.85	4.7	7.1	14.69	3.82	6.18	5.81	5.23	3.49	4.45	3.53	2.75	3.31	2.85
jgi.p|Scesp_1|12665	5.12	4.93	4.08	6.24	6.74	6.61	6.24	5.15	7.07	4.23	3.67	3.14	3.97	3.33	3.49	11.13	8.82	7.55	0.5	0.8	0.9	1.02	1.74	1.5	1.27	1.42	1.61	0.73	0.69	1.01	1.39	1.87	1.66	1.03	0.77	0.62	0	0	0.55	0.96	2.47	0.88	1.93	1.67	1.33	0.77	1.26	0.08	0.87
jgi.p|Scesp_1|1266516	1.47	0	0.58	0.71	0	0	0.72	1.35	0	0	1.28	0	2.17	0.66	0.76	0.68	0.83	0	0.63	0	0	0.76	0.65	0.7	0	0.67	1.43	0.81	0	4	0.52	0.55	0.82	1.54	2.05	0	0	0	0	1.07	0	0.78	0.69	0	0.74	0.53	1.77	0.67	0
jgi.p|Scesp_1|1266522	0.44	0.1	0.2	0	0.12	0.16	0.31	0.23	0.14	0.32	0.27	0.19	0.24	0.28	0.26	0	0	0	1.45	1.43	1.36	1.35	1.37	0.77	1.02	1.07	1.03	1.78	1.1	1.44	1	1.02	1.46	1.37	0.58	0.66	0.42	0.48	0.28	1.04	0.96	0.86	0.88	0.52	0.88	1.12	1.3	1.03	1.25
jgi.p|Scesp_1|1266537	4.1	3.16	3.62	5.25	5.98	5.43	7.26	8.25	6.84	4.97	5.17	6.01	5.75	4.33	4.83	5.58	3.54	4.8	1.58	2.26	2.2	2.49	2.64	4.33	3.16	4.25	3.85	2.98	2.9	2.69	1.23	1.74	1.8	1.68	1.42	1.09	1.34	0.19	2.29	2.97	4.25	2.57	3.7	4.52	3.39	2.42	3.11	3.55	2.47
jgi.p|Scesp_1|1266590	2.14	1.75	2.02	3.47	3.76	2.71	3.07	3.23	3.71	2.9	2.48	2.14	2.5	2.36	2.49	3.19	2.55	2.4	0.9	1.54	1.06	2.14	2.05	1.52	1.01	1.97	2.18	1.24	1.5	1.17	1.61	2.05	1.88	1.37	0.91	1.04	0.2	0.63	1.03	2.44	1.5	1.69	2.01	1.96	1.73	1.06	0.88	0.59	1.42
jgi.p|Scesp_1|1266610	5.49	5.75	5.95	6.97	7	6.81	6.28	7.18	6.85	6.34	6.72	6.88	6.5	7.94	6.72	4.59	4.37	4.52	3.13	3.66	2.69	5.95	5.73	5.64	5.77	5.88	5.32	4.66	6.22	6.81	2.36	2.43	2.48	2.45	2.98	2.63	1.77	1.16	1.8	3.9	4.05	4.03	3.73	4.11	3.75	3.42	3.19	3.52	1.69
jgi.p|Scesp_1|1266613	0	0	0	0	0	0	0	0	0	0	0	0	0	0	0	0	0	0	0	0	0	0	0	0	0	0	0	0	0	0	0	0	0	0	0	0	0	0	0	0	0	0	0	0	0	0	0	0	0
jgi.p|Scesp_1|1266652	2.17	2.54	2.82	1.47	1.65	1.36	1.44	1.31	1.09	0.89	1.18	1.6	1.28	2.09	1.81	1.33	1.15	2.11	1.48	2.17	1.53	1.81	1.69	1.64	1.05	1.52	1.71	1.53	0.68	1	1.29	1.2	0.55	1.75	2.42	1.7	1.29	1.47	1.1	1.33	1.7	2.17	1.65	0.92	1.65	1.5	0.92	0.86	1.64
jgi.p|Scesp_1|1266681	18.92	17.51	16.73	15.56	13.55	16.97	21.11	16.57	19.07	14.54	12.94	9.8	12.5	10.24	11.13	22.71	13.38	15.97	8.83	11.82	9.67	13.28	13.55	15.58	12.7	12.54	11.41	4.66	5.09	5.64	7.11	8.7	9.39	9.24	7.27	8.84	4.61	7.59	8.67	15.95	12.63	15.71	13.21	11.6	9.93	6.9	4.43	3.46	6.03
jgi.p|Scesp_1|1266700	21.01	21.53	18.71	13.75	16.35	15.59	16.72	20.93	15.77	24.37	21.76	22.35	21.17	21.09	22.52	13.58	18.51	16.02	17.24	20.69	18.87	11.38	13.1	15.16	9.04	14.27	14.92	16.37	10.49	15.43	18.58	16.49	17.78	21.46	17.48	14.04	12.54	17.51	12.7	16.94	14.41	21.59	15.81	13.8	15.56	14.09	13.64	14.14	14.96
jgi.p|Scesp_1|1266727	0.88	1.07	1.31	0.77	0.6	0.89	0.74	0.84	0.88	0.8	1.02	1.16	0.98	0.6	1.21	0.39	0.38	0.58	1.98	1.44	1.45	1.25	1.69	1.79	1.42	1.17	2.93	2.52	3.09	3.81	0.88	1.35	1.87	1.09	0.97	1.47	3.06	6.23	3.27	1.81	1.82	2.71	3.36	2.53	2.19	3.67	4.59	3.25	2.78
jgi.p|Scesp_1|1266730	7.87	8.73	8.81	6.5	6.29	6.58	6.25	5.6	6.46	6.94	6.19	6.22	5.94	6.83	7.45	8.54	7.88	7.04	3.62	4.91	4.42	5.26	5.69	5.93	4.4	5.99	5.95	4.92	5.32	5.87	3.54	3.5	4.1	4.21	3.89	4.07	2.72	4.4	3.3	4.68	7.07	7.2	6.56	4.7	4.95	5.58	4.1	4.73	3.76
jgi.p|Scesp_1|1266733	1067.69	1364.73	1535.34	1624.23	1306.07	1575.47	1719.51	1664.65	1425.88	1695.12	1939.01	1876.76	1393.83	2105.28	2133.2	1540.01	1629.06	1581.07	859.44	784.47	678.97	1410.64	1278.27	1217.74	1608.51	1516.64	1316.99	1219.51	1443.19	900.01	1010.56	1241.88	1232.19	1174.32	924.75	1094.89	749.47	805.22	767.35	908.3	770.97	853.48	985.04	1323.03	1355.57	1279.94	1358.07	1465.68	1260.84
jgi.p|Scesp_1|1266740	0.04	0.03	0	0	0.16	0.03	0	0.07	0.05	0	0	0	0.08	0	0	0.19	0.09	0.26	0.07	0.07	0	0.13	0.04	0	0	0	0	0	0.08	0.11	0.83	3.26	2.97	0.13	0.19	0.22	0	0	0	0.06	0	0.04	0	0	0	0	0.07	0.04	0.56
jgi.p|Scesp_1|1266741	3.07	2.7	2.78	4.73	3.4	5.46	4.23	3.86	4.36	4.17	4.42	2.89	2.35	3.34	2.96	4.36	4.31	2.78	1.82	1.27	1.05	2.17	1.94	2.19	1.77	2.95	2.61	2.42	3.69	1.43	1.88	3.13	3.21	0.8	0.71	0.71	0.96	0.25	0.21	0.9	0.17	2.95	2.51	2.27	2.79	2.14	3.07	1.93	2.52
jgi.p|Scesp_1|1266777	775.99	837.47	878.93	998.56	954.05	903.03	979.87	1018.99	883.79	958.25	935.81	913.13	979.28	946.88	790.92	931.08	885.72	876.12	789.05	622.64	670.54	1008.59	859.85	863.91	961.31	859.48	815.1	972.11	848.99	931.93	937.32	861.26	926.67	700.81	650.77	659.86	708.5	603.45	675.63	830.84	634.84	826.12	810.32	799.09	922.18	946.53	898.67	898.35	939.36
jgi.p|Scesp_1|1266780	5.29	5.85	5.7	7.44	8.57	11.04	10.8	10.36	9.45	9.57	11.39	10.71	6.72	7.34	8.34	5.11	4.9	4.68	4.29	4.03	3.21	4.91	7.11	7.23	5.01	5.83	5.46	5.24	4.32	5.08	3.85	4.12	3.95	4.44	4.71	2.76	3.63	2.67	3.25	5.33	9.12	5.52	5.63	7.75	6.37	5.22	4.74	3.98	5.91
jgi.p|Scesp_1|1266786	21.23	21.85	21.7	20.09	14.82	20.26	12.47	13.25	15.9	9.06	10.08	8.05	9.47	9.93	8.61	16.58	13.2	18.49	23.41	30.96	28.55	26.12	34.34	37.73	24.93	29.86	28.49	27.55	41.49	29.06	34.21	45.17	41.9	27.66	42.15	36.44	38.58	40.09	46.76	34.31	35.12	48.74	40.32	28.22	26.36	39.43	40.3	29.09	31.52
jgi.p|Scesp_1|1266787	16.67	20.07	20.98	9.14	6.94	6.43	8.64	6.34	8.04	8.06	6.85	8.16	14.82	18.3	14.91	46.15	47.03	49.7	10.84	8.06	10.6	8.73	9.4	8.1	8.07	10.26	10.41	4.84	7.85	6.41	33.9	42.49	36.58	12.46	23.3	23.76	4.72	6.47	3.52	12.29	7.98	7.69	6.47	7.46	6.96	8.14	8.06	6.32	9.28
jgi.p|Scesp_1|1266813	0	2.53	2.39	5.9	7.31	2.59	4.49	4.19	3.39	7.81	3.98	5.52	8.97	1.36	3.14	1.42	1.71	4.91	2.63	4.04	1.39	3.13	2.68	2.91	3.13	0	4.45	3.35	1.59	2.07	1.07	4.52	3.41	3.18	5.65	4.86	2.54	0	3.41	3.31	0	1.62	2.85	0	6.13	2.19	0	4.18	3.21
jgi.p|Scesp_1|1266844	4.43	4.22	6.72	5.94	6.24	7.61	4.71	6.29	5	5.68	4.89	4.14	3.62	3.77	4.57	3.5	2.49	3.65	3.82	3.98	4.37	5.09	5.06	6.76	5.38	5.15	5.75	3.16	4.3	3.41	2.74	3.04	3.06	1.85	3.49	3.77	2.09	3.04	2.31	5.72	7.77	6.28	4.42	4.29	4.01	2.71	4.61	3.04	2.18
jgi.p|Scesp_1|1266845	0	0	0.18	0	0	0	0	0	0	0	0.41	0	0	0	0.24	0	0	0	0	0	0	0.24	0.21	0	0	0	0	0	0.25	0	0	0	0.26	0	0	0	0	0	0	0	0	0	0.22	0	0	0.17	0	0	0
jgi.p|Scesp_1|1266863	2.01	2.5	2.37	1.46	1.93	2.28	1.65	1.84	3.35	0.64	0.73	0.51	1.32	1.35	2.24	1.25	0.75	1.08	0.29	1.92	1.37	2.41	2.95	3.84	1.72	3.04	3.59	0.74	1.92	0.68	1.64	1.87	2.44	2.62	1.09	1.07	1.12	0.86	0.75	5.46	1.97	3.57	3.14	3.78	2.19	2.41	3.36	2.6	0.35
jgi.p|Scesp_1|1266883	0	0	0	0	0	0	0	0	0	0	0	0.57	0	0	0	0	0	0	0	0	0	0	0	0	0	0	0	0	0	0	0	0	0	0	0	0	0	0	0	0	0	0	0	0	0	0	0	0	0
jgi.p|Scesp_1|1266900	2.4	2.79	3.89	1.71	4.92	4.23	4.71	4.55	5.16	3.9	3.35	3.96	5.03	5.73	3.3	4.16	4.32	1.89	1.24	3.11	4.52	3.46	4.08	4.12	5.59	5.22	5.3	7.03	7.33	3.92	6.5	6.06	4.12	5.01	2.37	2.56	3.2	2.06	3.22	5.44	4.93	4.43	4.94	7.78	5.96	5.87	5	5.27	7.76
jgi.p|Scesp_1|1266909	2.03	0	0	0	0.78	0	1.2	0	0.45	0.52	0	0	0.4	0	0.42	0	0	0	1.4	1.08	2.22	0.42	0	0	0	0	0.4	0.45	0	0	0.28	1.21	0	0.85	0.38	0.86	0	0	0	0	0	0.86	0	0	0	0	0	0	0
jgi.p|Scesp_1|1266917	23.41	18.6	24.15	19.57	25.23	25.11	26.75	39.94	31.34	22.59	35.74	24.76	22.97	25.25	21.8	13.4	14.42	16.89	14.64	13.03	8.76	19.78	14.37	13.15	16.46	22.37	22.16	17.6	17.01	16.99	11.44	7.73	8.61	12.04	14.25	15.01	6.41	15.66	10.76	16.23	10.17	15.35	17.7	16.35	16.45	16.6	16.43	19.34	12.84
jgi.p|Scesp_1|1266935	0.27	1.11	0.77	1.39	1.46	2.9	1.85	2.21	2.68	2.98	1.87	2.32	0.79	1.76	1.29	0.58	0.4	0.67	0.08	0.24	0.08	0.09	0.71	1.02	1.2	1.14	1.92	1.57	2.7	2.92	0.44	0.33	0.2	0	0.08	0	0	0	0	0.13	0.49	0.67	1.51	2.34	2.34	2.77	2.72	3.27	0.66
jgi.p|Scesp_1|1266966	6.3	5.96	4.87	4.48	3.31	4.94	7.34	6.76	6.67	8.33	6.77	4.75	8.41	6.08	3.85	17.74	13.39	11.53	2.38	2.61	3.5	2.43	4.76	2.82	3.84	4.46	4.41	2.6	3.38	2.94	5.1	6.69	6.5	2.77	2.19	2.41	2.46	3.29	3.08	3.35	3.3	4.29	5.07	3.39	4.65	3.82	2.92	4.23	3.22
jgi.p|Scesp_1|1266980	0	0	0	0	0	0	0	0	0	0	0	0	0	0	0	0	0	0	0	0	0	0	0	0	0	0	0	0	0	0	0	0	0	0	0	0	0	0	0	0	0	0	0	0	0	0	0	0	0
jgi.p|Scesp_1|1267067	11.48	10.3	11.76	11.25	8.04	10.92	8.35	7.92	7.95	9.17	9.41	8.8	10.6	8.95	9.6	7.15	6.98	6.24	7.33	7.04	9.23	6.53	4.99	6.57	6.24	10.16	7.23	5.49	5.2	5.32	6.52	5.06	6.5	9.86	4.25	7.76	7.2	6.25	6.65	6.25	7.71	5.89	5.06	6.41	5.43	5.25	4.43	3.21	4.7
jgi.p|Scesp_1|1267074	4.31	3.99	4.34	8.57	8.49	8.63	7.97	9.09	10.06	8.75	8.45	8.11	6.42	7.27	7.26	3.54	3.56	3.55	2.54	4.44	3.21	3.92	5.31	5.21	2.81	6.58	4.55	3.71	5.98	7.42	2.42	2.48	3.7	2.25	3.93	2.68	1.8	2.96	2.41	3.12	2.87	4.13	5.45	4.69	3.91	6.57	5.53	4.93	3.49
jgi.p|Scesp_1|1267091	1.52	1.26	4.28	3.82	3.78	5.16	4.46	2.78	2.69	0.78	3.43	3.29	0.3	2.44	5.31	1.13	1.36	2.28	0.26	1.87	0.83	3.74	6.92	4.34	2.18	1.65	3.24	3	4.1	4.12	1.27	2.14	0.68	2.84	3.09	1.61	0.5	2.34	0.68	5.48	5.49	6.12	4.25	3.59	1.83	3.92	3.15	3.05	1.92
jgi.p|Scesp_1|1267094	1.33	0.88	1.25	1.22	1.4	1.98	1.37	1.34	1.62	2.97	1.44	1.4	1.17	1.31	1.16	0.49	0.45	0.5	3.89	6.44	4.41	4.64	3.73	4.62	2.38	2.76	4	2.48	3.38	2.52	1.3	1.33	1.78	2.63	2.4	2.26	6.74	5.97	8.16	3.55	4.99	4.3	2.98	3.07	3.4	2.81	2.55	3.09	2.24
jgi.p|Scesp_1|1267105	0.44	2.12	1.25	0.09	1.36	0.83	0.52	0.57	0.29	0.79	1.77	1.49	1.3	1.66	1.91	0.49	1.19	1.99	0.69	0.62	0.72	0.36	0.31	0.67	0.27	0.4	0.86	1.55	1.29	0.48	3.15	5.77	4.35	3.23	3.85	4.14	0.15	0.91	0	0	0.24	0.09	0.25	0.1	0.09	0.25	0.28	0.4	1.4
jgi.p|Scesp_1|1267134	0.43	0.18	0	0	0	0	0	0	0	0	0	0	0	0	0	0	0	0	0.37	0.77	0.39	0	0.19	0	0.22	0	0	0	0	0	0	0	0	0	0	0	0	1.11	2.91	0	1.38	0.23	0	0	0	0	0	0	0
jgi.p|Scesp_1|1267150	12.72	14.65	9.98	13.82	16.22	18.35	19.02	18.46	17.57	9.14	11.21	9.73	8.52	10.13	11.66	15.84	11.5	7.67	5.08	5.75	6.07	9.72	14.31	11.09	11.62	14.05	12.08	11.75	11.62	9.27	5.32	6.21	3.99	7.28	5.46	4.29	4.39	5.18	9.37	18.84	17.85	9.57	13.35	20.04	12.48	9.48	12.91	10.63	8.17
jgi.p|Scesp_1|1267152	0.88	0	0	0.85	0	0.75	0.43	0	0	0	0	0	0	0	0	0.41	0	0	0	0	0	0	0	0	0	0	0	0	0	0	12.31	22.68	12.29	25.22	62.31	64.09	0	0	0	0	0	0	0	0	0	0.32	0	0	12.98
jgi.p|Scesp_1|1267201	0.38	0.79	0.3	0.37	0	0.32	0.93	0.7	0.21	1.7	1.16	0.8	0	0.68	0.2	0.71	0.21	1.22	0	0	0.35	0.59	1.17	0.72	0.2	0.69	0.74	0.83	1.98	2.06	0	0.21	0	0.59	0.18	0	0	0.49	0	0.27	0	0	0.53	0.23	1.34	0.27	0.3	1.39	0.4
jgi.p|Scesp_1|1267202	0	0	0.08	0	0	0	0	0	0	0	0	0	0	0	0.1	0	0	0	0	0	0	0	0	0.09	0	0	0	0.11	0	0.13	0.13	0.57	0.54	0	0	0	0	0	0	0.07	0	0	0	0	0	0.14	0.08	0	0.61
jgi.p|Scesp_1|1267224	5.07	4.98	4.67	4.07	5.83	4.53	4.67	4.93	5.43	6.02	6.93	5.14	5.47	5.61	5.1	3.9	4.37	3.3	2.37	1.94	1.6	2.38	3.03	2.69	2.83	2.61	3.23	3.1	4.82	3.83	2.5	3.77	3.15	2.22	1.22	1.2	0.94	1.45	2.1	2.49	2.78	2	2.05	3.42	3.15	3.24	3.71	3.09	2.64
jgi.p|Scesp_1|1267257	66.78	51.88	58.94	71.16	76.38	74.6	81.92	85.62	95.18	66.66	84.33	91.65	84.92	84.91	85.14	75.45	71.94	73.86	39.07	35.14	39.02	63.21	74.58	67.67	100.28	88.73	82.61	102.97	90.9	77.49	92.3	84.46	69.39	52.8	51.79	48.84	20.4	27.17	16.18	43.87	32.78	67.77	80.7	61.7	89.28	81.23	82.44	84.15	91.79
jgi.p|Scesp_1|1267277	6.57	8.91	10.78	9.83	3.44	12.2	11.14	13.13	8.62	16.83	16.12	8.29	7.62	4.81	9.23	7.76	6.04	11.55	5.14	8.44	3.81	8.6	8.92	9.68	12.88	10.82	8.14	19.02	14.91	17.85	10.87	10.19	7.35	8.09	12.17	8.26	14.93	10.74	9.35	7.34	11.91	15.24	12.29	23.37	15.02	20.61	25.82	12	18.88
jgi.p|Scesp_1|1267320	4.51	4.48	3.54	6.12	4.33	9.21	3.54	5.78	5.01	5.78	6.28	2.18	4.43	3.23	8.36	1.68	1.01	5.82	1.55	2.39	3.29	12.98	4.76	9.46	9.26	11.44	7.02	6.93	10.32	8.58	2.52	3.35	3.03	0.94	1.67	0.96	0	4.64	8.07	8.48	21.25	7.67	11.81	3.21	17.24	13.62	5.06	14.01	2.85
jgi.p|Scesp_1|1267324	2.25	1.35	3.85	2.37	1.18	2.26	1	0.75	1.59	0.52	1.96	2.34	1	1.65	0.21	1.71	2.07	1.1	2.11	3.79	3.72	2.52	3.59	4.09	2.94	1.85	2.98	3.36	1.49	1.67	2.29	1.74	0.91	2.56	3.41	0.87	1.36	4.2	1.37	4.28	4.26	2.17	3.25	0.97	1.64	1.03	2.29	1.68	1.08
jgi.p|Scesp_1|1267336	11.72	14.92	13.9	22.97	23.31	22.86	24.4	30.36	25.71	22.7	28.87	26.37	18.51	29.15	26.79	10.88	17.02	11.06	8.37	11.61	10.15	19.39	18.08	20.17	24.94	33.39	29.76	40.16	41.92	49.3	12	15.27	15.98	10.43	10.59	8.21	6.67	3.67	3.2	11.78	11.14	17.02	24.86	34.56	26.44	26.5	35.01	32.63	11.44
jgi.p|Scesp_1|1267347	0.22	0.18	0.3	1.31	2.2	3.77	2.31	3.88	3.94	2.69	3.2	3.79	3.2	3.48	6.76	0.58	0.35	0.54	0.11	0.08	0.06	0.94	1.6	2.36	4.16	7.76	7.85	14.99	22.85	22.13	3.45	6.57	9.34	0.2	0.15	0.07	0	0.32	0.07	1.07	2.82	2.64	8.51	11.53	7.86	16.63	23.57	23.68	7.11
jgi.p|Scesp_1|1267370	4.98	4.31	4.08	1.3	1.5	0.57	1.61	1.23	3.14	2.38	2.4	2.15	3.06	2.53	2.53	4.56	6.02	4.95	2.18	2.69	2.44	1.68	1.63	2.2	2.98	2.42	2.39	6.29	6.34	4.44	6.3	7.56	7.73	3.64	2.89	2.77	3.96	4.78	1	4.09	4.51	3.72	5.91	8.11	5.01	7.48	7.56	6.32	6.11
jgi.p|Scesp_1|1267377	0	0	0	0	0	0	0	0	0	0	0	0	0	0	0	0	0	0	0	0	0	0	0	0	0	0	0	0	0	0	0.21	0	0	0	0	0	0	0	0	0	0	0	0	0	0	0.22	0	0	0
jgi.p|Scesp_1|1267384	2.13	1.94	2.93	3.2	4.19	3.54	2.93	4.98	3.2	2.18	3.43	2.44	1.57	1.62	1.65	1.88	1.92	1.72	0.92	0.85	1.46	2.41	2.06	1.52	2.08	1.64	2.07	2.57	2.44	2.03	1.49	1.23	0.24	0.89	0.79	1.25	0.89	1.37	1.19	2	2.03	2.15	2.89	2.78	2.36	1.69	3.16	1.75	2.36
jgi.p|Scesp_1|1267404	17.73	15.21	18.06	13.74	9.88	11.54	11.53	11.85	10.2	17.91	14.66	14.64	18.22	17.24	15.26	16.6	15.17	17.41	13.9	17.2	18.17	12.22	11.73	13.93	10.85	11.72	11.44	12.37	11.07	9.83	11.34	11.92	12.29	16.31	10.69	12.87	11.12	10.01	9.96	9.2	10.97	11.76	12.43	9.65	10	11.75	10.13	5.97	10.48
jgi.p|Scesp_1|1267455	5.07	6.66	5.62	3.41	4.33	4.41	4.86	4.74	4.04	5.5	4.51	4.98	3.67	3.84	4.08	3.37	3.47	3.55	3.7	2.53	3.31	2.6	3	2.94	2.15	5.29	3	2.66	3.32	3.89	2.39	1.59	1.48	2.41	2.45	2.11	1.65	2.83	2.71	4.3	2.2	3.75	2.99	1.83	3.21	3.17	3.09	1.71	1.97
jgi.p|Scesp_1|1267469	0.24	0.39	0.37	1.6	0.9	1.2	1.39	2.59	1.05	3.01	0.61	1.42	0.23	1.26	1.7	0.22	0.53	0.51	0.41	0.62	0.21	2.18	2.48	3.37	1.93	2.34	5.5	2.84	2.69	3.52	0.49	1.48	2.63	0	0.22	0.5	0	1.81	0	2.55	4.05	2.5	2.86	3.07	3.31	1.69	2.26	2.15	1.74
jgi.p|Scesp_1|1267474	0	0.41	0.39	0	0.48	0	0	0.46	0.28	0.32	0	0.3	0.49	0.22	0.51	0	0	0.54	1.08	1.1	2.5	2.57	2.41	1.67	0.51	0.68	0.73	1.1	1.3	0.68	0.35	0.56	0.84	0.52	0.92	1.06	2.5	1.28	3.91	1.44	0.45	4.51	1.4	1.18	2.01	0.54	0.8	0.68	1.84
jgi.p|Scesp_1|1267478	0	0	0.8	0	0	0	0	0.93	0	0	0.88	0.61	0	0	0	0	0	0	0	0.9	0	1.04	0.89	0.97	0	2.76	0	0	1.06	0	0.71	0.38	2.27	0	0.94	0	0	0	0	0.73	0	0	1.9	0	0	1.46	1.63	2.78	0
jgi.p|Scesp_1|1267484	0.34	0.14	0.13	0	0.16	0.72	0	0.31	0.57	0.43	0.74	0.82	0.17	0.15	0.35	0	0	0.18	1.61	3	3.24	4.19	2.98	3.56	1.57	1.23	0.66	2.61	1.06	1.38	0.83	0.63	0.76	0.53	0	0.72	1.41	0.44	2.66	1.72	1.08	2.71	1.11	0.6	1.71	1.71	1.36	1.71	0.72
jgi.p|Scesp_1|1267490	6.89	7.99	7.57	10.23	7.05	6.84	9.69	10.3	10.71	6.76	7.4	6.92	5.86	5.34	7.33	7.25	7.48	6.17	4.55	3.45	5.23	8.5	7.06	7.01	7.54	6.03	8.49	9.58	5.49	6.55	5.94	4.69	4.88	5.51	5.1	6.59	1.15	1.77	0	3.49	6.03	3.42	6.66	7.62	9.01	7.1	6.62	4.41	5.32
jgi.p|Scesp_1|1267502	0	0	0	0	0	0	0	0	0	0	0	0	0	0	0	0	0	0	0	0	0	0	0	0	0	0	0	0	0	0	0	0	0	0	0	0	0	0	0	0	0	0	0	0.07	0	0	0	0	0
jgi.p|Scesp_1|1267503	22.34	21.51	20.62	24.51	23.97	21.96	25.96	32.2	25.18	25.89	35.49	28.34	26.6	31.76	32.84	23.65	30.1	21.37	15.85	16.11	14.06	13	11.98	17.24	15.69	22.03	20.15	23.27	32.65	23.21	21.62	19.81	18.74	17.64	17.19	18.88	4.65	13.09	15.07	11.05	11.47	10.83	15.37	18.31	19.83	21.97	22.23	23.72	16.45
jgi.p|Scesp_1|1267518	13.79	18.31	20.48	14.21	16.05	16.48	14.97	16.92	15.09	20.17	22.65	20.11	22.07	17.33	23.67	22.52	22.42	22.91	14.74	18.39	14.69	18.59	22.77	19.12	15.56	17.63	18.84	20.94	19.13	11.42	22.85	24.75	22.2	18.86	21.46	17.48	10.75	12.82	9.62	12.23	14.36	15.81	18.75	17.85	16.03	19.12	17.77	17.42	23.39
jgi.p|Scesp_1|1267559	143.36	78.37	95.22	83.85	53.88	52.8	36.52	26.06	23.43	39.65	27.31	26.32	74.63	54.45	53.04	68.04	56.21	61.88	136.53	152.9	134.04	34.55	34.61	33.15	21.37	23.48	22.65	11.09	9.15	11.61	29.22	26.05	28.08	113.49	69.53	71.52	86.79	102.04	80.85	27.74	30.83	35.05	22.65	17.55	20.89	9.41	6.78	6.43	12.63
jgi.p|Scesp_1|1267563	6.52	6.34	5.41	5.67	3.45	4.9	8.07	8.22	4.51	9.56	8.06	7.18	8.81	7.52	7.4	6.58	4.99	4.57	1.87	2.5	3.78	2.23	3.74	3.15	2.62	3.25	2.94	4.46	3.15	2.82	2.58	2.98	2.01	2.95	2.1	1.51	2.05	1.94	1.69	4.78	5.14	3.01	3.27	3.47	4.85	2.45	2.42	1.47	1.59
jgi.p|Scesp_1|1267570	0.05	0	0.08	0.29	0.14	0.38	0.14	0.18	0.22	0.13	0.26	0.21	0.24	0.18	0.3	0.05	0	0.05	0.04	0	0.04	0.1	0.17	0.23	0.1	0.04	0.05	0.16	0.46	0.27	0	0.05	0.05	0	0	0	0	0	0	0.07	0.13	0.1	0.46	0.12	0.3	0.25	0.47	0.31	0.16
jgi.p|Scesp_1|1267602	0.09	0	0.07	0.08	0.04	0.11	0.17	0.08	0.1	0.17	0.08	0.08	0	0.04	0.04	0.08	0.05	0	0	0	0	0	0.08	0	0	0.12	0	0.1	0.05	0.18	0	0.08	0	0	0	0	0	0	0	0.06	0.08	0.18	0.37	0.1	0.09	0.06	0	0	0
jgi.p|Scesp_1|1267608	0	0	0.67	0	0	0	0.56	0.79	0	1.46	2.49	0.86	0	0	0	0	0	0	10.83	24.23	17.43	5.87	9.79	9.27	0	0.52	3.06	4.71	4.46	2.72	0	0.21	0.32	5.06	2.65	3.95	33.8	80.78	53.05	7.65	4.4	13.68	4.01	1.69	4.6	10.07	6.64	5.22	0.9
jgi.p|Scesp_1|1267627	0.89	1.51	1.43	0.56	0.95	1.38	0.46	1.39	1.39	0.47	0.82	1.1	0.87	1.03	1.08	1.21	2.58	2.41	0.13	0.23	0.1	0.38	0.32	0.35	0.38	0.76	0.41	0.86	1.63	1.06	1.35	1.08	0.93	0.44	0.58	0.78	0.78	0.27	0.47	0.34	0.62	0.5	1.51	0.8	1.21	0.86	1.96	0.86	0.44
jgi.p|Scesp_1|1267638	2.2	1.42	2.11	4.03	3.29	2.08	2.88	2.47	4.62	3.45	6.18	4.58	4.08	3.51	5.8	4.77	2.75	4.47	2.74	3.03	1.78	2.27	3.01	3.74	3.02	3.11	2.15	3.76	2.8	1	2.91	2.82	2.74	2.04	3.63	4.17	1.63	3.78	1.64	4.25	3.55	1.04	1.6	6.68	5.17	2.99	3.33	2.46	2.84
jgi.p|Scesp_1|1267643	0.52	0.22	0	0.51	0.5	0	0.51	0	0	0.34	0.23	0.32	0.51	0	0.27	1.22	0	0.28	0.45	0.69	0.95	0	0.92	0.25	0	0.24	0	0.29	0	0	2.75	6.42	6.45	1.91	3.64	5.85	0	1.35	4.1	0.19	0	0.28	0	0.62	0.53	0	0.21	0.48	4.97
jgi.p|Scesp_1|1267669	0.85	0.87	0.97	0.64	0.46	1.05	1.58	1.39	0.63	1.09	1.16	1.2	0.56	1.02	0.98	1.23	2.35	1.94	0.49	0.5	0.6	1.17	1.25	1.36	0.88	1.29	0.65	1.25	0.89	0.64	0.86	1.13	1.7	0.4	0.7	0.81	0.32	0.24	0.64	0.89	0.86	0.91	1.07	0.68	0.86	0.75	0.46	0.69	1.3
jgi.p|Scesp_1|1267704	1.2	0.75	0.78	0.48	0.77	0.34	0.59	0.46	0.33	0.77	0.52	0.84	0.79	1.07	0.31	1.21	0.9	0.75	2.15	4.51	2	1.23	2.46	1.05	1.13	0.72	0.97	1.54	3.12	0.82	0.42	0.85	0.45	1.56	1.3	0.64	0.33	3.86	4.92	0.65	0.36	2.66	0.19	2.13	1.51	0.65	2	1.83	0.74
jgi.p|Scesp_1|1267709	6.99	9.77	8.84	2.93	3.81	2.75	2.15	1.53	2.9	5.48	4.45	6.92	6.96	7.1	7.74	8.24	13.96	11.89	12.68	10.41	10.74	11.05	11.83	11.25	14.68	10.68	11.68	12.61	8.58	9.07	17.82	14.68	16.81	16.32	17.78	15.32	10.78	10.19	12.37	14.79	5.96	8.55	9.76	10.89	12.28	10.66	7.6	8.01	13.97
jgi.p|Scesp_1|1267745	2.06	1.35	1.56	2.4	2.24	1.39	3.76	1.3	1.73	3.27	2.16	2.82	2.78	3.43	2.04	2.04	1.99	1.83	0.61	0.5	0.45	0.58	0.5	0.61	0.58	0.83	0.97	0.7	0.37	0.87	0.55	0.66	0.71	0.37	0.2	0.45	1.06	1.46	0.63	2.67	4.43	1.96	2.79	4.45	3.49	1.83	1.25	1.75	2.24
jgi.p|Scesp_1|1267755	0	0	0	0	0	0	0	0	0	0	0	0	0	0	0	0	0	0	0	0	0	0	0	0	0	0	0	0	0	0	0	0	0	0	0	0	0	0	0	0	0	0	0	0	0	0	0	0	0
jgi.p|Scesp_1|1267769	3.27	4.81	3.79	7.53	6.36	6.76	5.06	6.22	6.91	5.45	6.7	6.47	3.69	3.96	5.82	3.04	3.77	2.2	1.41	2.31	1.34	4.96	4.82	5.39	3.95	5.71	4.38	3.42	3.92	4.89	1.66	1.82	0.92	0.85	1.06	0.87	1.23	2.31	0.18	4.26	6.31	3.92	6.05	5.92	3.7	4.12	4.33	4.49	3.11
jgi.p|Scesp_1|1267803	16.91	14.65	10.25	8.19	8.85	5.23	4.53	3.52	5.12	3.94	11.38	10.2	8.3	4.82	0.79	18.56	15.55	11.56	3.97	2.04	4.9	1.58	2.7	5.13	7.89	2.09	8.98	1.69	3.2	4.18	2.69	4.56	3.44	0	3.56	3.27	2.56	0	0	0.56	0	4.9	5.75	2.73	10.05	3.87	4.92	3.51	6.48
jgi.p|Scesp_1|1267804	1.14	0.95	2.24	5.54	4.67	4.38	3.65	2.36	4.13	3.3	4.48	0.86	3.09	1.79	2.36	0.27	0.96	0	0	0.51	0	0.59	2.51	2.73	0.59	2.33	4.18	2.51	2.08	2.72	0.4	0.96	0.32	0.6	0	0.3	2.38	0	0	1.45	2.85	5.48	3.21	2.71	2.88	2.67	4.12	1.31	0.6
jgi.p|Scesp_1|1267851	64.15	63.5	49.18	104.83	82.01	88.37	155.23	115.93	110.41	94.1	99.58	84.63	52.38	54.78	40.61	76.62	45.14	45	14.13	16.22	12.26	60.66	62.83	56.74	29.92	41.26	45.76	48.13	30.57	19.96	31.87	20.9	26.29	16.08	7.71	4.69	7.34	7.55	10.41	47.99	43.27	29.69	52	51.68	60.58	49.47	36.47	40.72	50.84
jgi.p|Scesp_1|1267879	1.26	1.81	1.35	1	0.33	0.49	0.56	0.42	0.51	2.21	0.9	0.76	0.45	0.62	0.95	1.07	0.39	1.48	1.19	1.83	1.88	2.01	1.82	2.41	1.65	1.87	2.35	1.01	0.72	1.56	1.21	1.02	1.41	2.27	2.23	2.44	2.68	2.07	3.34	1.5	1.87	2.81	2.69	1.36	2.31	1.98	0.92	1.57	0.73
jgi.p|Scesp_1|1267896	5.3	4.49	4.81	7.76	10.46	9.42	9.48	10.95	11.64	6.04	6.67	6.47	6.24	5.74	4.85	5.41	4.57	4.68	1.78	2.86	2.79	4.6	4.55	5.5	5.02	7.74	5.9	10.02	10.72	12.64	2.8	3.17	3.95	2.09	2.02	1.82	1.86	1.21	1.32	3.24	6.51	5.01	6.56	5.45	5.8	7.2	10.19	8.29	3.79
jgi.p|Scesp_1|1267906	0.39	0	0	0	0	0	0	0	0	0	0.34	0.12	0.19	0.17	0	0	0.22	0	0.17	0	0.18	0	0	0.19	0.2	0.35	0	0	0	0	0.14	0.29	0	0.41	0.36	0	0	0	0	0	0	0.21	0	0	0.39	0.14	0.16	0.18	0.21
jgi.p|Scesp_1|1267914	620.94	718.67	563.48	778.07	622.45	787.15	716.76	749.78	582.88	745.92	667.81	667.17	618.01	824.67	753.54	794.12	763.81	853.78	532.05	516.18	505.06	705.33	685.53	655.42	765.78	563.52	590.44	571.45	656.39	637.93	705.19	649.45	638.82	739.56	705	708.78	412.35	343.59	370.7	286.88	333.46	635.7	503.44	436.25	571.21	624.44	528.17	560.28	647.44
jgi.p|Scesp_1|1267917	0.86	0.27	0.93	0.42	0.93	1.65	0.32	1.08	0.6	0.96	0.84	0.84	0.84	1.64	1.66	0.4	0.24	0.23	0.37	0.95	0.59	0.99	0.57	1.54	1.55	1.75	1.88	2.48	3.24	3.21	1.88	2.11	2.88	0.67	1.39	0.91	1.07	0.28	0	1.94	0.49	0.69	1.81	1.53	1.41	3.56	4.05	2.55	1.93
jgi.p|Scesp_1|1267921	2.15	4.45	5.05	1.04	2.06	1.37	0	1.47	0.6	4.13	9.35	8.74	5.27	9.13	8.85	6.98	12.67	19.04	8.79	7.11	10.26	4.97	4.25	3.58	6.61	8.27	8.88	5.89	5.03	5.83	16.53	13.74	14.41	16.79	25.85	29.69	15.2	23.45	13.21	8.15	10.22	7.42	8.04	2.55	0.54	6.18	4.3	1.47	19.8
jgi.p|Scesp_1|1267945	0	0	0	0	0	0	0	0	0	0	0	0	0	0	0	0	0	0	0	0	0	0	0	0	0	0	0	0	0	0	0	0	0	0	0	0	0	0	0	0	0.73	0	0	0	0	0	0.32	0	0
jgi.p|Scesp_1|1267976	0	0	0	0	0	0	0	0.27	0	0	0	0.12	0.1	0.09	0.2	0	0	0	0	0	0.18	0	0	0.09	0	0	0	0.11	0	0	0.07	0.04	0	0	0	0	0	0	0	0.14	0	0	0.19	0	0.1	0.14	0	0	0
jgi.p|Scesp_1|1267980	0	0	0	0	0	0	0	0	0	0	0	0	0	0	0	0	0	0	0	0	0	0	0	0	0	0	0	0	0	0	0	0	0	0	0	0	0	0	0	0	0	0	0	0	0	0	0	0	0
jgi.p|Scesp_1|1268012	4.84	6.17	6.36	9.51	10.78	14.63	12.41	13.29	12.06	12.2	14.26	12.43	9.05	11.92	16.33	4.21	4.01	4.88	2.44	1.58	1.9	7.27	8.44	10.86	11.15	17.46	15.43	36.6	44.67	29.72	7.71	8.5	7.32	3.65	3.31	1.98	1.36	1.15	1.5	7.43	7.35	9.34	15.66	17.91	13.77	23.11	36.82	30.39	8.39
jgi.p|Scesp_1|1268016	2.18	2.42	2.25	3.83	3.84	4.46	4.08	4.89	5.38	4.62	5.25	5.84	5.29	5.31	5.65	1.93	1.72	1.86	0.98	1.18	0.77	1.93	2.78	2.07	1.88	4.03	3.46	7.93	10.13	7.59	5.88	6.79	8.07	2.37	1.92	1.26	0.99	1.14	0.66	1.86	1.39	2.79	3.89	4.81	3.33	6.11	9.5	7.99	5.89
jgi.p|Scesp_1|1268017	28.41	29.76	29.56	25.24	21.45	22.18	21.84	17.94	17.15	21.43	15.26	15.79	21.1	14.58	17.27	28.33	23.75	24.76	13.55	14.06	13.06	11.97	14.07	13.35	10.09	10.84	10.05	6.1	5.52	6.53	11.34	11.4	11.8	15.42	15.35	13.76	12.08	14.2	13.97	11.17	11.15	10.72	11.31	7.22	8.27	6.41	5.56	4.36	8.17
jgi.p|Scesp_1|1268047	12.6	11.79	14.49	8.58	11.38	14.66	15.8	12.23	12.75	14.71	8.59	9.56	13.96	15.86	16.33	19.35	16.97	18.51	10.86	12.12	12.84	14.5	16.45	14.16	13.97	18.77	16.16	17.54	21.94	30.18	25.85	28.76	30.28	13.92	17.91	13.81	13.1	8.66	14.51	23.56	13.12	20.04	14.71	10.51	11.55	20.46	24.48	21.55	19.07
jgi.p|Scesp_1|1268081	18.29	19.09	18.37	31.89	35.8	40.16	22.61	21.1	30.06	18.27	16.56	17.87	8.26	9.17	10.93	5.09	1.64	4.32	4.1	8.08	4	23.31	29.25	31.74	15.77	28.5	29.91	19.68	40.34	37.76	5.63	5.84	11.04	9.15	5.76	6.23	7.92	10.34	11.45	30.42	47.74	35.79	44.15	31.66	23.54	40.5	43.34	29.74	9.64
jgi.p|Scesp_1|1268089	6.44	5.85	6.03	5.72	5.06	6.01	4.74	2.54	4.37	3.78	3.97	3.83	3.33	4.8	5.89	4.4	3.52	5.28	9.55	11.13	8.96	8.55	7.86	5.54	6.15	8.02	9.22	6.09	7.91	4.98	7.57	7.56	6.6	7.74	6.79	9.51	6.55	8.5	10.2	4.91	6	7.04	6.61	5.72	4.68	6.49	7.3	6.37	5.84
jgi.p|Scesp_1|1268101	6.41	6.7	5.75	6.02	6.37	5.48	6.29	5.9	5.62	5.26	6.21	5.59	7.55	5.53	6.53	6.59	6.91	5.47	2.55	2.99	3.23	3.24	3.87	4.7	2.94	5	4.86	4.08	3.69	5.04	2.55	3.18	3.53	2.33	2.43	2.38	1.31	1.86	1.18	4.06	3.34	3.84	4.12	5.18	4	3.5	5	4.86	3.22
jgi.p|Scesp_1|1268143	0.58	0.64	0.99	1.03	0.28	0.66	0.85	0.71	1.07	0.62	0.51	0.47	0.38	0.69	0.7	0.63	0.11	0.52	0.58	0.17	0.79	0.3	0.51	0.55	0.5	0.26	0.85	1.06	1.11	0.13	0.2	0.39	0.76	0.81	0.09	0.1	0.48	0	0	0.49	0.7	0.31	1.36	1.26	0.97	1.25	0.77	1.15	0.2
jgi.p|Scesp_1|1268158	82.57	104.21	110.12	43.32	36.15	38.79	39.49	32.13	31.88	66.2	54.56	59.01	78.97	84.65	91.36	110.5	97.64	128.81	34.91	37.98	40.9	29.41	28.58	25.92	23.3	25.65	22.46	16.65	16.96	17.62	39.84	39.13	40.09	47.52	42.39	40.78	26.85	48.28	56.95	26.83	33.62	26.67	26.59	19.67	19.66	17.62	15.04	11.15	25.02
jgi.p|Scesp_1|1268159	9	9.96	9.62	14.86	15.42	16.51	15.48	15.88	14.76	13.62	15.63	16.44	11.32	14.22	11.89	9.26	10.25	8.83	5.73	5.82	6.77	9.07	11.04	11.29	10.17	12.97	10.76	9.49	13.33	12.64	6.89	7.35	6.89	4.22	5.54	4.43	5.74	4.97	5.54	8.7	7.67	9.12	10.63	12.11	10.33	9.08	8.66	10.21	6.94
jgi.p|Scesp_1|1268188	20.11	27.77	24.84	32.95	32.53	38.46	35.7	33.77	36.26	25.92	24.54	22.69	18.88	19.44	20.85	28.01	23.03	23.62	8.34	9.54	8.7	17.48	20.18	19.89	17.08	24.63	20.3	36.53	48.95	34.57	19.37	26.67	24.71	6.73	6.44	7.4	6.21	12.12	3.89	21.37	18.45	16.37	25.21	23.4	23.35	39.9	49.4	38.91	28.13
jgi.p|Scesp_1|1268197	4.61	5.06	4.61	7.36	7.41	9.61	5.77	9.49	6.65	7.53	6.32	6.6	6.67	7.32	6.76	4.28	3.88	2.85	2.58	2.54	1.26	3.43	3.75	4.5	4.14	4.17	4.49	4.55	4.55	4.07	2.02	2.52	2.06	2.4	3.31	2.08	2.69	0.59	1.29	2.83	2.92	3.92	4.53	5.74	4.4	4.39	4.7	4.21	2.06
jgi.p|Scesp_1|1268207	2.58	8.55	8.1	4.37	10.53	6.59	9.5	7.68	7.17	5.79	2.25	8.56	7.6	7.51	5.32	9.59	10.15	2.77	7.23	5.13	2.94	11.28	10.21	7.38	15.24	8.18	13.19	7.79	13.43	16.65	8.58	7.42	10.1	4.71	3.59	6.86	5.37	4.97	5.77	52.26	57.31	4.8	5.43	6.12	7.79	6.49	10.85	10.02	10.2
jgi.p|Scesp_1|1268220	10.44	7.59	7.36	9.09	4.09	7.8	3.14	2.73	1.42	1.09	1.67	2.19	0.63	1.34	1.1	1.58	1.2	1.15	0.55	0.38	0.78	1.75	0.56	0.81	0.22	0.39	0	0	0.22	0.87	0.9	0.71	1.67	0.22	0.59	0.68	23.44	25.75	40.53	2.62	4.06	6.8	2.39	0.51	3	2.76	0.68	2.92	2.47
jgi.p|Scesp_1|1268229	0.61	2.01	1.43	0.59	1.16	0.52	1.78	2.22	0.67	3.1	1.05	1.46	2.97	0.54	0.62	2.25	0.68	1.95	0.52	1.07	1.1	2.49	2.13	2.31	3.11	1.65	0	2.66	3.78	4.11	2.12	2.02	2.71	0.63	0.56	0.64	0	0	0	0.44	0	1.29	0.57	2.87	4.26	1.31	2.91	3.32	1.28
jgi.p|Scesp_1|1268252	0	0	0	0	0	0	0	0	0	0	0	0	0	0	0	0	0	0	0	0	0	0	0	0	0	0	0	0	0	0	0	0	0	0	0	0	0	0	0	0	0	0	0	0	0	0	0	0	0
jgi.p|Scesp_1|1268269	53.94	44.41	46.69	65.39	56.94	60.87	73.94	65.65	75.95	58.18	51.07	48.6	41.49	40.8	34.06	44.59	39.12	33.66	26.38	34.88	21.86	43.29	54.59	44.97	44.84	56.75	49.96	35.16	25.53	31.44	22.77	23.7	26.27	27.03	25.78	22.21	37.4	41.14	38.14	52.35	78.06	37.56	58.77	58.39	48.83	32.28	32.6	30.52	25.67
jgi.p|Scesp_1|1268278	2.3	1.9	2.51	3.38	3.74	4.16	4.02	5.67	3.33	2.43	3.65	3.97	5.78	4.91	6.89	1.21	1.91	1.82	1.12	1.32	1	1.13	2.37	3.33	3.49	7.05	6.03	15.24	22.64	21.7	9.78	21.45	25.01	2.6	1.39	1.59	1.33	0.26	0.67	2.38	3.08	2.23	4.95	8.4	6.13	14.57	20.47	23.26	21.36
jgi.p|Scesp_1|1268288	12.72	15.36	17.35	12.66	13.93	14.17	12.57	13.3	11.19	15.1	16.36	18.55	11.4	14.22	12.23	11.02	12.96	12.02	13.32	12.29	12.44	14.57	12.38	11.81	12.28	11.91	10.47	9.1	7.91	9.63	13.81	17.84	17.57	11.84	13.76	14.35	11.1	17.34	12.61	13.59	11.46	11.53	10.87	9.92	9.11	10.38	8	7.8	11.52
jgi.p|Scesp_1|1268291	3.64	3.97	5.97	4.48	6.98	5.91	3.73	3.18	4.04	1.91	2.74	1.7	1.95	3.11	5.96	2	1.3	3.02	1	2.19	0.6	2.38	7.41	4.26	2.72	4.94	3.22	1.09	4.82	2.25	0.81	1.1	0.55	1.21	0.92	1.06	1.93	4.25	2.22	3.71	2.55	6.68	6.5	4.12	2.66	4.75	4.5	2.72	0.35
jgi.p|Scesp_1|1268352	3.8	5.45	4.27	7.76	6.01	7.7	8.97	10.44	8.33	7.63	7.16	6.07	6.75	6.25	7.62	8.11	4.97	6.96	3.98	8.08	5.43	9.29	9.93	9.99	8.02	8.28	9	18.95	20.31	18.14	9.71	10.71	10.23	5.14	4.57	3.17	7.02	7.92	10.11	10.11	12.01	9.29	10.09	10.23	10.95	12.26	19.83	16.15	7.36
jgi.p|Scesp_1|1268382	8.87	10.52	10.82	7.97	8	9.56	6.56	8.46	8.09	12.27	10.47	11.94	14.27	14.56	16.99	15.59	17.48	15.63	6.6	6.27	7.01	8.92	6.77	6.41	10.3	10.65	8.16	7.14	9.11	9.8	7.18	8.73	8.57	9.28	10.23	7.07	2.63	3.86	3.03	4.62	3.75	4.99	6.68	5.66	6.08	6.35	7.16	5.15	4.55
jgi.p|Scesp_1|1268392	1.02	1.57	1.61	4.27	3.4	3.82	2.47	3.25	4.55	3.73	4.32	3.33	0.93	1.27	1.46	0.44	0.27	0.34	1.49	2.09	1.86	2.91	6.3	5.48	3.96	4.49	2.61	5.36	6.15	6.74	1.65	1.61	1.5	0.9	1.02	1.51	1.05	2.43	4.05	3.87	4.21	4.69	4.49	3.17	3.41	6.68	5.3	4.1	3.32
jgi.p|Scesp_1|1268407	4.53	2.9	2.42	5.18	3.75	6.48	6.26	8.1	5.94	7.12	7.88	6.2	6.26	9.39	5.72	5.54	4.86	4.64	5.32	3.45	1.87	5.08	3.62	6.87	9.08	7.83	8.01	7.68	5.14	6.99	5.33	4.35	4.6	4.93	3.43	4.81	2.06	2.64	2.76	2.53	2.8	6.13	7.31	4.63	7.86	6.51	6.42	5.07	3.25
jgi.p|Scesp_1|1268419	0.62	1.03	0.49	0	0.6	0	0.61	0.57	0	1.59	1.08	1.13	1.83	0.56	0.64	0.58	0.7	2.68	0	1.1	1.13	2.56	0.55	1.78	0.64	1.69	1.21	2.73	3.89	0	2.61	2.31	0.7	1.3	2.88	6.62	3.11	3.2	1.39	0.9	0	1.32	2.33	0	0.63	1.79	1.5	1.71	4.59
jgi.p|Scesp_1|126846	11.75	10.76	12.66	11.5	11.22	12.49	10.04	12.21	10.13	11.46	13.6	13.47	11.53	14.7	15.24	10.81	11.37	10.12	7.45	7.28	7.19	8.66	8.38	10.43	9.31	12.08	9.79	10.08	10.1	10.17	7.12	7.9	6.8	7.5	7.85	7.96	3.7	4.66	3.14	8.97	6.62	7.34	9.25	8.32	7.7	9.04	10.77	9.88	7.03
jgi.p|Scesp_1|1268473	5.94	7.5	5.79	5.23	6.36	6.41	6.42	6.97	7.19	5.46	5.83	6.38	6.5	5.52	4.47	7.92	7.7	8.18	5.57	5.18	4.57	5.24	4.62	5.01	5.24	4.07	4.3	5.77	3.88	2.58	5.7	5.45	5.19	8.33	6.56	5.43	3.55	5.48	3.4	5.17	3.31	3.97	5.27	3.34	4.21	3.89	2.62	3.48	4.41
jgi.p|Scesp_1|1268485	0.24	0.24	0.26	0.19	0	0.16	0.05	0.22	0.53	0.06	0.29	0.23	0.33	0.26	0.45	0.18	0	0.1	0.21	0.55	0.18	0.1	0.25	0.18	0.1	0.13	0.42	0.21	0.5	0.39	0.57	0.43	0.43	0.35	1.34	1.28	1.28	1.36	0.86	0.31	0.79	0.41	0.27	0	0.1	0.48	0.27	0.35	0.61
jgi.p|Scesp_1|1268506	16.98	17.02	17.12	11.22	9.03	10.38	12.13	8.82	12.06	11.63	11.39	11.69	15.52	12.66	14.11	28.43	26.6	27.22	10.12	12.34	9.58	10.02	10.91	11.84	12.46	12.66	12.3	10.88	14.13	10.97	13.52	17.6	19.99	15.03	19.33	18.3	7.51	6.15	5.85	8.42	8.43	9.18	11.04	7.99	8.85	10.73	11.41	9.97	10.21
jgi.p|Scesp_1|1268542	40.04	30.98	26.63	15.67	11.2	8.35	9.63	8.01	5.89	13.25	11.55	11.68	16.65	16.14	18.3	14.53	13.12	15.1	36.55	39.81	32.11	21.81	23.3	16.94	20.97	18.26	22.46	11.36	14.07	16.21	19.3	16.73	23.72	30.14	30.7	29.06	30.04	29.99	27.28	22.44	24.51	29.61	28.28	16.66	18.14	11.06	15.92	15.26	17.05
[truncated: 15,851 more rows]
[truncated: 23 more columns]
