# Supplementary material for: A multi-omic characterization of temperature stress in a halotolerant Scenedesmus strain for algal biotechnology
Source: Commun Biol. 2021 Mar 12;4:333. doi: 10.1038/s42003-021-01859-y (PMC7955037; doi:10.1038/s42003-021-01859-y)
Supplement: Supplementary file 12 — Supplementary Data 9 [file 42003_2021_1859_MOESM12_ESM.txt]

SampleId	PC1	PC2	Sample	Time	Condition
M044	-21.660479414390277	90.93971696127898	cold_1_A	1	cold
M045	-22.672216967987147	85.89724668478789	cold_1_B	1	cold
M046	-28.29253227235505	79.99688776936087	cold_1_C	1	cold
M050	-82.47483925062808	63.57255587346409	cold_2_A	2	cold
M051	-90.35524911314239	61.682012088918746	cold_2_B	2	cold
M052	-96.00312363046957	48.94271253958705	cold_2_C	2	cold
M056	-96.90239829142688	58.46908989283448	cold_3_A	3	cold
M057	-110.02946082219191	46.389221028742455	cold_3_B	3	cold
M058	-109.46820537489877	43.67362575769364	cold_3_C	3	cold
M062	-84.29185131861463	47.47340188530889	cold_4_A	4	cold
M063	-96.77594833561149	38.44738133677156	cold_4_B	4	cold
M064	-89.20095608096261	37.98101364537483	cold_4_C	4	cold
M068	-63.815325766951126	60.567793283978396	cold_5_A	5	cold
M069	-75.22293970311217	45.807499901830134	cold_5_B	5	cold
M070	-67.46333622080223	38.37698630994151	cold_5_C	5	cold
M074	-15.902520761979343	105.5306730515639	cold_6_A	6	cold
M075	-19.220859886189267	98.91304461880442	cold_6_B	6	cold
M076	-5.609525688168035	96.4162213519643	cold_6_C	6	cold
M041	73.84205052630111	39.659796314456	control_cold_1_A	1	control_cold
M042	72.59783833574832	27.412133908734106	control_cold_1_B	1	control_cold
M043	72.23766645869449	30.007600375746755	control_cold_1_C	1	control_cold
M047	-2.3048932995145575	-0.13974291796014346	control_cold_2_A	2	control_cold
M048	-16.72887081864244	-13.628022967920788	control_cold_2_B	2	control_cold
M049	-22.390865982236	-13.057892508055522	control_cold_2_C	2	control_cold
M053	-32.86548136409165	-9.11186358264324	control_cold_3_A	3	control_cold
M054	-52.75704019991026	-21.27709679530771	control_cold_3_B	3	control_cold
M055	-45.552280012653675	-27.422217463528746	control_cold_3_C	3	control_cold
M059	-56.59457373360138	-77.68593019977837	control_cold_4_A	4	control_cold
M060	-69.49851261355434	-88.93879191436551	control_cold_4_B	4	control_cold
M061	-74.63818887109082	-81.68076214347661	control_cold_4_C	4	control_cold
M065	31.501593536506277	-13.371496942929463	control_cold_5_A	5	control_cold
M066	23.047359123108507	-24.049540855673605	control_cold_5_B	5	control_cold
M067	19.920941902347888	-26.251929935238156	control_cold_5_C	5	control_cold
M071	72.79089975725276	38.505921794026136	control_cold_6_A	6	control_cold
M072	88.11299390761545	31.885261309632302	control_cold_6_B	6	control_cold
M073	91.92820825851337	35.85160201383414	control_cold_6_C	6	control_cold
M005	125.54881640304976	25.274751292854535	control_heat_1_A	1	control_heat
M006	114.89786535384627	23.484302749708952	control_heat_1_B	1	control_heat
M007	121.46385337852037	24.9145410482938	control_heat_1_C	1	control_heat
M011	12.63456129360939	-19.949086843654108	control_heat_2_A	2	control_heat
M012	-1.080282480428603	-21.550747743546722	control_heat_2_B	2	control_heat
M013	-4.612603394805039	-27.731583930528583	control_heat_2_C	2	control_heat
M017	-35.53624223207357	-40.12137953852341	control_heat_3_A	3	control_heat
M018	-57.00318982420552	-41.4556802966986	control_heat_3_B	3	control_heat
M019	-40.598516675108236	-32.308882542980626	control_heat_3_C	3	control_heat
M023	-34.30188260144672	-78.08626327066497	control_heat_4_A	4	control_heat
M024	-54.991609195512375	-85.90770012154196	control_heat_4_B	4	control_heat
M025	-51.622917832622264	-89.38676648384647	control_heat_4_C	4	control_heat
M029	7.172484625388071	-60.06387103692333	control_heat_5_A	5	control_heat
M030	10.660649375691515	-70.09307306670098	control_heat_5_B	5	control_heat
M031	5.105214648216501	-67.20732217879865	control_heat_5_C	5	control_heat
M035	87.95539807155834	40.27834375831554	control_heat_6_A	6	control_heat
M036	93.94770442803419	34.65311640708749	control_heat_6_B	6	control_heat
M037	95.66409182337115	39.36624535212026	control_heat_6_C	6	control_heat
M008	86.87914801156322	-10.138127754569437	heat_1_A	1	heat
M009	74.99362738527803	2.317921233481192	heat_1_B	1	heat
M010	86.0574720947971	4.812114510101048	heat_1_C	1	heat
M014	-24.022518429492898	-34.30817679830997	heat_2_A	2	heat
M015	2.204503799579582	-28.427674407388313	heat_2_B	2	heat
M016	-1.393246878688529	-26.00323429342321	heat_2_C	2	heat
M020	0.7529124117550953	-17.33133317285805	heat_3_A	3	heat
M021	-5.52337896964783	-16.284074192128383	heat_3_B	3	heat
M022	8.124132247602809	-20.054855111932348	heat_3_C	3	heat
M026	16.23078768707267	-65.4680300333917	heat_4_A	4	heat
M027	-19.743483330572918	-86.71111288799672	heat_4_B	4	heat
M028	14.47635856236232	-75.29546718816489	heat_4_C	4	heat
M032	59.0908335031801	-63.8298178107233	heat_5_A	5	heat
M033	50.77210960031604	-69.60173852987131	heat_5_B	5	heat
M034	57.46546021852288	-66.65275147791807	heat_5_C	5	heat
M038	67.0300294121734	22.988567816046373	heat_6_A	6	heat
M039	63.26500405682049	21.721736766917655	heat_6_B	6	heat
M040	70.74977744138303	18.37299830639939	heat_6_C	6	heat
