# Supplementary material for: A multi-omic characterization of temperature stress in a halotolerant Scenedesmus strain for algal biotechnology
Source: Commun Biol. 2021 Mar 12;4:333. doi: 10.1038/s42003-021-01859-y (PMC7955037; doi:10.1038/s42003-021-01859-y)
Supplement: Supplementary file 13 — Supplementary Data 10 [file 42003_2021_1859_MOESM13_ESM.xlsx]

## Sheet: NetworkEdges
fromNode (JGIProteinId)	toNode (JGIProteinId)	weight	direction
1000760	1002314	0.207986	undirected
1000760	1004144	0.220575	undirected
1000760	1009596	0.232899	undirected
1000760	1018551	0.273339	undirected
1000760	101870	0.231701	undirected
1000760	1022029	0.23059	undirected
1000760	1035147	0.24267	undirected
1000760	1046563	0.2301	undirected
1000760	1052252	0.239462	undirected
1000760	1071603	0.236169	undirected
1000760	1075362	0.207437	undirected
1000760	1080927	0.216239	undirected
1000760	110964	0.237064	undirected
1000760	1126214	0.269484	undirected
1000760	1139442	0.210872	undirected
1000760	1163250	0.241887	undirected
1000760	1170686	0.241501	undirected
1000760	1180617	0.212935	undirected
1000760	1196147	0.210903	undirected
1000760	1210988	0.241349	undirected
1000760	1213749	0.215211	undirected
1000760	1234110	0.216878	undirected
1000760	1266053	0.248138	undirected
1000760	1268012	0.213969	undirected
1000760	1268624	0.229461	undirected
1000760	1269069	0.238839	undirected
1000760	127049	0.242903	undirected
1000760	1271823	0.22244	undirected
1000760	1274421	0.206511	undirected
1000760	1281048	0.231017	undirected
1000760	1281172	0.207968	undirected
1000760	1283612	0.221593	undirected
1000760	1284236	0.239062	undirected
1000760	1284276	0.21066	undirected
1000760	1284549	0.23645	undirected
1000760	1284561	0.211197	undirected
1000760	1285054	0.226063	undirected
1000760	1285929	0.234295	undirected
1000760	1286647	0.217219	undirected
1000760	1288413	0.244775	undirected
1000760	1291703	0.22306	undirected
1000760	1293571	0.234074	undirected
1000760	1294408	0.212349	undirected
1000760	1294423	0.200295	undirected
1000760	1295186	0.215642	undirected
1000760	1296302	0.223021	undirected
1000760	1296348	0.20801	undirected
1000760	1296614	0.231152	undirected
1000760	1297903	0.264589	undirected
1000760	141153	0.207197	undirected
1000760	1456888	0.233055	undirected
1000760	1456953	0.266206	undirected
1000760	1456975	0.236063	undirected
1000760	1470199	0.226652	undirected
1000760	1470341	0.266316	undirected
1000760	1470503	0.202076	undirected
1000760	1470866	0.235532	undirected
1000760	1472540	0.211762	undirected
1000760	1473455	0.253516	undirected
1000760	1475892	0.273779	undirected
1000760	1477888	0.275577	undirected
1000760	1478515	0.271223	undirected
1000760	1478563	0.213985	undirected
1000760	1479850	0.216191	undirected
1000760	1482642	0.219438	undirected
1000760	1484578	0.238034	undirected
1000760	1489555	0.210998	undirected
1000760	1489895	0.221689	undirected
1000760	1490287	0.210288	undirected
1000760	1496815	0.216296	undirected
1000760	1497119	0.242381	undirected
1000760	1497273	0.211399	undirected
1000760	1500676	0.247784	undirected
1000760	1502049	0.247676	undirected
1000760	1502264	0.207093	undirected
1000760	1513177	0.231778	undirected
1000760	1513179	0.220432	undirected
1000760	1515181	0.215872	undirected
1000760	1515723	0.262313	undirected
1000760	1516369	0.240184	undirected
1000760	1517862	0.228903	undirected
1000760	1518972	0.209754	undirected
1000760	1521333	0.201598	undirected
1000760	152287	0.219265	undirected
1000760	1523613	0.206253	undirected
1000760	1525717	0.277645	undirected
1000760	1531060	0.219147	undirected
1000760	1535140	0.231761	undirected
1000760	1539905	0.208688	undirected
1000760	1540928	0.264212	undirected
1000760	1544966	0.207899	undirected
1000760	1545221	0.219894	undirected
1000760	1552723	0.229027	undirected
1000760	1554603	0.20435	undirected
1000760	1556764	0.200131	undirected
1000760	1557126	0.241258	undirected
1000760	1557512	0.235511	undirected
1000760	1559274	0.200563	undirected
1000760	1559402	0.247716	undirected
1000760	1560262	0.216425	undirected
1000760	1562192	0.20139	undirected
1000760	1563164	0.214311	undirected
1000760	1568488	0.213214	undirected
1000760	1621556	0.202933	undirected
1000760	1621766	0.271913	undirected
1000760	1621775	0.241547	undirected
1000760	1621916	0.237244	undirected
1000760	1622028	0.233844	undirected
1000760	1622113	0.231589	undirected
1000760	1623664	0.253897	undirected
1000760	1624437	0.245081	undirected
1000760	1624626	0.232985	undirected
1000760	1624660	0.254405	undirected
1000760	1624685	0.271312	undirected
1000760	1625095	0.233861	undirected
1000760	1625169	0.210062	undirected
1000760	1625273	0.221727	undirected
1000760	1625355	0.209894	undirected
1000760	1625647	0.232375	undirected
1000760	1625650	0.21136	undirected
1000760	1626155	0.22451	undirected
1000760	1628374	0.210615	undirected
1000760	1628990	0.203066	undirected
1000760	1629634	0.237745	undirected
1000760	1632643	0.232463	undirected
1000760	1632766	0.234783	undirected
1000760	1633175	0.255578	undirected
1000760	1633805	0.257626	undirected
1000760	1635344	0.252661	undirected
1000760	1635625	0.243859	undirected
1000760	1635710	0.257466	undirected
1000760	1636292	0.264599	undirected
1000760	1636431	0.223793	undirected
1000760	1636898	0.258933	undirected
1000760	1637000	0.238279	undirected
1000760	1637104	0.229078	undirected
1000760	1637183	0.226336	undirected
1000760	1637521	0.20931	undirected
1000760	1637779	0.257571	undirected
1000760	1638700	0.242555	undirected
1000760	1638753	0.262916	undirected
1000760	1638894	0.23459	undirected
1000760	1639514	0.220796	undirected
1000760	1640197	0.210978	undirected
1000760	1640210	0.247799	undirected
1000760	1640920	0.267272	undirected
1000760	1642492	0.215709	undirected
1000760	1643461	0.206033	undirected
1000760	1644041	0.25327	undirected
1000760	1644143	0.251262	undirected
1000760	1655857	0.251827	undirected
1000760	1659427	0.221487	undirected
1000760	1665196	0.226556	undirected
1000760	1669900	0.261512	undirected
1000760	1671815	0.279364	undirected
1000760	1671934	0.242954	undirected
1000760	1673874	0.247501	undirected
1000760	1678405	0.215135	undirected
1000760	1680986	0.265353	undirected
1000760	1682269	0.221653	undirected
1000760	1684437	0.202677	undirected
1000760	1684452	0.255949	undirected
1000760	1688690	0.215942	undirected
1000760	1693114	0.25495	undirected
1000760	1697351	0.226741	undirected
1000760	1697728	0.284481	undirected
1000760	1698060	0.265261	undirected
1000760	1698225	0.229049	undirected
1000760	1698601	0.287844	undirected
1000760	1698690	0.209328	undirected
1000760	1698982	0.237073	undirected
1000760	1699008	0.218623	undirected
1000760	1699248	0.259208	undirected
1000760	1699341	0.204388	undirected
1000760	1699510	0.273834	undirected
1000760	1699647	0.231989	undirected
1000760	1699802	0.200013	undirected
1000760	1700030	0.220244	undirected
1000760	1700365	0.267714	undirected
1000760	1700532	0.239783	undirected
1000760	1700689	0.213222	undirected
1000760	1700840	0.259197	undirected
1000760	1701153	0.217054	undirected
1000760	1702058	0.244522	undirected
1000760	1702511	0.205324	undirected
1000760	1702665	0.21167	undirected
1000760	1702803	0.201609	undirected
1000760	1703330	0.234011	undirected
1000760	1703407	0.239888	undirected
1000760	1703511	0.236992	undirected
1000760	1703903	0.202204	undirected
1000760	1704021	0.230737	undirected
1000760	1704361	0.21473	undirected
1000760	1704373	0.204491	undirected
1000760	1704504	0.208879	undirected
1000760	1704558	0.2179	undirected
1000760	1704732	0.205225	undirected
1000760	1705940	0.246834	undirected
1000760	1709439	0.202137	undirected
1000760	177689	0.208638	undirected
1000760	183997	0.211124	undirected
1000760	216992	0.219467	undirected
1000760	21997	0.202643	undirected
1000760	220740	0.235855	undirected
1000760	223204	0.260052	undirected
1000760	2474	0.269233	undirected
1000760	2634	0.264003	undirected
1000760	266840	0.237467	undirected
1000760	278611	0.211208	undirected
1000760	324482	0.254435	undirected
1000760	326236	0.226718	undirected
1000760	339150	0.218853	undirected
1000760	357808	0.213523	undirected
1000760	364987	0.204775	undirected
1000760	393877	0.229121	undirected
1000760	412349	0.227156	undirected
1000760	413541	0.226801	undirected
1000760	413583	0.268669	undirected
1000760	420978	0.270957	undirected
1000760	442211	0.224543	undirected
1000760	454490	0.218108	undirected
1000760	461684	0.210867	undirected
1000760	464399	0.238047	undirected
1000760	464443	0.222348	undirected
1000760	474496	0.263508	undirected
1000760	483852	0.255933	undirected
1000760	488008	0.200571	undirected
1000760	492023	0.221433	undirected
1000760	50096	0.204328	undirected
1000760	502824	0.228065	undirected
1000760	509009	0.24729	undirected
1000760	555596	0.21436	undirected
1000760	559993	0.260631	undirected
1000760	572430	0.215259	undirected
1000760	580039	0.211301	undirected
1000760	580040	0.244887	undirected
1000760	584935	0.203202	undirected
1000760	584986	0.23249	undirected
1000760	585529	0.200029	undirected
1000760	58661	0.229555	undirected
1000760	59550	0.231414	undirected
1000760	599783	0.21053	undirected
1000760	613137	0.283901	undirected
1000760	615260	0.231019	undirected
1000760	616143	0.229	undirected
1000760	646067	0.222716	undirected
1000760	651093	0.20401	undirected
1000760	662850	0.238905	undirected
1000760	674448	0.212849	undirected
1000760	721186	0.221717	undirected
1000760	721474	0.269174	undirected
1000760	793904	0.255923	undirected
1000760	796953	0.20842	undirected
1000760	802541	0.221912	undirected
1000760	821576	0.215424	undirected
1000760	828392	0.253407	undirected
1000760	829477	0.229664	undirected
1000760	832255	0.248734	undirected
1000760	84198	0.201188	undirected
1000760	84350	0.23713	undirected
1000760	855897	0.210331	undirected
1000760	863378	0.280753	undirected
1000760	865409	0.265539	undirected
1000760	866427	0.227716	undirected
1000760	938646	0.255001	undirected
1000760	945482	0.216282	undirected
1000760	955885	0.250572	undirected
1000760	958439	0.25516	undirected
1000760	964134	0.220049	undirected
1000760	967435	0.202265	undirected
1000760	973093	0.202974	undirected
1000760	988289	0.20324	undirected
1000760	994648	0.208598	undirected
1001164	1002314	0.223475	undirected
1001164	1004144	0.239419	undirected
1001164	1009596	0.241064	undirected
1001164	1018551	0.291924	undirected
1001164	101870	0.232084	undirected
1001164	1022029	0.228818	undirected
1001164	1023184	0.206693	undirected
1001164	1023914	0.211791	undirected
1001164	1035147	0.231666	undirected
1001164	1040845	0.211073	undirected
1001164	1046563	0.276954	undirected
1001164	1052252	0.249537	undirected
1001164	1071603	0.249425	undirected
1001164	1075362	0.231804	undirected
1001164	109607	0.212307	undirected
1001164	1109106	0.213986	undirected
1001164	110964	0.240102	undirected
1001164	1126214	0.287758	undirected
1001164	1139442	0.212458	undirected
1001164	1163250	0.252723	undirected
1001164	1170686	0.228012	undirected
1001164	1180617	0.226175	undirected
1001164	1186515	0.212138	undirected
1001164	1196147	0.206752	undirected
1001164	1198241	0.200454	undirected
1001164	1210988	0.223411	undirected
1001164	1234110	0.276863	undirected
1001164	1266053	0.237547	undirected
1001164	1268012	0.21555	undirected
1001164	1268624	0.249747	undirected
1001164	1269069	0.22687	undirected
1001164	127049	0.246387	undirected
1001164	1271823	0.261935	undirected
1001164	1273170	0.245675	undirected
1001164	1273512	0.209497	undirected
1001164	1273600	0.216099	undirected
1001164	1274048	0.232345	undirected
1001164	1274421	0.22011	undirected
1001164	1281048	0.260513	undirected
1001164	1283402	0.221518	undirected
1001164	1283612	0.248856	undirected
1001164	1284236	0.242479	undirected
1001164	1284549	0.253165	undirected
1001164	1284561	0.200576	undirected
1001164	1285054	0.262608	undirected
1001164	1285929	0.214638	undirected
1001164	1287903	0.213146	undirected
1001164	1288077	0.221971	undirected
1001164	1288413	0.259493	undirected
1001164	1291703	0.235583	undirected
1001164	1293571	0.242182	undirected
1001164	1294797	0.20226	undirected
1001164	1294910	0.207731	undirected
1001164	1295186	0.237394	undirected
1001164	1296302	0.205863	undirected
1001164	1296449	0.229581	undirected
1001164	1296572	0.216793	undirected
1001164	1296614	0.258263	undirected
1001164	1297903	0.28214	undirected
1001164	1297968	0.22501	undirected
1001164	1299039	0.215484	undirected
1001164	1456888	0.252265	undirected
1001164	1456953	0.261924	undirected
1001164	1456975	0.213277	undirected
1001164	1458236	0.229838	undirected
1001164	1470199	0.263763	undirected
1001164	1470341	0.24865	undirected
1001164	1470866	0.255249	undirected
1001164	1471109	0.216554	undirected
1001164	1473455	0.250892	undirected
1001164	1475892	0.282984	undirected
1001164	1477888	0.268789	undirected
1001164	1478515	0.262304	undirected
1001164	1478563	0.238001	undirected
1001164	1478603	0.225296	undirected
1001164	1479850	0.25759	undirected
1001164	1482642	0.248091	undirected
1001164	1484578	0.2748	undirected
1001164	1489555	0.238625	undirected
1001164	1489895	0.202257	undirected
1001164	1490287	0.26603	undirected
1001164	1497119	0.264049	undirected
1001164	1497273	0.236581	undirected
1001164	1500676	0.251818	undirected
1001164	1502049	0.240646	undirected
1001164	1502191	0.219253	undirected
1001164	1502264	0.21184	undirected
1001164	1505763	0.26923	undirected
1001164	1505765	0.214627	undirected
1001164	1513177	0.224993	undirected
1001164	1513179	0.202132	undirected
1001164	1515723	0.254662	undirected
1001164	1516369	0.254158	undirected
1001164	1517862	0.209708	undirected
1001164	152287	0.220856	undirected
1001164	1525717	0.298789	undirected
1001164	1528060	0.208025	undirected
1001164	1531060	0.230203	undirected
1001164	1535140	0.277334	undirected
1001164	1540131	0.200017	undirected
1001164	1540928	0.251915	undirected
1001164	1545221	0.212222	undirected
1001164	1552723	0.279145	undirected
1001164	1556764	0.238915	undirected
1001164	1557126	0.229231	undirected
1001164	1557512	0.23973	undirected
1001164	1559402	0.235864	undirected
1001164	1560262	0.237988	undirected
1001164	1562192	0.243717	undirected
1001164	1563164	0.266272	undirected
1001164	1580584	0.206319	undirected
1001164	1617597	0.20156	undirected
1001164	1621540	0.202384	undirected
1001164	1621556	0.210941	undirected
1001164	1621766	0.276832	undirected
1001164	1621775	0.260247	undirected
1001164	1621916	0.22184	undirected
1001164	1622028	0.226384	undirected
1001164	1622113	0.236218	undirected
1001164	1623664	0.245933	undirected
1001164	1624437	0.248606	undirected
1001164	1624626	0.220589	undirected
1001164	1624660	0.252968	undirected
1001164	1624685	0.267263	undirected
1001164	1625095	0.210995	undirected
1001164	1625169	0.222124	undirected
1001164	1625273	0.240902	undirected
1001164	1625647	0.236673	undirected
1001164	1625650	0.222532	undirected
1001164	1626155	0.257855	undirected
1001164	1628329	0.248671	undirected
1001164	1628374	0.202554	undirected
1001164	1629634	0.266618	undirected
1001164	1632643	0.258583	undirected
1001164	1632766	0.240614	undirected
1001164	1633175	0.289299	undirected
1001164	1633805	0.270215	undirected
1001164	1634683	0.214508	undirected
1001164	1635344	0.27767	undirected
1001164	1635625	0.242006	undirected
1001164	1635710	0.25278	undirected
1001164	1636292	0.260761	undirected
1001164	1636431	0.212917	undirected
1001164	1636898	0.264917	undirected
1001164	1637000	0.22513	undirected
1001164	1637104	0.249891	undirected
1001164	1637183	0.201232	undirected
1001164	1637521	0.229692	undirected
1001164	1637779	0.26946	undirected
1001164	1638700	0.244926	undirected
1001164	1638753	0.285293	undirected
1001164	1638894	0.281372	undirected
1001164	1639514	0.21681	undirected
1001164	1640197	0.253024	undirected
1001164	1640210	0.284937	undirected
1001164	1640302	0.209778	undirected
1001164	1640920	0.27458	undirected
1001164	1640993	0.225735	undirected
1001164	1642492	0.200909	undirected
1001164	1643423	0.217683	undirected
1001164	1643461	0.244125	undirected
1001164	1644041	0.23842	undirected
1001164	1644143	0.271542	undirected
1001164	1655857	0.265082	undirected
1001164	1665196	0.229264	undirected
1001164	1669900	0.247684	undirected
1001164	1671815	0.293805	undirected
1001164	1671934	0.298098	undirected
1001164	1673874	0.255382	undirected
1001164	1678087	0.227606	undirected
1001164	1678405	0.219416	undirected
1001164	1680986	0.29345	undirected
1001164	1682269	0.218605	undirected
1001164	168278	0.2235	undirected
1001164	1684437	0.200241	undirected
1001164	1684452	0.251687	undirected
1001164	1688690	0.273488	undirected
1001164	1693114	0.289957	undirected
1001164	1697351	0.285447	undirected
1001164	1697357	0.213278	undirected
1001164	1697728	0.272645	undirected
1001164	1697956	0.216376	undirected
1001164	1698060	0.279732	undirected
1001164	1698225	0.274931	undirected
1001164	1698576	0.22301	undirected
1001164	1698601	0.275151	undirected
1001164	1698690	0.257853	undirected
1001164	1698734	0.250463	undirected
1001164	1698943	0.222521	undirected
1001164	1698982	0.237004	undirected
1001164	1699008	0.212114	undirected
1001164	1699248	0.25297	undirected
1001164	1699510	0.255873	undirected
1001164	1699576	0.211751	undirected
1001164	1699647	0.235252	undirected
1001164	1699802	0.200379	undirected
1001164	1700030	0.272224	undirected
1001164	1700365	0.28371	undirected
1001164	1700532	0.215685	undirected
1001164	1700753	0.220865	undirected
1001164	1700840	0.281158	undirected
1001164	1700950	0.226148	undirected
1001164	1701773	0.232537	undirected
1001164	1702058	0.237689	undirected
1001164	1702302	0.222963	undirected
1001164	1702511	0.223404	undirected
1001164	1702665	0.244721	undirected
1001164	1702803	0.211581	undirected
1001164	1702817	0.203941	undirected
1001164	1703330	0.236161	undirected
1001164	1703407	0.221569	undirected
1001164	1703511	0.2349	undirected
1001164	1703673	0.200533	undirected
1001164	1704021	0.287239	undirected
1001164	1704361	0.218944	undirected
1001164	1704373	0.211373	undirected
1001164	1704558	0.21979	undirected
1001164	1705940	0.252851	undirected
1001164	1709439	0.232027	undirected
1001164	183997	0.209665	undirected
1001164	216992	0.223099	undirected
1001164	21997	0.220481	undirected
1001164	220740	0.224379	undirected
1001164	223204	0.288672	undirected
1001164	2474	0.269432	undirected
1001164	2634	0.260391	undirected
1001164	266840	0.227462	undirected
1001164	285760	0.20622	undirected
1001164	319982	0.228058	undirected
1001164	324482	0.263045	undirected
1001164	326236	0.226519	undirected
1001164	339150	0.210101	undirected
1001164	34653	0.217293	undirected
1001164	357808	0.235304	undirected
1001164	364987	0.201845	undirected
1001164	381826	0.215275	undirected
1001164	389117	0.210362	undirected
1001164	393877	0.291741	undirected
1001164	412349	0.206724	undirected
1001164	413541	0.211789	undirected
1001164	413583	0.292809	undirected
1001164	420978	0.251542	undirected
1001164	439184	0.244054	undirected
1001164	442211	0.279159	undirected
1001164	444478	0.202459	undirected
1001164	461684	0.219403	undirected
1001164	464399	0.265542	undirected
1001164	464443	0.263278	undirected
1001164	474496	0.289892	undirected
1001164	483852	0.258282	undirected
1001164	492023	0.212068	undirected
1001164	502824	0.222339	undirected
1001164	509009	0.245305	undirected
1001164	528842	0.222747	undirected
1001164	533588	0.214389	undirected
1001164	555596	0.246874	undirected
1001164	559993	0.250267	undirected
1001164	580039	0.210852	undirected
1001164	580040	0.224171	undirected
1001164	580194	0.203771	undirected
1001164	584935	0.216157	undirected
1001164	584986	0.279069	undirected
1001164	585529	0.247628	undirected
1001164	58661	0.232866	undirected
1001164	59550	0.210075	undirected
1001164	608859	0.223195	undirected
1001164	613137	0.287927	undirected
1001164	615260	0.25571	undirected
1001164	616143	0.23174	undirected
1001164	651093	0.23073	undirected
1001164	662850	0.219463	undirected
1001164	674448	0.220771	undirected
1001164	721186	0.239255	undirected
1001164	721474	0.277712	undirected
1001164	744963	0.203389	undirected
1001164	757666	0.213021	undirected
1001164	771390	0.207488	undirected
1001164	793904	0.270316	undirected
1001164	796953	0.251612	undirected
1001164	802541	0.229319	undirected
1001164	821576	0.211547	undirected
1001164	828392	0.25449	undirected
1001164	829477	0.221356	undirected
1001164	832255	0.269322	undirected
1001164	84198	0.204969	undirected
1001164	84350	0.226027	undirected
1001164	855897	0.247177	undirected
1001164	862401	0.23376	undirected
1001164	863378	0.313838	undirected
1001164	865409	0.263112	undirected
1001164	866427	0.244999	undirected
1001164	930137	0.216806	undirected
1001164	938642	0.211014	undirected
1001164	938646	0.252736	undirected
1001164	945482	0.210943	undirected
1001164	955885	0.237661	undirected
1001164	958439	0.247072	undirected
1001164	967435	0.246354	undirected
1001164	973093	0.226934	undirected
1002314	1003068	0.214236	undirected
1002314	1003280	0.306492	undirected
1002314	1003340	0.22773	undirected
1002314	1003924	0.204517	undirected
1002314	1004144	0.272531	undirected
1002314	1006931	0.303007	undirected
1002314	1007350	0.302518	undirected
1002314	1007444	0.303556	undirected
1002314	1008300	0.243465	undirected
1002314	1009596	0.344246	undirected
1002314	1011412	0.248141	undirected
1002314	10131	0.283396	undirected
1002314	1013168	0.23477	undirected
1002314	101499	0.20241	undirected
1002314	1016796	0.269036	undirected
1002314	1018199	0.235636	undirected
1002314	1018551	0.386154	undirected
1002314	101870	0.305023	undirected
1002314	1022029	0.291758	undirected
1002314	1022977	0.288444	undirected
1002314	1023184	0.285188	undirected
1002314	1023914	0.294229	undirected
1002314	1024087	0.223828	undirected
1002314	1029740	0.207104	undirected
1002314	1035147	0.368907	undirected
1002314	1037842	0.257994	undirected
1002314	1038153	0.274424	undirected
1002314	1039773	0.236643	undirected
1002314	1040823	0.291058	undirected
1002314	1040845	0.267322	undirected
1002314	1043008	0.248905	undirected
1002314	1043981	0.261273	undirected
1002314	1046563	0.326449	undirected
1002314	1047167	0.22453	undirected
1002314	1047172	0.228668	undirected
1002314	104854	0.287161	undirected
1002314	1052252	0.318627	undirected
1002314	1052553	0.223501	undirected
1002314	1059034	0.203717	undirected
1002314	106589	0.276077	undirected
1002314	106656	0.264471	undirected
1002314	1070100	0.284956	undirected
1002314	1071603	0.332853	undirected
1002314	1075362	0.315668	undirected
1002314	1075594	0.277979	undirected
1002314	1076411	0.267139	undirected
1002314	10789	0.261183	undirected
1002314	1080927	0.33389	undirected
1002314	1081358	0.266892	undirected
1002314	1081617	0.246775	undirected
1002314	1083377	0.307667	undirected
1002314	109607	0.29582	undirected
1002314	1100210	0.203105	undirected
1002314	1100732	0.306235	undirected
1002314	1102211	0.210541	undirected
1002314	1108484	0.208592	undirected
1002314	1109106	0.29523	undirected
1002314	110964	0.359462	undirected
1002314	1112590	0.221632	undirected
1002314	1113858	0.283948	undirected
1002314	1114946	0.229437	undirected
1002314	11150	0.211415	undirected
1002314	1115372	0.2514	undirected
1002314	1122361	0.267382	undirected
1002314	1126214	0.348001	undirected
1002314	1126959	0.258686	undirected
1002314	1133763	0.300168	undirected
1002314	11342	0.259547	undirected
1002314	1139442	0.328463	undirected
1002314	114161	0.293757	undirected
1002314	1145450	0.257886	undirected
1002314	1150132	0.296293	undirected
1002314	1152513	0.267117	undirected
1002314	1152802	0.231398	undirected
1002314	1153211	0.238622	undirected
1002314	1157784	0.237183	undirected
1002314	1163250	0.359691	undirected
1002314	1163437	0.223276	undirected
1002314	1165291	0.280581	undirected
1002314	1170686	0.348008	undirected
1002314	1174552	0.282855	undirected
1002314	1174708	0.247347	undirected
1002314	1175084	0.301335	undirected
1002314	1180198	0.284532	undirected
1002314	1180617	0.291831	undirected
1002314	1181146	0.200006	undirected
1002314	1181828	0.243765	undirected
1002314	1182173	0.263068	undirected
1002314	1185676	0.252569	undirected
1002314	1185735	0.261789	undirected
1002314	1185818	0.284874	undirected
1002314	1186515	0.293591	undirected
1002314	1188720	0.282934	undirected
1002314	1189877	0.239079	undirected
1002314	1191356	0.218162	undirected
1002314	1196147	0.348443	undirected
1002314	1198241	0.263452	undirected
1002314	1203083	0.214822	undirected
1002314	1204393	0.269082	undirected
1002314	12044	0.252586	undirected
1002314	1207867	0.278367	undirected
1002314	1210988	0.375385	undirected
1002314	1213749	0.325779	undirected
1002314	1218720	0.28777	undirected
1002314	1219251	0.26525	undirected
1002314	1222437	0.257158	undirected
1002314	1222616	0.28709	undirected
1002314	1228611	0.228727	undirected
1002314	1229206	0.29578	undirected
1002314	1229303	0.271682	undirected
1002314	123314	0.235788	undirected
1002314	1234110	0.287121	undirected
1002314	1234617	0.240771	undirected
1002314	1234897	0.240637	undirected
1002314	1235274	0.294091	undirected
1002314	1235773	0.230389	undirected
1002314	1239916	0.204916	undirected
1002314	1240608	0.20588	undirected
1002314	124852	0.212799	undirected
1002314	1249730	0.249008	undirected
1002314	125026	0.241325	undirected
1002314	1253344	0.289574	undirected
1002314	1265524	0.279901	undirected
1002314	1265623	0.254318	undirected
1002314	1265659	0.223357	undirected
1002314	1265720	0.202907	undirected
1002314	1265872	0.272407	undirected
1002314	1266053	0.382111	undirected
1002314	1266209	0.251376	undirected
1002314	1266777	0.203968	undirected
1002314	1267336	0.292284	undirected
1002314	1267347	0.255194	undirected
1002314	1267896	0.30321	undirected
1002314	1268012	0.344164	undirected
1002314	1268081	0.257313	undirected
1002314	1268159	0.239389	undirected
1002314	1268188	0.276366	undirected
1002314	1268569	0.212404	undirected
1002314	1268624	0.299503	undirected
1002314	1269069	0.360455	undirected
1002314	1269089	0.284795	undirected
1002314	1269223	0.212179	undirected
1002314	1269250	0.250819	undirected
1002314	1269723	0.29069	undirected
1002314	1269873	0.276878	undirected
1002314	127049	0.349908	undirected
1002314	1270502	0.276085	undirected
1002314	1270529	0.291228	undirected
1002314	1270583	0.216468	undirected
1002314	1270852	0.213117	undirected
1002314	1271361	0.302023	undirected
1002314	1271380	0.29657	undirected
1002314	1271532	0.228836	undirected
1002314	1271533	0.298884	undirected
1002314	1271823	0.324323	undirected
1002314	1271973	0.303244	undirected
1002314	1272830	0.227413	undirected
1002314	1272840	0.227222	undirected
1002314	1272918	0.268665	undirected
1002314	1273170	0.287027	undirected
1002314	1273512	0.264663	undirected
1002314	1273600	0.306095	undirected
1002314	1273755	0.228238	undirected
1002314	1273785	0.258298	undirected
1002314	1273962	0.207038	undirected
1002314	1274048	0.279455	undirected
1002314	1274093	0.229753	undirected
1002314	1274387	0.298166	undirected
1002314	1274421	0.327314	undirected
1002314	1274683	0.268608	undirected
1002314	1274715	0.241888	undirected
1002314	1274733	0.216991	undirected
1002314	1274829	0.23071	undirected
1002314	1275005	0.239948	undirected
1002314	1275866	0.207131	undirected
1002314	1276861	0.281785	undirected
1002314	1277697	0.235558	undirected
1002314	1281048	0.3342	undirected
1002314	1281172	0.323963	undirected
1002314	1281202	0.271799	undirected
1002314	1281375	0.247933	undirected
1002314	1281500	0.213153	undirected
1002314	1281907	0.290595	undirected
1002314	1281925	0.286568	undirected
1002314	1282009	0.283784	undirected
1002314	1282020	0.217282	undirected
1002314	1282023	0.248181	undirected
1002314	1282027	0.221226	undirected
1002314	1282138	0.301335	undirected
1002314	1282192	0.261908	undirected
1002314	1282263	0.216608	undirected
1002314	1282336	0.200085	undirected
1002314	1282667	0.241127	undirected
1002314	1282714	0.302007	undirected
1002314	1282730	0.308741	undirected
1002314	1283083	0.21067	undirected
1002314	1283121	0.291001	undirected
1002314	1283402	0.264226	undirected
1002314	1283612	0.334791	undirected
1002314	1283700	0.276527	undirected
1002314	1283792	0.265141	undirected
1002314	1283855	0.211929	undirected
1002314	1283963	0.283403	undirected
1002314	1284046	0.247385	undirected
1002314	1284048	0.25703	undirected
1002314	1284236	0.355474	undirected
1002314	1284276	0.342311	undirected
1002314	1284314	0.219802	undirected
1002314	1284466	0.306649	undirected
1002314	1284549	0.332994	undirected
1002314	1284561	0.332201	undirected
1002314	1284604	0.294633	undirected
1002314	1284916	0.230242	undirected
1002314	1285054	0.338199	undirected
1002314	1285333	0.209244	undirected
1002314	1285449	0.306808	undirected
1002314	1285667	0.287294	undirected
1002314	1285845	0.254163	undirected
1002314	1285929	0.361059	undirected
1002314	1286143	0.276615	undirected
1002314	1286647	0.353595	undirected
1002314	1286675	0.271605	undirected
1002314	1286719	0.271432	undirected
1002314	1286808	0.214104	undirected
1002314	1287156	0.254203	undirected
1002314	1287192	0.292315	undirected
1002314	1287276	0.266947	undirected
1002314	1287524	0.237305	undirected
1002314	1287543	0.214396	undirected
1002314	1287635	0.236791	undirected
1002314	1287879	0.27933	undirected
1002314	1287903	0.25955	undirected
1002314	1288077	0.299853	undirected
1002314	1288413	0.314689	undirected
1002314	1291001	0.225461	undirected
1002314	1291641	0.283329	undirected
1002314	1291652	0.294353	undirected
1002314	1291703	0.314444	undirected
1002314	1291843	0.312819	undirected
1002314	1291864	0.204708	undirected
1002314	1291931	0.201392	undirected
1002314	1292032	0.241861	undirected
1002314	1292314	0.219708	undirected
1002314	1292570	0.285329	undirected
1002314	1292678	0.311688	undirected
1002314	1292764	0.242133	undirected
1002314	1292998	0.290818	undirected
1002314	1293179	0.267965	undirected
1002314	1293246	0.247903	undirected
1002314	1293310	0.279619	undirected
1002314	1293350	0.272394	undirected
1002314	1293571	0.302186	undirected
1002314	1293763	0.250971	undirected
1002314	1293986	0.216963	undirected
1002314	1293993	0.302618	undirected
1002314	1294068	0.239144	undirected
1002314	1294208	0.279315	undirected
1002314	1294251	0.272434	undirected
1002314	1294316	0.263267	undirected
1002314	1294336	0.25672	undirected
1002314	1294408	0.327725	undirected
1002314	1294423	0.320882	undirected
1002314	1294526	0.285206	undirected
1002314	1294790	0.262822	undirected
1002314	1294797	0.306291	undirected
1002314	1294903	0.264539	undirected
1002314	1294910	0.296208	undirected
1002314	1294946	0.260562	undirected
1002314	1294954	0.270683	undirected
1002314	1295186	0.303718	undirected
1002314	1295488	0.243482	undirected
1002314	1295587	0.240281	undirected
1002314	1295592	0.235823	undirected
1002314	1295821	0.217409	undirected
1002314	1295963	0.241513	undirected
1002314	1296030	0.227766	undirected
1002314	1296103	0.24951	undirected
1002314	1296171	0.270919	undirected
1002314	1296230	0.304895	undirected
1002314	1296302	0.347342	undirected
1002314	1296348	0.344747	undirected
1002314	1296449	0.278813	undirected
1002314	1296572	0.297627	undirected
1002314	1296614	0.312542	undirected
1002314	1296654	0.250113	undirected
1002314	1296716	0.298921	undirected
1002314	1297025	0.312187	undirected
1002314	1297105	0.26658	undirected
1002314	1297247	0.283633	undirected
1002314	1297259	0.267379	undirected
1002314	1297303	0.279093	undirected
1002314	1297360	0.292263	undirected
1002314	1297825	0.234204	undirected
1002314	1297833	0.215193	undirected
1002314	1297903	0.343806	undirected
1002314	1297936	0.217487	undirected
1002314	1297968	0.291805	undirected
1002314	1298257	0.203444	undirected
1002314	1298279	0.270879	undirected
1002314	1298340	0.266835	undirected
1002314	1299039	0.280695	undirected
1002314	1300689	0.229751	undirected
1002314	131917	0.23203	undirected
1002314	131968	0.304605	undirected
1002314	131981	0.282809	undirected
1002314	132374	0.232721	undirected
1002314	136590	0.226555	undirected
1002314	137443	0.274983	undirected
1002314	141153	0.33161	undirected
1002314	144883	0.220218	undirected
1002314	1456729	0.218396	undirected
1002314	1456813	0.285714	undirected
1002314	1456888	0.331108	undirected
1002314	1456951	0.229822	undirected
1002314	1456953	0.378259	undirected
1002314	1456975	0.375938	undirected
1002314	1457619	0.24697	undirected
1002314	1458236	0.265466	undirected
1002314	1458588	0.248315	undirected
1002314	1458643	0.281554	undirected
1002314	1458821	0.291679	undirected
1002314	1458943	0.213532	undirected
1002314	1458948	0.262324	undirected
1002314	1459057	0.228185	undirected
1002314	1459087	0.250424	undirected
1002314	1459513	0.255091	undirected
1002314	1461380	0.224719	undirected
1002314	1461557	0.295007	undirected
1002314	1462259	0.243735	undirected
1002314	1462960	0.219796	undirected
1002314	14632	0.269119	undirected
1002314	1463216	0.297958	undirected
1002314	1463606	0.231692	undirected
1002314	1463811	0.23337	undirected
1002314	1464185	0.283156	undirected
1002314	1466092	0.244314	undirected
1002314	1469978	0.293564	undirected
1002314	1470026	0.278142	undirected
1002314	1470052	0.259361	undirected
1002314	1470073	0.267126	undirected
1002314	1470084	0.320373	undirected
1002314	1470199	0.294646	undirected
1002314	1470234	0.297719	undirected
1002314	1470236	0.30375	undirected
1002314	1470251	0.210069	undirected
1002314	1470284	0.227825	undirected
1002314	1470341	0.378332	undirected
1002314	1470395	0.233232	undirected
1002314	1470503	0.332871	undirected
1002314	1470509	0.239678	undirected
1002314	1470516	0.245789	undirected
1002314	1470683	0.266758	undirected
1002314	1470781	0.212014	undirected
1002314	1470843	0.252004	undirected
1002314	1470849	0.271071	undirected
1002314	1470855	0.228419	undirected
1002314	1470866	0.345951	undirected
1002314	1471064	0.248839	undirected
1002314	1471072	0.293489	undirected
1002314	1471102	0.299651	undirected
1002314	1471109	0.281817	undirected
1002314	1471340	0.215414	undirected
1002314	1471432	0.202159	undirected
1002314	1471443	0.218086	undirected
1002314	1471450	0.271362	undirected
1002314	1471519	0.220381	undirected
1002314	1471524	0.251574	undirected
1002314	1471560	0.302813	undirected
1002314	1471722	0.268842	undirected
1002314	1472467	0.226088	undirected
1002314	1472540	0.345258	undirected
1002314	1472686	0.275686	undirected
1002314	1472909	0.238392	undirected
1002314	1473110	0.23401	undirected
1002314	1473124	0.27792	undirected
1002314	1473455	0.336476	undirected
1002314	1473568	0.238274	undirected
1002314	1473949	0.216092	undirected
1002314	1474068	0.242499	undirected
1002314	1474166	0.26126	undirected
1002314	1474338	0.251832	undirected
1002314	1475088	0.229982	undirected
1002314	1475090	0.215938	undirected
1002314	1475167	0.297253	undirected
1002314	1475273	0.276415	undirected
1002314	1475278	0.272576	undirected
1002314	1475383	0.203747	undirected
1002314	1475747	0.270416	undirected
1002314	1475892	0.38409	undirected
1002314	1476531	0.288405	undirected
1002314	1476709	0.226047	undirected
1002314	1476938	0.312023	undirected
1002314	1477462	0.273841	undirected
1002314	1477888	0.39968	undirected
1002314	1477891	0.273962	undirected
1002314	1478040	0.244196	undirected
1002314	1478147	0.219462	undirected
1002314	1478343	0.264919	undirected
1002314	1478515	0.388975	undirected
1002314	1478563	0.326591	undirected
1002314	1478575	0.312676	undirected
1002314	1478603	0.298188	undirected
1002314	1478726	0.246901	undirected
1002314	1479508	0.203607	undirected
1002314	1479513	0.219347	undirected
1002314	1479725	0.221484	undirected
1002314	1479739	0.208947	undirected
1002314	1479850	0.304712	undirected
1002314	1480583	0.263256	undirected
1002314	1480711	0.227144	undirected
1002314	1481065	0.242087	undirected
1002314	1481147	0.238485	undirected
1002314	1481228	0.295532	undirected
1002314	1481387	0.249094	undirected
1002314	1481982	0.293627	undirected
1002314	1482551	0.245658	undirected
1002314	1482642	0.303645	undirected
1002314	1482746	0.210107	undirected
1002314	1483209	0.26849	undirected
1002314	1483677	0.23323	undirected
1002314	1483710	0.25	undirected
1002314	1484020	0.283184	undirected
1002314	1484426	0.213787	undirected
1002314	1484576	0.273084	undirected
1002314	1484578	0.342478	undirected
1002314	1485259	0.215972	undirected
1002314	1485410	0.207885	undirected
1002314	1485425	0.263851	undirected
1002314	148605	0.305552	undirected
1002314	1486374	0.220667	undirected
1002314	1486501	0.290581	undirected
1002314	1487391	0.274172	undirected
1002314	1487836	0.237497	undirected
1002314	1488012	0.271317	undirected
1002314	1488754	0.216091	undirected
1002314	1488952	0.221679	undirected
1002314	1489127	0.291613	undirected
1002314	1489546	0.229121	undirected
1002314	1489555	0.291525	undirected
1002314	1489735	0.217396	undirected
1002314	1489739	0.244572	undirected
1002314	1489892	0.201604	undirected
1002314	1489895	0.341848	undirected
1002314	1490123	0.281884	undirected
1002314	1490287	0.274075	undirected
1002314	1490796	0.289502	undirected
1002314	1490867	0.2956	undirected
1002314	1491029	0.243984	undirected
1002314	1491188	0.226981	undirected
1002314	1491206	0.218516	undirected
1002314	1491734	0.207592	undirected
1002314	1491989	0.288689	undirected
1002314	1492560	0.238816	undirected
1002314	1492634	0.300954	undirected
1002314	1493087	0.225603	undirected
1002314	1493113	0.250137	undirected
1002314	1493128	0.261016	undirected
1002314	1493311	0.26151	undirected
1002314	1493567	0.217481	undirected
1002314	1494343	0.255707	undirected
1002314	1494901	0.259466	undirected
1002314	1495501	0.297645	undirected
1002314	1495519	0.232121	undirected
1002314	1495557	0.240226	undirected
1002314	1495619	0.26381	undirected
1002314	1496048	0.202984	undirected
1002314	1496813	0.280723	undirected
1002314	1496815	0.326905	undirected
1002314	1496878	0.24508	undirected
1002314	1497119	0.334603	undirected
1002314	1497253	0.234945	undirected
1002314	1497273	0.313778	undirected
1002314	1497299	0.286283	undirected
1002314	1497302	0.229174	undirected
1002314	1498038	0.20424	undirected
1002314	1498209	0.228827	undirected
1002314	1499762	0.285411	undirected
1002314	1500162	0.221682	undirected
1002314	1500337	0.225464	undirected
1002314	1500676	0.343276	undirected
1002314	1502049	0.320017	undirected
1002314	1502112	0.21562	undirected
1002314	1502144	0.271734	undirected
1002314	1502191	0.290102	undirected
1002314	1502264	0.309637	undirected
1002314	1502684	0.205569	undirected
1002314	1502790	0.305267	undirected
1002314	1503022	0.295969	undirected
1002314	1503190	0.294875	undirected
1002314	1503789	0.331922	undirected
1002314	1503853	0.294843	undirected
1002314	1503959	0.29222	undirected
1002314	1503982	0.328044	undirected
1002314	1504110	0.261732	undirected
1002314	1504632	0.291251	undirected
1002314	1505549	0.289295	undirected
1002314	1505657	0.279987	undirected
1002314	1505710	0.244518	undirected
1002314	1505763	0.292003	undirected
1002314	1505765	0.294904	undirected
1002314	1506378	0.299438	undirected
1002314	1506379	0.289568	undirected
1002314	1506418	0.236588	undirected
1002314	1506516	0.291985	undirected
1002314	1507155	0.29393	undirected
1002314	1507401	0.245085	undirected
1002314	1507516	0.286338	undirected
1002314	1507750	0.29176	undirected
1002314	1508776	0.267187	undirected
1002314	1510342	0.240987	undirected
1002314	1510344	0.264126	undirected
1002314	1511686	0.257985	undirected
1002314	1512491	0.288181	undirected
1002314	1512669	0.273565	undirected
1002314	1512708	0.257618	undirected
1002314	1513000	0.289377	undirected
1002314	1513053	0.289743	undirected
1002314	1513060	0.220311	undirected
1002314	1513177	0.354519	undirected
1002314	1513179	0.34484	undirected
1002314	1513264	0.25488	undirected
1002314	1513298	0.304447	undirected
1002314	1513300	0.246609	undirected
1002314	1513432	0.264659	undirected
1002314	1513984	0.259589	undirected
1002314	1513985	0.258036	undirected
1002314	1514094	0.288808	undirected
1002314	1514131	0.279959	undirected
1002314	1514677	0.272052	undirected
1002314	1514697	0.299658	undirected
1002314	1514933	0.240069	undirected
1002314	1515137	0.25118	undirected
1002314	1515181	0.336933	undirected
1002314	1515376	0.271563	undirected
1002314	1515723	0.377177	undirected
1002314	1515790	0.288636	undirected
1002314	1515824	0.275923	undirected
1002314	1516369	0.360586	undirected
1002314	1516578	0.286103	undirected
1002314	1516795	0.307549	undirected
1002314	1516924	0.286951	undirected
1002314	1516925	0.263244	undirected
1002314	1517006	0.274497	undirected
1002314	1517206	0.24734	undirected
1002314	1517833	0.224193	undirected
1002314	1517840	0.251308	undirected
1002314	1517862	0.346919	undirected
1002314	1518033	0.270921	undirected
1002314	1518046	0.28592	undirected
1002314	1518517	0.221626	undirected
1002314	1518587	0.28705	undirected
1002314	1518972	0.320524	undirected
1002314	1519060	0.286667	undirected
1002314	1519546	0.268123	undirected
1002314	1520111	0.258051	undirected
1002314	1520249	0.297545	undirected
1002314	1520336	0.270954	undirected
1002314	1520888	0.223287	undirected
1002314	1521333	0.277809	undirected
1002314	1521625	0.306728	undirected
1002314	1522188	0.270824	undirected
1002314	152287	0.357137	undirected
1002314	1523236	0.279781	undirected
1002314	1523613	0.346746	undirected
1002314	1523675	0.281016	undirected
1002314	1523847	0.248849	undirected
1002314	1523853	0.258662	undirected
1002314	1523966	0.260213	undirected
1002314	15244	0.273862	undirected
1002314	1524442	0.253341	undirected
1002314	1524452	0.236944	undirected
1002314	1524455	0.268379	undirected
1002314	1524941	0.269716	undirected
1002314	1525000	0.22887	undirected
1002314	1525313	0.271281	undirected
1002314	1525717	0.361088	undirected
1002314	1526169	0.279464	undirected
1002314	1526229	0.211374	undirected
1002314	1527678	0.251413	undirected
1002314	1527821	0.209811	undirected
1002314	1528060	0.311728	undirected
1002314	1528560	0.221727	undirected
1002314	1528628	0.221063	undirected
1002314	1528769	0.223019	undirected
1002314	1528771	0.221258	undirected
1002314	1528780	0.219713	undirected
1002314	1529535	0.201772	undirected
1002314	1529788	0.220863	undirected
1002314	1529951	0.276553	undirected
1002314	1530106	0.214879	undirected
1002314	1530350	0.287966	undirected
1002314	1530694	0.28144	undirected
1002314	1531060	0.293374	undirected
1002314	1531116	0.230936	undirected
1002314	1531185	0.340316	undirected
1002314	1531211	0.212088	undirected
1002314	1531213	0.284798	undirected
1002314	1531558	0.224017	undirected
1002314	1531561	0.28947	undirected
1002314	1531565	0.202237	undirected
1002314	1533579	0.21658	undirected
1002314	1533621	0.243087	undirected
1002314	1533738	0.218107	undirected
1002314	1534221	0.235979	undirected
1002314	1534611	0.280764	undirected
1002314	1534884	0.289339	undirected
1002314	1535140	0.323868	undirected
1002314	1535233	0.223396	undirected
1002314	1535635	0.263908	undirected
1002314	1536284	0.212044	undirected
1002314	1536596	0.228468	undirected
1002314	1536927	0.208244	undirected
1002314	1537414	0.205631	undirected
1002314	1537625	0.246033	undirected
1002314	1538034	0.22115	undirected
1002314	1539281	0.283125	undirected
1002314	1539905	0.356501	undirected
1002314	1539994	0.254736	undirected
1002314	1540000	0.207744	undirected
1002314	1540131	0.280217	undirected
1002314	1540928	0.39549	undirected
1002314	1540930	0.207911	undirected
1002314	1541391	0.209491	undirected
1002314	1541760	0.303868	undirected
1002314	1541761	0.276818	undirected
1002314	1541995	0.231354	undirected
1002314	1542128	0.223546	undirected
1002314	1542610	0.223075	undirected
1002314	1543480	0.273655	undirected
1002314	1543583	0.265313	undirected
1002314	1543897	0.26864	undirected
1002314	1544035	0.239415	undirected
1002314	1544187	0.281789	undirected
1002314	1544204	0.296643	undirected
1002314	1544540	0.254341	undirected
1002314	1544853	0.270225	undirected
1002314	1544857	0.251072	undirected
1002314	1544966	0.308585	undirected
1002314	1545221	0.374213	undirected
1002314	1545245	0.275	undirected
1002314	1545568	0.210674	undirected
1002314	1545932	0.263932	undirected
1002314	1545975	0.324318	undirected
1002314	1546188	0.218668	undirected
1002314	1547091	0.250503	undirected
1002314	1547975	0.301404	undirected
1002314	1549025	0.303798	undirected
1002314	1549348	0.282545	undirected
1002314	1549467	0.262969	undirected
1002314	1550247	0.248178	undirected
1002314	1550635	0.250872	undirected
1002314	1550661	0.26069	undirected
1002314	1551694	0.271343	undirected
1002314	1552434	0.213095	undirected
1002314	1552709	0.201572	undirected
1002314	1552723	0.305986	undirected
1002314	1554603	0.295223	undirected
1002314	1554659	0.288135	undirected
1002314	1554929	0.296592	undirected
1002314	1555199	0.271098	undirected
1002314	1555421	0.229853	undirected
1002314	1556764	0.290908	undirected
1002314	1557126	0.386956	undirected
1002314	1557506	0.284061	undirected
1002314	1557512	0.347881	undirected
1002314	1557605	0.201301	undirected
1002314	1557945	0.248971	undirected
1002314	1558494	0.247428	undirected
1002314	1559242	0.267683	undirected
1002314	1559269	0.208155	undirected
1002314	1559274	0.303939	undirected
1002314	1559320	0.264668	undirected
1002314	1559365	0.282606	undirected
1002314	1559402	0.387239	undirected
1002314	1560262	0.304954	undirected
1002314	1560780	0.236079	undirected
1002314	1560781	0.218721	undirected
1002314	1561104	0.296983	undirected
1002314	1561459	0.273261	undirected
1002314	1562192	0.307913	undirected
1002314	1563164	0.308287	undirected
1002314	156363	0.276612	undirected
1002314	1564439	0.237262	undirected
1002314	1565311	0.231005	undirected
1002314	1565398	0.286811	undirected
1002314	1565725	0.250595	undirected
1002314	1568488	0.33342	undirected
1002314	1569747	0.220158	undirected
1002314	1570502	0.263216	undirected
1002314	1573489	0.259341	undirected
1002314	1574277	0.252752	undirected
1002314	1578718	0.257101	undirected
1002314	1579329	0.261752	undirected
1002314	1580024	0.29715	undirected
1002314	1580584	0.286971	undirected
1002314	1581090	0.257527	undirected
1002314	1583288	0.283193	undirected
1002314	1584127	0.301489	undirected
1002314	1588574	0.225195	undirected
1002314	158981	0.224375	undirected
1002314	1589842	0.213781	undirected
1002314	1599211	0.247299	undirected
1002314	1601279	0.226558	undirected
1002314	1609409	0.204828	undirected
1002314	1611	0.205796	undirected
1002314	1612055	0.278584	undirected
1002314	1616930	0.230676	undirected
1002314	1617597	0.300932	undirected
1002314	1621373	0.271533	undirected
1002314	1621400	0.294808	undirected
1002314	1621409	0.269717	undirected
1002314	1621422	0.297777	undirected
1002314	1621516	0.216133	undirected
1002314	1621540	0.30311	undirected
1002314	1621556	0.300626	undirected
1002314	1621572	0.229768	undirected
1002314	1621589	0.264257	undirected
1002314	1621665	0.298494	undirected
1002314	1621766	0.401456	undirected
1002314	1621775	0.353938	undirected
1002314	1621797	0.300159	undirected
1002314	1621814	0.274153	undirected
1002314	1621883	0.230145	undirected
1002314	1621916	0.375401	undirected
1002314	1621985	0.254696	undirected
1002314	1622028	0.302344	undirected
1002314	1622052	0.248566	undirected
1002314	1622076	0.258638	undirected
1002314	1622113	0.320352	undirected
1002314	1622132	0.248594	undirected
1002314	1622288	0.245147	undirected
1002314	1622289	0.253006	undirected
1002314	1622367	0.283893	undirected
1002314	1622418	0.237555	undirected
1002314	1622420	0.237314	undirected
1002314	1622533	0.265844	undirected
1002314	1622559	0.215832	undirected
1002314	1622585	0.206819	undirected
1002314	1622636	0.220751	undirected
1002314	1622685	0.253259	undirected
1002314	1622731	0.31267	undirected
1002314	1622869	0.234789	undirected
1002314	1623376	0.273574	undirected
1002314	1623453	0.262005	undirected
1002314	1623490	0.305756	undirected
1002314	1623664	0.393936	undirected
1002314	1623697	0.304246	undirected
1002314	1623827	0.203469	undirected
1002314	1623849	0.203811	undirected
1002314	1623886	0.238705	undirected
1002314	1623919	0.301237	undirected
1002314	1623957	0.21598	undirected
1002314	1624003	0.224563	undirected
1002314	1624161	0.246181	undirected
1002314	1624232	0.206126	undirected
1002314	1624249	0.206874	undirected
1002314	1624267	0.239788	undirected
1002314	1624321	0.26783	undirected
1002314	1624437	0.398083	undirected
1002314	1624564	0.276435	undirected
1002314	1624626	0.356655	undirected
1002314	1624660	0.37104	undirected
1002314	1624685	0.384943	undirected
1002314	1625043	0.254237	undirected
1002314	1625095	0.359611	undirected
1002314	1625111	0.213565	undirected
1002314	1625169	0.310519	undirected
1002314	1625273	0.270042	undirected
1002314	1625355	0.329998	undirected
1002314	1625632	0.24578	undirected
1002314	1625647	0.327242	undirected
1002314	1625650	0.295377	undirected
1002314	1625661	0.246498	undirected
1002314	1625814	0.307191	undirected
1002314	1626079	0.236298	undirected
1002314	1626155	0.335871	undirected
1002314	1626180	0.219569	undirected
1002314	1626195	0.257422	undirected
1002314	1626807	0.278116	undirected
1002314	1626817	0.219942	undirected
1002314	1627086	0.235011	undirected
1002314	1627468	0.308337	undirected
1002314	1627611	0.211054	undirected
1002314	1627634	0.215333	undirected
1002314	1627725	0.252269	undirected
1002314	1627940	0.223644	undirected
1002314	1628175	0.283419	undirected
1002314	1628327	0.238905	undirected
1002314	1628329	0.295636	undirected
1002314	1628374	0.348846	undirected
1002314	1628420	0.281147	undirected
1002314	1628454	0.225074	undirected
1002314	1628669	0.240329	undirected
1002314	1628963	0.269037	undirected
1002314	1628990	0.325943	undirected
1002314	1629064	0.229093	undirected
1002314	1629510	0.233554	undirected
1002314	1629634	0.311319	undirected
1002314	1629763	0.29812	undirected
1002314	1629808	0.251974	undirected
1002314	1629875	0.258715	undirected
1002314	1629876	0.25009	undirected
1002314	1631374	0.227149	undirected
1002314	1632643	0.329831	undirected
1002314	1632766	0.317297	undirected
1002314	1633150	0.245752	undirected
1002314	1633175	0.327677	undirected
1002314	1633202	0.249429	undirected
1002314	1633307	0.241455	undirected
1002314	1633330	0.289993	undirected
1002314	1633630	0.238278	undirected
1002314	1633805	0.351338	undirected
1002314	1634193	0.261943	undirected
1002314	1634248	0.27564	undirected
1002314	1634282	0.28658	undirected
1002314	1634683	0.283944	undirected
1002314	1634833	0.226089	undirected
1002314	1634937	0.272883	undirected
1002314	1635344	0.38751	undirected
1002314	1635466	0.31457	undirected
1002314	1635554	0.231417	undirected
1002314	1635625	0.350476	undirected
1002314	1635710	0.339384	undirected
1002314	1636057	0.29808	undirected
1002314	1636178	0.282799	undirected
1002314	1636231	0.273368	undirected
1002314	1636292	0.398654	undirected
1002314	1636375	0.224404	undirected
1002314	1636378	0.282468	undirected
1002314	1636431	0.32436	undirected
1002314	1636525	0.302415	undirected
1002314	1636758	0.280687	undirected
1002314	1636898	0.378224	undirected
1002314	1637000	0.364685	undirected
1002314	1637104	0.330955	undirected
1002314	1637121	0.258647	undirected
1002314	1637167	0.245395	undirected
1002314	1637183	0.352469	undirected
1002314	1637360	0.294448	undirected
1002314	1637507	0.265461	undirected
1002314	1637512	0.22531	undirected
1002314	1637521	0.315101	undirected
1002314	1637530	0.250297	undirected
1002314	1637667	0.279478	undirected
1002314	1637733	0.210676	undirected
1002314	1637779	0.331245	undirected
1002314	1638104	0.283062	undirected
1002314	1638555	0.303061	undirected
1002314	1638700	0.327599	undirected
1002314	1638753	0.38203	undirected
1002314	1638774	0.250111	undirected
1002314	1638864	0.229525	undirected
1002314	1638894	0.298078	undirected
1002314	1639017	0.305377	undirected
1002314	1639098	0.22331	undirected
1002314	1639346	0.295925	undirected
1002314	1639366	0.286977	undirected
1002314	1639399	0.230167	undirected
1002314	1639514	0.302614	undirected
1002314	1639981	0.294693	undirected
1002314	1640105	0.228218	undirected
1002314	1640177	0.267598	undirected
1002314	1640197	0.311184	undirected
1002314	1640210	0.339281	undirected
1002314	1640302	0.30711	undirected
1002314	1640499	0.253462	undirected
1002314	1640632	0.248756	undirected
1002314	1640920	0.406538	undirected
1002314	1640993	0.296824	undirected
1002314	1641331	0.224304	undirected
1002314	1641345	0.266026	undirected
1002314	1641403	0.253839	undirected
1002314	1641475	0.269393	undirected
1002314	1641909	0.307408	undirected
1002314	1642192	0.218928	undirected
1002314	1642438	0.238308	undirected
1002314	1642492	0.327909	undirected
1002314	1642516	0.276163	undirected
1002314	1642715	0.202912	undirected
1002314	1642741	0.219355	undirected
1002314	1642782	0.323333	undirected
1002314	1642949	0.241434	undirected
1002314	1643255	0.258272	undirected
1002314	1643306	0.299906	undirected
1002314	1643423	0.274666	undirected
1002314	1643436	0.273391	undirected
1002314	1643461	0.27562	undirected
1002314	1643727	0.243887	undirected
1002314	1644041	0.386461	undirected
1002314	1644143	0.378915	undirected
1002314	1644158	0.227404	undirected
1002314	1644238	0.225408	undirected
1002314	1644641	0.219276	undirected
1002314	1644759	0.207349	undirected
1002314	1644806	0.26643	undirected
1002314	1645504	0.249631	undirected
1002314	1645509	0.20699	undirected
1002314	1646322	0.23786	undirected
1002314	1647137	0.253304	undirected
1002314	1647305	0.259026	undirected
1002314	1647557	0.204788	undirected
1002314	1650987	0.276876	undirected
1002314	1651994	0.281293	undirected
1002314	1652897	0.264013	undirected
1002314	1653770	0.294214	undirected
1002314	1653954	0.210141	undirected
1002314	1654870	0.250778	undirected
1002314	1655857	0.381604	undirected
1002314	1656523	0.2621	undirected
1002314	1659427	0.339166	undirected
1002314	1660272	0.275842	undirected
1002314	1660814	0.308584	undirected
1002314	1665196	0.331642	undirected
1002314	1666417	0.234161	undirected
1002314	1666710	0.297983	undirected
1002314	1667179	0.228205	undirected
1002314	1667684	0.246231	undirected
1002314	1668680	0.286656	undirected
1002314	1669900	0.393615	undirected
1002314	1669904	0.253069	undirected
1002314	1670521	0.306243	undirected
1002314	1671815	0.399443	undirected
1002314	1671934	0.319982	undirected
1002314	1672820	0.301847	undirected
1002314	1673453	0.255658	undirected
1002314	1673874	0.32371	undirected
1002314	1674245	0.200526	undirected
1002314	1674566	0.217241	undirected
1002314	1675455	0.269301	undirected
1002314	1675696	0.28413	undirected
1002314	1677178	0.27619	undirected
1002314	1678087	0.271962	undirected
1002314	1678405	0.287708	undirected
1002314	1678565	0.237313	undirected
1002314	1678996	0.205535	undirected
1002314	1679136	0.308656	undirected
1002314	1680986	0.357751	undirected
1002314	168180	0.208458	undirected
1002314	1682269	0.348084	undirected
1002314	1682356	0.269019	undirected
1002314	1682609	0.269167	undirected
1002314	168278	0.288114	undirected
1002314	1684437	0.299452	undirected
1002314	1684452	0.393534	undirected
1002314	1688007	0.235078	undirected
1002314	1688107	0.27275	undirected
1002314	1688611	0.248142	undirected
1002314	1688690	0.290311	undirected
1002314	1689898	0.241855	undirected
1002314	1691955	0.284827	undirected
1002314	1691995	0.233058	undirected
1002314	1692284	0.273192	undirected
1002314	1692943	0.245261	undirected
1002314	1693114	0.329814	undirected
1002314	1697171	0.275868	undirected
1002314	1697184	0.200262	undirected
1002314	1697189	0.288905	undirected
1002314	1697192	0.248239	undirected
1002314	1697204	0.202038	undirected
1002314	1697228	0.259311	undirected
1002314	1697254	0.249339	undirected
1002314	1697270	0.268732	undirected
1002314	1697272	0.224661	undirected
1002314	1697273	0.291329	undirected
1002314	1697351	0.302754	undirected
1002314	1697357	0.310375	undirected
1002314	1697425	0.227189	undirected
1002314	1697444	0.299775	undirected
1002314	1697451	0.229101	undirected
1002314	1697477	0.291735	undirected
1002314	1697591	0.251544	undirected
1002314	1697609	0.223421	undirected
1002314	1697718	0.224305	undirected
1002314	1697728	0.407533	undirected
1002314	1697816	0.262909	undirected
1002314	1697863	0.281958	undirected
1002314	1697956	0.259891	undirected
1002314	1698060	0.370178	undirected
1002314	1698075	0.250545	undirected
1002314	1698077	0.237763	undirected
1002314	1698102	0.300635	undirected
1002314	1698225	0.28445	undirected
1002314	1698266	0.201532	undirected
1002314	1698334	0.249511	undirected
1002314	1698416	0.223576	undirected
1002314	1698433	0.215337	undirected
1002314	1698576	0.297968	undirected
1002314	1698579	0.26806	undirected
1002314	1698597	0.258727	undirected
1002314	1698601	0.406264	undirected
1002314	1698690	0.303411	undirected
1002314	1698734	0.26887	undirected
1002314	1698789	0.288526	undirected
1002314	1698844	0.274903	undirected
1002314	1698872	0.29782	undirected
1002314	1698943	0.277257	undirected
1002314	1698982	0.340939	undirected
1002314	1699002	0.235665	undirected
1002314	1699008	0.345645	undirected
1002314	1699018	0.240609	undirected
1002314	1699031	0.247222	undirected
1002314	1699042	0.239752	undirected
1002314	1699075	0.221537	undirected
1002314	1699086	0.229678	undirected
1002314	1699091	0.234938	undirected
1002314	1699110	0.237264	undirected
1002314	1699145	0.220508	undirected
1002314	1699193	0.200708	undirected
1002314	1699200	0.25487	undirected
1002314	1699220	0.247309	undirected
1002314	1699248	0.390138	undirected
1002314	1699293	0.262224	undirected
1002314	1699341	0.312161	undirected
1002314	1699388	0.229224	undirected
1002314	1699417	0.225697	undirected
1002314	1699473	0.25508	undirected
1002314	1699494	0.27098	undirected
1002314	1699510	0.391437	undirected
1002314	1699576	0.289689	undirected
1002314	1699607	0.27675	undirected
1002314	1699612	0.23772	undirected
1002314	1699647	0.30945	undirected
1002314	1699688	0.225377	undirected
1002314	1699703	0.22034	undirected
1002314	1699743	0.207994	undirected
1002314	1699748	0.233892	undirected
1002314	1699761	0.291469	undirected
1002314	1699802	0.302001	undirected
1002314	1699907	0.243611	undirected
1002314	1699980	0.217638	undirected
1002314	1700018	0.206313	undirected
1002314	1700030	0.305811	undirected
1002314	1700144	0.286094	undirected
1002314	1700224	0.276939	undirected
1002314	1700284	0.207293	undirected
1002314	1700324	0.232444	undirected
1002314	1700365	0.396147	undirected
1002314	1700367	0.225393	undirected
1002314	1700532	0.355949	undirected
1002314	1700584	0.280513	undirected
1002314	1700610	0.235647	undirected
1002314	1700689	0.338827	undirected
1002314	1700697	0.235663	undirected
1002314	1700753	0.304303	undirected
1002314	1700828	0.2234	undirected
1002314	1700840	0.335577	undirected
1002314	1700852	0.205468	undirected
1002314	1700941	0.201519	undirected
1002314	1700950	0.278579	undirected
1002314	1701009	0.217172	undirected
1002314	1701025	0.240534	undirected
1002314	1701058	0.30312	undirected
1002314	1701136	0.327029	undirected
1002314	1701153	0.354609	undirected
1002314	1701157	0.258498	undirected
1002314	1701231	0.245036	undirected
1002314	1701254	0.293701	undirected
1002314	1701389	0.200914	undirected
1002314	1701416	0.214681	undirected
1002314	1701442	0.202035	undirected
1002314	1701473	0.255019	undirected
1002314	1701483	0.244802	undirected
1002314	1701501	0.21272	undirected
1002314	1701519	0.24314	undirected
1002314	1701528	0.303809	undirected
1002314	1701553	0.26886	undirected
1002314	1701679	0.205646	undirected
1002314	1701763	0.241269	undirected
1002314	1701773	0.285401	undirected
1002314	1701786	0.257808	undirected
1002314	1701804	0.250355	undirected
1002314	1702019	0.269046	undirected
1002314	1702037	0.201156	undirected
1002314	1702058	0.395125	undirected
1002314	1702132	0.281298	undirected
1002314	1702227	0.221317	undirected
1002314	1702237	0.272828	undirected
1002314	1702302	0.291256	undirected
1002314	1702335	0.211443	undirected
1002314	1702357	0.245991	undirected
1002314	1702442	0.278475	undirected
1002314	1702446	0.283175	undirected
1002314	1702471	0.264464	undirected
1002314	1702511	0.3069	undirected
1002314	1702524	0.204649	undirected
1002314	1702537	0.233694	undirected
1002314	1702582	0.221293	undirected
1002314	1702605	0.204753	undirected
1002314	1702608	0.203551	undirected
1002314	1702613	0.29099	undirected
1002314	1702653	0.291003	undirected
1002314	1702665	0.302383	undirected
1002314	1702790	0.225119	undirected
1002314	1702803	0.29668	undirected
1002314	1702817	0.308382	undirected
1002314	1702828	0.287884	undirected
1002314	1702850	0.239126	undirected
1002314	1702917	0.292505	undirected
1002314	1702932	0.242964	undirected
1002314	1703010	0.23846	undirected
1002314	1703071	0.252966	undirected
1002314	1703161	0.279225	undirected
1002314	1703173	0.297557	undirected
1002314	1703199	0.246987	undirected
1002314	1703247	0.214899	undirected
1002314	1703330	0.353896	undirected
1002314	1703368	0.277709	undirected
1002314	1703407	0.376242	undirected
1002314	1703495	0.294593	undirected
1002314	1703511	0.334672	undirected
1002314	1703549	0.30866	undirected
1002314	1703624	0.263446	undirected
1002314	1703673	0.287297	undirected
1002314	1703790	0.308276	undirected
1002314	1703811	0.280704	undirected
1002314	1703834	0.269838	undirected
1002314	1703903	0.303958	undirected
1002314	1703956	0.278173	undirected
1002314	1703957	0.290423	undirected
1002314	1704021	0.295097	undirected
1002314	1704025	0.204266	undirected
1002314	1704037	0.236637	undirected
1002314	1704066	0.249473	undirected
1002314	1704074	0.240895	undirected
1002314	1704120	0.239128	undirected
1002314	1704191	0.261002	undirected
1002314	1704198	0.231663	undirected
1002314	1704334	0.254724	undirected
1002314	1704361	0.351722	undirected
1002314	1704373	0.346176	undirected
1002314	1704379	0.211352	undirected
1002314	1704397	0.288244	undirected
1002314	1704409	0.300406	undirected
1002314	1704413	0.260458	undirected
1002314	1704459	0.204264	undirected
1002314	1704498	0.227124	undirected
1002314	1704504	0.339446	undirected
1002314	1704510	0.204123	undirected
1002314	1704558	0.3319	undirected
1002314	1704601	0.243963	undirected
1002314	1704640	0.255143	undirected
1002314	1704702	0.254952	undirected
1002314	1704705	0.263185	undirected
1002314	1704732	0.329659	undirected
1002314	1704767	0.298922	undirected
1002314	1704859	0.249519	undirected
1002314	1704861	0.249686	undirected
1002314	1704981	0.266502	undirected
1002314	1704984	0.270045	undirected
1002314	1705044	0.300186	undirected
1002314	1705080	0.240306	undirected
1002314	1705221	0.277104	undirected
1002314	1705296	0.220903	undirected
1002314	1705522	0.318858	undirected
1002314	1705940	0.353241	undirected
1002314	1706509	0.279861	undirected
1002314	1706534	0.23123	undirected
1002314	1706754	0.221953	undirected
1002314	1706755	0.214388	undirected
1002314	1707102	0.290129	undirected
1002314	1707122	0.203767	undirected
1002314	1707716	0.281898	undirected
1002314	1709046	0.210439	undirected
1002314	1709221	0.293413	undirected
1002314	1709439	0.309664	undirected
1002314	1709567	0.291334	undirected
1002314	172313	0.2182	undirected
1002314	17324	0.226515	undirected
1002314	1746831	0.261869	undirected
1002314	174863	0.265805	undirected
1002314	175233	0.232155	undirected
1002314	175377	0.272411	undirected
1002314	177689	0.343833	undirected
1002314	177984	0.231424	undirected
1002314	183997	0.310437	undirected
1002314	184731	0.236661	undirected
1002314	184746	0.262774	undirected
1002314	186852	0.207345	undirected
1002314	187041	0.309968	undirected
1002314	191726	0.242977	undirected
1002314	21075	0.254254	undirected
1002314	211210	0.239341	undirected
1002314	211417	0.289588	undirected
1002314	212602	0.284327	undirected
1002314	21309	0.273799	undirected
1002314	215356	0.289673	undirected
1002314	216992	0.326602	undirected
1002314	21997	0.314508	undirected
1002314	220740	0.346818	undirected
1002314	222281	0.258679	undirected
1002314	223204	0.371834	undirected
1002314	224613	0.227731	undirected
1002314	225072	0.284021	undirected
1002314	225802	0.251704	undirected
1002314	23138	0.231913	undirected
1002314	235033	0.284356	undirected
1002314	238063	0.204857	undirected
1002314	238868	0.218049	undirected
1002314	241224	0.268209	undirected
1002314	245279	0.302155	undirected
1002314	245442	0.246694	undirected
1002314	2474	0.363456	undirected
1002314	252798	0.255754	undirected
1002314	253378	0.303019	undirected
1002314	253980	0.244621	undirected
1002314	254419	0.313863	undirected
1002314	2634	0.401089	undirected
1002314	266840	0.368314	undirected
1002314	266841	0.281492	undirected
1002314	267832	0.279698	undirected
1002314	269318	0.255774	undirected
1002314	272302	0.265776	undirected
1002314	272304	0.248747	undirected
1002314	272523	0.267649	undirected
1002314	27484	0.238289	undirected
1002314	278610	0.292402	undirected
1002314	278611	0.328147	undirected
1002314	282614	0.281571	undirected
1002314	285760	0.274755	undirected
1002314	291374	0.222052	undirected
1002314	292299	0.244262	undirected
1002314	295460	0.24962	undirected
1002314	296510	0.289202	undirected
1002314	296608	0.220709	undirected
1002314	302613	0.217706	undirected
1002314	308664	0.278998	undirected
1002314	311701	0.281488	undirected
1002314	316727	0.268963	undirected
1002314	319982	0.297571	undirected
1002314	324482	0.355188	undirected
1002314	326236	0.295565	undirected
1002314	326379	0.301983	undirected
1002314	328137	0.217501	undirected
1002314	329159	0.234079	undirected
1002314	332023	0.285762	undirected
1002314	333006	0.280409	undirected
1002314	333071	0.287745	undirected
1002314	339150	0.338867	undirected
1002314	340253	0.27701	undirected
1002314	34200	0.242899	undirected
1002314	344917	0.270105	undirected
1002314	34653	0.300867	undirected
1002314	349213	0.238907	undirected
1002314	355465	0.25906	undirected
1002314	357808	0.295648	undirected
1002314	359470	0.210992	undirected
1002314	360523	0.269093	undirected
1002314	360665	0.277246	undirected
1002314	363507	0.220978	undirected
1002314	364987	0.310513	undirected
1002314	369963	0.223496	undirected
1002314	369966	0.288177	undirected
1002314	370215	0.20619	undirected
1002314	370786	0.294329	undirected
1002314	373328	0.254138	undirected
1002314	378265	0.256337	undirected
1002314	379104	0.274263	undirected
1002314	381826	0.285487	undirected
1002314	382053	0.292915	undirected
1002314	383790	0.244182	undirected
1002314	389117	0.265289	undirected
1002314	393877	0.305142	undirected
1002314	401925	0.230178	undirected
1002314	406263	0.257746	undirected
1002314	406265	0.245724	undirected
1002314	407674	0.286875	undirected
1002314	411133	0.29668	undirected
1002314	411308	0.295651	undirected
1002314	412349	0.364042	undirected
1002314	412502	0.235802	undirected
1002314	413541	0.364127	undirected
1002314	413583	0.331429	undirected
1002314	4158	0.293951	undirected
1002314	419410	0.238057	undirected
1002314	419456	0.205354	undirected
1002314	419479	0.229842	undirected
1002314	420978	0.364492	undirected
1002314	422905	0.207854	undirected
1002314	425303	0.306805	undirected
1002314	425385	0.236728	undirected
1002314	430029	0.225356	undirected
1002314	430053	0.224741	undirected
1002314	4306	0.290428	undirected
1002314	4338	0.290145	undirected
1002314	439089	0.241587	undirected
1002314	439184	0.271542	undirected
1002314	442211	0.31212	undirected
1002314	444478	0.298394	undirected
1002314	446776	0.246089	undirected
1002314	448310	0.229827	undirected
1002314	451367	0.294973	undirected
1002314	452880	0.271587	undirected
1002314	454145	0.250138	undirected
1002314	454490	0.306458	undirected
1002314	458512	0.232133	undirected
1002314	458806	0.253467	undirected
1002314	461684	0.303009	undirected
1002314	464399	0.314419	undirected
1002314	464443	0.31455	undirected
1002314	474496	0.358952	undirected
1002314	47816	0.266217	undirected
1002314	483852	0.382924	undirected
1002314	487051	0.251809	undirected
1002314	488008	0.321805	undirected
1002314	488143	0.291235	undirected
1002314	491147	0.242406	undirected
1002314	492023	0.332611	undirected
1002314	493166	0.274539	undirected
1002314	499200	0.202937	undirected
1002314	50096	0.283762	undirected
1002314	502824	0.335017	undirected
1002314	504963	0.245099	undirected
1002314	505331	0.220843	undirected
1002314	508498	0.269831	undirected
1002314	509009	0.363172	undirected
1002314	512228	0.281341	undirected
1002314	513085	0.229575	undirected
1002314	514006	0.267996	undirected
1002314	515377	0.288065	undirected
1002314	515461	0.285451	undirected
1002314	516528	0.289934	undirected
1002314	522854	0.295522	undirected
1002314	5268	0.240144	undirected
1002314	528842	0.285094	undirected
1002314	529522	0.218918	undirected
1002314	531113	0.281607	undirected
1002314	531726	0.23966	undirected
1002314	533303	0.263066	undirected
1002314	533588	0.298983	undirected
1002314	535182	0.299793	undirected
1002314	53690	0.201388	undirected
1002314	53694	0.274368	undirected
1002314	53886	0.308246	undirected
1002314	546813	0.239436	undirected
1002314	551744	0.223485	undirected
1002314	551901	0.300486	undirected
1002314	551927	0.211148	undirected
1002314	554878	0.256362	undirected
1002314	555596	0.280969	undirected
1002314	559993	0.393042	undirected
1002314	562235	0.282071	undirected
1002314	562250	0.238812	undirected
1002314	562672	0.247437	undirected
1002314	566783	0.2697	undirected
1002314	566960	0.226135	undirected
1002314	568151	0.281543	undirected
1002314	569307	0.243905	undirected
1002314	570529	0.24766	undirected
1002314	572430	0.332599	undirected
1002314	573899	0.272758	undirected
1002314	574471	0.241282	undirected
1002314	578244	0.285639	undirected
1002314	580039	0.286604	undirected
1002314	580040	0.371111	undirected
1002314	580101	0.274794	undirected
1002314	580123	0.255101	undirected
1002314	580169	0.272836	undirected
1002314	580194	0.274853	undirected
1002314	584935	0.305907	undirected
1002314	584986	0.308578	undirected
1002314	585529	0.293673	undirected
1002314	58661	0.364709	undirected
1002314	58690	0.239581	undirected
1002314	591014	0.242592	undirected
1002314	594921	0.257449	undirected
1002314	595393	0.222696	undirected
1002314	595446	0.237173	undirected
1002314	59550	0.366486	undirected
1002314	596414	0.208502	undirected
1002314	599115	0.266105	undirected
1002314	599783	0.316538	undirected
1002314	607628	0.267907	undirected
1002314	608859	0.265811	undirected
1002314	612181	0.230818	undirected
1002314	613137	0.401708	undirected
1002314	615227	0.237847	undirected
1002314	615260	0.31127	undirected
1002314	615276	0.216539	undirected
1002314	615381	0.254528	undirected
1002314	616143	0.361532	undirected
1002314	62075	0.227341	undirected
1002314	624784	0.30321	undirected
1002314	625014	0.240247	undirected
1002314	626864	0.235031	undirected
1002314	629952	0.215611	undirected
1002314	639128	0.281667	undirected
1002314	639513	0.217905	undirected
1002314	640015	0.277366	undirected
1002314	640493	0.230899	undirected
1002314	641728	0.253063	undirected
1002314	642525	0.298583	undirected
1002314	643423	0.290405	undirected
1002314	644620	0.270301	undirected
1002314	644641	0.250791	undirected
1002314	646067	0.357596	undirected
1002314	651093	0.29686	undirected
1002314	656327	0.266623	undirected
1002314	657882	0.288106	undirected
1002314	659692	0.253716	undirected
1002314	659715	0.262395	undirected
1002314	66156	0.288836	undirected
1002314	662850	0.37512	undirected
1002314	664934	0.215059	undirected
1002314	664948	0.283153	undirected
1002314	665719	0.231455	undirected
1002314	666433	0.272621	undirected
1002314	672601	0.222804	undirected
1002314	674448	0.298126	undirected
1002314	679477	0.233743	undirected
1002314	680006	0.300557	undirected
1002314	68084	0.258056	undirected
1002314	68095	0.246761	undirected
1002314	687128	0.259478	undirected
1002314	6900	0.228709	undirected
1002314	692200	0.244221	undirected
1002314	703581	0.270425	undirected
1002314	708863	0.218769	undirected
1002314	712632	0.278387	undirected
1002314	712979	0.254886	undirected
1002314	716543	0.262329	undirected
1002314	718198	0.219859	undirected
1002314	721186	0.308557	undirected
1002314	721474	0.375935	undirected
1002314	72651	0.273377	undirected
1002314	734763	0.259731	undirected
1002314	735294	0.230916	undirected
1002314	736398	0.309155	undirected
[truncated: 988,570+ more rows]

## Sheet: NetworkNodeAttributes
ColdLogFC	HeatLogFC	moduleColor	JGIProteinId
0.00128414	-0.00810119	#00FF00	1000760
0.24815	-0.295877	#40E0D0	1002314
0.84567	0.00874272	#00FF00	1004144
0.428416	-1.02407	#40E0D0	1009596
1.53377	-0.066037	#00FF00	1018551
0.566937	-0.694703	#40E0D0	101870
1.406	-0.0990085	#00FF00	1022029
1.50053	-0.787956	#40E0D0	1035147
0.732493	-0.399601	#00FF00	1046563
1.03293	-0.323964	#40E0D0	1052252
0.274901	-0.787812	#40E0D0	1071603
0.523086	-0.20134	#00FF00	1075362
1.81494	-1.41064	#40E0D0	1080927
0.698394	-0.226183	#40E0D0	110964
0.44192	-0.333231	#40E0D0	1126214
0.716854	-0.604576	#40E0D0	1139442
0.863687	-1.74949	#40E0D0	1163250
1.22162	-0.146221	#40E0D0	1170686
0.645432	-0.158704	#00FF00	1180617
0.751606	-0.592121	#40E0D0	1196147
2.0737	-0.813345	#40E0D0	1210988
1.84691	-0.404648	#40E0D0	1213749
0.661128	0.119779	#00FF00	1234110
1.80546	-1.06582	#40E0D0	1266053
0.192393	-0.655627	#40E0D0	1268012
0.454065	-0.253007	#40E0D0	1268624
2.11637	-0.639489	#00FF00	1269069
0.974309	-1.10895	#40E0D0	127049
0.77288	-0.352833	#40E0D0	1271823
0.663102	-0.104151	#40E0D0	1274421
0.521815	-0.066412	#40E0D0	1281048
2.61882	-0.742678	#40E0D0	1281172
0.360634	-0.0358755	#40E0D0	1283612
1.45451	-0.196141	#00FF00	1284236
1.06753	-1.0579	#40E0D0	1284276
0.546857	-0.160482	#00FF00	1284549
2.12156	-0.905264	#40E0D0	1284561
0.831625	-0.184262	#00FF00	1285054
0.631991	-0.791807	#40E0D0	1285929
2.12058	-1.0793	#40E0D0	1286647
0.10395	-0.0698792	#40E0D0	1288413
1.43018	-0.0911812	#00FF00	1291703
0.331441	-0.0689976	#00FF00	1293571
1.93781	-0.925127	#40E0D0	1294408
1.92949	-0.7348	#40E0D0	1294423
0.928035	-0.10101	#00FF00	1295186
1.60028	-0.808003	#40E0D0	1296302
1.8841	-1.01343	#40E0D0	1296348
0.470837	0.0498977	#00FF00	1296614
0.548954	-0.0105737	#40E0D0	1297903
1.70113	-0.690213	#40E0D0	141153
0.248596	-0.405256	#40E0D0	1456888
1.52326	-0.0142487	#40E0D0	1456953
2.23779	-1.32096	#40E0D0	1456975
1.96856	0.278808	#00FF00	1470199
0.629882	-0.575727	#40E0D0	1470341
1.90211	-1.41943	#40E0D0	1470503
2.09806	-0.703248	#00FF00	1470866
0.512108	-0.813379	#40E0D0	1472540
0.959559	0.11586	#00FF00	1473455
0.364771	-0.388258	#40E0D0	1475892
1.36216	-0.552423	#40E0D0	1477888
0.799984	-0.209354	#40E0D0	1478515
0.176032	-0.303503	#FF0000	1478563
1.18128	0.088008	#00FF00	1479850
0.713101	-0.491272	#00FF00	1482642
1.0571	-0.623812	#00FF00	1484578
0.756917	0.170168	#40E0D0	1489555
1.50504	-1.40648	#40E0D0	1489895
0.793827	-0.118167	#00FF00	1490287
1.8086	0.335917	#40E0D0	1496815
0.38598	-0.116467	#40E0D0	1497119
0.0825303	-0.146082	#40E0D0	1497273
0.722925	-0.0162887	#FF0000	1500676
0.742607	0.0949043	#40E0D0	1502049
1.44889	-0.575518	#40E0D0	1502264
0.895432	-0.591048	#40E0D0	1513177
1.56405	-1.32815	#40E0D0	1513179
1.79695	-0.499351	#40E0D0	1515181
1.3761	-0.448479	#40E0D0	1515723
1.02168	-1.2851	#40E0D0	1516369
0.566241	-0.0475452	#40E0D0	1517862
1.92711	-0.798597	#40E0D0	1518972
1.38045	-0.102196	#00FF00	1521333
1.24477	-1.55549	#40E0D0	152287
0.960735	-0.551796	#40E0D0	1523613
0.460817	-0.520596	#40E0D0	1525717
-0.108957	-0.327037	#FF0000	1531060
1.61806	-0.0997232	#00FF00	1535140
0.505182	-0.510958	#40E0D0	1539905
1.3079	-0.394211	#40E0D0	1540928
0.569068	-0.753374	#40E0D0	1544966
0.986892	-0.367589	#40E0D0	1545221
0.146785	-0.763013	#40E0D0	1552723
0.261329	0.00434321	#40E0D0	1554603
1.00937	-0.502518	#00FF00	1556764
1.33867	-1.14869	#40E0D0	1557126
1.42028	-0.324341	#00FF00	1557512
0.288499	-0.248148	#40E0D0	1559274
1.44369	-1.01283	#40E0D0	1559402
0.00106763	-0.0560512	#40E0D0	1560262
0.143996	-0.0723962	#40E0D0	1562192
0.226543	-0.919349	#40E0D0	1563164
1.76842	-0.528419	#40E0D0	1568488
0.345344	-0.447778	#40E0D0	1621556
1.32485	-0.567664	#40E0D0	1621766
1.97448	-0.172127	#00FF00	1621775
1.7213	-1.20319	#40E0D0	1621916
0.603587	-0.228713	#00FF00	1622028
0.345453	-0.0208508	#40E0D0	1622113
1.99566	-1.05174	#40E0D0	1623664
0.85313	-0.587557	#40E0D0	1624437
0.395001	-0.707698	#40E0D0	1624626
1.57598	-0.374795	#40E0D0	1624660
1.21525	-0.0952894	#40E0D0	1624685
0.686951	-0.539613	#40E0D0	1625095
1.55631	-0.0529479	#00FF00	1625169
0.637621	-0.164858	#00FF00	1625273
1.06232	-1.77343	#40E0D0	1625355
1.0471	-0.104978	#40E0D0	1625647
0.731022	-0.388687	#00FF00	1625650
1.53742	0.0653033	#00FF00	1626155
0.631849	-0.219671	#40E0D0	1628374
1.25441	-0.991598	#40E0D0	1628990
0.0643782	-0.124095	#40E0D0	1629634
2.04391	-0.810264	#00FF00	1632643
1.01506	-0.857912	#00FF00	1632766
0.457032	-0.0852884	#00FF00	1633175
0.896499	-0.574856	#40E0D0	1633805
1.25245	-0.261137	#00FF00	1635344
1.29459	-0.312437	#40E0D0	1635625
0.37827	-0.245407	#40E0D0	1635710
1.47561	-0.848799	#40E0D0	1636292
0.584724	0.00603003	#40E0D0	1636431
0.342115	-0.228139	#40E0D0	1636898
0.631039	-0.438251	#40E0D0	1637000
0.426085	-0.0071072	#00FF00	1637104
2.00429	-0.788589	#40E0D0	1637183
0.786976	0.0467485	#40E0D0	1637521
0.697077	-0.214345	#40E0D0	1637779
0.365306	-0.3844	#FF0000	1638700
1.73451	-0.805615	#00FF00	1638753
0.407205	-0.0161513	#00FF00	1638894
0.581417	0.00950168	#00FF00	1639514
0.37036	-0.481838	#40E0D0	1640197
1.21909	0.0136961	#00FF00	1640210
1.68982	-0.761369	#40E0D0	1640920
0.943932	-0.92252	#40E0D0	1642492
-0.113022	0.290212	#FF0000	1643461
1.04682	-0.400401	#40E0D0	1644041
0.936285	-0.565696	#40E0D0	1644143
0.615432	-1.02645	#40E0D0	1655857
1.23665	-0.506334	#40E0D0	1659427
0.716066	-1.24105	#40E0D0	1665196
2.14577	-0.401958	#40E0D0	1669900
0.796709	-0.429024	#40E0D0	1671815
1.23493	-0.0202505	#00FF00	1671934
0.391358	0.141504	#40E0D0	1673874
1.11727	-0.435403	#00FF00	1678405
1.06072	-0.415599	#40E0D0	1680986
2.41395	-0.57484	#00FF00	1682269
0.30805	-0.314563	#40E0D0	1684437
1.55036	-1.55099	#40E0D0	1684452
-0.074424	-0.0519561	#FF0000	1688690
0.5549	-0.107535	#40E0D0	1693114
1.43794	-0.499226	#00FF00	1697351
0.938363	-0.324235	#40E0D0	1697728
1.47418	-0.284046	#40E0D0	1698060
0.210434	-0.0329182	#00FF00	1698225
1.42401	-0.778968	#40E0D0	1698601
0.904831	-0.170315	#00FF00	1698690
0.558184	-0.0295388	#40E0D0	1698982
0.588472	-0.310812	#40E0D0	1699008
1.74028	-0.856726	#40E0D0	1699248
0.48905	-0.539645	#40E0D0	1699341
0.74355	-0.694377	#40E0D0	1699510
1.19453	-0.243546	#40E0D0	1699647
0.274596	-1.93983	#FF0000	1699802
2.00432	-0.25595	#00FF00	1700030
1.14435	-0.481487	#40E0D0	1700365
2.33764	-0.644155	#40E0D0	1700532
1.0015	-0.241461	#40E0D0	1700689
0.0453831	-0.255266	#40E0D0	1700840
2.11877	-1.63307	#40E0D0	1701153
1.67383	-1.25838	#40E0D0	1702058
1.91512	-1.04151	#00FF00	1702511
1.1643	-0.315002	#40E0D0	1702665
0.547738	0.0820765	#40E0D0	1702803
0.758246	-0.220571	#40E0D0	1703330
1.89658	-1.17409	#40E0D0	1703407
0.79855	-0.558738	#40E0D0	1703511
0.642841	-0.248639	#40E0D0	1703903
0.665494	-0.0839793	#00FF00	1704021
0.305221	-0.409297	#40E0D0	1704361
0.329194	-0.39627	#40E0D0	1704373
1.64485	-1.51898	#40E0D0	1704504
1.05287	-0.414489	#40E0D0	1704558
1.30598	-0.886356	#40E0D0	1704732
1.17664	-0.68135	#40E0D0	1705940
0.139162	-0.291176	#40E0D0	1709439
2.28883	-0.893639	#40E0D0	177689
0.454324	-0.413053	#40E0D0	183997
0.616237	-0.635885	#40E0D0	216992
0.592728	-0.447942	#00FF00	21997
0.988875	-1.32244	#40E0D0	220740
1.63981	-0.133586	#00FF00	223204
0.941996	-0.191055	#40E0D0	2474
1.56631	-0.726692	#40E0D0	2634
0.307241	-0.458756	#40E0D0	266840
0.645725	-0.638845	#40E0D0	278611
0.468079	-1.07569	#40E0D0	324482
1.20456	-0.278183	#00FF00	326236
0.483279	-0.365634	#40E0D0	339150
0.565604	-0.265453	#40E0D0	357808
0.834593	-0.535047	#40E0D0	364987
0.837068	-0.0845856	#00FF00	393877
1.63866	-1.36861	#40E0D0	412349
2.33124	-1.1618	#40E0D0	413541
1.0298	-0.289595	#00FF00	413583
1.48659	-0.814845	#40E0D0	420978
1.2903	-0.703275	#00FF00	442211
0.523058	-0.905981	#40E0D0	454490
0.650889	-0.845107	#40E0D0	461684
1.09995	-0.129732	#00FF00	464399
1.88008	-0.380593	#00FF00	464443
1.10227	-0.311406	#40E0D0	474496
1.32218	-0.862117	#40E0D0	483852
2.13741	-1.11348	#40E0D0	488008
2.38115	-0.438688	#40E0D0	492023
0.539452	0.0776661	#40E0D0	50096
0.51263	-0.793526	#40E0D0	502824
0.933171	-1.45535	#40E0D0	509009
0.768034	-0.225864	#00FF00	555596
1.63333	-0.851808	#40E0D0	559993
1.25673	-0.347265	#40E0D0	572430
2.0466	-0.939082	#00FF00	580039
2.23561	-0.811343	#40E0D0	580040
1.11005	-0.258284	#00FF00	584935
0.809748	0.0429996	#00FF00	584986
1.68504	-0.312379	#00FF00	585529
2.06254	-0.993817	#00FF00	58661
2.23189	-1.1316	#40E0D0	59550
0.138275	-0.823108	#FF0000	599783
1.07259	-0.523652	#40E0D0	613137
0.282506	-0.494052	#40E0D0	615260
0.45096	-0.947372	#40E0D0	616143
1.56262	-1.11874	#40E0D0	646067
0.0732026	-0.0994411	#40E0D0	651093
2.38824	-1.17822	#40E0D0	662850
1.32933	0.501467	#40E0D0	674448
1.05856	-0.538063	#40E0D0	721186
1.05076	-0.797702	#40E0D0	721474
1.39254	0.0793965	#00FF00	793904
0.407413	-0.0948013	#00FF00	796953
1.12184	-0.954429	#40E0D0	802541
0.428179	-0.179446	#40E0D0	821576
0.732545	-0.130232	#40E0D0	828392
0.610829	-1.03271	#40E0D0	829477
2.0438	-0.765292	#00FF00	832255
0.714879	-0.409038	#40E0D0	84198
0.508393	-0.250307	#40E0D0	84350
0.909754	-0.130166	#00FF00	855897
0.857172	0.0258248	#00FF00	863378
0.673279	-0.359574	#40E0D0	865409
0.664695	-0.163197	#40E0D0	866427
2.33931	-1.55083	#40E0D0	938646
1.96013	-1.15483	#40E0D0	945482
2.33133	-0.61272	#40E0D0	955885
1.9488	-0.794068	#40E0D0	958439
1.40458	-0.560409	#40E0D0	964134
-0.0705834	-0.15982	#40E0D0	967435
0.0399918	-0.066953	#40E0D0	973093
1.19463	-0.775693	#40E0D0	988289
1.26524	-0.503167	#40E0D0	994648
-0.0734694	0.0209213	#00FF00	1001164
0.00499505	0.0554607	#40E0D0	1023184
0.898113	-0.137604	#00FF00	1023914
0.45981	-0.00787228	#00FF00	1040845
0.124859	-0.0332991	#00FF00	109607
0.192596	-0.0330808	#40E0D0	1109106
-0.0245313	-0.962939	#40E0D0	1186515
0.467015	0.0714072	#00FF00	1198241
0.687991	0.476942	#00FF00	1273170
0.890395	-0.0171207	#00FF00	1273512
0.141273	-0.23967	#40E0D0	1273600
-0.126591	0.0441222	#40E0D0	1274048
0.38865	-0.342289	#00FF00	1283402
1.1037	-0.170881	#00FF00	1287903
0.863086	-0.196141	#00FF00	1288077
0.136332	-0.211383	#40E0D0	1294797
-0.0565344	-0.283275	#FF0000	1294910
0.613895	0.145962	#00FF00	1296449
0.385849	0.0770993	#00FF00	1296572
0.537495	0.0871519	#00FF00	1297968
0.273675	-0.282213	#00FF00	1299039
1.41842	-0.157003	#00FF00	1458236
0.908243	-0.0668511	#00FF00	1471109
0.677629	-0.285602	#00FF00	1478603
-0.00252301	0.11926	#40E0D0	1502191
0.188275	0.0582412	#00FF00	1505763
0.334163	0.142708	#00FF00	1505765
0.807249	-0.430691	#40E0D0	1528060
0.468546	-0.224967	#00FF00	1540131
0.778517	-0.539044	#00FF00	1580584
0.774754	0.0963614	#40E0D0	1617597
0.626393	-0.213458	#40E0D0	1621540
0.0839876	0.103568	#40E0D0	1628329
0.427633	-0.203059	#00FF00	1634683
0.293791	-1.29117	#40E0D0	1640302
0.315625	-0.131461	#00FF00	1640993
-0.355764	0.0646705	#FF0000	1643423
-0.435063	-0.402858	#FF0000	1678087
-0.141998	-0.241257	#FF0000	168278
0.316395	-0.194167	#40E0D0	1697357
1.80585	-0.25863	#00FF00	1697956
0.281881	0.131187	#40E0D0	1698576
1.41794	0.237121	#00FF00	1698734
0.592702	-0.395352	#00FF00	1698943
-0.0896088	-0.0547509	#00FF00	1699576
0.805375	-0.268767	#00FF00	1700753
0.497106	0.0284392	#00FF00	1700950
0.259668	0.156235	#00FF00	1701773
0.0704642	-0.327549	#00FF00	1702302
0.514502	-0.738887	#40E0D0	1702817
-0.236961	-0.830183	#40E0D0	1703673
1.10443	-0.600269	#00FF00	285760
0.150149	0.0041528	#00FF00	319982
0.814049	-1.15027	#00FF00	34653
0.925079	0.301226	#40E0D0	381826
0.790089	-0.318886	#00FF00	389117
1.68708	0.191028	#00FF00	439184
0.812687	-0.375658	#40E0D0	444478
1.23274	0.164525	#00FF00	528842
0.657787	-0.0976653	#00FF00	533588
0.15331	-0.244199	#00FF00	580194
1.20315	0.354775	#00FF00	608859
0.371689	-0.265522	#40E0D0	744963
0.650578	-0.0447572	#00FF00	757666
0.56783	0.2185	#00FF00	771390
0.098576	-0.208356	#40E0D0	862401
0.114414	-0.0772791	#40E0D0	930137
1.15464	-0.101573	#00FF00	938642
0.223189	0.424472	#40E0D0	1003068
0.375239	-0.557537	#40E0D0	1003280
0.661805	-0.0456213	#40E0D0	1003340
0.45873	-0.336068	#A52A2A	1003924
0.28201	-0.341346	#40E0D0	1006931
0.219744	-0.145104	#00FF00	1007350
-0.0389843	-0.283986	#40E0D0	1007444
0.278678	-0.248339	#40E0D0	1008300
0.107407	-0.15925	#00FF00	1011412
0.546323	-0.818481	#00FF00	10131
-0.155716	-0.367316	#FF0000	1013168
0.566299	0.0430673	#A52A2A	101499
-0.267398	-0.317235	#40E0D0	1016796
0.375171	0.0106657	#00FF00	1018199
0.421411	-0.884469	#40E0D0	1022977
-0.538829	-0.0165636	#FF0000	1024087
-0.165026	-0.358582	#40E0D0	1029740
-0.267879	-0.776158	#FF0000	1037842
0.0187712	0.13761	#40E0D0	1038153
-0.651536	-0.394471	#FF0000	1039773
0.49198	-0.0775582	#00FF00	1040823
-0.182544	-0.342513	#40E0D0	1043008
1.43096	-0.162646	#00FF00	1043981
0.171652	-0.172135	#40E0D0	1047167
-0.336131	-0.0445243	#40E0D0	1047172
0.122922	-0.388314	#40E0D0	104854
0.93117	0.0641627	#A52A2A	1052553
-0.425048	-1.21844	#FF0000	1059034
0.00565816	0.22237	#40E0D0	106589
0.379535	-0.00689304	#00FF00	106656
0.888043	-0.293432	#40E0D0	1070100
0.340785	-0.0390961	#00FF00	1075594
0.814812	-0.131935	#40E0D0	1076411
0.612688	-0.00909849	#00FF00	10789
0.136942	-0.354251	#00FF00	1081358
0.0847192	0.0746335	#40E0D0	1081617
0.46396	-0.286271	#40E0D0	1083377
0.288615	0.089033	#FF8C00	1100210
0.696836	-1.8303	#40E0D0	1100732
0.142515	-0.330889	#00FF00	1102211
-0.224991	-0.0379357	#40E0D0	1108484
0.509527	0.0114699	#00FF00	1112590
-0.0318141	0.0743461	#40E0D0	1113858
-0.0182317	0.0878025	#00FF00	1114946
0.0489879	0.050251	#40E0D0	11150
-0.0308022	-0.0523758	#FF0000	1115372
2.04958	-2.09646	#40E0D0	1122361
0.721252	-0.410929	#00FF00	1126959
1.12099	-0.748238	#40E0D0	1133763
0.975873	-1.17012	#FF0000	11342
0.344733	-1.0825	#40E0D0	114161
-0.467801	-0.535944	#FF0000	1145450
0.553921	-1.4189	#40E0D0	1150132
-0.0137442	-0.18299	#00FF00	1152513
1.08367	-0.560748	#A52A2A	1152802
0.101351	0.0846331	#40E0D0	1153211
-0.085086	-0.230954	#FF0000	1157784
2.70254	-1.63685	#A52A2A	1163437
0.131716	0.179642	#40E0D0	1165291
-0.21812	-1.33913	#FF0000	1174552
0.34721	-0.0130661	#40E0D0	1174708
0.246001	-0.636308	#40E0D0	1175084
0.335778	-1.32596	#40E0D0	1180198
-0.737313	0.21204	#40E0D0	1181146
-0.341729	-0.0983803	#FF0000	1181828
-0.049699	0.471324	#40E0D0	1182173
-0.299094	-0.44756	#FF0000	1185676
-0.0663163	-0.168396	#FF0000	1185735
0.499044	-0.180697	#40E0D0	1185818
0.802805	-0.473013	#00FF00	1188720
-0.0218499	-0.255011	#40E0D0	1189877
0.306571	0.136045	#40E0D0	1191356
-0.723856	-1.02734	#FF0000	1203083
-0.0775027	-0.0910108	#40E0D0	1204393
-0.526363	-0.24165	#FF0000	12044
0.335141	-0.506175	#FF0000	1207867
1.68542	-1.35552	#00FF00	1218720
-0.0465583	0.048253	#40E0D0	1219251
0.322358	-0.165355	#00FF00	1222437
-0.012399	-0.640881	#40E0D0	1222616
-0.243304	0.100108	#00FF00	1228611
1.5287	-0.540917	#40E0D0	1229206
0.311417	-0.716147	#00FF00	1229303
0.612458	0.0697963	#00FF00	123314
0.287063	-0.590794	#40E0D0	1234617
0.507124	-0.0846885	#FF00FF	1234897
0.301193	-0.330751	#40E0D0	1235274
-0.225505	-0.07064	#00FF00	1235773
1.00031	-0.425429	#FF00FF	1239916
-0.517699	0.112899	#00FF00	1240608
0.718682	-0.0337822	#A52A2A	124852
-0.103274	-0.269192	#00FF00	1249730
0.103001	0.441102	#40E0D0	125026
1.57836	-0.675103	#40E0D0	1253344
0.13326	-0.528086	#40E0D0	1265524
-0.049243	-1.56942	#FF0000	1265623
0.904333	0.174474	#A52A2A	1265659
1.26231	-0.180859	#A52A2A	1265720
0.504956	-0.2486	#00FF00	1265872
0.404578	-0.0257739	#A52A2A	1266209
0.108602	0.0681555	#40E0D0	1266777
0.130728	-0.362285	#40E0D0	1267336
-0.154459	-2.06428	#FF0000	1267347
0.617773	-0.233216	#40E0D0	1267896
0.0909193	-0.403272	#00FF00	1268081
0.60063	-0.152572	#00FF00	1268159
0.616652	-0.518074	#40E0D0	1268188
-0.170584	0.20158	#00FF00	1268569
0.106619	-0.249846	#40E0D0	1269089
0.332594	0.0697899	#00FF00	1269223
0.947497	-0.29073	#00FF00	1269250
0.626895	-0.114289	#00FF00	1269723
0.311982	-0.0356896	#40E0D0	1269873
-0.112518	-0.421208	#FF0000	1270502
0.477212	-0.319503	#40E0D0	1270529
0.218419	-0.0309121	#40E0D0	1270583
0.146655	0.0368737	#00FF00	1270852
0.247174	-0.214419	#40E0D0	1271361
-0.116652	-0.606176	#FF0000	1271380
0.575666	0.0717122	#40E0D0	1271532
0.523136	-1.18838	#40E0D0	1271533
0.962815	-1.09863	#40E0D0	1271973
1.04021	0.197939	#FF00FF	1272830
-0.126404	0.0944882	#FF0000	1272840
0.0945859	-0.425384	#40E0D0	1272918
-0.280185	-0.269825	#FF0000	1273755
0.211503	0.0691731	#40E0D0	1273785
0.377431	-0.0638259	#A52A2A	1273962
-0.189341	0.108525	#40E0D0	1274093
1.48916	-1.63357	#40E0D0	1274387
0.795065	-0.234493	#A52A2A	1274683
-0.046537	-0.306147	#FF0000	1274715
-0.0235839	-0.0945914	#40E0D0	1274733
0.444284	0.249158	#00FF00	1274829
-1.16314	-0.347947	#FF0000	1275005
0.426952	0.161563	#40E0D0	1275866
0.482634	-0.113266	#A52A2A	1276861
0.310396	-0.237482	#40E0D0	1277697
0.279261	-0.191485	#00FF00	1281202
0.255662	-0.111845	#40E0D0	1281375
-0.137235	0.419069	#00FF00	1281500
0.0968009	-0.324776	#00FF00	1281907
-0.0459191	-0.370913	#FF0000	1281925
0.281384	-1.11318	#FF0000	1282009
0.040507	0.243625	#40E0D0	1282020
-0.431936	-0.507923	#FF0000	1282023
0.0560172	-0.328196	#00FF00	1282027
0.571245	-0.244098	#40E0D0	1282138
-0.148236	-0.464144	#FF0000	1282192
-0.0645547	-0.335005	#FF0000	1282263
0.241454	0.0691772	#A52A2A	1282336
0.840492	-0.291601	#A52A2A	1282667
-0.123468	-0.636851	#40E0D0	1282714
-0.0330482	-0.242195	#40E0D0	1282730
0.22083	-0.238071	#00FF00	1283083
0.478625	-0.873338	#40E0D0	1283121
0.0497496	-0.12682	#00FF00	1283700
0.780742	-0.505127	#A52A2A	1283792
-0.14213	-0.366836	#40E0D0	1283855
0.127064	-0.154014	#40E0D0	1283963
0.370896	-0.0811989	#40E0D0	1284046
0.350847	0.0852045	#00FF00	1284048
-0.0273584	-0.0673761	#FF0000	1284314
0.0959833	-0.125206	#40E0D0	1284466
-0.0334649	-0.0315938	#40E0D0	1284604
0.288574	-0.210045	#00FF00	1284916
0.751211	0.120825	#A52A2A	1285333
0.509904	-0.163043	#40E0D0	1285449
0.339458	-0.484554	#40E0D0	1285667
0.0329776	-0.21303	#FF0000	1285845
0.695549	-0.270925	#40E0D0	1286143
0.499812	-0.035285	#00FF00	1286675
0.297542	-0.03375	#40E0D0	1286719
-0.0469768	-0.836026	#FF0000	1286808
1.37598	-0.527371	#A52A2A	1287156
0.138067	-0.0745907	#40E0D0	1287192
0.268265	-0.231122	#40E0D0	1287276
0.132222	-0.424794	#00FF00	1287524
0.585855	-0.238701	#A52A2A	1287543
0.330438	-0.0429264	#A52A2A	1287635
0.357824	0.0614727	#40E0D0	1287879
-0.0871098	-0.262297	#40E0D0	1291001
0.210628	0.204775	#40E0D0	1291641
0.166691	0.0156768	#40E0D0	1291652
0.875324	-2.31935	#40E0D0	1291843
0.119267	-0.097542	#00FF00	1291864
-0.412622	-0.469074	#FF0000	1291931
0.251886	-0.230849	#FF0000	1292032
-0.59145	-0.435597	#FF0000	1292314
0.682915	-0.150273	#40E0D0	1292570
0.254197	-0.102338	#FF0000	1292678
-0.294504	-0.488785	#FF0000	1292764
1.57527	-0.877904	#00FF00	1292998
0.725028	0.0674425	#40E0D0	1293179
-0.0584282	0.146403	#FF0000	1293246
0.0159221	-0.630824	#FF0000	1293310
0.482808	-0.0791672	#00FF00	1293350
0.459857	-0.424691	#00FF00	1293763
7.79e-05	0.186442	#00FF00	1293986
0.293116	-0.107681	#40E0D0	1293993
-0.0498595	0.0471441	#00FF00	1294068
0.234712	-7.34e-05	#40E0D0	1294208
1.11532	-0.0784042	#A52A2A	1294251
0.89484	-0.105735	#00FF00	1294316
0.358635	-0.160755	#40E0D0	1294336
0.184933	-0.29157	#FF0000	1294526
0.799261	-0.252073	#00FF00	1294790
1.30231	-0.371611	#40E0D0	1294903
0.0871079	0.0037811	#40E0D0	1294946
0.42017	-0.381038	#00FF00	1294954
0.213165	-0.0863346	#40E0D0	1295488
0.19808	-0.0493791	#40E0D0	1295587
0.124799	0.244923	#00FF00	1295592
1.29547	0.185506	#00FF00	1295821
0.731893	-0.0703816	#A52A2A	1295963
0.444847	0.070677	#00FF00	1296030
0.0452959	-0.0764426	#FF0000	1296103
0.276303	0.206555	#40E0D0	1296171
-0.0512482	-0.233297	#40E0D0	1296230
0.116998	-0.416468	#40E0D0	1296654
0.670735	-0.618746	#40E0D0	1296716
0.132881	-0.199088	#40E0D0	1297025
0.460767	0.0394482	#40E0D0	1297105
0.612465	-0.37427	#40E0D0	1297247
0.593196	-0.168545	#00FF00	1297259
-0.0993742	0.0228852	#FF0000	1297303
0.0441015	-0.310425	#40E0D0	1297360
0.0825631	-0.224678	#40E0D0	1297825
0.692893	-0.256989	#40E0D0	1297833
-0.21191	-0.480691	#FF0000	1297936
-0.0421682	0.308477	#40E0D0	1298257
0.402644	-0.305435	#00FF00	1298279
-1.09578	-0.551109	#FF0000	1298340
1.43259	-1.14463	#A52A2A	1300689
-0.193721	-0.410165	#40E0D0	131917
0.00603634	-0.342664	#40E0D0	131968
-0.180098	-0.257068	#FF0000	131981
-0.366796	-0.0965751	#FF0000	132374
-0.447616	0.0616647	#FF0000	136590
0.899572	-0.187046	#40E0D0	137443
0.119887	-0.526191	#FF0000	144883
-0.677108	-1.00812	#FF0000	1456729
0.469946	-0.166631	#40E0D0	1456813
-0.905423	-3.21568	#FF0000	1456951
-0.357071	-0.999548	#FF0000	1457619
-0.44269	-0.2098	#FF0000	1458588
0.251251	-0.121395	#40E0D0	1458643
0.435439	0.0320248	#40E0D0	1458821
0.228078	-0.0496586	#00FF00	1458943
-0.233457	-0.769909	#00FF00	1458948
-0.0159005	0.327214	#00FF00	1459057
0.01012	-0.0856753	#40E0D0	1459087
-0.380235	-0.920946	#FF0000	1459513
-0.255521	-3.96e-05	#40E0D0	1461380
0.194148	-0.0502715	#40E0D0	1461557
0.724006	0.368774	#40E0D0	1462259
1.0291	-0.205154	#FF00FF	1462960
0.212228	0.142125	#00FF00	14632
0.0303225	-0.0490756	#40E0D0	1463216
0.390734	-0.105605	#00FF00	1463606
-0.30962	-0.907551	#FF0000	1463811
-0.0983964	-0.194069	#40E0D0	1464185
0.380483	-0.271155	#00FF00	1466092
0.31647	-0.0757098	#40E0D0	1469978
0.0931012	-0.0699133	#00FF00	1470026
0.117652	-0.556911	#FF0000	1470052
0.296587	-0.00223404	#40E0D0	1470073
1.67387	-1.51725	#40E0D0	1470084
0.865844	-0.637342	#40E0D0	1470234
0.215884	-0.533352	#40E0D0	1470236
0.115268	0.266744	#40E0D0	1470251
-0.221273	-0.313395	#FF0000	1470284
0.717321	-0.111397	#FF00FF	1470395
-0.0306129	-0.101125	#00FF00	1470509
0.355517	-0.363334	#A52A2A	1470516
-0.149399	-0.151455	#40E0D0	1470683
0.110868	0.438882	#4169E1	1470781
0.20394	-0.172716	#00FF00	1470843
1.0038	-0.183807	#00FF00	1470849
1.0721	0.124834	#A52A2A	1470855
0.380504	-0.347418	#A52A2A	1471064
0.249544	-0.0275816	#40E0D0	1471072
0.344075	-0.0221422	#40E0D0	1471102
0.762214	0.0335796	#A52A2A	1471340
0.105605	-0.0622727	#00FF00	1471432
-0.363285	-0.325674	#FF0000	1471443
0.170706	-0.652599	#FF0000	1471450
-0.14245	0.0653999	#A020F0	1471519
-0.00122708	0.0109844	#40E0D0	1471524
1.22296	-0.251064	#00FF00	1471560
0.298306	0.234729	#40E0D0	1471722
0.530089	0.0535352	#FF00FF	1472467
0.115723	-0.260651	#40E0D0	1472686
0.858264	-0.16976	#A52A2A	1472909
-0.287318	0.0420843	#FF0000	1473110
-0.210671	-0.52825	#FF0000	1473124
0.866703	-0.0904385	#A52A2A	1473568
-0.368099	-0.285576	#40E0D0	1473949
-0.569226	-1.06163	#FF0000	1474068
0.0533598	0.018239	#40E0D0	1474166
1.9522	-1.15412	#A52A2A	1474338
0.359554	-0.0111477	#00FF00	1475088
0.104762	0.440126	#40E0D0	1475090
0.277999	-0.227524	#40E0D0	1475167
0.347703	-0.118821	#40E0D0	1475273
0.374914	-0.161107	#40E0D0	1475278
-1.26825	-1.64641	#FF0000	1475383
0.182022	0.0191148	#00FF00	1475747
0.476095	-0.380312	#40E0D0	1476531
0.059256	-0.0279866	#FF0000	1476709
0.810097	-0.434905	#00FF00	1476938
1.12183	-1.59543	#40E0D0	1477462
0.138641	-0.101741	#FF0000	1477891
0.151341	0.315891	#40E0D0	1478040
-0.46615	-0.581807	#FF0000	1478147
0.550238	-0.24799	#00FF00	1478343
0.700118	-0.102026	#40E0D0	1478575
-0.134542	-0.268633	#40E0D0	1478726
0.985038	-0.204905	#FF00FF	1479508
1.16539	0.02047	#A52A2A	1479513
-0.0986368	-0.771894	#FF0000	1479725
-0.324684	-0.122338	#40E0D0	1479739
-0.115508	-0.0890435	#40E0D0	1480583
0.26294	-0.482043	#00FF00	1480711
0.289184	0.00146479	#00FF00	1481065
0.66651	0.0247557	#A52A2A	1481147
0.624056	-0.972844	#40E0D0	1481228
-0.0784733	-0.335124	#40E0D0	1481387
0.233542	-0.133053	#00FF00	1481982
0.0710723	-0.190783	#00FF00	1482551
-0.549653	-2.51545	#FF0000	1482746
-0.0696542	-0.492997	#FF0000	1483209
2.15616	-0.656907	#40E0D0	1483677
0.12636	-0.00127143	#40E0D0	1483710
0.60208	-0.759091	#40E0D0	1484020
0.66335	0.120971	#00FF00	1484426
-0.210595	-0.523568	#FF0000	1484576
-0.189807	-0.314227	#FF0000	1485259
0.58965	-0.471774	#FF00FF	1485410
-0.212587	-0.39395	#FF0000	1485425
0.266392	-0.623203	#40E0D0	148605
0.375384	-1.21232	#FF0000	1486374
0.195028	-0.00213761	#40E0D0	1486501
0.238296	-0.418091	#FF0000	1487391
0.152699	-0.151952	#00FF00	1487836
-0.280241	-0.154707	#FF0000	1488012
-0.00646368	-0.665071	#40E0D0	1488754
-0.136538	-0.098867	#FF0000	1488952
0.0901455	-0.448583	#40E0D0	1489127
-0.274104	-0.30086	#FF0000	1489546
0.945661	-0.29199	#A52A2A	1489735
0.489271	0.126693	#00FF00	1489739
-0.0792045	-0.390952	#00FF00	1489892
-0.0282542	-0.768584	#FF0000	1490123
0.482602	-0.6171	#FF0000	1490796
0.383264	-0.727517	#40E0D0	1490867
0.889319	-0.163169	#FF00FF	1491029
0.693247	-0.253776	#A52A2A	1491188
0.264432	-0.271299	#00FF00	1491206
0.404514	-0.130678	#40E0D0	1491734
0.13797	-0.989456	#40E0D0	1491989
1.05234	-0.214321	#A52A2A	1492560
0.0372155	-0.0805933	#40E0D0	1492634
0.30913	0.00449848	#FF00FF	1493087
0.666944	0.273393	#00FF00	1493113
0.130419	-0.0402579	#00FF00	1493128
0.114793	-0.0634839	#40E0D0	1493311
0.56503	-0.587868	#40E0D0	1493567
0.284544	-0.0244568	#00FF00	1494343
-0.0813874	-0.581742	#FF0000	1494901
0.108683	-0.0451331	#40E0D0	1495501
-0.132315	-0.045689	#40E0D0	1495519
0.779008	-0.117799	#A52A2A	1495557
0.0314094	-0.0809731	#40E0D0	1495619
0.10637	-0.341355	#FF0000	1496048
1.67339	0.333786	#40E0D0	1496813
0.164331	-0.0307172	#40E0D0	1496878
0.686146	-0.227548	#00FF00	1497253
-0.36017	-0.304072	#40E0D0	1497299
-0.401205	-0.381867	#00FF00	1497302
0.129403	0.133212	#40E0D0	1498038
0.743672	-0.0609045	#A52A2A	1498209
0.0897584	-0.225301	#40E0D0	1499762
0.76771	0.0432226	#A52A2A	1500162
0.0657072	-0.200742	#FF0000	1500337
0.243805	0.0395542	#40E0D0	1502112
0.0673508	-0.293011	#40E0D0	1502144
-0.000687	0.132249	#40E0D0	1502684
0.578638	-1.0062	#40E0D0	1502790
-0.0104117	-0.292693	#40E0D0	1503022
0.80378	-0.778526	#40E0D0	1503190
0.827068	-0.264025	#40E0D0	1503789
0.495643	-0.137162	#40E0D0	1503853
0.364997	-0.15561	#40E0D0	1503959
0.737105	-0.255334	#40E0D0	1503982
0.486826	-0.403095	#FF0000	1504110
0.17104	-0.768515	#40E0D0	1504632
-0.0913315	-0.727942	#FF0000	1505549
0.600406	-0.129216	#40E0D0	1505657
0.269991	-0.14936	#00FF00	1505710
0.0529977	-0.0527767	#40E0D0	1506378
0.300097	0.099372	#00FF00	1506379
0.888019	0.0959049	#40E0D0	1506418
0.259181	-0.732196	#40E0D0	1506516
0.210905	-0.824473	#40E0D0	1507155
-0.206991	0.152046	#40E0D0	1507401
0.0582406	-0.23048	#40E0D0	1507516
0.056145	-0.362861	#40E0D0	1507750
-0.0211497	-0.0991104	#40E0D0	1508776
0.803215	-1.22532	#A52A2A	1510342
0.798483	-1.06284	#40E0D0	1510344
0.225204	0.036376	#40E0D0	1511686
0.0149332	-0.0364881	#40E0D0	1512491
0.221466	-0.29736	#00FF00	1512669
0.133171	-0.258681	#00FF00	1512708
0.375799	0.0718148	#40E0D0	1513000
0.179361	0.0715369	#40E0D0	1513053
0.0796186	-0.192189	#40E0D0	1513060
0.022832	0.062015	#40E0D0	1513264
0.516016	-1.07816	#40E0D0	1513298
0.33719	0.0212479	#40E0D0	1513300
0.153921	-0.0605892	#00FF00	1513432
-0.251488	-0.0522411	#40E0D0	1513984
-0.142297	-0.26298	#40E0D0	1513985
0.674248	-0.632944	#40E0D0	1514094
0.75933	0.0170402	#00FF00	1514131
0.522699	-0.108113	#00FF00	1514677
0.324628	-0.434749	#40E0D0	1514697
0.395534	-0.314407	#FF0000	1514933
0.309325	-0.100815	#00FF00	1515137
0.679338	-0.222544	#A52A2A	1515376
0.338559	-0.250253	#40E0D0	1515790
-0.162314	-0.0267461	#FF0000	1515824
1.26118	-0.938777	#40E0D0	1516578
0.260998	-0.0290143	#40E0D0	1516795
0.218993	-0.991357	#FF0000	1516924
-0.212481	-0.887688	#FF0000	1516925
0.13944	0.0233544	#40E0D0	1517006
0.348584	0.0987839	#40E0D0	1517206
0.141034	0.155955	#40E0D0	1517833
0.679309	0.04376	#40E0D0	1517840
0.504311	-0.103338	#40E0D0	1518033
0.302974	-0.11446	#40E0D0	1518046
-0.429391	-0.106305	#FF0000	1518517
0.491045	-0.141144	#40E0D0	1518587
-0.0202126	-0.147855	#FF0000	1519060
0.302978	-0.0123037	#40E0D0	1519546
0.0988273	0.0788857	#00FF00	1520111
0.0599575	-0.457153	#40E0D0	1520249
-0.04483	0.224292	#40E0D0	1520336
0.615581	-1.22102	#40E0D0	1520888
0.188701	-0.522158	#40E0D0	1521625
0.210174	-0.122724	#00FF00	1522188
1.94157	-1.02404	#A52A2A	1523236
0.387728	-0.127089	#40E0D0	1523675
0.106503	0.0301378	#40E0D0	1523847
-0.00568707	-0.180675	#FF0000	1523853
0.325502	-0.418788	#FF0000	1523966
0.333874	0.090327	#FF0000	15244
1.34034	-0.78952	#00FF00	1524442
-0.427196	-1.06209	#FF0000	1524452
-0.0225987	-0.259074	#FF0000	1524455
0.0742136	0.10886	#40E0D0	1524941
-0.126114	-0.194295	#FF0000	1525000
0.953009	-1.11441	#00FF00	1525313
0.204109	-0.288695	#40E0D0	1526169
0.0691586	-0.401039	#FF0000	1526229
0.459845	0.43438	#00FF00	1527678
-0.00962661	-0.265607	#40E0D0	1527821
0.777037	-0.226539	#A52A2A	1528560
0.430487	-0.048368	#00FF00	1528628
-0.127358	-0.414385	#FF0000	1528769
0.700985	-0.099856	#A52A2A	1528771
0.386528	-0.135311	#A52A2A	1528780
-0.725675	-0.476664	#FF0000	1529535
0.236981	0.159794	#00FF00	1529788
0.294881	0.0931499	#00FF00	1529951
0.217928	0.10223	#FF8C00	1530106
0.0121915	-0.242682	#40E0D0	1530350
0.0380447	-0.415367	#FF0000	1530694
0.110821	-0.0776436	#40E0D0	1531116
0.697198	-0.378358	#40E0D0	1531185
0.258371	-0.220221	#00FF00	1531211
0.476457	-0.0163727	#40E0D0	1531213
0.084282	-0.389882	#00FF00	1531558
0.247504	-0.464259	#40E0D0	1531561
0.583267	-0.150274	#FF00FF	1531565
-0.105384	-0.163832	#00FF00	1533579
0.101074	0.293045	#00FF00	1533621
1.13993	-0.109664	#FF00FF	1533738
0.0216321	0.275571	#40E0D0	1534221
0.194624	-0.147143	#00FF00	1534611
-0.0798027	-0.0388151	#40E0D0	1534884
0.348143	0.108147	#40E0D0	1535233
0.425727	0.222765	#40E0D0	1535635
-0.0343983	0.0988913	#FF0000	1536284
0.577885	-0.174492	#00FF00	1536596
0.901408	-1.06085	#A52A2A	1536927
0.278133	-0.123052	#40E0D0	1537414
0.50515	-0.571807	#A52A2A	1537625
0.751195	-0.223257	#FF00FF	1538034
0.502602	-0.295116	#40E0D0	1539281
0.416418	0.0546993	#40E0D0	1539994
0.0989366	-0.188763	#A52A2A	1540000
0.86167	-0.0552163	#A52A2A	1540930
-0.342113	-0.180347	#FF0000	1541391
1.26096	-0.923469	#40E0D0	1541760
0.356347	-0.61376	#00FF00	1541761
-0.0137228	-0.828346	#40E0D0	1541995
-0.3559	-0.138673	#FF0000	1542128
0.381873	0.132697	#FF00FF	1542610
-0.41431	-1.45852	#FF0000	1543480
0.278027	-0.0527373	#40E0D0	1543583
-0.196233	0.218939	#FF0000	1543897
0.0035997	0.0964881	#FF0000	1544035
-0.043161	-1.16194	#FF0000	1544187
0.184532	-0.148083	#40E0D0	1544204
-0.495026	-0.574982	#FF0000	1544540
-0.206335	-0.0980335	#40E0D0	1544853
-0.10142	0.181438	#40E0D0	1544857
0.495188	-0.132976	#40E0D0	1545245
0.739329	0.174685	#A52A2A	1545568
0.0917755	-0.457994	#40E0D0	1545932
1.90191	-1.8486	#40E0D0	1545975
1.26695	-0.200956	#FF00FF	1546188
-0.210755	-0.17713	#FF0000	1547091
0.0693411	-0.225846	#40E0D0	1547975
0.177253	-0.341425	#FF0000	1549025
0.206904	-0.140148	#40E0D0	1549348
0.392987	-0.217763	#40E0D0	1549467
0.0247029	0.38958	#40E0D0	1550247
0.693833	0.396104	#00FF00	1550635
0.488199	-0.320087	#A52A2A	1550661
1.66371	-0.822595	#A52A2A	1551694
0.607764	0.197539	#40E0D0	1552434
0.239908	0.069128	#00FF00	1552709
0.943803	-0.181538	#40E0D0	1554659
0.0545306	-0.215291	#40E0D0	1554929
0.019807	-1.97953	#FF0000	1555199
0.503483	-0.0772336	#FF00FF	1555421
0.260175	-0.0860346	#40E0D0	1557506
-0.274207	-0.338053	#FF0000	1557605
0.361414	-0.288921	#40E0D0	1557945
-0.38283	-0.392055	#FF0000	1558494
0.0816466	-0.154297	#FF0000	1559242
-0.150109	0.0609772	#40E0D0	1559269
0.369727	-0.329847	#A52A2A	1559320
-0.424946	-0.959566	#FF0000	1559365
-1.34405	-1.9822	#FF0000	1560780
-1.3457	-1.90812	#FF0000	1560781
0.362003	0.121097	#40E0D0	1561104
0.344574	0.00238318	#40E0D0	1561459
-0.0709247	0.163017	#40E0D0	156363
-1.04548	-1.42812	#FF0000	1564439
-0.633055	0.224916	#FF0000	1565311
-0.120724	0.109347	#40E0D0	1565398
0.829966	-0.0572583	#00FF00	1565725
-0.606222	-0.131736	#40E0D0	1569747
0.187726	0.113819	#40E0D0	1570502
1.33659	-0.737737	#A52A2A	1573489
0.372724	-0.164571	#A52A2A	1574277
0.549434	-0.413953	#FF0000	1578718
0.142288	-0.173041	#00FF00	1579329
0.1599	0.0568797	#40E0D0	1580024
0.689675	0.0431622	#00FF00	1581090
0.58304	-0.0682406	#40E0D0	1583288
0.228292	-0.59299	#40E0D0	1584127
-0.297624	-0.189541	#FF0000	1588574
0.318268	-0.155454	#A52A2A	158981
-0.260746	0.233677	#40E0D0	1589842
-0.357432	-0.369696	#FF0000	1599211
0.0264355	-0.310523	#FF0000	1601279
0.727197	-0.571489	#00FF00	1609409
-0.494187	-0.157339	#FF0000	1611
0.0907154	-0.457473	#00FF00	1612055
-0.0190455	0.0566501	#00FF00	1616930
0.206264	-0.010786	#40E0D0	1621373
-0.209489	-0.114164	#40E0D0	1621400
-0.116885	-0.365852	#40E0D0	1621409
0.0503948	-0.0802717	#40E0D0	1621422
-0.108893	0.11277	#40E0D0	1621516
0.660871	-0.185038	#00FF00	1621572
-0.336331	-0.339966	#00FF00	1621589
0.29922	-0.332602	#40E0D0	1621665
0.0617163	-0.224785	#40E0D0	1621797
0.230671	0.161925	#40E0D0	1621814
0.550284	-0.865034	#FF0000	1621883
-0.100278	-0.00390444	#FF0000	1621985
-0.168004	-0.357443	#FF0000	1622052
0.0425109	-0.0638674	#40E0D0	1622076
0.627528	-0.0553462	#40E0D0	1622132
1.20553	-0.0636918	#00FF00	1622288
0.107709	-0.0972731	#40E0D0	1622289
0.42519	-0.338479	#40E0D0	1622367
-0.0183473	0.229062	#40E0D0	1622418
0.251516	-2.68309	#FF0000	1622420
0.177298	-0.196055	#00FF00	1622533
1.21488	-0.026851	#FF00FF	1622559
-0.207611	-0.240163	#A020F0	1622585
0.785524	0.047564	#A52A2A	1622636
0.322709	0.0583713	#40E0D0	1622685
0.0221417	-0.261459	#40E0D0	1622731
0.865759	-0.0514435	#00FF00	1622869
0.964271	-0.331617	#40E0D0	1623376
0.240513	0.107351	#40E0D0	1623453
0.631141	-0.95621	#40E0D0	1623490
0.0890088	-0.116364	#40E0D0	1623697
0.335437	0.100078	#A52A2A	1623827
-0.11389	-0.271124	#FF0000	1623849
0.40065	0.196547	#00FF00	1623886
1.14865	-1.4298	#FF0000	1623919
-0.426465	-0.108266	#FF0000	1623957
0.0971497	-0.372126	#40E0D0	1624003
-0.129104	-0.993514	#FF0000	1624161
-0.0295792	-0.263868	#00FF00	1624232
-0.952492	-1.85188	#FF0000	1624249
0.172312	-0.240588	#00FF00	1624267
-0.189729	-1.08785	#FF0000	1624321
0.292651	-0.280655	#40E0D0	1624564
-0.823174	-0.354647	#FF0000	1625043
0.276231	0.0183231	#00FF00	1625111
0.342334	-0.251064	#00FF00	1625632
-0.152913	-0.000154	#40E0D0	1625661
0.475214	-0.609522	#40E0D0	1625814
-0.266584	-2.01704	#FF0000	1626079
0.784425	0.155974	#00FF00	1626180
0.306717	-0.385092	#FF0000	1626195
0.572328	-0.142941	#A52A2A	1626807
-0.886772	-1.01974	#FF0000	1626817
-0.54647	-1.30234	#FF0000	1627086
0.115715	-0.177534	#40E0D0	1627468
-0.111572	-0.172927	#40E0D0	1627611
0.907152	-0.0625313	#FF00FF	1627634
-0.145321	-0.10069	#FF0000	1627725
0.375704	-0.0347304	#00FF00	1627940
0.235033	-0.433074	#FF0000	1628175
-0.106032	-0.448263	#40E0D0	1628327
0.316405	-0.196045	#40E0D0	1628420
0.166251	-0.0461198	#FF0000	1628454
0.632536	-0.0396106	#A52A2A	1628669
0.966613	-0.436205	#A52A2A	1628963
-0.345408	-0.114818	#FF0000	1629064
0.701364	-0.30735	#A52A2A	1629510
0.296519	0.067265	#40E0D0	1629763
0.224594	-0.0277286	#40E0D0	1629808
0.416736	-0.105933	#00FF00	1629875
0.0720971	-0.00633463	#00FF00	1629876
1.96036	-0.850987	#A52A2A	1631374
-0.0277375	0.132484	#00FF00	1633150
0.165968	0.101701	#00FF00	1633202
-0.125879	-0.100069	#FF0000	1633307
0.333534	-0.357151	#40E0D0	1633330
0.446222	-0.192805	#A52A2A	1633630
0.2299	-0.565087	#FF0000	1634193
0.322844	0.321364	#40E0D0	1634248
0.148706	-0.369068	#00FF00	1634282
0.928163	-0.0417513	#40E0D0	1634833
0.1449	0.178237	#00FF00	1634937
0.446008	0.180056	#40E0D0	1635466
0.609962	-0.0594997	#FF00FF	1635554
-0.0746289	-0.391609	#40E0D0	1636057
-0.346452	-0.538046	#FF0000	1636178
0.631288	0.0750214	#00FF00	1636231
0.941126	-0.117192	#FF00FF	1636375
0.499328	-0.0655364	#40E0D0	1636378
0.539646	-0.356507	#40E0D0	1636525
0.813758	-0.331546	#40E0D0	1636758
0.46527	-0.0124492	#00FF00	1637121
0.847966	-0.425819	#A52A2A	1637167
0.107594	-0.172713	#40E0D0	1637360
-0.345066	-0.490906	#FF0000	1637507
0.473449	-0.450025	#40E0D0	1637512
0.19883	0.110546	#40E0D0	1637530
-0.251568	-1.10657	#FF0000	1637667
0.532363	-0.26301	#00FF00	1637733
0.39406	-0.68246	#40E0D0	1638104
0.490665	-0.375241	#40E0D0	1638555
-0.312492	-0.370963	#FF0000	1638774
0.291455	0.21454	#00FF00	1638864
0.725365	-2.2525	#40E0D0	1639017
0.488201	-0.277775	#40E0D0	1639098
0.596505	-0.0251587	#40E0D0	1639346
0.172781	-0.179857	#40E0D0	1639366
1.09296	-0.0651739	#FF00FF	1639399
0.204796	-0.018542	#40E0D0	1639981
0.0231397	-0.0511615	#40E0D0	1640105
0.0646661	-0.208356	#40E0D0	1640177
0.321857	-0.22308	#40E0D0	1640499
0.542444	-0.305059	#40E0D0	1640632
0.77041	-0.0230923	#FF00FF	1641331
0.226739	-0.0335078	#40E0D0	1641345
0.790023	-0.443939	#00FF00	1641403
-0.00112718	-0.217241	#40E0D0	1641475
0.0362135	-0.16676	#40E0D0	1641909
-1.21945	-0.395078	#FF0000	1642192
0.656127	0.0488117	#00FF00	1642438
0.0404888	-0.297682	#00FF00	1642516
0.325842	-0.101865	#A52A2A	1642715
0.456886	0.0845885	#40E0D0	1642741
1.61929	-1.04334	#40E0D0	1642782
-0.223243	0.100602	#FF0000	1642949
-0.0165639	0.0573671	#40E0D0	1643255
0.0655666	-0.264914	#40E0D0	1643306
0.333461	0.0709324	#40E0D0	1643436
0.0066021	-0.24368	#FF0000	1643727
0.290544	0.465578	#40E0D0	1644158
0.684854	-0.0964689	#A52A2A	1644238
0.766487	-0.163891	#FF00FF	1644641
0.0354848	-0.238647	#00FF00	1644759
-0.260048	-0.225486	#40E0D0	1644806
0.399688	0.617054	#40E0D0	1645504
1.14012	-0.138836	#00FF00	1645509
0.731001	0.0334219	#A52A2A	1646322
0.63138	-0.246464	#A52A2A	1647137
-0.0987196	0.0406172	#00FF00	1647305
-0.274931	0.193746	#8B0000	1647557
0.00924019	-0.153932	#FF0000	1650987
0.220288	-0.247394	#00FF00	1651994
-0.0275035	0.0116627	#40E0D0	1652897
0.486474	0.0344177	#40E0D0	1653770
0.424942	0.0662223	#40E0D0	1653954
0.167865	-0.109191	#40E0D0	1654870
1.53198	-2.00721	#FF0000	1656523
0.140024	-0.601122	#40E0D0	1660272
0.178731	-0.769194	#40E0D0	1660814
0.224218	-0.130664	#00FF00	1666417
0.0958877	-0.257029	#40E0D0	1666710
-0.789932	-0.544648	#FF0000	1667179
2.30338	-0.86642	#40E0D0	1667684
-0.263773	-0.506044	#40E0D0	1668680
0.0797457	-0.314794	#40E0D0	1669904
0.799228	-0.733937	#40E0D0	1670521
-0.14671	-0.259507	#40E0D0	1672820
0.417494	-0.209539	#00FF00	1673453
0.320168	-0.0159941	#00FF00	1674245
0.593715	0.264799	#00FF00	1674566
0.78263	0.377605	#00FF00	1675455
-0.146348	-0.336138	#FF0000	1675696
0.471352	-0.538689	#00FF00	1677178
0.616577	-0.192811	#A52A2A	1678565
-0.31136	-0.778506	#FF0000	1678996
0.455133	-0.436066	#40E0D0	1679136
0.653145	0.135542	#A52A2A	168180
-0.122904	-0.241621	#FF0000	1682356
0.591327	-0.163514	#A52A2A	1682609
0.0596582	-0.118671	#40E0D0	1688007
0.0604649	-0.0417077	#40E0D0	1688107
0.729296	-0.392442	#00FF00	1688611
0.989589	-0.0498016	#00FF00	1689898
-0.0941265	-0.304444	#FF0000	1691955
-0.121546	-0.0378803	#40E0D0	1691995
0.112461	0.1236	#00FF00	1692284
0.746479	-0.0115544	#00FF00	1692943
-0.0921469	-0.0852969	#40E0D0	1697171
0.653338	-0.102533	#A52A2A	1697184
0.0238719	-0.382271	#40E0D0	1697189
0.281075	-0.294133	#A52A2A	1697192
-0.0925941	-0.16435	#FF0000	1697204
-0.278589	-0.0415404	#FF0000	1697228
0.604538	-0.0913693	#00FF00	1697254
-0.177259	-0.320363	#40E0D0	1697270
0.2893	-0.8933	#FF0000	1697272
-0.134877	-0.588824	#FF0000	1697273
0.677289	0.00876983	#00FF00	1697425
0.813763	-0.918221	#FF0000	1697444
0.588373	-0.204125	#A52A2A	1697451
0.0149379	0.0391848	#40E0D0	1697477
-0.0130558	0.0378154	#40E0D0	1697591
0.732296	0.143956	#A52A2A	1697609
0.535706	0.553415	#40E0D0	1697718
0.265854	-2.16387	#FF0000	1697816
0.202448	-0.326811	#00FF00	1697863
0.206572	-0.447657	#00FF00	1698075
0.341819	-0.139839	#A52A2A	1698077
0.04213	-0.286868	#40E0D0	1698102
0.485888	0.0504195	#00FF00	1698266
0.122209	0.0150193	#00FF00	1698334
0.0395965	0.38149	#40E0D0	1698416
0.756554	0.0368745	#A52A2A	1698433
0.00245169	-0.0946297	#FF0000	1698579
0.419906	-0.210505	#A52A2A	1698597
0.20404	-0.220556	#40E0D0	1698789
0.0179049	-0.0565702	#40E0D0	1698844
0.23932	-0.828612	#40E0D0	1698872
0.64368	-0.0915275	#00FF00	1699002
-0.287058	-0.064838	#40E0D0	1699018
-0.0842838	0.0669922	#40E0D0	1699031
0.551784	-0.433993	#A52A2A	1699042
0.631194	-0.242617	#A52A2A	1699075
-0.12422	-0.659013	#FF0000	1699086
-0.0736844	0.280652	#40E0D0	1699091
0.814866	-0.185741	#A52A2A	1699110
0.761764	-0.220966	#A52A2A	1699145
0.496998	-0.037316	#A52A2A	1699193
0.753977	-0.936596	#A52A2A	1699200
0.373161	-0.320773	#00FF00	1699220
-0.0999336	-0.383445	#FF0000	1699293
-0.00413428	0.159353	#00FF00	1699388
0.616265	0.204277	#40E0D0	1699417
-0.261154	0.232881	#40E0D0	1699473
0.374227	-0.0717715	#00FF00	1699494
-0.223543	-0.706402	#FF0000	1699607
0.325816	-0.144595	#FF00FF	1699612
0.608704	-0.928956	#40E0D0	1699688
0.776304	0.130007	#00FF00	1699703
1.1401	-0.576108	#FF00FF	1699743
-0.48695	-1.9518	#FF0000	1699748
-0.0846847	-0.485376	#40E0D0	1699761
0.277472	0.0471353	#40E0D0	1699907
-0.0365768	0.197688	#40E0D0	1699980
-0.000385	0.0865022	#40E0D0	1700018
0.145335	-0.120589	#40E0D0	1700144
0.577619	-0.011633	#40E0D0	1700224
-0.0753729	-0.587069	#FF0000	1700284
-0.264675	-0.500971	#40E0D0	1700324
-0.378174	0.141117	#00FF00	1700367
0.600891	-0.743009	#FF0000	1700584
-0.255197	-0.0169221	#00FF00	1700610
-0.281421	-0.163577	#FF0000	1700697
0.296314	-0.0312985	#00FF00	1700828
0.00373662	-0.149513	#A020F0	1700852
0.205836	0.181551	#40E0D0	1700941
-0.136654	-0.177626	#40E0D0	1701009
0.565309	0.197084	#40E0D0	1701025
0.183743	-0.406353	#40E0D0	1701058
0.795934	-0.481286	#40E0D0	1701136
0.151706	-0.112683	#00FF00	1701157
1.02804	-0.0311899	#A52A2A	1701231
0.24075	-0.0665931	#00FF00	1701254
0.850613	0.416607	#00FF00	1701389
-0.427636	0.200749	#40E0D0	1701416
0.364373	0.1269	#40E0D0	1701442
0.418932	0.0590914	#00FF00	1701473
0.30616	-0.0510411	#40E0D0	1701483
0.644343	-0.212737	#FF00FF	1701501
-0.0610378	-0.20742	#FF0000	1701519
1.49658	0.191839	#40E0D0	1701528
0.169466	0.174994	#40E0D0	1701553
0.142815	0.354763	#40E0D0	1701679
0.937803	-0.170378	#A52A2A	1701763
0.611386	-0.0989232	#00FF00	1701786
-0.226012	-0.174381	#FF0000	1701804
-0.110418	0.185409	#40E0D0	1702019
0.567536	-0.26049	#A52A2A	1702037
0.883428	0.503221	#00FF00	1702132
0.504862	-0.18604	#A52A2A	1702227
0.00955067	0.0816537	#40E0D0	1702237
0.319112	-0.501957	#40E0D0	1702335
-0.216245	-0.295705	#FF0000	1702357
0.658874	-0.53291	#00FF00	1702442
0.573284	0.0729145	#40E0D0	1702446
0.444217	-0.429776	#A52A2A	1702471
0.0382807	-0.570411	#FF0000	1702524
0.519183	-0.586463	#40E0D0	1702537
-0.258642	0.0642535	#FF0000	1702582
0.549359	0.0172988	#A52A2A	1702605
0.41835	0.257722	#A52A2A	1702608
0.629201	-0.70642	#FF0000	1702613
0.0268061	-0.263834	#40E0D0	1702653
0.562863	0.216829	#40E0D0	1702790
0.587209	-1.62585	#FF0000	1702828
0.0356792	0.0526086	#00FF00	1702850
-0.00974419	-0.160637	#40E0D0	1702917
0.428287	0.12619	#00FF00	1702932
0.474876	-0.197712	#A52A2A	1703010
-0.758531	-1.28051	#FF0000	1703071
0.608049	-0.317089	#40E0D0	1703161
0.25996	-0.382627	#40E0D0	1703173
-0.183988	0.126586	#40E0D0	1703199
0.313009	0.0579052	#40E0D0	1703247
-0.0475582	-0.347017	#FF0000	1703368
-0.169243	-0.457241	#40E0D0	1703495
0.379256	-0.207155	#40E0D0	1703549
-0.468388	-0.872146	#FF0000	1703624
0.257264	-0.281355	#40E0D0	1703790
1.09988	-0.0700902	#40E0D0	1703811
0.319928	-0.129868	#40E0D0	1703834
-0.129492	-0.13773	#40E0D0	1703956
-0.0296115	-0.576754	#FF0000	1703957
-0.00495084	0.165037	#40E0D0	1704025
0.318899	-0.57647	#FF0000	1704037
-0.0913788	-0.321817	#40E0D0	1704066
-0.221775	-0.838	#FF0000	1704074
0.624294	0.0496977	#00FF00	1704120
0.0905746	-0.180221	#00FF00	1704191
0.620633	-0.292366	#00FF00	1704198
0.237914	0.0674309	#00FF00	1704334
-0.670116	-0.488269	#FF0000	1704379
0.195569	-0.0366971	#40E0D0	1704397
0.824711	-1.08296	#40E0D0	1704409
0.27407	-0.230449	#40E0D0	1704413
0.064646	-0.150548	#00FF00	1704459
0.321007	-0.0951232	#00FF00	1704498
1.56341	-0.15682	#A52A2A	1704510
0.318043	-0.197359	#40E0D0	1704601
0.244599	0.113569	#00FF00	1704640
0.523263	-0.522015	#40E0D0	1704702
0.0596136	0.388387	#40E0D0	1704705
0.332018	0.0293065	#40E0D0	1704767
-0.444048	-0.460584	#40E0D0	1704859
0.341167	-0.153302	#00FF00	1704861
0.759952	-0.24332	#A52A2A	1704981
0.531836	0.224963	#40E0D0	1704984
0.271832	0.11854	#40E0D0	1705044
0.0167093	-0.0066986	#00FF00	1705080
0.0168143	-0.444308	#FF0000	1705221
0.434579	-0.273554	#00FF00	1705296
0.582765	-0.294977	#40E0D0	1705522
0.663712	-0.130822	#00FF00	1706509
0.603494	-0.131937	#FF00FF	1706534
0.451243	-0.679063	#40E0D0	1706754
0.367	-0.0841132	#FF00FF	1706755
0.17882	0.0417789	#40E0D0	1707102
-0.384698	0.260084	#40E0D0	1707122
0.159036	-0.132786	#40E0D0	1707716
-0.0721845	0.235722	#40E0D0	1709046
0.33772	-0.402779	#40E0D0	1709221
0.44233	-0.398941	#40E0D0	1709567
-0.276023	0.14169	#40E0D0	172313
0.279061	-3.62233	#FF0000	17324
-0.0845391	-0.374426	#FF0000	1746831
-0.26187	-0.35025	#40E0D0	174863
0.708939	-0.0870073	#A52A2A	175233
0.915879	-0.299119	#40E0D0	175377
0.781488	-0.149925	#A52A2A	177984
0.0452601	0.116983	#40E0D0	184731
0.123685	0.0809928	#40E0D0	184746
0.641717	-0.325143	#A52A2A	186852
0.732346	-1.38912	#40E0D0	187041
-0.663068	-1.13338	#FF0000	191726
0.416332	0.306359	#00FF00	21075
-0.00740107	-0.0206163	#00FF00	211210
0.640538	-1.27849	#FF0000	211417
0.520308	-0.01432	#00FF00	212602
2.2544	-1.67315	#40E0D0	21309
0.175381	-0.096183	#40E0D0	215356
0.60535	-0.17328	#00FF00	222281
1.01702	-0.420592	#A52A2A	224613
0.159667	-0.190389	#40E0D0	225072
0.7364	-0.235312	#A52A2A	225802
-0.269384	0.105639	#FF0000	23138
0.0949998	-0.589158	#00FF00	235033
-0.5338	-0.346297	#40E0D0	238063
-0.358855	0.196958	#40E0D0	238868
0.301795	-0.0536646	#40E0D0	241224
0.532875	-0.891688	#40E0D0	245279
-0.290575	-0.299093	#FF0000	245442
0.132919	-0.141291	#FF0000	252798
0.256595	-0.0703887	#40E0D0	253378
-0.0464139	-0.452813	#40E0D0	253980
1.10713	-0.683331	#40E0D0	254419
0.0736255	-0.366406	#FF0000	266841
0.357856	-0.199539	#00FF00	267832
0.0332907	0.0165222	#00FF00	269318
-0.777373	-1.08294	#FF0000	272302
-0.648872	-1.08109	#FF0000	272304
0.260913	-0.468423	#40E0D0	272523
0.100266	-0.0474446	#00FF00	27484
0.362631	-0.492855	#40E0D0	278610
0.369045	-0.218036	#40E0D0	282614
-0.360088	-0.105398	#FF0000	291374
1.03489	-0.0628413	#40E0D0	292299
0.0728101	-0.207411	#00FF00	295460
0.00177481	-0.275033	#40E0D0	296510
0.271231	-0.270673	#40E0D0	296608
0.343273	-0.224045	#40E0D0	302613
0.144502	-0.159997	#00FF00	308664
0.367407	0.0325107	#40E0D0	311701
-0.278099	-0.359409	#FF0000	316727
0.869181	-0.843126	#40E0D0	326379
0.475711	-0.174432	#00FF00	328137
-0.107135	-0.331877	#40E0D0	329159
0.420692	-0.232164	#40E0D0	332023
-0.0933349	-0.260964	#40E0D0	333006
0.0369538	-0.317658	#40E0D0	333071
0.903604	-0.115005	#40E0D0	340253
-0.116226	-0.481769	#FF0000	34200
1.51287	0.027812	#00FF00	344917
1.65366	-1.22397	#FF00FF	349213
0.640837	-0.32384	#00FF00	355465
0.690611	-0.280184	#A52A2A	359470
0.706154	-0.642854	#40E0D0	360523
0.547456	-1.28396	#FF0000	360665
0.21088	-0.390176	#FF0000	363507
0.304266	-0.0269309	#00FF00	369963
0.0944596	-0.205315	#40E0D0	369966
-2.07407	-1.36753	#FF0000	370215
0.455656	-0.0286593	#40E0D0	370786
0.137887	-0.226639	#00FF00	373328
-0.0661583	-0.335835	#FF0000	378265
0.119054	-0.373954	#FF0000	379104
0.0335522	-0.403	#40E0D0	382053
-1.14359	-0.849152	#FF0000	383790
1.27682	0.0271703	#40E0D0	401925
0.248761	-0.416768	#00FF00	406263
0.1059	-0.179307	#40E0D0	406265
-0.0691513	0.104928	#40E0D0	407674
0.14872	-0.347442	#40E0D0	411133
0.730253	-2.06326	#FF0000	411308
0.557119	-0.0644134	#00FF00	412502
0.209639	-0.377428	#40E0D0	4158
0.603068	-0.0395333	#00FF00	419410
0.468433	0.196495	#00FF00	419456
-0.72676	-3.29228	#FF0000	419479
-0.315675	-0.814308	#40E0D0	422905
0.551314	-0.426549	#40E0D0	425303
0.571186	-0.438943	#40E0D0	425385
0.0574943	-0.0570879	#00FF00	430029
0.279127	-0.0515635	#00FF00	430053
0.406016	-0.895188	#40E0D0	4306
0.692461	-0.284282	#40E0D0	4338
-0.61259	-0.330578	#FF0000	439089
1.93589	-1.189	#A52A2A	446776
-0.3182	-0.202602	#FF0000	448310
0.310334	-0.108634	#40E0D0	451367
0.0353375	-0.314704	#FF0000	452880
0.22176	0.0587784	#00FF00	454145
-0.309096	-0.303136	#FF0000	458512
-0.317456	-0.138386	#FF0000	458806
0.0251661	-0.293881	#FF0000	47816
-0.189043	-0.448603	#FF0000	487051
0.182052	-0.26252	#40E0D0	488143
0.389616	-0.0311801	#40E0D0	491147
-0.0216093	-0.0593927	#40E0D0	493166
-0.012414	-0.172128	#40E0D0	499200
0.303392	-1.746	#40E0D0	504963
0.231182	0.14856	#40E0D0	505331
0.548742	-0.202668	#00FF00	508498
0.228357	-0.478624	#40E0D0	512228
-0.0915725	0.143719	#40E0D0	513085
0.308751	-0.672257	#40E0D0	514006
0.228071	0.00318986	#40E0D0	515377
0.317739	-0.160603	#40E0D0	515461
0.230981	-0.270636	#FF0000	516528
0.104594	-0.409011	#FF0000	522854
0.388384	-0.670945	#40E0D0	5268
0.53934	-0.203961	#40E0D0	529522
0.265274	-1.2841	#FF0000	531113
0.336328	0.431147	#40E0D0	531726
0.761807	-0.147439	#00FF00	533303
-0.3422	-1.58907	#40E0D0	535182
-0.312358	-0.445316	#40E0D0	53690
-0.55201	-0.605451	#FF0000	53694
0.0329837	-1.07679	#40E0D0	53886
-0.44441	-0.358053	#40E0D0	546813
0.193207	0.117277	#00FF00	551744
0.0922902	-0.276419	#40E0D0	551901
0.53503	-0.145132	#00FF00	551927
0.316997	-0.241539	#40E0D0	554878
-0.262032	-0.309122	#FF0000	562235
-0.460393	-0.207218	#FF0000	562250
-0.119461	0.178627	#40E0D0	562672
0.272658	-0.286411	#00FF00	566783
-0.376123	-0.0907376	#40E0D0	566960
0.378615	-0.160729	#00FF00	568151
0.223053	0.143228	#00FF00	569307
-0.33037	-0.210601	#FF0000	570529
0.101885	-0.128909	#40E0D0	573899
0.470471	-0.241108	#00FF00	574471
-0.110312	0.059902	#40E0D0	578244
0.701459	-0.702026	#00FF00	580101
0.616195	-0.564829	#00FF00	580123
0.191155	-0.149919	#00FF00	580169
0.839262	-0.104552	#00FF00	58690
-0.376841	-0.338904	#FF0000	591014
-0.324844	-0.446723	#FF0000	594921
-0.149734	-0.124224	#FF0000	595393
-0.111428	-0.200377	#FF0000	595446
0.322737	0.0749952	#40E0D0	596414
-0.211701	-0.699714	#FF0000	599115
-0.164233	-3.01873	#FF0000	607628
0.109806	-0.128736	#40E0D0	612181
0.403683	-0.177772	#40E0D0	615227
-0.208686	-0.132843	#40E0D0	615276
0.0193022	-0.22178	#40E0D0	615381
0.265053	-0.184648	#40E0D0	62075
-0.0232215	-0.22589	#40E0D0	624784
0.234877	0.332371	#40E0D0	625014
0.140728	-0.143022	#A52A2A	626864
0.251381	-0.149722	#40E0D0	629952
0.0566732	-0.272239	#40E0D0	639128
0.78864	-0.345243	#A52A2A	639513
1.12398	-1.31624	#00FF00	640015
0.90156	-0.0833371	#FF00FF	640493
0.431638	-0.222736	#00FF00	641728
0.0427765	-0.305933	#40E0D0	642525
0.0202043	-0.294793	#40E0D0	643423
0.307415	-0.195476	#00FF00	644620
0.315258	-0.183841	#00FF00	644641
0.496834	0.179354	#00FF00	656327
0.163397	0.0144481	#40E0D0	657882
0.120564	-0.154434	#00FF00	659692
0.157878	-0.248385	#40E0D0	659715
0.527648	-0.0388512	#00FF00	66156
0.730614	-0.341062	#00FF00	664934
0.579864	-0.242247	#00FF00	664948
0.517683	-0.638816	#40E0D0	665719
0.690584	-0.0149539	#40E0D0	666433
0.516794	-0.00176457	#A52A2A	672601
0.599067	-0.265123	#00FF00	679477
0.534008	-0.102754	#40E0D0	680006
0.780246	-0.131118	#A52A2A	68084
0.797727	-0.206981	#A52A2A	68095
1.11635	-0.298213	#A52A2A	687128
-0.192711	0.00640707	#40E0D0	6900
-0.482114	-0.558987	#FF0000	692200
-0.646964	-0.657686	#FF0000	703581
0.881941	0.193263	#FF00FF	708863
0.359361	-0.155012	#00FF00	712632
0.362249	-0.0635522	#40E0D0	712979
0.774874	0.0242424	#40E0D0	716543
0.0769733	0.0565588	#00FF00	718198
0.867859	-0.751934	#40E0D0	72651
0.349955	0.15261	#40E0D0	734763
-0.00271287	0.018435	#40E0D0	735294
0.416234	-0.591863	#40E0D0	736398
0.160981	-0.47188	#40E0D0	73736
-0.0226622	-0.472199	#FF0000	741650
2.23645	-0.831735	#40E0D0	743135
1.95012	-0.686121	#40E0D0	743213
0.673756	-0.709841	#40E0D0	748722
0.697833	-0.719675	#40E0D0	748723
0.227561	-0.328047	#40E0D0	753010
-0.198358	-2.38798	#FF0000	753213
-0.0289576	-0.0070956	#40E0D0	754300
0.0455216	0.0867309	#00FF00	754800
1.07748	-0.618558	#40E0D0	757804
0.358648	0.219388	#40E0D0	758342
1.16072	-0.861026	#A52A2A	767040
-0.135791	0.258691	#00FF00	768964
-0.204697	-0.711132	#FF0000	7821
-0.201142	-0.117038	#40E0D0	791665
0.828056	-0.663251	#40E0D0	792361
-0.351418	-0.162187	#FF0000	79362
0.444014	-0.0816352	#FF00FF	79428
-0.858762	-0.889541	#FF0000	795375
0.176444	-0.0955417	#40E0D0	796800
0.803317	-0.128095	#FF00FF	797948
0.0178218	0.0874581	#40E0D0	802973
-0.127467	-0.0183329	#00FF00	80593
-0.00698922	0.0491632	#00FF00	810501
-0.544579	-0.314808	#00FF00	812780
0.63462	0.0314746	#40E0D0	813487
-0.548013	-0.498483	#FF0000	816049
0.320474	0.316485	#40E0D0	820209
0.421363	-0.544419	#40E0D0	821537
-0.0870519	-0.509477	#40E0D0	821701
0.380225	-0.363804	#40E0D0	825450
0.0395124	-0.383899	#40E0D0	829709
0.893163	-0.402282	#40E0D0	830292
-0.02959	-0.442601	#40E0D0	831127
0.0913194	-0.253636	#40E0D0	83266
0.570149	0.202569	#00FF00	83449
0.331487	0.0655718	#00FF00	840296
-0.705125	-0.681436	#FF0000	841025
0.734702	0.0926366	#00FF00	845980
0.132218	-0.0743577	#40E0D0	847810
-0.00643114	-0.230987	#40E0D0	848316
-0.26863	-0.10712	#FF0000	854696
-0.475783	-0.439854	#FF0000	856883
-0.185188	-0.619107	#40E0D0	857569
-0.356969	-0.498585	#FF0000	860493
0.93989	-1.41709	#40E0D0	863203
0.520992	0.356748	#00FF00	865502
0.332447	-0.158117	#00FF00	865704
1.15382	-0.471942	#00FF00	866921
1.28929	-0.198524	#40E0D0	869668
0.178422	-0.006396	#00FF00	87562
0.589136	-0.162432	#00FF00	875985
0.441704	-0.725441	#A52A2A	876091
1.0659	-0.41307	#40E0D0	876249
-0.219113	-0.218218	#40E0D0	876767
0.791616	-0.07769	#FF00FF	882028
0.683195	-0.227275	#00FF00	887594
0.354511	0.05215	#40E0D0	887782
-0.495325	-0.769433	#FF0000	889758
0.0786773	0.0271309	#00FF00	891537
0.100497	-0.0333229	#40E0D0	891968
0.189634	0.0986758	#40E0D0	892510
0.0790681	-0.13698	#40E0D0	899593
0.130512	-0.247691	#40E0D0	901821
-0.208949	-0.324656	#FF0000	901873
0.645557	-0.0726495	#40E0D0	903154
-0.292334	-0.763454	#FF0000	909204
0.14693	-0.539125	#FF0000	91752
0.630742	-0.0666775	#A52A2A	923288
0.926618	-0.322252	#00FF00	929667
0.170626	0.0785505	#40E0D0	938978
-0.510239	-0.803163	#FF0000	939659
1.04334	-0.125987	#40E0D0	942923
0.733373	0.122093	#FF00FF	950041
0.382349	-0.0396012	#40E0D0	956335
0.853622	0.104101	#40E0D0	956336
0.173379	-0.456659	#40E0D0	956814
0.522108	-0.171057	#00FF00	957430
0.151015	-0.26297	#40E0D0	957936
0.146071	-0.249081	#00FF00	964088
0.53271	-0.398947	#00FF00	964531
0.141279	-0.849278	#40E0D0	967590
0.615107	0.0428944	#40E0D0	972231
0.89897	-0.351868	#FF00FF	974809
-0.207784	-0.0897524	#FF0000	981515
0.192021	0.0585665	#40E0D0	984408
2.44578	-1.48447	#40E0D0	996071
2.23051	-1.39152	#40E0D0	996093
0.81208	-0.189589	#40E0D0	99976
-1.20261	0.0114785	#191970	100299
-1.00897	0.103385	#191970	1164663
-0.924725	0.06501	#E0FFFF	1240483
-1.13679	0.0905013	#191970	1566498
-1.37344	0.403452	#191970	555239
0.892985	-0.0495083	#A52A2A	1283076
0.940846	-0.407874	#A52A2A	1284668
1.05034	-0.369336	#A52A2A	1286173
1.08668	-0.19946	#A52A2A	1291960
1.03015	-0.0336294	#A52A2A	1296982
0.886782	0.0306589	#A52A2A	1475718
1.25037	-0.267654	#A52A2A	1487333
0.724689	-0.0626062	#A52A2A	1497171
0.846873	-0.0157331	#A52A2A	1502263
1.14386	-0.179201	#A52A2A	1503886
1.01036	-0.424194	#A52A2A	1505181
0.765472	-0.0836282	#A52A2A	1505870
1.05087	-0.0109435	#A52A2A	1623933
1.13517	-0.119225	#FF00FF	1624806
1.51813	-0.093179	#A52A2A	1625705
1.1135	0.356333	#FF00FF	1669112
0.898741	-0.342678	#A52A2A	1698540
1.35401	-0.233074	#0000FF	1701673
0.850063	-0.0773154	#A52A2A	1704071
1.07687	-0.173716	#FF00FF	1706254
1.38514	0.353164	#FF00FF	172883
0.70975	-0.0247912	#A52A2A	175081
1.18905	0.0850061	#A52A2A	195905
1.23897	-0.089336	#A52A2A	379460
0.974852	-0.0674373	#A52A2A	380452
1.16072	-0.33508	#A52A2A	429268
1.28883	-0.105139	#A52A2A	444391
1.12878	-0.0452559	#0000FF	10038
0.992614	0.0595039	#0000FF	1021273
1.4162	-0.260335	#0000FF	1051381
0.935527	0.0301646	#0000FF	1059643
0.836039	-0.0520799	#0000FF	1094367
1.38799	0.33591	#A52A2A	1106596
1.92117	-0.421759	#0000FF	1120482
1.16397	-0.193201	#0000FF	1217412
1.28726	-0.111575	#0000FF	1268590
1.01836	0.0114118	#0000FF	1270142
2.23131	-0.575719	#0000FF	1271260
1.29635	-0.222286	#0000FF	1274617
1.222	-0.126742	#0000FF	1276518
1.3357	-0.457898	#0000FF	1279716
1.53696	0.157914	#0000FF	1280765
0.962193	-0.091202	#0000FF	1281473
0.894911	-0.236123	#0000FF	1281606
1.13969	-0.0931716	#0000FF	1283997
0.734404	0.0584897	#0000FF	1284278
1.15607	0.0961394	#0000FF	1284299
1.32099	0.080117	#0000FF	1284744
1.27758	-0.204132	#0000FF	1285308
1.30991	-0.315248	#0000FF	1286164
1.28427	-0.00220612	#0000FF	1286291
1.47798	-0.0337932	#0000FF	1287436
0.865506	-0.307811	#0000FF	1292574
1.30544	0.0585225	#0000FF	1292706
0.846984	-0.0518527	#0000FF	1292762
2.5164	0.260454	#0000FF	1293128
0.933373	-0.222986	#0000FF	1293872
1.13148	-0.0745617	#0000FF	1294025
1.69866	-0.276694	#0000FF	1294061
0.776666	-0.165695	#0000FF	1294443
1.43102	-0.0446052	#0000FF	1294803
0.90634	0.0173833	#0000FF	1295709
1.13473	-0.140273	#0000FF	1296307
0.912994	0.194132	#0000FF	1296378
1.28175	0.110653	#0000FF	1296390
1.18852	-0.241997	#0000FF	1296456
0.777248	0.223715	#0000FF	1296710
1.13047	-0.225413	#0000FF	1297052
0.953217	-0.123542	#0000FF	1297387
2.01786	-0.237788	#0000FF	1297609
0.900648	-0.0969526	#0000FF	1298941
1.0561	-0.076524	#0000FF	129915
0.790614	0.0628803	#0000FF	1470053
0.908951	0.102492	#0000FF	1470818
1.4907	-0.471046	#0000FF	1471331
1.38376	0.140794	#0000FF	1472751
1.55546	-0.0923723	#0000FF	1473202
1.01969	0.0724037	#0000FF	1473782
0.867542	0.0343413	#0000FF	1474416
1.28405	-0.146568	#0000FF	1480326
0.928362	-0.162985	#0000FF	1481893
1.3345	0.104021	#0000FF	1482696
1.07931	-0.090237	#0000FF	1483009
1.40358	-0.203454	#0000FF	1483833
0.740154	-0.191301	#0000FF	1484749
1.09409	-0.112388	#0000FF	1485510
1.56425	-0.0877164	#0000FF	1489188
1.04271	0.16204	#0000FF	1489903
1.1485	-0.191821	#0000FF	1489922
1.03526	-0.0273668	#0000FF	1497304
2.13998	0.476265	#0000FF	1498301
1.11202	0.0934303	#0000FF	1500678
1.05535	-0.222435	#0000FF	1500983
1.09515	0.0740159	#0000FF	1502643
1.08442	-0.184057	#0000FF	1507250
0.748824	-0.0741794	#0000FF	1507268
1.20773	-0.0593925	#0000FF	1516227
0.81442	-0.0413306	#0000FF	1517842
0.783098	-0.225961	#0000FF	1521651
1.45522	-0.0745977	#0000FF	1522966
1.26642	-0.128628	#0000FF	1523727
5.98531	-0.527958	#0000FF	1528971
1.48468	-0.116386	#0000FF	1530901
1.03315	-0.247241	#0000FF	1531208
1.31656	-0.139695	#0000FF	1532564
0.937024	0.0614206	#0000FF	1533634
2.59508	0.465958	#0000FF	1535090
0.759167	0.0669773	#0000FF	1542000
1.03233	-0.241162	#0000FF	1543325
1.3396	-0.181658	#0000FF	1543431
1.92846	0.112531	#0000FF	1545566
0.991662	-0.150277	#0000FF	1546364
2.17957	-0.499022	#0000FF	1552779
0.865762	0.0985939	#0000FF	1556592
1.13077	-0.234251	#0000FF	1561489
0.939695	0.262148	#0000FF	1563392
1.0417	-0.0779582	#0000FF	1621509
1.17697	-0.170318	#0000FF	1621510
1.08954	0.0798558	#0000FF	1622234
1.07777	-0.0963569	#0000FF	1622347
1.53988	-0.116604	#0000FF	1622452
1.06584	-0.0527512	#0000FF	1622550
0.990381	0.0105607	#0000FF	1626075
0.892257	0.0364491	#0000FF	1626324
1.33107	0.0826345	#A52A2A	1626624
1.44447	0.0211575	#0000FF	1628041
1.47651	-0.0475469	#0000FF	1632622
0.830738	-0.096588	#0000FF	1633624
1.09174	-0.015872	#0000FF	1633992
0.922233	-0.166666	#0000FF	1634701
1.25681	-0.227726	#0000FF	1635023
0.930407	0.026599	#0000FF	1637602
0.695379	0.0365602	#0000FF	1638515
1.59453	-0.428496	#0000FF	1639124
0.824625	-0.0839306	#0000FF	1639939
1.09112	0.100316	#0000FF	1640886
1.42248	-0.0450527	#0000FF	1641597
0.998621	-0.368595	#0000FF	1641834
0.937882	0.202589	#0000FF	1642224
1.07829	-0.0747415	#0000FF	1665967
1.68362	-0.121515	#0000FF	1671050
1.39968	-0.300398	#0000FF	1694464
1.52427	0.0214575	#0000FF	1698413
0.868396	-0.249814	#0000FF	1698799
1.12284	0.257954	#0000FF	1700428
0.809855	-0.14302	#0000FF	1700500
1.02999	0.0482101	#0000FF	1700667
2.08401	0.38427	#0000FF	1701074
1.40014	0.0709538	#0000FF	1701654
2.52709	0.238523	#0000FF	1701990
1.55709	0.129023	#0000FF	1702142
0.733932	-0.0381623	#0000FF	1702356
1.19452	-0.06169	#0000FF	1702368
1.3245	-0.134572	#0000FF	1702760
1.05138	0.189492	#0000FF	1703024
1.48639	-0.438443	#0000FF	1703479
0.905234	-0.0491561	#0000FF	1703970
0.889736	-0.0535493	#0000FF	1704116
1.02375	-0.0658353	#0000FF	1704507
1.29449	-0.163771	#0000FF	1704638
1.11797	-0.0936991	#0000FF	1704704
1.2725	-0.267097	#0000FF	187177
1.13061	-0.134152	#0000FF	267717
0.94766	-0.0958033	#0000FF	341838
0.957583	-0.00351534	#0000FF	349064
0.879027	0.14281	#0000FF	448537
0.744081	-0.100707	#0000FF	468417
1.47477	-0.0197598	#0000FF	551014
2.46726	-0.674392	#0000FF	603046
1.14351	0.0430769	#0000FF	641713
1.48983	-0.16803	#0000FF	649925
1.09578	-0.134294	#0000FF	741703
1.92004	0.0499387	#FF00FF	745111
0.71446	0.155244	#0000FF	772309
0.690705	-0.1484	#0000FF	796807
1.76799	-0.227275	#0000FF	867110
0.76504	0.0981791	#00FF00	1003807
0.740439	-0.162681	#FF00FF	1493309
0.779912	-0.093758	#FF00FF	1519717
1.03566	-0.208141	#FF00FF	1565945
1.83582	-0.184313	#FF00FF	1673543
1.06675	-0.068067	#FF00FF	1703580
1.07709	0.0857461	#FF00FF	1704982
1.86393	-0.0549317	#FF00FF	820172
0.612453	-0.143847	#A52A2A	1599966
0.561639	-0.156601	#A52A2A	1699088
0.926822	-0.079498	#FF00FF	1035827
0.970762	-0.518218	#FF00FF	106376
0.140326	-0.198089	#00FF00	106445
0.467997	-0.0701202	#FF00FF	107365
1.18047	-0.1842	#FF00FF	1090268
1.03242	-2.26641	#A52A2A	1091219
1.08372	0.538806	#FF00FF	1096167
0.644784	-0.271347	#FF00FF	1109021
0.430221	0.560582	#40E0D0	1138821
0.332757	0.154548	#FF00FF	1145071
0.718079	0.185927	#A52A2A	1163748
1.22247	-0.162867	#A52A2A	1211210
0.637661	-0.221758	#FF00FF	124906
0.667044	-0.0143377	#FF00FF	1266780
0.618655	0.153386	#00FF00	1267150
1.49114	0.460231	#FF00FF	1267851
0.785988	0.217255	#FF00FF	1269356
0.645815	-0.142399	#FF00FF	1270791
0.498254	-0.103412	#FF00FF	1270832
0.283822	-0.0544363	#00FF00	1271726
1.16029	0.201199	#FF00FF	1273605
-0.0152335	-0.218583	#00FF00	1275500
0.671483	0.0174163	#A52A2A	1275871
1.16541	0.0937237	#FF00FF	1281403
0.661115	0.195931	#A52A2A	1282230
0.455241	-0.347769	#00FF00	1282311
0.443935	0.0721053	#FF00FF	1285120
0.780094	-0.0680302	#FF00FF	1285162
0.620638	0.327693	#FF00FF	1285273
0.932576	-0.0691213	#FF00FF	1285921
0.832695	-0.268956	#A52A2A	1286232
0.246795	0.0997793	#FF00FF	1291780
0.867662	-0.240611	#FF00FF	1294915
0.522786	0.137964	#FF00FF	1295233
0.730387	0.279725	#00FF00	1295707
1.07074	-0.325099	#A52A2A	136547
0.552125	0.0654472	#FF00FF	1470016
1.15645	0.0643451	#A52A2A	1470457
0.436958	-0.0072098	#FF00FF	1470584
0.617585	0.208923	#FF00FF	1470650
0.123218	-0.203016	#FF8C00	1470662
0.105595	-0.0133275	#FF00FF	1470820
0.754011	0.192962	#FF00FF	1471370
0.378342	0.0208718	#A52A2A	1471479
0.535463	6.44e-05	#FF00FF	1471587
0.878647	0.287158	#FF00FF	1471672
0.570086	-0.125935	#A52A2A	1472443
0.508919	0.0402258	#FF00FF	1472444
0.424403	-0.0524955	#FF00FF	1472737
0.169945	-0.0394275	#00FF00	1473567
2.482	-1.18067	#FF00FF	1475745
0.978002	0.224695	#A52A2A	1477264
0.69013	0.149829	#FF00FF	1479738
0.594081	-0.297886	#FF00FF	1484660
0.59309	-0.21771	#A52A2A	1488537
0.759059	-0.09762	#FF00FF	1492358
0.432456	-0.0944807	#A52A2A	1496974
0.852669	0.0629388	#FF00FF	1502969
0.523498	0.0377874	#FF00FF	1503165
0.548767	0.105032	#FF00FF	1503626
0.610169	-0.0714131	#A52A2A	1505165
0.0182317	-0.071286	#00FF00	1505467
0.316975	0.136196	#A52A2A	1505484
0.135129	-0.10265	#00FF00	1510992
0.522356	0.264017	#00FF00	1512982
0.630015	-0.0775191	#FF8C00	1514437
0.363647	0.276687	#00FF00	1515663
0.0357428	-0.135352	#00FF00	1516994
0.617801	0.0801562	#FF00FF	1519939
1.53136	-0.547036	#FF00FF	1528059
0.55478	0.0592155	#FF00FF	1528627
0.306502	-0.332145	#FF00FF	1528783
0.637254	-0.350482	#FF00FF	1531168
0.865921	0.074035	#A52A2A	1532584
1.42977	0.0409609	#FF00FF	1532644
0.658276	-0.360147	#FF00FF	1537060
0.327244	-0.114038	#00FF00	1538383
0.276174	0.0866519	#FF00FF	1540374
0.560092	0.0754377	#FF00FF	1541033
0.722115	0.203317	#FF00FF	1547090
0.448832	-0.0497954	#FF00FF	1555875
0.606537	0.0731392	#FF00FF	1558452
0.28218	0.169453	#A52A2A	1558895
0.0805558	-0.369053	#00FF00	1559220
0.596891	-0.392658	#FF00FF	1562190
0.15672	-0.487688	#00FF00	1565983
1.20977	-0.0501649	#FF00FF	1580681
0.324154	-0.0173774	#FF00FF	1621357
1.07864	0.256458	#A52A2A	1621760
1.07908	0.0941501	#FF00FF	1621761
0.690025	-0.0448669	#FF00FF	1623909
0.273946	-0.108408	#00FF00	1624140
0.0322798	0.0593037	#00FF00	1624309
1.13972	-0.0903632	#FF00FF	1625183
0.326914	0.148562	#FF00FF	1625332
0.536625	-0.117562	#FF00FF	1626014
0.956083	-0.407477	#FF00FF	1628530
0.220023	-0.314063	#00FF00	1628842
-0.0875571	0.0377569	#00FF00	1633706
1.40485	0.648322	#A52A2A	1633797
0.10345	-0.0768347	#40E0D0	1635831
0.728379	0.155941	#FF00FF	1636138
0.0377338	0.181263	#00FF00	1636740
1.14242	-0.292204	#FF00FF	1636972
1.16241	-0.16562	#A52A2A	1636973
0.391122	0.0501626	#00FF00	1639357
0.608937	0.0496972	#FF00FF	1639382
0.221805	-0.0715102	#00FF00	1640213
0.386699	-0.393243	#A52A2A	1640956
0.648709	0.273217	#FF00FF	1641001
0.016718	-0.100153	#00FF00	1641472
0.471903	-0.131533	#FF00FF	1641474
1.05034	-0.0126615	#FF00FF	1642151
2.36038	-0.470931	#A52A2A	1642231
0.54044	-0.114903	#A52A2A	1643287
1.15909	0.0627515	#FF00FF	1644813
0.329843	-0.0844289	#00FF00	1659415
-0.040306	0.102777	#00FF00	1661866
0.418583	-0.148119	#A52A2A	1669884
-0.0792101	-0.0556099	#00FF00	1670163
-0.0904628	-0.0202606	#00FF00	1679241
0.603039	-0.139207	#A52A2A	1679690
0.397797	-0.0465841	#FF00FF	1697367
0.00321882	0.0697374	#00FF00	1698095
0.214146	0.0948232	#FF00FF	1698239
0.892645	0.0893389	#FF00FF	1698253
0.878606	0.00154993	#FF00FF	1698389
1.03807	0.0574294	#FF00FF	1698733
0.251557	-0.32957	#FF00FF	1698781
0.386891	-0.180507	#FF00FF	1698932
0.33162	-0.205894	#A52A2A	1698948
0.185838	-0.166475	#FF8C00	1699065
0.340066	0.0076839	#FF00FF	1699496
0.578938	-0.0382619	#FF00FF	1699695
0.688939	0.419754	#FF00FF	1699784
0.832512	-0.733876	#FF00FF	1700076
1.04967	0.0868716	#FF00FF	1700107
0.640406	0.21614	#A52A2A	1700202
0.157601	-0.0392563	#00FF00	1700501
0.21556	0.0139563	#FF8C00	1700901
0.284537	-0.00113576	#00FF00	1700979
0.50077	-0.230218	#FF00FF	1700997
1.02193	-0.0813002	#FF00FF	1701165
0.474517	0.370012	#00FF00	1701253
0.320208	0.0209675	#FF00FF	1701624
0.485687	0.118452	#FF00FF	1701643
0.535804	-0.0535551	#A52A2A	1701647
0.483222	0.0636368	#00FF00	1701896
0.419543	0.339978	#00FF00	1702161
0.436542	-0.105175	#FF00FF	1702280
0.0825888	-0.198413	#FF00FF	1702575
0.359422	0.105508	#00FF00	1702694
0.248792	0.0516491	#00FF00	1702793
1.15365	-0.260866	#FF00FF	1702971
0.702917	-0.42891	#FF00FF	1703044
0.441995	0.23914	#FF00FF	1703638
0.893467	0.376645	#FF00FF	1704364
0.948395	-0.0582228	#FF00FF	1704466
0.361129	-0.0188052	#FF00FF	1704495
0.258072	0.146996	#00FF00	1705528
0.456136	0.390649	#00FF00	1706135
0.343815	-0.0522153	#FF8C00	1707123
0.735619	-0.404924	#FF8C00	174790
0.0737011	0.312123	#00FF00	191794
0.265174	-0.0621542	#00FF00	215354
0.29758	-0.193384	#FF00FF	226953
0.95867	0.248553	#A52A2A	230915
0.62677	-0.22085	#FF00FF	299592
0.384463	-0.120978	#FF00FF	334013
0.678897	-0.328834	#FF00FF	335362
0.360497	-0.12065	#FF8C00	351330
0.291153	0.146674	#FF8C00	35320
0.529021	-0.0174934	#FF00FF	403034
0.641373	-0.932398	#FF00FF	410609
0.664603	-0.179998	#00FF00	415320
0.230086	0.134224	#00FF00	437512
0.574499	-0.0361347	#FF00FF	439707
0.140526	0.216794	#00FF00	444001
0.119253	-0.0762739	#00FF00	445888
1.16056	-0.0880086	#FF00FF	506404
0.734459	0.0977051	#FF00FF	512063
0.122874	0.114638	#00FF00	514754
0.843259	-0.302286	#A52A2A	515869
1.43961	0.174886	#FF00FF	52827
0.778485	-0.117992	#A52A2A	54932
0.333432	0.242616	#00FF00	562161
0.401335	0.023894	#A52A2A	578729
-0.153033	-0.0205023	#00FF00	58204
0.326691	-0.152374	#FF00FF	586568
0.477644	0.0868494	#FF00FF	601699
0.160866	-0.0578303	#00FF00	628905
-0.0593223	-0.357025	#00FF00	646116
0.56977	-0.215763	#FF00FF	6641
0.784638	-0.341995	#00FF00	664941
0.818566	-0.320613	#FF00FF	666014
0.337987	0.0613096	#FF00FF	707446
1.08526	-0.25067	#FF00FF	725775
1.38594	-0.343268	#FF00FF	725809
1.09913	-0.201475	#FF00FF	729265
0.4926	0.165301	#00FF00	73335
1.43659	-0.102811	#FF00FF	743645
0.156502	-0.100327	#00FF00	743720
0.503311	0.00357849	#A52A2A	74988
0.230275	0.0729893	#00FF00	757289
0.432756	-0.138074	#FF00FF	796004
0.111396	0.00427947	#00FF00	860110
0.611305	-0.0251471	#FF00FF	884159
0.157433	0.184147	#00FF00	884459
0.997762	-0.0138649	#FF00FF	951415
1.01927	-0.380632	#FF00FF	951424
1.32147	0.064722	#FF00FF	951439
0.630877	0.3654	#00FF00	970618
0.814414	0.0745377	#00FF00	972237
0.597816	0.143495	#FF00FF	9736
0.376069	0.171705	#00FF00	979652
0.69808	0.0451211	#FF00FF	979667
0.240513	0.203236	#00FF00	989147
-0.519312	0.437472	#8B0000	1005908
-0.459123	0.318133	#8B0000	1282536
-1.08076	-1.58912	#00FFFF	1007575
-1.28266	-1.98711	#00FFFF	1074422
-0.785267	-2.68344	#00FFFF	1113776
-0.130915	-0.183412	#00FFFF	1120138
-0.0493127	0.451489	#00FFFF	1185464
-1.44978	-1.83277	#00FFFF	12084
-1.49432	-1.29653	#00FFFF	1210754
-0.652909	-1.56857	#999999	1212860
-0.258105	-0.858154	#00FFFF	1226594
-0.405472	-0.280203	#999999	1268047
-1.05025	-2.33646	#00FFFF	1271278
0.029946	-0.510352	#00FFFF	1272325
-1.74879	-3.96973	#999999	1276512
-0.480939	-1.12307	#00FFFF	128154
-0.809024	-3.3219	#00FFFF	1285682
-0.475543	-2.5872	#00FFFF	1293132
-1.41274	-2.42358	#00FFFF	1294629
-0.997562	-0.282711	#00FFFF	1460414
-0.736083	-1.29253	#00FFFF	1472445
-1.40845	-2.12435	#00FFFF	1473293
-0.486223	-0.0241306	#00FFFF	1473856
-1.23525	-2.54053	#999999	1474287
-1.86325	-1.61881	#00FFFF	1475234
-1.3112	-1.45589	#00FFFF	1476003
-1.6957	-4.53952	#999999	1477717
-0.83919	-3.17407	#00FFFF	1480481
-2.71667	-3.60182	#999999	1482984
-2.50879	-3.06404	#999999	1482985
-0.339357	-3.54293	#00FFFF	1483048
0.0847072	-1.88424	#999999	1489899
-1.5174	-3.62492	#999999	1490304
-0.696435	-3.65089	#00FFFF	1492187
-2.09639	-0.92982	#999999	1493164
-1.00583	-3.36822	#00FFFF	1495517
-1.70363	-2.91837	#00FFFF	1497124
-0.456093	-2.33899	#00FFFF	1498629
-1.12976	-1.97714	#00FFFF	150070
-1.1971	-2.07873	#00FFFF	1502416
-0.579721	-0.174298	#00FFFF	1504535
-2.07999	-3.12403	#00FFFF	1504678
-0.170316	-0.142722	#00FFFF	1504810
[truncated: 3,288 more rows]
