# Supplementary material for: A multi-omic characterization of temperature stress in a halotolerant Scenedesmus strain for algal biotechnology
Source: Commun Biol. 2021 Mar 12;4:333. doi: 10.1038/s42003-021-01859-y (PMC7955037; doi:10.1038/s42003-021-01859-y)
Supplement: Supplementary file 14 — Supplementary Data 11 [file 42003_2021_1859_MOESM14_ESM.xlsx]

## Sheet: ModuleGenes
black	blue	brown	cyan	darkgreen	darkgrey	darkorange	darkred	darkturquoise	green	greenyellow	grey	grey60	lightcyan	lightgreen	lightyellow	magenta	midnightblue	orange	paleturquoise	pink	purple	red	royalblue	saddlebrown	salmon	skyblue	steelblue	tan	turquoise	violet	white	yellow
18990	899	5463	2299	19075	2199	4472	3868	7037	10131	19659	30718	26128	24742	30389	9518	6641	1860	213071	5273	2138	34922	1611	12826	8277	3245	436170	33757	8900	2474	4484	129102	1897
25604	10038	20322	12084	19834	38527	6585	9979	17832	10789	19677	126137	178345	35799	128011	25711	9736	7573	220701	354693	17601	75136	7821	25984	40188	4772	461441	131451	8958	2634	70530	129136	3194
31057	15075	20372	34066	77484	80927	22791	77509	242997	14632	25460	386607	181166	35802	141261	73236	11334	7597	288306	473263	22491	76306	11342	35013	124487	16960	571984	163687	59343	4102	70944	199272	6155
40644	25860	40936	72209	84151	88565	35320	85532	316508	21075	40147	424449	203752	74195	246211	76546	52827	15538	369149	560611	38503	84040	12044	177404	223591	83818	615391	204500	74825	4158	79718	199711	9827
53597	30635	54538	85700	143903	106208	51585	115705	429579	21997	80245	470270	223819	131252	248645	87200	79428	75929	399277	578288	58571	84352	15244	220797	262243	106070	800772	473853	95554	4306	360924	203596	9882
57976	34339	54932	85716	143909	129552	58363	187439	459184	27484	96847	477911	224064	140667	288359	132015	95322	76033	460324	595700	58574	106748	17324	225581	316528	116101	959604	545486	101385	4338	360942	471678	15283
73051	39817	62922	128154	296032	169074	174790	203541	659845	34653	99160	518698	238229	207778	319809	139721	106376	100299	513298	642136	73096	144187	17442	228775	323102	123905	1100935	649497	151139	5268	407331	481024	22651
78338	53868	66377	141467	354658	248533	195638	262353	714966	58204	99700	520051	250040	262429	340380	156362	107365	107504	573038	757887	88977	157316	23138	231991	334963	168763	1186078	699338	180012	6900	409008	813274	33644
79264	80160	68084	150070	408820	275982	248390	273498	847436	58661	117928	552950	338230	340445	340383	179855	124906	109202	577364	840026	92114	159941	34200	453388	358359	211302	1266121	714719	181627	10707	612441	931015	53297
91598	94129	68095	192009	447921	306310	351330	282105	940116	58690	131296	554018	338231	543628	390680	196558	172883	109207	658166	912436	110343	176474	47816	512071	358362	211477	1270813	849275	205625	11150	633919	1029764	56045
91696	99877	74988	192269	456323	331685	384108	360018	956331	66156	187959	587499	387304	545638	483882	253222	174812	109209	715499	937688	110790	211258	49052	538595	403293	321184	1282334	865882	212388	21309	680333	1101657	61579
109394	106931	84867	199666	460511	362586	428959	367603	1100064	73335	196722	649415	412241	586329	487551	269195	178276	109219	774987	940637	135613	263444	53694	545089	404350	334602	1293106	874513	258858	50096	731249	1223345	62048
110443	115550	101499	203781	489562	373109	494155	377617	1107611	79493	211458	674518	412512	647263	501120	327155	226953	147248	811608	1261103	187661	286258	79362	572357	413104	334763	1293408	990090	293072	53690	762101	1266787	62060
110730	123584	114635	203785	499331	378411	554392	380391	1181744	80593	223766	711494	415329	760968	502544	332005	253750	171673	863352	1281368	192238	286949	91752	623127	462803	373549	1295191	1053443	310658	53886	793783	1267404	68264
125646	129915	124852	246431	516946	378608	854839	382964	1213373	83366	259290	717869	415330	801686	516585	340511	274133	180437	866874	1281691	196559	319757	127091	643768	493251	447718	1295318	1059538	310665	59550	801721	1268506	68351
136816	140330	126846	246432	516990	441775	891466	401775	1265808	83449	266175	729173	415468	801690	516630	352649	299592	199043	938927	1281924	200386	322563	131981	653602	594984	450991	1298140	1268269	334776	62075	802744	1281484	76731
139991	145414	127358	346371	546642	452030	972014	463638	1270555	85689	289772	760518	422320	801723	516632	357281	332212	217421	947623	1282493	203496	322873	132374	681443	699743	459047	1300565	1270532	426442	72651	958686	1282823	78021
173499	147361	136547	369300	612102	459133	1100210	476359	1271066	87562	311664	760519	451461	849593	517270	360143	334013	235452	1015036	1284218	228757	335706	136590	713313	767052	486492	1457574	1282656	459830	73736	1282906	1286636	78118
188694	147854	137335	372189	612107	459599	1133070	501347	1284571	96124	383319	772299	451733	862492	524251	378032	335362	276781	1047775	1286548	230502	335808	144883	757985	960164	521316	1459688	1285230	523802	83266	1291658	1293235	78345
200193	148727	148037	374739	612139	496788	1175528	542729	1284791	106445	404941	784368	459994	868886	549657	399009	343200	305158	1059462	1296845	239263	347706	168278	828977	977445	532733	1476296	1294389	535295	84198	1291712	1293393	92785
206923	151441	158981	404981	635404	541300	1292226	543367	1286428	106656	447166	835741	466876	882322	638293	439320	349213	380204	1149841	1473075	296260	360992	191726	863753	1067417	533830	1476766	1298318	535319	84350	1292462	1297057	96207
234250	159619	168180	419293	638194	612290	1296712	548070	1288529	109607	448867	869197	496254	986552	638331	453233	403034	386370	1268650	1475520	296691	384819	211417	863787	1120256	586442	1480007	1478902	615847	99976	1292854	1470471	105598
235182	168960	172009	419733	648794	724069	1299123	554928	1292197	123314	468434	887413	520284	989347	663864	456890	410609	394453	1282112	1501723	300587	412581	224796	876291	1144751	593367	1482685	1492641	638698	101870	1295595	1474102	110377
249710	178883	175081	419880	674263	724757	1459410	568774	1292198	169004	474426	956797	530502	989348	664078	491448	439707	436006	1293274	1504218	307869	416003	232033	902457	1175149	600078	1484396	1502413	675429	104854	1461357	1476314	119403
259259	186934	175233	426583	701031	778022	1470662	570760	1292456	191794	486487	975534	530782	994781	666615	502305	506404	441720	1293567	1510061	318071	420749	245442	977525	1192727	601225	1495178	1510526	675446	106044	1473267	1486845	128039
266282	187177	177559	443433	715496	874290	1478557	603646	1297382	191946	486505	1064961	562143	1016758	724204	502919	512063	515852	1294939	1514978	322932	447383	252798	991937	1286054	624272	1503964	1517514	723196	106589	1473580	1487185	132496
312491	193031	177984	443443	766901	874291	1487578	611525	1457169	211210	489862	1170798	598507	1063463	748174	519071	586568	539530	1295277	1521418	323017	450229	266714	1014852	1463913	657757	1505448	1532184	768059	109873	1479870	1488071	132497
312524	195507	179697	456131	803507	909311	1500622	648690	1477470	212602	490623	1268220	599487	1089776	774882	519129	601699	555177	1296076	1525180	323021	463418	266841	1014853	1471301	699500	1513502	1535164	965003	110964	1481360	1491054	140563
325975	215681	186852	457334	980248	951403	1507957	696433	1479690	215354	517452	1271051	599500	1101507	783427	523509	640493	555239	1457138	1531672	360168	471834	272302	1015035	1472707	715841	1520642	1535770	977658	114161	1482978	1498086	159799
335491	220758	187159	460001	1063174	955800	1514437	774167	1480500	222281	586322	1281618	600183	1191872	785540	545754	659866	555509	1458932	1535225	363307	483231	272304	1036786	1489953	734689	1524215	1547785	981245	125026	1484827	1500709	160012
347840	248418	195905	474220	1100789	973060	1521736	785980	1485827	223204	588562	1283449	660945	1240483	811780	552050	666014	567945	1459882	1536783	367056	489188	291374	1044090	1496152	744199	1524321	1554631	988185	127049	1488180	1502980	164271
373868	266166	211238	496478	1267152	1002101	1530106	855739	1486409	235033	626054	1294702	763930	1266139	822302	555816	699239	572887	1464529	1539513	395481	503070	316727	1067124	1498501	765635	1536079	1558033	995588	127959	1516981	1512848	164274
378030	267717	224613	504881	1271086	1002998	1530923	876493	1486870	267760	628837	1295390	768730	1271130	823610	588901	707446	582027	1470892	1546118	408836	503097	317411	1067787	1504705	766347	1540412	1568751	1039678	131917	1524817	1513014	167080
378311	268576	225802	505557	1291717	1008225	1532585	891606	1492726	267832	660734	1296360	774232	1271450	862681	592778	708863	586946	1471050	1553014	428586	526977	360665	1103137	1515038	782406	1557972	1607898	1067186	131968	1524818	1517107	173057
397361	293069	230915	534385	1298554	1143789	1542620	900351	1494698	269318	783191	1297143	785857	1271805	862686	610047	725775	601634	1473208	1555137	428874	556458	363507	1133520	1516154	785028	1593870	1621398	1067305	137443	1529033	1522480	177506
397478	295905	242642	601044	1473073	1182034	1546961	909294	1505577	285760	855834	1477182	792551	1272774	874381	617967	725809	601636	1473598	1567393	443842	559765	370215	1188391	1518568	785461	1621753	1621434	1144543	141153	1535137	1541035	178696
401673	309224	243370	601048	1473211	1182552	1551248	923310	1507290	295460	863334	1479461	838119	1280002	883498	624791	729265	604679	1475783	1592490	445424	580164	375588	1189765	1521458	786148	1623865	1625602	1158275	148605	1545427	1548165	187722
407655	312719	267752	608134	1486127	1255096	1562187	923313	1507414	308664	872050	1479797	895287	1281716	899165	641940	743645	648632	1486412	1603436	454237	583049	378265	1273493	1524487	823867	1625560	1639251	1265716	152287	1567427	1563467	196269
445882	333336	269833	637940	1489167	1273214	1567426	926734	1509187	319982	882939	1481368	915680	1282508	922956	692390	745111	655092	1500421	1624737	454250	594308	379104	1281067	1555139	875133	1625996	1639973	1268017	156363	1624679	1565720	200571
456174	341838	272858	688810	1490198	1284035	1579205	960345	1509569	326236	893476	1481905	957479	1283830	929641	709568	763757	812643	1518567	1624969	464459	603757	383790	1281238	1556561	939336	1626088	1641784	1268158	160245	1632621	1582378	201108
456633	342981	287080	701141	1508952	1460361	1621393	1003309	1512583	328137	893543	1482804	1039155	1284015	957275	712876	766770	838027	1520562	1625536	489993	611407	389579	1283920	1558039	1002213	1638905	1655950	1268288	172313	1638069	1621869	220080
456635	349064	295863	760951	1509130	1480626	1622601	1005908	1512761	344917	960213	1487884	1212860	1286093	973970	724008	796004	841763	1522370	1625847	490072	630068	405213	1285195	1558041	1017741	1639810	1656840	1269676	174863	1656495	1622088	220658
474125	350605	317167	766219	1509300	1481127	1623946	1034201	1516976	355465	964922	1492680	1235229	1286249	982961	724358	797948	887671	1523430	1629372	490092	640474	411308	1285696	1565404	1041109	1641425	1675288	1276129	175377	1697584	1622153	220907
487390	359472	323293	900550	1509625	1491195	1624938	1062256	1521251	369963	1060278	1503951	1265803	1289005	997102	776969	820172	893358	1527800	1631569	509070	641017	419479	1285760	1573288	1096410	1642820	1696512	1281149	177689	1698803	1633311	221808
520281	362994	328391	930444	1511685	1491914	1640080	1074222	1522017	373328	1060362	1507627	1268047	1292851	1042942	782207	846029	893457	1543496	1633617	539442	649132	433603	1285797	1612217	1117524	1644823	1697414	1282209	183997	1699030	1636555	225115
528919	382037	331819	930908	1518475	1499499	1640463	1077102	1523714	382101	1060647	1512711	1268278	1293330	1044880	785712	882028	901119	1548902	1634460	556815	656194	439089	1286131	1624097	1148896	1662542	1700731	1283089	184731	1699128	1643465	269293
558813	389145	343722	932393	1520342	1502419	1651602	1119612	1524468	389117	1103334	1516415	1271989	1293449	1228451	785713	884159	929727	1550654	1636900	556858	675402	448310	1286742	1625148	1174851	1690009	1700921	1283094	184746	1701521	1644172	286473
560384	389378	357402	939280	1520690	1504395	1664866	1126475	1524965	393877	1107117	1518111	1276512	1293716	1251098	819685	939086	939211	1550750	1640856	564238	709416	452880	1289482	1625676	1191013	1697546	1701947	1284151	187041	1703535	1661096	286528
568863	405709	359470	1003876	1535936	1507561	1699065	1126529	1525825	406263	1167369	1519670	1281132	1294010	1266259	857537	950041	944551	1552893	1644545	568705	724947	458512	1291530	1634408	1207943	1697920	1702298	1284617	215356	1703557	1667849	298819
602704	421020	369922	1007575	1539537	1508096	1699498	1188857	1527811	412502	1167412	1533627	1284160	1294561	1267608	893062	951415	944555	1555116	1697415	571812	725771	458806	1291840	1697465	1223193	1699538	1702523	1285228	216992	1704483	1687789	331436
608923	421463	379460	1074422	1539539	1519628	1700901	1189882	1529702	413583	1180007	1535753	1284253	1294604	1268744	901294	951424	944613	1556606	1699381	577356	725788	468221	1292343	1698383	1272239	1699664	1703142	1285947	220740	1705646	1699728	331456
622118	439201	380452	1113776	1555887	1534529	1701710	1218710	1534410	415320	1201635	1537054	1285020	1295303	1269845	907024	951439	950246	1580598	1705288	581419	765240	477659	1292393	1699451	1272721	1699860	1703219	1286159	225072	1706334	1700765	331866
627882	439274	382032	1120138	1558743	1539878	1702445	1265756	1542980	419410	1262936	1548183	1291673	1295336	1272940	916165	952442	957815	1593662	1708984	583369	771899	487051	1292572	1702833	1273282	1700084	1704328	1287401	238063		1702247	342139
643760	439588	391397	1150659	1621436	1542167	1702633	1270723	1543014	419456	1267559	1552724	1291756	1295495	1280170	960378	974809	1074853	1614785	1709615	616768	783560	508494	1293998	1703454	1281498	1700205	1704670	1291732	238868		1703915	344404
643772	439633	403131	1185439	1622111	1548061	1702873	1271746	1546125	430029	1271751	1563480	1292219	1295957	1281444	966366	979667	1101749	1622469		626567	791461	511646	1294216	1706247	1288230	1700508		1291961	239433		1704349	352674
649512	446304	412137	1185464	1623702	1552590	1703002	1272124	1552299	430053	1273063	1565674	1292918	1296414	1283709	1001700	1035827	1122569	1623921		632550	815913	516528	1295204	1706733	1292113	1701362		1292836	241224		1704385	358218
650084	448537	414836	1210754	1623907	1553085	1703399	1282536	1552301	437512	1273825	1589438	1294852	1296660	1284233	1008128	1090268	1126908	1627983		647542	846083	518694	1295519		1294652	1701736		1293930	245279		1705574	362880
658152	451662	415085	1226594	1624827	1555686	1704232	1283908	1552456	439184	1280822	1609020	1295810	1296875	1284821	1011190	1096167	1157248	1666870		675889	846175	519395	1296675		1298685	1702647		1294620	253378		1705881	362910
758144	455359	415781	1271278	1624994	1557008	1704327	1284106	1552599	442211	1280861	1621844	1296443	1302164	1284860	1100519	1107045	1164663	1697113		679125	846404	522854	1297779		1471586			1294738	253980		1706386	364115
762428	464932	419692	1272325	1625052	1560775	1704822	1284219	1553032	444001	1281013	1624771	1297438	1456472	1285435	1108186	1109021	1195959	1698229		714395	871520	531113	1297975		1471598			1294783	254419			364191
767927	468417	429268	1281929	1625468	1566136	1705718	1286375	1558141	445888	1282900	1636897	1471099	1456523	1286944	1126119	1126344	1266017	1699572		744034	903131	559713	1463346		1474345			1295507	254475			373589
769895	478866	444391	1285682	1627342	1574706	1707123	1287069	1563897	454145	1283217	1641481	1474287	1470878	1293753	1169630	1145071	1268542	1700388		752437	909298	562235	1470781		1474449			1295881	266840			373887
772086	505510	445799	1286957	1627414	1623499		1287458	1569877	459297	1286616	1645133	1475939	1471049	1297406	1182391	1148601	1269706	1700513		755568	957255	562250	1470932		1476220			1296158	272523			382228
788479	523977	446713	1291861	1634286	1625228		1295287	1580714	464399	1286801	1648080	1477717	1471557	1297669	1188895	1188199	1270023	1702977		761876	963050	570529	1471060		1476294			1297121	278610			382251
809858	524996	446776	1293132	1636190	1628722		1298134	1622129	464443	1286893	1671401	1479642	1472892	1458231	1189217	1217443	1270176	1703082		761901	966365	579681	1471721		1481361			1297299	278611			382576
809884	527710	454019	1293650	1637836	1633974		1300116	1622209	489938	1287643	1688506	1479729	1473869	1461120	1206314	1218068	1273554	1706330		762426	989478	591014	1473196		1482085			1298674	282614			384399
828081	531130	455441	1294629	1645177	1634334		1473954	1627605	498315	1291776	1697395	1480323	1475838	1461661	1212576	1234897	1281222	1706841		772564	991607	594921	1478577		1484143			1460206	292299			384683
854544	535748	494236	1297304	1677961	1634547		1478199	1628014	508498	1292259	1700637	1482984	1478038	1462798	1239958	1239916	1283958			914794	1024804	595393	1478721		1486613			1461494	296510			397058
856953	536887	504844	1297682	1685359	1643181		1479176	1629987	514754	1292341	1700898	1482985	1479454	1464084	1268207	1266222	1285683			947191	1068988	595446	1483992		1488967			1462104	296608			397258
859797	538658	512637	1460414	1697370	1663663		1480624	1633978	528842	1292472	1700904	1483020	1479456	1470194	1282546	1266780	1287132			957539	1133511	599115	1486656		1494442			1470106	302613			402239
863370	538814	515869	1471353	1697872	1669411		1481971	1634992	533303	1295988	1700957	1484011	1482718	1470748	1286204	1267851	1291332			971323	1197487	599783	1486767		1495131			1470501	311701			404876
883041	545488	528102	1472445	1697878	1697264		1483902	1641818	533588	1296305		1486642	1483640	1471178	1286269	1269356	1291750			980724	1212622	607557	1488186		1495446			1470863	322834			404906
884937	550381	531452	1473285	1698451	1698922		1484593	1642311	551744	1296470		1489899	1483819	1473786	1292431	1270791	1292941			980742	1223221	607628	1489616		1500427			1471160	324482			406045
886755	551014	533205	1473293	1698696	1700123		1485678	1692179	551927	1457100		1490304	1484848	1474597	1293671	1270832	1293389			1011071	1223373	669681	1502690		1500610			1471200	326379			411408
890406	553009	542118	1473856	1698697	1700853		1498732	1699000	555596	1458230		1492312	1485929	1475546	1456982	1272498	1294235			1024258	1266241	689373	1503384		1500661			1471318	329159			411504
917808	554149	546261	1474954	1699833	1701342		1504104	1700017	562161	1459035		1493164	1486923	1477257	1474224	1272830	1456644			1033100	1268352	692200	1503961		1503294			1472624	332023			431881
948518	572243	551731	1475234	1700239	1702988		1504105	1700755	566783	1459939		1500670	1489326	1479745	1475050	1273605	1480590			1070128	1270603	703437	1508283		1504075			1472817	333006			436340
958949	575241	557117	1476003	1700423	1703265		1507742	1702184	568151	1470434		1501639	1489741	1479861	1476024	1273961	1481158			1095456	1271356	703581	1515726		1504482			1473792	333071			445221
1001079	575242	562551	1478889	1701366	1703597		1510529	1702310	569307	1470486		1502214	1492048	1482194	1476520	1276301	1481899			1108066	1272092	705597	1525226		1509385			1475256	339150			454710
1035053	575314	572992	1478890	1701659	1703731		1511017	1703295	574471	1470583		1502408	1492050	1486783	1477276	1281403	1483815			1108069	1272265	709241	1532809		1516905			1475711	340253			455417
1067857	590616	578395	1480481	1703458	1704724		1517978	1703379	580039	1470752		1510268	1498457	1496006	1478733	1285120	1485523			1114112	1274107	741650	1542363		1518378			1476218	347180			457255
1119934	596307	578729	1483048	1703762	1709316		1521196	1703776	580101	1470888		1510627	1499971	1497326	1478955	1285162	1485633			1114618	1275214	744152	1546877		1521024			1476226	357808			482324
1175253	599971	579237	1486843	1704249			1523784	1703787	580123	1471232		1513245	1500339	1497414	1479386	1285273	1485864			1119417	1277724	753213	1550544		1523788			1476266	358076			490956
1180017	603046	582446	1488212	1704532			1524795	1704086	580169	1471291		1520015	1500644	1501387	1482691	1285921	1500434			1122553	1285167	765002	1568744		1524035			1477123	360523			496602
1181779	619658	591725	1492187	1704642			1530663	1707436	580194	1471553		1520529	1501236	1504932	1483593	1291780	1503966			1122565	1286346	774458	1571371		1524168			1479622	364987			502322
1184528	621473	594784	1493437	1705402			1535275		584935	1472600		1525692	1502874	1506389	1488043	1294915	1504041			1122626	1286465	795375	1572166		1524460			1479668	369966			506544
1204170	623068	607327	1495517	1708159			1542994		584986	1473359		1530817	1509122	1513169	1491217	1295233	1507280			1158483	1286760	816049	1588619		1526179			1480017	370786			506953
1212769	628397	617187	1497124				1544030		585529	1474137		1532986	1511619	1514267	1496596	1295425	1507406			1162816	1287983	839383	1621607		1528505			1481410	381826			520313
1233638	629205	626864	1498629				1545447		606161	1476924		1534433	1512286	1514691	1496654	1297455	1507407			1182007	1291282	841025	1622003		1528564			1481491	382053			522649
1249325	641713	627586	1502416				1549812		608859	1477175		1539616	1515748	1516750	1499939	1462960	1507408			1186230	1294021	854696	1622167		1530681			1482305	388995			526623
1269386	649925	638814	1504535				1550535		628905	1477421		1539618	1515751	1518118	1500209	1470016	1509127			1201957	1294682	856883	1622571		1535077			1485854	390801			537198
1270908	651135	639513	1504678				1553690		640015	1477466		1541480	1518022	1521822	1500424	1470395	1509815			1213535	1294842	860493	1624134		1535494			1486622	401925			538434
1271120	651241	643449	1504810				1564466		641728	1477468		1544433	1522106	1532957	1500853	1470499	1513062			1217634	1295235	862608	1624307		1536931			1486624	406265			538484
1272406	653566	644690	1507547				1615298		644620	1477785		1544936	1522535	1537905	1501638	1470584	1517288			1266786	1296148	865712	1625154		1537784			1488057	407674			545277
1274132	688459	650474	1507879				1619443		644623	1482517		1552757	1523614	1543058	1507612	1470650	1518553			1268089	1297419	866861	1625218		1538493			1493531	411133			545755
1274199	689041	653536	1513758				1623981		644641	1486252		1554956	1523977	1544649	1511173	1470820	1519120			1272426	1297551	882082	1626024		1541356			1493981	412349			554841
1281777	693819	672601	1514973				1625103		646116	1486405		1556082	1527157	1553543	1511722	1470833	1520470			1281338	1460453	889758	1626263		1542173			1496233	413541			555792
1283014	694021	687128	1516853				1625980		656327	1488080		1568831	1527235	1561910	1514066	1471370	1521755			1286593	1460768	899705	1626276		1542838			1499851	420978			572639
1286503	731866	701653	1517875				1637440		657541	1488223		1575940	1531291	1565058	1515124	1471587	1521992			1286948	1467710	901873	1628777		1542983			1506603	422905			578148
1286767	734103	714648	1518966				1637876		659692	1489534		1587785	1533445	1568221	1518287	1471672	1522059			1288115	1470240	902093	1628947		1543536			1507397	424455			586400
1286862	738649	725953	1520151				1638544		664934	1490872		1622396	1539864	1570692	1519633	1472444	1524172			1292051	1470420	909204	1635237		1544396			1508104	425303			592072
1291586	741703	738267	1522163				1639207		664941	1496824		1624723	1540219	1577700	1519832	1472467	1527733			1292973	1471519	939659	1636705		1547905			1508974	425385			594541
1292552	742532	767040	1526919				1640673		664948	1504022		1624867	1551505	1586595	1521190	1472737	1530706			1295744	1472546	952352	1636759		1552597			1510563	444478			598618
1293092	766806	772096	1529082				1647557		679477	1504599		1625305	1557504	1621934	1521497	1475745	1533629			1296557	1473496	981515	1636853		1555192			1510564	451367			598684
1293542	772309	781779	1533329				1648377		705835	1504837		1626293	1562562	1625352	1521932	1477771	1533713			1296934	1479866	1013168	1637142		1621944			1512627	454490			607850
1293589	772575	801865	1534387				1656680		708668	1505556		1628254	1562619	1625546	1525044	1479508	1534340			1297113	1480231	1024087	1637929		1623935			1515036	460657			615408
1293737	776088	804260	1537301				1668684		712632	1508167		1628452	1568304	1625932	1525237	1479738	1534870			1457488	1481125	1028568	1640038		1624502			1516139	461684			615568
1293843	783999	810182	1538565				1673026		718198	1512628		1628649	1569166	1626840	1527355	1484660	1536262			1463582	1481983	1037842	1643637		1625107			1519238	463350			619659
1295037	784224	810745	1539373				1698293		733475	1515719		1630356	1570689	1626850	1528509	1485410	1536321			1471221	1482516	1039773	1644183		1625918			1520010	474496			629388
1295159	794839	825287	1539926				1699022		743720	1518388		1632898	1573496	1626976	1532373	1488339	1537760			1474816	1482567	1041000	1644502		1627649			1521087	476510			635507
1296210	796807	831322	1540574				1699384		754800	1518459		1634621	1581084	1628250	1533710	1488451	1539502			1477384	1483808	1053810	1657578		1628359			1522189	483852			641663
1296298	801988	846413	1541293				1699551		757289	1518493		1636533	1613218	1629085	1534115	1489921	1539503			1478135	1484668	1059034	1697651		1628759			1522482	488008			651290
1296313	804235	865883	1545022				1700233		757666	1519040		1639499	1621535	1629138	1537498	1491029	1541386			1478619	1487739	1082527	1697700		1628877			1523986	488143			655584
1297819	804259	869966	1545242				1700764		760865	1521842		1641250	1621548	1629159	1537785	1492358	1542055			1479805	1488168	1115372	1699157		1628892			1526424	491147			657706
1299504	820747	869981	1546809				1701259		768964	1521922		1642327	1621684	1630125	1538128	1493087	1542155			1479916	1489439	1131960	1699331		1634013			1528049	492023			658577
1458075	829696	876091	1546810				1701486		771390	1522303		1642453	1621852	1631842	1544038	1493309	1545545			1480171	1494725	1145450	1699394		1634330			1529627	493166			659417
1458856	863674	894666	1550982				1701524		777883	1523265		1697241	1622244	1638071	1546156	1502969	1547223			1480176	1495678	1157784	1700887		1635423			1533316	499200			681639
1459237	865664	907912	1551544				1701545		793904	1523779		1697334	1622934	1640966	1548381	1503165	1547224			1480509	1497727	1164895	1701703		1635818			1535092	502824			681643
1459686	866445	923288	1552934				1702637		796953	1524195		1697532	1624448	1640967	1548608	1503626	1559224			1481165	1502521	1174552	1702406		1637255			1535138	504963			681728
1466031	867110	930737	1553242				1704049		810501	1527703		1697812	1625396	1642928	1550560	1519717	1562674			1482349	1503781	1181828	1703013		1638196			1535269	505331			703488
1470767	867682	945333	1556046				1705547		812780	1532130		1698234	1627749	1647602	1554368	1519939	1566498			1482842	1504116	1185676	1703337		1639311			1542368	509009			704626
1473207	882862	945376	1557593				1705663		831006	1534191		1698269	1632856	1649430	1556767	1520604	1568565			1482843	1504802	1185735	1703357		1639565			1543021	512228			705381
1474243	900607	945678	1557832						832255	1534525		1698281	1633636	1649696	1558437	1528059	1574970			1485525	1504804	1190510	1703831		1645010			1552494	513085			707151
1474473	912432	953517	1560129						840296	1536803		1699101	1634010	1663410	1562573	1528627	1574972			1488380	1506384	1190960	1705284		1645535			1557045	513920			712307
1476146	916317	957966	1561724						845980	1537426		1699382	1634540	1663735	1562929	1528783	1579417			1489590	1506386	1203083			1646440			1558747	514006			713431
1478283	917059	965136	1562393						855897	1537429		1699750	1634579	1667884	1564438	1531168	1589763			1491772	1507563	1207867			1655115			1566877	515377			734436
1479360	917990	983008	1565287						860110	1537468		1700090	1635674	1668202	1565387	1531565	1614787			1493697	1510737	1265623			1672940			1569078	515461			735122
1479795	918030	996363	1576298						863378	1537777		1700160	1635816	1671538	1598846	1532445	1622272			1493699	1511049	1267277			1674952			1571960	521482			741912
1480857	924167	1003924	1583819						865502	1544705		1700302	1636041	1683398	1600751	1532644	1622361			1494585	1516275	1267347			1680266			1577075	529522			743513
1481504	927571	1011443	1622379						865704	1545697		1700421	1636439	1683947	1601073	1533738	1623873			1495199	1517175	1270502			1685387			1584943	531726			743834
1481863	927627	1024669	1623901						866921	1547219		1700476	1637429	1687178	1607887	1537060	1624145			1498625	1521722	1271380			1686595			1601283	535182			743912
1483269	946268	1030707	1624220						875985	1552576		1700685	1637857	1691111	1623644	1538034	1624526			1500545	1526268	1272840			1694780			1622138	538325			749723
1483272	974661	1034759	1624616						884459	1552963		1701549	1642413	1697568	1624053	1540374	1628108			1504618	1527802	1273755			1697287			1622481	542384			752449
1483310	977335	1036137	1625174						887594	1556052		1701688	1644642	1697694	1629902	1541033	1628123			1507386	1529536	1274715			1697317			1623382	546813			758214
1484801	980693	1036175	1625670						891537	1556773		1702059	1652853	1697756	1633795	1542610	1632445			1507883	1530230	1275005			1697529			1624033	547617			759675
1485913	1021273	1046462	1626514						909634	1581631		1702271	1653377	1699902	1635090	1546188	1634270			1509974	1530236	1275079			1698264			1626509	549399			762437
1486111	1025020	1052553	1626543						929667	1592298		1703050	1697180	1700022	1663674	1547090	1634432			1510283	1535259	1280715			1698663			1628136	551901			767541
1486872	1030388	1058078	1627481						938642	1621514		1703170	1697463	1700345	1702159	1555421	1634556			1510814	1536040	1281717			1698902			1628216	554878			769426
1489890	1032250	1067432	1627987						954062	1622284		1703343	1698125	1701175	1702788	1555875	1634716			1510816	1538656	1281925			1698920			1628547	558669			772314
1491118	1032251	1068221	1637344						957430	1622802		1703665	1698429	1701640	1703014	1558452	1637641			1510818	1541116	1282009			1699374			1632685	559993			809631
1492170	1036415	1069957	1638027						964088	1624066		1703960	1698585	1702088	1703476	1560777	1639316			1511726	1543193	1282023			1699380			1636074	562672			810408
1492458	1042114	1088741	1638175						964531	1624337		1704036	1698687	1703692	1704276	1562190	1640078			1513405	1543331	1282192			1699463			1640985	566960			829658
1500704	1051381	1089345	1668771						970618	1625150		1704527	1698834	1703850		1565945	1640096			1514060	1543504	1282263			1699898			1641628	572430			837061
1502220	1059643	1090832	1683491						972237	1625312		1704709	1699456	1704738		1580681	1641236			1515701	1549705	1282578			1699903			1641835	573899			837206
1503988	1088308	1091219	1691647						979652	1625767		1704728	1699625	1704952		1621357	1682985			1518218	1550471	1284314			1700206			1642530	578244			838483
1503989	1094367	1101654	1691825						989147	1626549		1704880	1700322			1621358	1694605			1520446	1551454	1285845			1700276			1642531	580040			860263
1505066	1095253	1102993	1697122						1000760	1627111		1706389	1702041			1621623	1697543			1523594	1557243	1286808			1700448			1661373	582396			889686
1505489	1096868	1106596	1697290						1001164	1634466		1707511	1702360			1621761	1697722			1528763	1558448	1291931			1700471			1666152	594238			890965
1507410	1098240	1116131	1698694						1003807	1635250		1709181	1702507			1621871	1697757			1528765	1568871	1292032			1700585			1667660	596414			906321
1508300	1107578	1117534	1698929						1004144	1635329			1702581			1622559	1698297			1528766	1573792	1292314			1700606			1693984	599122			907045
1509240	1107620	1119106	1699583						1007350	1635552			1702668			1623909	1698764			1529623	1598847	1292678			1700874			1695158	609889			907404
1509923	1120482	1120563	1699827						1011412	1635862			1703286			1624806	1700504			1530326	1608205	1292764			1701005			1697239	610828			911888
1511526	1139915	1122039	1700173						1017435	1636267			1703572			1624844	1700799			1531108	1621667	1293246			1701151			1697655	612181			923680
1511897	1156419	1122256	1700506						1018199	1638573			1704125			1625183	1701307			1531865	1621907	1293310			1701696			1699006	613137			924155
1514215	1162363	1122321	1701115						1018551	1638680			1704250			1625332	1701906			1533581	1621990	1294318			1701832			1699358	615227			937091
1516762	1163870	1152802	1701327						1022029	1642410			1704388			1626014	1702295			1534010	1622128	1294526			1702054			1699370	615260			937476
1518757	1165009	1163437	1701386						1023914	1648906						1627634	1703575			1535948	1622407	1294910			1702319			1699448	615276			937939
1518758	1174692	1163748	1701739						1040823	1690735						1628530	1704093			1538272	1622585	1295760			1702473			1701104	615381			955812
1520442	1181812	1170573	1701922						1040845	1691478						1633315	1751228			1539066	1622697	1296103			1703583			1702172	616143			960408
1522158	1182669	1176162	1702177						1043102	1697790						1634607				1539251	1622736	1297303			1703773			1703003	624784			966026
1523257	1195692	1176177	1702749						1043981	1698232						1635554				1539432	1622770	1297415			1703841			1703289	625014			966899
1524469	1195720	1182531	1702809						1046563	1698243						1636138				1540382	1623917	1297936			1704050			1703383	627575			1014681
1524825	1200297	1185557	1703843						1053840	1698375						1636375				1540952	1623974	1298340			1704164			1703906	629952			1015352
1525141	1212236	1185791	1704129						1054521	1698467						1636972				1541539	1624524	1456729			1704357			1704219	639128			1017324
1528761	1217358	1202713	1704518						1075362	1698539						1638878				1543744	1626394	1456933			1705227			1704520	642525			1024638
1531066	1217412	1211210							1075594	1698599						1639382				1543995	1626631	1456951			1705660			1705301	643423			1029041
1532561	1226774	1226473							1081358	1698710						1639399				1544511	1627443	1457619			1705661			1706278	646067			1033170
1533787	1233105	1240702							1102211	1698824						1641001				1545548	1628068	1458588			1709583			1706973	651093			1041741
1534032	1234607	1251038							1112590	1699161						1641331				1546030	1628274	1459513						1707222	657882			1043773
1534064	1251193	1251626							1113558	1699453						1641474				1547375	1629346	1463811						1747342	659715			1043774
1535615	1257178	1256373							1114656	1701277						1642151				1547491	1633361	1470052							662850			1043936
1535883	1265462	1265659							1114946	1701468						1642805				1553579	1638441	1470284							665719			1051383
1535942	1265551	1265720							1126959	1701536						1643145				1553917	1639295	1470484							666433			1053779
1537193	1266044	1266007							1133596	1701817						1644641				1555435	1639680	1471443							674448			1053936
1537588	1266421	1266209							1151938	1701854						1644813				1563335	1640403	1471450							680006			1062491
1539439	1266681	1266733							1152513	1701930						1669112				1563339	1641428	1473110							712979			1082004
1541387	1266700	1266917							1180617	1702240						1671141				1568927	1642116	1473124							716543			1096912
1544431	1267067	1267503							1188720	1702261						1673543				1581397	1642415	1473635							721186			1097096
1545615	1267803	1267914							1198241	1702313						1674075				1581399	1644899	1474068							721474			1106555
1545995	1268382	1268568							1218720	1702589						1685901				1594354	1646458	1474256							723596			1106925
1546978	1268590	1268628							1222437	1702732						1686733				1610284	1646504	1475383							734763			1126993
1547550	1268970	1269129							1228611	1702769						1697208				1621520	1654503	1476709							735294			1133800
1548609	1269583	1269197							1229303	1703264						1697209				1621686	1666985	1477891							736398			1133801
1549354	1269643	1270521							1234110	1703397						1697367				1621793	1669789	1478147							743135			1140079
1549455	1270118	1270759							1235773	1703503						1697389				1624219	1676046	1478338							743213			1143550
1551864	1270142	1270774							1240608	1703798						1697673				1626224	1686962	1478563							744963			1144071
1553084	1270190	1271959							1249730	1703978						1698239				1626392	1696088	1479725							748722			1144184
1554987	1270304	1272143							1265872	1703996						1698253				1627254	1697453	1481814							748723			1148812
1556944	1270426	1272755							1267150	1704323						1698389				1627689	1697610	1482746							753010			1150109
1557435	1270911	1272944							1267320	1704491						1698546				1628535	1697612	1483209							754300			1150672
1557878	1271058	1273599							1268081	1704637						1698733				1628598	1697717	1484576							757139			1150842
1558733	1271090	1273754							1268159	1705065						1698781				1629136	1697891	1485259							757804			1157026
1562932	1271260	1273962							1268569							1698932				1629549	1697902	1485425							758342			1180900
1568377	1271387	1274449							1268800							1699457				1631183	1698320	1486374							769299			1180913
1575115	1271722	1274667							1269069							1699496				1633045	1698535	1487391							769334			1181236
1577777	1271908	1274683							1269223							1699612				1633303	1698725	1488012							778023			1184880
1580341	1272258	1274692							1269250							1699695				1633579	1698829	1488387							791665			1187170
1583370	1272562	1275871							1269723							1699743				1633968	1700852	1488952							792361			1187230
1591360	1272654	1276861							1270852							1699784				1636923	1701636	1489545							796800			1188646
1593291	1272949	1281356							1271726							1700076				1638060	1701697	1489546							802251			1201004
1597867	1273727	1281464							1273170							1700107				1639679	1701884	1489548							802541			1201079
1614782	1273879	1281825							1273512							1700591				1643401	1702710	1490123							802973			1201348
1617026	1274269	1282077							1274829							1700598				1660458	1702876	1490796							813487			1202116
1621466	1274617	1282230							1275500							1700997				1681341	1703290	1492252							820209			1208378
1622136	1276518	1282336							1281202							1701000				1693439	1704197	1494901							821537			1223176
1622253	1277211	1282456							1281500							1701165				1699033	1704204	1495106							821576			1234573
1622494	1279716	1282667							1281907							1701501				1699255	1704214	1495499							821701			1239891
1622529	1280765	1283076							1282027							1701614				1699488	1704350	1496048							822812			1267709
1623658	1281304	1283792							1282311							1701624				1699613	1704708	1497495							825450			1267921
1624013	1281473	1283967							1283083							1701643				1699660	1706108	1498607							828392			1268734
1624716	1281606	1284042							1283402							1702280				1700292	1707278	1500337							829477			1269034
1625596	1281731	1284282							1283700							1702575				1700510	1767206	1500676							829709			1269819
1626901	1281876	1284668							1284048							1702822				1700790		1504110							830292			1271694
1628731	1281933	1284999							1284236							1702971				1701321		1504814							831127			1273905
1641176	1282029	1285333							1284333							1703044				1701429		1505549							847810			1274268
1641309	1282115	1285673							1284549							1703580				1701550		1509061							848316			1274399
1641381	1282269	1285986							1284916							1703638				1702416		1509307							857569			1281844
1647303	1282583	1286173							1285054							1704364				1702533		1514933							860130			1282467
1650393	1282795	1286232							1285419							1704466				1702729		1515824							862401			1282794
1660274	1282853	1286433							1286675							1704495				1702819		1516924							862496			1283019
1684516	1283150	1287156							1286765							1704982				1703227		1516925							863203			1283079
1697249	1283200	1287381							1287524							1706254				1703362		1518517							864499			1283475
1697256	1283298	1287398							1287903							1706534				1703688		1519060							865409			1284467
1697292	1283533	1287529							1288077							1706755				1703703		1520095							865571			1284531
1697806	1283578	1287543							1291703											1703914		1523853							866348			1285407
1697828	1283626	1287635							1291864											1704068		1523966							866427			1286300
1697919	1283937	1287671							1292998											1704886		1524452							869668			1287118
1698063	1283997	1291821							1293350											1705711		1524455							876249			1287716
1698177	1284278	1291960							1293571											1768631		1524685							876767			1290392
1698193	1284299	1291995							1293763													1525000							887782			1291745
1698328	1284542	1292044							1293986													1526229							891762			1292046
1698682	1284744	1292607							1294068													1526512							891968			1293081
1698964	1285071	1293036							1294316													1528769							892510			1293260
1699407	1285308	1293339							1294614													1529535							899593			1294865
1699518	1285587	1293487							1294790													1530694							901821			1294902
1699614	1285599	1294035							1294954													1531060							903154			1295689
1699744	1286066	1294224							1295186													1536284							930137			1296032
1699815	1286164	1294251							1295463													1537857							938646			1296097
1700601	1286194	1295107							1295592													1541391							938978			1296238
1700989	1286291	1295376							1295707													1542128							942923			1296819
1701054	1286332	1295657							1295821													1543480							945482			1298077
1701080	1286504	1295695							1296006													1543897							955885			1298489
1701103	1286863	1295963							1296030													1544035							956335			1298508
1701128	1286905	1296048							1296385													1544187							956336			1298649
1701143	1287067	1296175							1296449													1544540							956814			1299014
1701150	1287195	1296778							1296572													1547091							957936			1457828
1701580	1287436	1296982							1296614													1549025							958439			1457868
1703631	1287549	1297345							1297259													1549753							964134			1457945
1703683	1287588	1297607							1297745													1549760							966320			1458173
1703722	1290311	1297647							1297968													1555199							967435			1459668
1703730	1291546	1298024							1298279													1556610							967590			1462324
1704001	1291580	1298285							1299039													1557605							972231			1462911
1704280	1291616	1298713							1458236													1558494							973093			1463630
1704329	1291678	1300135							1458943													1559242							984408			1464099
1704512	1291692	1300689							1458948													1559365							988289			1464222
1704587	1291752	1457605							1459057													1560780							994648			1464474
1705224	1291855	1458208							1463606													1560781							996071			1470391
1706925	1291937	1458486							1466092													1564439							996093			1470706
1707360	1291972	1460310							1470026													1565311							996479			1472521
1743073	1291999	1462595							1470199													1578718							1002314			1472531
	1292024	1464035							1470509													1588574							1003068			1472902
	1292574	1464216							1470843													1599211							1003280			1472912
	1292706	1464915							1470849													1601279							1003340			1473138
	1292724	1465599							1470866													1621883							1006931			1473193
	1292762	1470112							1471109													1621985							1007444			1473461
	1292993	1470439							1471285													1622052							1008300			1474854
	1293007	1470457							1471432													1622420							1009596			1475417
	1293061	1470516							1471560													1623849							1016796			1476657
	1293128	1470688							1473455													1623919							1022977			1476759
	1293600	1470855							1473567													1623957							1023184			1477326
	1293714	1471045							1475088													1624161							1029740			1477679
	1293872	1471064							1475747													1624249							1035147			1478306
	1294025	1471217							1476938													1624321							1035199			1478400
	1294061	1471340							1478343													1624465							1037504			1478529
	1294164	1471479							1478412													1624689							1038153			1478585
	1294210	1471928							1478572													1625043							1039802			1478973
	1294220	1472443							1478603													1626079							1043008			1479936
	1294383	1472453							1479850													1626195							1044617			1481058
	1294443	1472743							1480711													1626249							1047167			1481170
	1294525	1472909							1481065													1626817							1047172			1481845
	1294803	1473143							1481982													1627086							1052252			1481902
	1294836	1473225							1482551													1627725							1070100			1481950
	1295031	1473568							1482642													1627727							1071603			1482702
	1295179	1473874							1483011													1628175							1076411			1483891
	1295394	1474338							1483846													1628454							1080927			1485918
	1295552	1475718							1483878													1629064							1081617			1486415
	1295666	1475925							1484426													1633307							1083377			1486612
	1295709	1475976							1484578													1633537							1100732			1487259
	1296220	1476590							1487836													1634193							1108484			1487329
	1296307	1476591							1488494													1634680							1109106			1487604
	1296343	1477187							1489739													1634990							1113858			1488241
	1296378	1477264							1489892													1636178							1121407			1489811
	1296390	1478192							1490287													1637507							1122361			1489815
	1296456	1479513							1491206													1637667							1126214			1490231
	1296468	1479742							1493113													1638458							1133763			1490546
	1296694	1480852							1493128													1638700							1138821			1491097
	1296710	1480853							1494343													1638774							1139442			1492345
	1296760	1481147							1497253													1641960							1146749			1492785
	1296938	1481522							1497302													1642192							1150132			1493000
	1296994	1482549							1505467													1642949							1152010			1495133
	1297047	1482989							1505710													1643423							1153211			1497111
	1297052	1485027							1505763													1643461							1163250			1497305
	1297387	1486295							1505765													1643727							1165291			1497306
	1297609	1486617							1506379													1643743							1170686			1497742
	1298475	1486647							1508581													1646243							1174708			1497747
	1298941	1487333							1510992													1650987							1175084			1498627
	1456842	1487967							1511451													1656523							1180198			1499135
	1456887	1488384							1512669													1667179							1181146			1499718
	1461610	1488537							1512708													1675696							1182173			1499953
	1470053	1488931							1512982													1676481							1185818			1500510
	1470070	1489260							1513432													1678087							1186515			1500511
	1470161	1489735							1513919													1678996							1189877			1500619
	1470258	1490121							1514131													1680709							1191356			1501029
	1470323	1490945							1514677													1682356							1191725			1501966
	1470336	1490985							1515137													1687073							1196147			1502974
	1470402	1491188							1515663													1688690							1202369			1503763
	1470464	1491196							1516837													1691955							1204393			1505074
	1470493	1491601							1516994													1695093							1210988			1505572
	1470735	1492464							1518504													1697200							1213749			1506302
	1470762	1492560							1520111													1697204							1219251			1507370
	1470789	1493327							1521333													1697228							1222616			1511004
	1470818	1493333							1522188													1697272							1229206			1513511
	1470856	1494915							1524155													1697273							1234617			1513552
	1470891	1495436							1524442													1697444							1235274			1514225
	1470985	1495557							1525313													1697816							1253122			1514250
	1471052	1495667							1527678													1698573							1253344			1515120
	1471146	1495669							1527702													1698579							1255851			1515372
	1471331	1496951							1528628													1698635							1265524			1515373
	1471488	1496967							1529788													1698701							1266053			1516046
	1472459	1496969							1529951													1699086							1266278			1516206
	1472748	1496974							1530675													1699293							1266777			1516763
	1472751	1497151							1531211													1699607							1267257			1516770
	1472792	1497171							1531558													1699748							1267336			1518367
	1473202	1497762							1533579													1699802							1267518			1518668
	1473504	1498209							1533621													1699990							1267896			1518687
	1473721	1498418							1534611													1700062							1268012			1518692
	1473782	1499658							1535140													1700284							1268188			1519095
	1474416	1500162							1536596													1700557							1268624			1519743
	1474560	1500334							1536874													1700584							1269087			1519895
	1474561	1502202							1537822													1700630							1269089			1520704
	1474667	1502263							1538383													1700697							1269316			1522113
	1474800	1502293							1540131													1700708							1269873			1523864
	1475707	1502708							1541761													1701041							1270529			1525308
	1476106	1503672							1550635													1701519							1270583			1525878
	1476411	1503886							1552575													1701804							1271361			1526237
	1476712	1504005							1552709													1702357							1271532			1526282
	1477166	1504532							1556764													1702524							1271533			1528129
	1477325	1504983							1557512													1702582							1271823			1529028
	1477769	1505124							1559220													1702613							1271973			1529159
	1478956	1505165							1565725													1702828							1272358			1529508
	1479802	1505181							1565983													1702903							1272918			1530329
	1479875	1505484							1570762													1702980							1273600			1530678
	1480326	1505794							1579329													1703071							1273785			1530904
	1480397	1505870							1580584													1703368							1274048			1532385
	1481166	1506740							1581090													1703521							1274093			1534375
	1481321	1510342							1609409													1703624							1274387			1534537
	1481450	1512386							1612055													1703682							1274421			1534864
	1481492	1512541							1616930													1703957							1274733			1536093
	1481891	1512593							1621572													1704037							1275004			1537194
	1481893	1512664							1621589													1704074							1275866			1537198
	1482094	1513161							1621775													1704379							1277697			1537616
	1482696	1514648							1621809													1705041							1280724			1537947
	1483009	1514883							1622028													1705221							1280936			1538002
	1483709	1514923							1622288													1746831							1281048			1538767
	1483714	1515376							1622533																				1281172			1538821
	1483833	1516197							1622869																				1281375			1539501
	1484749	1516847							1623389																				1281775			1541836
	1484822	1517002							1623886																				1281807			1541839
	1484959	1518042							1624140																				1282020			1542045
	1484961	1518570							1624232																				1282138			1542078
	1485030	1519497							1624267																				1282375			1544446
	1485498	1519790							1624309																				1282483			1544573
	1485510	1519884							1624554																				1282714			1545992
	1485858	1520094							1625111																				1282730			1546313
	1485872	1520217							1625169																				1283121			1546674
	1485917	1522572							1625273																				1283612			1547233
	1486453	1523236							1625632																				1283855			1547347
	1486521	1524191							1625650																				1283963			1547348
	1487466	1524320							1625992																				1284046			1549144
	1487931	1524353							1626155																				1284276			1549504
	1488243	1526201							1626180																				1284325			1549612
	1488333	1527353							1627940																				1284466			1551907
	1488341	1528054							1628842																				1284561			1552546
	1488674	1528560							1629875																				1284604			1552809
	1489045	1528771							1629876																				1284630			1554359
	1489188	1528780							1632643																				1285449			1554506
	1489532	1529087							1632766																				1285667			1554666
	1489719	1529178							1633150																				1285820			1555456
	1489903	1530661							1633175																				1285929			1556043
	1489922	1531055							1633202																				1286091			1558926
	1491813	1532176							1633706																				1286143			1559326
	1492148	1532584							1634282																				1286630			1559805
	1493172	1532750							1634328																				1286647			1561452
	1493376	1534050							1634683																				1286719			1561807
	1493576	1534581							1634937																				1287192			1561861
	1493755	1534942							1635344																				1287276			1561870
	1494198	1535131							1636231																				1287879			1562013
	1495153	1535167							1636740																				1288413			1562294
	1495156	1536141							1636749																				1291001			1564683
	1495624	1536927							1637104																				1291641			1568447
	1496188	1537416							1637121																				1291652			1570661
	1496786	1537625							1637733																				1291843			1573530
	1496819	1537911							1638664																				1292302			1575362
	1496856	1538005							1638753																				1292548			1582110
	1497304	1538035							1638864																				1292570			1589791
	1497721	1538825							1638894																				1293065			1594242
	1498301	1538863							1639357																				1293179			1602537
	1498306	1539370							1639514																				1293308			1617611
	1498442	1540000							1640210																				1293628			1622041
	1498844	1540093							1640213																				1293657			1622679
	1498892	1540243							1640993																				1293993			1623413
	1498932	1540930							1641403																				1294208			1623461
	1500518	1541120							1641472																				1294336			1623704
	1500678	1542836							1641700																				1294408			1623882
	1500976	1543020							1642438																				1294423			1624407
	1500982	1543801							1642516																				1294797			1624430
	1500983	1545562							1644759																				1294817			1624520
	1501168	1545568							1645509																				1294903			1624534
	1502643	1548236							1645965																				1294929			1625064
	1503997	1550661							1647305																				1294946			1625093
	1504002	1550778							1651994																				1295021			1625341
	1504016	1551694							1659415																				1295488			1625392
	1504019	1552438							1661866																				1295587			1625477
	1504086	1552442							1663461																				1296171			1625748
	1504115	1553080							1666417																				1296230			1626000
	1504119	1553391							1670163																				1296302			1626569
	1504230	1554180							1671299																				1296348			1626687
	1505122	1556042							1671934																				1296654			1626808
	1505866	1558094							1673453																				1296716			1626857
	1506912	1558505							1674245																				1297025			1627206
	1507250	1558748							1674566																				1297105			1627492
	1507268	1558895							1675455																				1297247			1627493
	1507358	1559320							1677178																				1297360			1627613
	1507937	1559651							1678405																				1297597			1627822
	1507951	1560018							1679241																				1297825			1627904
	1508390	1560224							1682269																				1297833			1627960
	1509175	1560800							1688611																				1297903			1628212
	1509388	1561439							1689898																				1298257			1628264
	1510581	1565241							1692284																				1456813			1628744
	1511439	1568738							1692943																				1456888			1628961
	1511509	1570257							1693077																				1456953			1629545
	1511736	1571387							1697254																				1456975			1629551
	1511738	1573489							1697351																				1458643			1632412
	1511886	1574277							1697425																				1458821			1634313
	1511942	1574280							1697863																				1459087			1634756
	1511953	1577551							1697956																				1461380			1634916
	1512579	1583285							1698075																				1461557			1635228
	1512630	1583764							1698095																				1462259			1636128
	1512632	1592432							1698225																				1463051			1636680
	1513247	1597456							1698259																				1463216			1636933
	1513265	1599966							1698266																				1463747			1637566
	1514012	1611419							1698334																				1464185			1638156
	1514140	1615985							1698526																				1469978			1639065
	1514471	1621378							1698690																				1470073			1639811
	1514679	1621661							1698728																				1470084			1642070
	1514764	1621678							1698734																				1470234			1642463
	1514802	1621760							1698943																				1470236			1642829
	1515422	1621923							1699002																				1470251			1643204
	1515467	1622002							1699220																				1470341			1643676
	1516199	1622160							1699388																				1470503			1644153
	1516227	1622573							1699494																				1470683			1644413
	1516646	1622636							1699571																				1471072			1645186
	1516732	1622674							1699576																				1471102			1647331
	1516735	1622710							1699703																				1471310			1647332
	1517284	1623455							1700030																				1471524			1649035
	1517842	1623827							1700097																				1471722			1657649
	1518382	1623933							1700183																				1471774			1671125
	1518748	1624327							1700367																				1472540			1679008
	1518753	1624749							1700501																				1472686			1686396
	1519622	1625229							1700610																				1472822			1686902
	1520517	1625705							1700753																				1473204			1687103
	1520599	1626624							1700828																				1473949			1697164
	1520708	1626673							1700950																				1474166			1697258
	1521651	1626807							1700979																				1475090			1697329
	1521752	1627645							1701157																				1475167			1697549
	1522364	1628669							1701253																				1475273			1697550
	1522966	1628828							1701254																				1475278			1697600
	1523186	1628950							1701389																				1475892			1697746
	1523312	1628963							1701473																				1476531			1697978
	1523357	1629510							1701773																				1477462			1698044
	1523727	1631374							1701786																				1477888			1698048
	1524031	1632820							1701896																				1478040			1698068
	1524171	1632881							1702132																				1478415			1698381
	1524666	1633151							1702161																				1478515			1698501
	1524984	1633394							1702178																				1478575			1698548
	1525059	1633630							1702181																				1478726			1699108
	1525257	1633797							1702216																				1479739			1699169
	1525372	1634484							1702302																				1480583			1699215
	1526381	1634528							1702442																				1481228			1699661
	1527430	1634983							1702511																				1481387			1699691
	1527889	1635348							1702542																				1482014			1699722
	1527996	1636831							1702694																				1483038			1700025
	1528792	1636946							1702793																				1483677			1700029
	1528798	1636958							1702850																				1483710			1700543
	1528971	1636973							1702932																				1484020			1700912
	1529971	1637012							1704021																				1486501			1700961
	1530012	1637035							1704085																				1488041			1701478
	1530799	1637137							1704120																				1488042			1701645
	1530901	1637167							1704191																				1488751			1701790
	1531208	1637384							1704198																				1488754			1701793
	1531218	1637592							1704334																				1489127			1701982
	1532091	1638490							1704459																				1489555			1702176
	1532190	1638502							1704498																				1489895			1702425
	1532564	1638705							1704640																				1490867			1702456
	1533634	1639575							1704861																				1491123			1702568
	1535082	1640956							1705005																				1491734			1702611
	1535090	1641630							1705080																				1491989			1702968
	1535322	1642231							1705296																				1492634			1703154
	1535613	1642613							1705528																				1493280			1703204
	1535919	1642715							1706135																				1493311			1703225
	1536634	1642910							1706509																				1493567			1703230
	1536808	1643052							1706814																				1495072			1703446
	1537017	1643287																											1495501			1703610
	1538081	1643301																											1495519			1703636
	1538751	1644237																											1495541			1703697
	1538947	1644238																											1495619			1703946
	1539120	1644605																											1496813			1703979
	1539366	1645661																											1496815			1703985
	1542000	1646322																											1496878			1704014
	1542479	1647137																											1497119			1704298
	1542740	1647349																											1497273			1704421
	1543325	1657786																											1497299			1704465
	1543431	1658451																											1498038			1704488
	1543664	1664290																											1499762			1704543
	1543991	1664828																											1500938			1704568
	1545566	1666512																											1501720			1704665
	1546239	1669884																											1502049			1704774
	1546253	1671062																											1502112			1705545
	1546329	1675398																											1502144			1705549
	1546364	1676377																											1502191			1705647
	1546992	1677436																											1502264			1706346
	1547312	1678565																											1502684			1706583
	1547314	1679649																											1502790			1707536
	1548058	1679690																											1503017			1768437
	1548190	1680474																											1503022
	1548383	1682609																											1503190
	1549018	1683792																											1503431
	1549247	1697170																											1503789
	1549570	1697184																											1503853
	1549625	1697192																											1503959
	1550286	1697451																											1503982
	1550556	1697593																											1504214
	1550793	1697609																											1504632
	1551587	1697829																											1505657
	1551702	1698010																											1506378
	1552779	1698071																											1506418
	1553803	1698077																											1506516
	1554375	1698433																											1506580
	1554534	1698540																											1507155
	1555584	1698569																											1507401
	1555702	1698597																											1507516
	1556006	1698600																											1507750
	1556592	1698655																											1508776
	1556743	1698948																											1509885
	1557587	1699035																											1510344
	1558439	1699042																											1511686
	1559462	1699055																											1512491
	1561433	1699075																											1513000
	1561489	1699088																											1513008
	1561707	1699103																											1513053
	1561811	1699110																											1513060
	1561923	1699145																											1513177
	1562108	1699193																											1513179
	1562544	1699200																											1513264
	1562736	1699257																											1513298
	1563392	1699300																											1513300
	1564801	1699337																											1513749
	1565247	1699383																											1513943
	1567073	1699857																											1513984
	1567971	1699940																											1513985
	1569100	1699951																											1514094
	1569167	1699975																											1514697
	1570504	1699985																											1515181
	1578186	1700162																											1515723
	1578187	1700202																											1515724
	1581883	1700373																											1515727
	1596233	1700452																											1515790
	1597448	1700740																											1516369
	1601277	1700761																											1516578
	1601282	1701001																											1516795
	1621365	1701108																											1517006
	1621389	1701231																											1517174
	1621426	1701647																											1517206
	1621509	1701763																											1517833
	1621510	1702037																											1517840
	1621530	1702038																											1517862
	1621541	1702131																											1518033
	1621613	1702192																											1518046
	1621638	1702227																											1518587
	1621691	1702417																											1518972
	1621763	1702452																											1519347
	1621808	1702471																											1519546
	1622204	1702544																											1520249
	1622225	1702567																											1520336
	1622234	1702605																											1520888
	1622300	1702608																											1521097
	1622347	1703010																											1521625
	1622371	1703061																											1523613
	1622392	1703063																											1523675
	1622421	1703398																											1523847
	1622452	1703532																											1524941
	1622466	1703693																											1525717
	1622500	1703706																											1526169
	1622550	1703880																											1527821
	1622581	1704058																											1527855
	1622583	1704071																											1528060
	1622670	1704162																											1530350
	1622804	1704268																											1531116
	1623841	1704290																											1531185
	1623913	1704354																											1531213
	1624032	1704510																											1531561
	1624602	1704824																											1534221
	1624699	1704981																											1534884
	1624701	1705281																											1535233
	1625076	1706343																											1535635
	1625186																												1537307
	1625308																												1537414
	1625570																												1538106
	1626075																												1538579
	1626102																												1539281
	1626314																												1539905
	1626324																												1539994
	1627121																												1540584
	1627136																												1540928
	1627288																												1541683
	1627399																												1541760
	1628041																												1541780
	1628048																												1541995
	1628083																												1543583
	1628862																												1544204
	1628901																												1544853
	1629887																												1544857
	1630247																												1544966
	1632101																												1545221
	1632622																												1545245
	1632953																												1545508
	1633147																												1545932
	1633369																												1545975
	1633624																												1545999
	1633992																												1546472
	1634701																												1547832
	1635023																												1547975
	1635064																												1549261
	1635232																												1549348
	1635592																												1549467
	1636393																												1549567
	1636854																												1550247
	1636954																												1550687
	1637149																												1551640
	1637286																												1552434
	1637472																												1552723
	1637562																												1552787
	1637602																												1552801
	1638402																												1553392
	1638515																												1554603
	1638559																												1554659
	1638928																												1554929
	1639124																												1557051
	1639393																												1557126
	1639674																												1557506
	1639694																												1557945
	1639939																												1559269
	1640262																												1559274
	1640292																												1559402
	1640567																												1560262
	1640750																												1561066
	1640824																												1561104
	1640886																												1561459
	1641368																												1562192
	1641597																												1562244
	1641647																												1562987
	1641834																												1563164
	1642224																												1565398
	1643051																												1565623
	1643053																												1568488
	1644616																												1569747
	1644701																												1570502
	1645710																												1572163
	1646407																												1573483
	1646459																												1580024
	1646494																												1580956
	1649434																												1583288
	1651721																												1584127
	1652369																												1584346
	1652728																												1589477
	1653034																												1589842
	1657278																												1617597
	1660469																												1619280
	1661371																												1621373
	1664296																												1621400
	1665967																												1621409
	1667061																												1621422
	1671050																												1621516
	1672655																												1621540
	1673647																												1621556
	1677561																												1621665
	1682144																												1621713
	1688966																												1621766
	1689759																												1621797
	1692599																												1621814
	1694464																												1621916
	1694657																												1622076
	1697136																												1622113
	1697224																												1622132
	1697247																												1622289
	1697298																												1622367
	1697323																												1622418
	1697479																												1622438
	1697502																												1622685
	1697561																												1622715
	1697577																												1622731
	1697652																												1623376
	1697903																												1623453
	1697938																												1623490
	1698223																												1623664
	1698413																												1623697
	1698414																												1624003
	1698462																												1624437
	1698471																												1624564
	1698568																												1624626
	1698695																												1624660
	1698799																												1624685
	1698919																												1625095
	1698927																												1625152
	1699007																												1625355
	1699063																												1625647
	1699190																												1625661
	1699219																												1625814
	1699303																												1627468
	1699734																												1627611
	1699870																												1628327
	1699909																												1628329
	1699981																												1628374
	1699997																												1628420
	1700066																												1628565
	1700212																												1628567
	1700227																												1628990
	1700230																												1629284
	1700301																												1629634
	1700428																												1629763
	1700435																												1629808
	1700500																												1632418
	1700667																												1633330
	1700768																												1633805
	1700878																												1634248
	1701074																												1634833
	1701120																												1634970
	1701159																												1635466
	1701177																												1635625
	1701185																												1635710
	1701418																												1635831
	1701509																												1635991
	1701583																												1636057
	1701590																												1636292
	1701654																												1636378
	1701673																												1636431
	1701752																												1636525
	1701787																												1636758
	1701840																												1636898
	1701990																												1637000
	1702068																												1637183
	1702142																												1637315
	1702203																												1637360
	1702205																												1637512
	1702317																												1637521
	1702333																												1637530
	1702355																												1637779
	1702356																												1638104
	1702368																												1638555
	1702451																												1638668
	1702577																												1638935
	1702579																												1639017
	1702593																												1639098
	1702656																												1639208
	1702760																												1639346
	1702781																												1639356
	1702807																												1639366
	1702945																												1639686
	1703024																												1639981
	1703268																												1640105
	1703387																												1640177
	1703393																												1640197
	1703445																												1640302
	1703471																												1640499
	1703479																												1640632
	1703604																												1640920
	1703627																												1641081
	1703635																												1641345
	1703685																												1641475
	1703694																												1641476
	1703784																												1641909
	1703964																												1642492
	1703970																												1642710
	1703977																												1642741
	1704038																												1642782
	1704055																												1643255
	1704116																												1643306
	1704265																												1643436
	1704359																												1644041
	1704378																												1644143
	1704414																												1644158
	1704423																												1644195
	1704507																												1644806
	1704638																												1645504
	1704704																												1652897
	1704735																												1653770
	1704847																												1653954
	1704971																												1654870
	1705423																												1655857
	1705713																												1659427
	1705982																												1660272
	1706189																												1660814
	1706609																												1665196
	1706680																												1666710
	1707103																												1667684
	1707800																												1668680
	1708725																												1669900
	1751936																												1669904
	1768817																												1670521
																													1671815
																													1672820
																													1673874
																													1679136
																													1680986
																													1684437
																													1684452
																													1688007
																													1688107
																													1691995
																													1693114
																													1694412
																													1697171
																													1697189
																													1697227
																													1697270
																													1697357
																													1697477
																													1697591
																													1697718
																													1697728
																													1697815
																													1698060
																													1698102
																													1698416
																													1698567
																													1698576
																													1698601
																													1698789
																													1698828
																													1698844
																													1698872
																													1698951
																													1698982
																													1699008
																													1699018
																													1699031
																													1699066
																													1699091
																													1699203
																													1699248
																													1699297
																													1699341
																													1699417
																													1699473
																													1699510
																													1699517
																													1699647
																													1699688
																													1699761
																													1699907
																													1699967
																													1699980
																													1700018
																													1700041
																													1700144
																													1700224
																													1700324
																													1700365
																													1700532
																													1700689
																													1700840
																													1700941
																													1701009
																													1701025
																													1701058
																													1701066
																													1701136
																													1701153
																													1701416
																													1701442
																													1701483
																													1701528
																													1701553
																													1701679
																													1701839
																													1702019
																													1702058
																													1702237
																													1702335
																													1702446
																													1702532
																													1702537
																													1702653
																													1702665
																													1702790
																													1702803
																													1702817
																													1702856
																													1702917
																													1703161
																													1703173
																													1703199
																													1703247
																													1703330
																													1703407
																													1703495
																													1703511
																													1703549
																													1703673
																													1703790
																													1703811
																													1703834
																													1703903
																													1703956
																													1704025
																													1704066
																													1704361
																													1704373
																													1704397
																													1704409
																													1704413
																													1704504
																													1704558
																													1704601
																													1704702
																													1704705
																													1704732
																													1704767
																													1704784
																													1704859
																													1704984
																													1705044
																													1705522
																													1705810
																													1705940
																													1706754
																													1707102
																													1707122
																													1707716
																													1708336
																													1709046
																													1709221
																													1709439
																													1709567

## Sheet: GOEnrichmentBlueModule
GO term	GO term description	p-value
GO:0003723	RNA binding	ENRICHMENT: 0.00120
GO:0006412	translation	ENRICHMENT: 0.00000
GO:0005840	ribosome	ENRICHMENT: 0.00000
GO:0003735	structural constituent of ribosome	ENRICHMENT: 0.00000
GO:0008137	NADH dehydrogenase (ubiquinone) activity	ENRICHMENT: 0.00078
GO:0004596	peptide alpha-N-acetyltransferase activity	ENRICHMENT: 0.00438
GO:0008462	endopeptidase Clp activity	ENRICHMENT: 0.00011
GO:0045454	cell redox homeostasis	ENRICHMENT: 0.00352
GO:0016651	oxidoreductase activity, acting on NADH or NADPH	ENRICHMENT: 0.00032
GO:0009073	aromatic amino acid family biosynthetic process	ENRICHMENT: 0.00206
GO:0004739	pyruvate dehydrogenase (acetyl-transferring) activity	ENRICHMENT: 0.00076
GO:0006544	glycine metabolic process	ENRICHMENT: 0.00017
GO:0009086	methionine biosynthetic process	ENRICHMENT: 0.00147
GO:0006633	fatty acid biosynthetic process	ENRICHMENT: 0.00059
GO:0006563	L-serine metabolic process	ENRICHMENT: 0.00147
GO:0004372	glycine hydroxymethyltransferase activity	ENRICHMENT: 0.00147
GO:0017087	mitochondrial processing peptidase complex	ENRICHMENT: 0.00536
GO:0004240	mitochondrial processing peptidase activity	ENRICHMENT: 0.00536
GO:0006120	mitochondrial electron transport, NADH to ubiquinone	ENRICHMENT: 0.00147
GO:0004362	glutathione-disulfide reductase activity	ENRICHMENT: 0.00536

## Sheet: GOEnrichmentTanModule
GO term	GO term description	p-value
GO:0015979	photosynthesis	ENRICHMENT: 0.00980
GO:0009654	oxygen evolving complex	ENRICHMENT: 0.00812
GO:0006096	glycolysis	ENRICHMENT: 0.00449
GO:0006094	gluconeogenesis	ENRICHMENT: 0.00322
GO:0004462	lactoylglutathione lyase activity	ENRICHMENT: 0.00164
GO:0050236	pyridoxine 4-dehydrogenase activity	ENRICHMENT: 0.00243
GO:0009374	biotin binding	ENRICHMENT: 0.00025
GO:0016874	ligase activity	ENRICHMENT: 0.00388
GO:0006633	fatty acid biosynthetic process	ENRICHMENT: 0.00185
GO:0008113	peptide-methionine-(S)-S-oxide reductase activity	ENRICHMENT: 0.00012
GO:0009317	acetyl-CoA carboxylase complex	ENRICHMENT: 0.00164
GO:0003989	acetyl-CoA carboxylase activity	ENRICHMENT: 0.00164
GO:0005978	glycogen biosynthetic process	ENRICHMENT: 0.00012
GO:0008878	glucose-1-phosphate adenylyltransferase activity	ENRICHMENT: 0.00164
GO:0016671	oxidoreductase activity, acting on sulfur group of donors, disulfide as acceptor	ENRICHMENT: 0.00781

## Sheet: AnnotationsBlueModule
Protein id	InterPro id	InterPro description	Pfam id	Pfam description	KOG id	KOG description	KOG class	EC number	EC description	GO acc ids	GO names	TM predicted	SignalP prediction	Blast Hit description
10038	IPR000307	Ribosomal protein S16	PF00886	Ribosomal protein S16	KOG3419	Mitochondrial/chloroplast ribosomal protein S16	Translation, ribosomal structure and biogenesis	None	None	GO:0003735,GO:0005622,GO:0005840,GO:0006412	structural constituent of ribosome,intracellular,ribosome,translation	0	0	gi|159484984|ref|XP_001700529.1| plastid ribosomal protein S16 [Chlamydomonas reinhardtii] &gt
1021273	IPR007109	Brix domain	PF04427	Brix domain	KOG2781	U3 small nucleolar ribonucleoprotein (snoRNP) component	RNA processing and modification	None	None	GO:0004812,GO:0005524,GO:0006412	aminoacyl-tRNA ligase activity,ATP binding,translation	0	0	gi|302839990|ref|XP_002951551.1| hypothetical protein VOLCADRAFT_61433 [Volvox carteri f. nagariensis] &gt
1025020	IPR005378	Vacuolar protein sorting-associated protein 35, Vps35	PF03635	Vacuolar protein sorting-associated protein 35	KOG1107	Membrane coat complex Retromer, subunit VPS35	Intracellular trafficking, secretion, and vesicular transport	None	None	None	None	0	0	gi|384252496|gb|EIE25972.1| vacuolar protein sorting-associated protein 35, partial [Coccomyxa subellipsoidea C-169]
1030388	IPR000717,IPR019585	Proteasome component (PCI) domain,26S proteasome, regulatory subunit Rpn7	PF01399,PF10602	PCI domain,26S proteasome subunit RPN7	KOG0686	COP9 signalosome, subunit CSN1	Posttranslational modification, protein turnover, chaperones	None	None	None	None	0	0	gi|159488411|ref|XP_001702205.1| hypothetical protein CHLREDRAFT_194712 [Chlamydomonas reinhardtii] &gt
1032250	IPR000571,	Zinc finger, CCCH-type,	PF00642,PF13893	Zinc finger C-x8-C-x5-C-x3-H type (and similar),RNA recognition motif. (a.k.a. RRM, RBD, or RNP domain)	KOG2202	U2 snRNP splicing factor, small subunit, and related proteins	RNA processing and modification	None	None	GO:0003676,GO:0003723,GO:0005634,GO:0008270	nucleic acid binding,RNA binding,nucleus,zinc ion binding	0	0	gi|307107585|gb|EFN55827.1| hypothetical protein CHLNCDRAFT_57737 [Chlorella variabilis]
1032251	None	None	None	None	None	None	None	None	None	None	None	0	1	None
1036415	IPR000594,IPR000127,IPR018965,IPR019572	UBA/THIF-type NAD/FAD binding fold,Ubiquitin-activating enzyme repeat,Ubiquitin-activating enzyme e1, C-terminal,Ubiquitin-activating enzyme	PF00899,PF02134,PF09358,PF10585	ThiF family,Repeat in ubiquitin-activating (UBA) protein,Ubiquitin-activating enzyme e1 C-terminal domain,Ubiquitin-activating enzyme active site	KOG2012	Ubiquitin activating enzyme UBA1	Posttranslational modification, protein turnover, chaperones	6.3.2.19	Ubiquitin--protein ligase.	GO:0003824,GO:0004842,GO:0006464,GO:0006512,GO:0008641,GO:0051438,GO:0051440,GO:0051443,GO:0051444	catalytic activity,ubiquitin-protein ligase activity,protein modification process,ubiquitin cycle,small protein activating enzyme activity,regulation of ubiquitin-protein ligase activity,regulation of ubiquitin-protein ligase activity during meiotic cell cycle,positive regulation of ubiquitin-protein ligase activity,negative regulation of ubiquitin-protein ligase activity	0	0	vcn:VOLCADRAFT_79505 K03178 (EC:6.3.2.19)
1042114	None	None	None	None	None	None	None	None	None	None	None	0	1	gi|302831353|ref|XP_002947242.1| hypothetical protein VOLCADRAFT_103325 [Volvox carteri f. nagariensis] &gt
1051381	None	None	None	None	KOG2445	Nuclear pore complex component (sc Seh1)	Nuclear structure	None	None	None	None	0	0	gi|159469895|ref|XP_001693095.1| COP-II coat subunit, nucleoporin [Chlamydomonas reinhardtii] &gt
1059643	IPR003959,IPR000642	ATPase, AAA-type, core,Peptidase M41	PF00004,PF01434	ATPase family associated with various cellular activities (AAA),Peptidase family M41	KOG0731	AAA+-type ATPase containing the peptidase M41 domain	Posttranslational modification, protein turnover, chaperones	3.4.24.-	Metalloendopeptidases.	GO:0000166,GO:0004222,GO:0004249,GO:0005524,GO:0006508,GO:0008133,GO:0008319,GO:0017111,GO:0030402	nucleotide binding,metalloendopeptidase activity,stromelysin 3 activity,ATP binding,proteolysis,collagenase activity,prenyl protein specific endopeptidase activity,nucleoside-triphosphatase activity,matrilysin-2 activity	0	0	gi|307111340|gb|EFN59574.1| hypothetical protein CHLNCDRAFT_132927 [Chlorella variabilis]
106931	IPR002478	PUA domain	PF01472	PUA domain	KOG2523	Predicted RNA-binding protein with PUA domain	Translation, ribosomal structure and biogenesis	None	None	GO:0003723	RNA binding	0	0	gi|307102926|gb|EFN51192.1| hypothetical protein CHLNCDRAFT_56407 [Chlorella variabilis]
1088308	None	None	None	None	KOG4663	Cytochrome b	Energy production and conversion	None	None	GO:0006118,GO:0016020	electron transport,membrane	1	0	gi|11467928|ref|NP_057989.1| cytochrome b [Acutodesmus obliquus] &gt
1094367	IPR003959,IPR001943,IPR004176,IPR003959,IPR019489	ATPase, AAA-type, core,UVR domain,Clp, N-terminal,ATPase, AAA-type, core,Clp ATPase, C-terminal	PF00004,PF02151,PF02861,PF07724,PF10431	ATPase family associated with various cellular activities (AAA),UvrB/uvrC motif,Clp amino terminal domain,AAA domain (Cdc48 subfamily),C-terminal, D2-small domain, of ClpB protein	KOG1051	Chaperone HSP104 and related ATP-dependent Clp proteases	Posttranslational modification, protein turnover, chaperones	3.4.21.92	Endopeptidase Clp.	GO:0000166,GO:0003677,GO:0004518,GO:0005515,GO:0005524,GO:0006289,GO:0008462,GO:0017111,GO:0019538	nucleotide binding,DNA binding,nuclease activity,protein binding,ATP binding,nucleotide-excision repair,endopeptidase Clp activity,nucleoside-triphosphatase activity,protein metabolic process	0	0	gi|302841992|ref|XP_002952540.1| hypothetical protein VOLCADRAFT_75431 [Volvox carteri f. nagariensis] &gt
1095253	None	None	None	None	None	None	None	None	None	None	None	0	1	None
1096868	None	None	None	None	None	None	None	None	None	None	None	3	0	gi|384252846|gb|EIE26321.1| hypothetical protein COCSUDRAFT_64435 [Coccomyxa subellipsoidea C-169]
1098240	None	None	None	None	None	None	None	None	None	None	None	0	1	None
1107578	IPR005824	KOW	PF00467	KOW motif	KOG1708	Mitochondrial/chloroplast ribosomal protein L24	Translation, ribosomal structure and biogenesis	None	None	GO:0003735,GO:0005622,GO:0005840,GO:0006412	structural constituent of ribosome,intracellular,ribosome,translation	0	0	gi|302841412|ref|XP_002952251.1| plastid/chloroplast ribosomal protein L24 [Volvox carteri f. nagariensis] &gt
1107620	IPR027246	Eukaryotic porin/Tom40	PF01459	Eukaryotic porin	KOG3296	Translocase of outer mitochondrial membrane complex, subunit TOM40	Intracellular trafficking, secretion, and vesicular transport	None	None	None	None	0	0	gi|302845288|ref|XP_002954183.1| hypothetical protein VOLCADRAFT_102182 [Volvox carteri f. nagariensis] &gt
1120482	None	None	None	None	None	None	None	None	None	None	None	0	0	None
1139915	IPR003386	Lecithin:cholesterol/phospholipid:diacylglycerol acyltransferase	PF02450	Lecithin:cholesterol acyltransferase	KOG2369	Lecithin:cholesterol acyltransferase (LCAT)/Acyl-ceramide synthase	Lipid transport and metabolism	3.1.1.5	Lysophospholipase.	GO:0004607,GO:0004622,GO:0006629	phosphatidylcholine-sterol O-acyltransferase activity,lysophospholipase activity,lipid metabolic process	0	1	gi|281202679|gb|EFA76881.1| hypothetical protein PPL_09633 [Polysphondylium pallidum PN500]
115550	IPR001892	Ribosomal protein S13	PF00416	Ribosomal protein S13/S18	KOG3311	Ribosomal protein S18	Translation, ribosomal structure and biogenesis	None	None	GO:0003676,GO:0003723,GO:0003735,GO:0005622,GO:0005840,GO:0006412	nucleic acid binding,RNA binding,structural constituent of ribosome,intracellular,ribosome,translation	0	0	gi|159475653|ref|XP_001695933.1| mitochondrial ribosomal protein S13 [Chlamydomonas reinhardtii] &gt
1156419	IPR017926	Glutamine amidotransferase	PF00117	Glutamine amidotransferase class-I	KOG0026	Anthranilate synthase, beta chain	Amino acid transport and metabolism	4.1.3.27	Anthranilate synthase.	GO:0004049,GO:0005950,GO:0008152	anthranilate synthase activity,anthranilate synthase complex,metabolic process	0	0	cre:CHLREDRAFT_79042 K01658 (EC:4.1.3.27)
1162363	None	None	None	None	None	None	None	None	None	None	None	2	1	None
1163870			PF13460	NADH(P)-binding	KOG2865	NADH:ubiquinone oxidoreductase, NDUFA9/39kDa subunit	Energy production and conversion	1.6.99.3	NADH dehydrogenase.	GO:0003954	NADH dehydrogenase activity	0	0	gi|159489336|ref|XP_001702653.1| NADH:ubiquinone oxidoreductase 39 kDa subunit [Chlamydomonas reinhardtii] &gt
1165009	IPR011629	Cobalamin (vitamin B12) biosynthesis CobW-like, C-terminal	PF07683	Cobalamin synthesis protein cobW C-terminal domain	None	None	None	None	None	None	None	0	0	gi|302854310|ref|XP_002958664.1| hypothetical protein VOLCADRAFT_120022 [Volvox carteri f. nagariensis] &gt
1174692	IPR004045	Glutathione S-transferase, N-terminal	PF13417	Glutathione S-transferase, N-terminal domain	None	None	None	None	None	None	None	0	0	gi|169609987|ref|XP_001798412.1| hypothetical protein SNOG_08085 [Phaeosphaeria nodorum SN15] &gt
1181812	IPR000456	Ribosomal protein L17	PF01196	Ribosomal protein L17	KOG3280	Mitochondrial/chloroplast ribosomal protein L17	Translation, ribosomal structure and biogenesis	None	None	GO:0003735,GO:0005622,GO:0005840,GO:0006412	structural constituent of ribosome,intracellular,ribosome,translation	0	0	gi|159483339|ref|XP_001699718.1| plastid ribosomal protein L17 [Chlamydomonas reinhardtii] &gt
1182669	IPR002629	Cobalamin-independent methionine synthase MetE, C-terminal/archaeal	PF01717	Cobalamin-independent synthase, Catalytic domain	KOG2263	Methionine synthase II (cobalamin-independent)	Amino acid transport and metabolism	2.1.1.14	5-methyltetrahydropteroyltriglutamate--homocysteine S-methyltransferase.	GO:0003871,GO:0009086	5-methyltetrahydropteroyltriglutamate-homocysteine S-methyltransferase activity,methionine biosynthetic process	0	0	gi|384253487|gb|EIE26962.1| cobalamin-independent methionine synthase [Coccomyxa subellipsoidea C-169]
1195692	IPR000238	Ribosome-binding factor A	PF02033	Ribosome-binding factor A	None	None	None	None	None	GO:0006364	rRNA processing	0	1	gi|384248853|gb|EIE22336.1| hypothetical protein COCSUDRAFT_56029 [Coccomyxa subellipsoidea C-169]
1195720	None	None	None	None	None	None	None	None	None	None	None	0	1	None
1200297	IPR001853	DSBA-like thioredoxin domain	PF01323	DSBA-like thioredoxin domain	None	None	None	None	None	GO:0015035,GO:0030288	protein disulfide oxidoreductase activity,outer membrane-bounded periplasmic space	0	0	gi|302835283|ref|XP_002949203.1| hypothetical protein VOLCADRAFT_80613 [Volvox carteri f. nagariensis] &gt
1212236	IPR000504	RNA recognition motif domain	PF00076	RNA recognition motif. (a.k.a. RRM, RBD, or RNP domain)	KOG0105	Alternative splicing factor ASF/SF2 (RRM superfamily)	RNA processing and modification	None	None	GO:0003676	nucleic acid binding	0	0	gi|307103808|gb|EFN52065.1| hypothetical protein CHLNCDRAFT_36976 [Chlorella variabilis]
1217358	None	None	None	None	None	None	None	None	None	None	None	0	0	gi|302828238|ref|XP_002945686.1| hypothetical protein VOLCADRAFT_54899 [Volvox carteri f. nagariensis] &gt
1217412	IPR002180	6,7-dimethyl-8-ribityllumazine synthase	PF00885	6,7-dimethyl-8-ribityllumazine synthase	KOG3243	6,7-dimethyl-8-ribityllumazine synthase	Coenzyme transport and metabolism	2.5.1.78	None	GO:0004746,GO:0009231,GO:0009349	riboflavin synthase activity,riboflavin biosynthetic process,riboflavin synthase complex	0	1	vcn:VOLCADRAFT_108879 K00794 (EC:2.5.1.78)
1226774	None	None	None	None	KOG2018	Predicted dinucleotide-utilizing enzyme involved in molybdopterin and thiamine biosynthesis	Posttranslational modification, protein turnover, chaperones	None	None	None	None	1	0	gi|302854273|ref|XP_002958646.1| hypothetical protein VOLCADRAFT_84545 [Volvox carteri f. nagariensis] &gt
1233105	None	None	None	None	None	None	None	None	None	None	None	0	0	None
1234607	IPR002791	Domain of unknown function DUF89	PF01937	Protein of unknown function DUF89	KOG4584	Uncharacterized conserved protein	General function prediction only	2.7.1.33	Pantothenate kinase.	GO:0004594	pantothenate kinase activity	0	0	cre:CHLREDRAFT_102354 K09680 (EC:2.7.1.33)
123584	None	None	None	None	None	None	None	None	None	None	None	0	0	gi|302847996|ref|XP_002955531.1| hypothetical protein VOLCADRAFT_109978 [Volvox carteri f. nagariensis] &gt
1251193	None	None	None	None	KOG0063	RNAse L inhibitor, ABC superfamily	RNA processing and modification	None	None	None	None	0	0	gi|302853924|ref|XP_002958474.1| hypothetical protein VOLCADRAFT_121720 [Volvox carteri f. nagariensis] &gt
1257178	IPR007125	Histone core	PF00125	Core histone H2A/H2B/H3/H4	KOG1756	Histone 2A	Chromatin structure and dynamics	None	None	GO:0000786,GO:0003677,GO:0005634,GO:0006334	nucleosome,DNA binding,nucleus,nucleosome assembly	0	0	gi|168066586|ref|XP_001785216.1| histone H2A [Physcomitrella patens subsp. patens] &gt
1265462	IPR021137	Ribosomal protein L35	PF01632	Ribosomal protein L35	None	None	None	None	None	GO:0003735,GO:0005622,GO:0005840,GO:0006412	structural constituent of ribosome,intracellular,ribosome,translation	0	0	gi|159486445|ref|XP_001701250.1| plastid ribosomal protein L35 [Chlamydomonas reinhardtii] &gt
1265551	IPR002563	Flavin reductase-like, FMN-binding	PF01613	Flavin reductase like domain	None	None	None	None	None	GO:0006118,GO:0010181,GO:0016491	electron transport,FMN binding,oxidoreductase activity	0	0	gi|384246876|gb|EIE20364.1| hypothetical protein COCSUDRAFT_54305 [Coccomyxa subellipsoidea C-169]
1266044	IPR000583	Class II glutamine amidotransferase domain	PF00310	Glutamine amidotransferases class-II	KOG0572	Glutamine phosphoribosylpyrophosphate amidotransferase	Nucleotide transport and metabolism	None	None	GO:0008152	metabolic process	0	0	vcn:VOLCADRAFT_120418 K00764 (EC:2.4.2.14)
1266421	IPR013601,IPR013747	FAE1/Type III polyketide synthase-like protein,3-Oxoacyl-[acyl-carrier-protein (ACP)] synthase III C-terminal	PF08392,PF08541	FAE1/Type III polyketide synthase-like protein,3-Oxoacyl-[acyl-carrier-protein (ACP)] synthase III C terminal	None	None	None	2.3.1.199	None	GO:0003824,GO:0008152	catalytic activity,metabolic process	0	0	vcn:VOLCADRAFT_61822 K15397 (EC:2.3.1.199)
1266681	IPR000277	Cys/Met metabolism, pyridoxal phosphate-dependent enzyme	PF01053	Cys/Met metabolism PLP-dependent enzyme	KOG0053	Cystathionine beta-lyases/cystathionine gamma-synthases	Amino acid transport and metabolism	2.5.1.48	None	GO:0003962,GO:0006520,GO:0030170	cystathionine gamma-synthase activity,amino acid metabolic process,pyridoxal phosphate binding	0	0	csl:COCSUDRAFT_27251 K01739 (EC:2.5.1.48)
1266700	IPR002123	Phospholipid/glycerol acyltransferase	PF01553	Acyltransferase	KOG2847	Phosphate acyltransferase	Lipid transport and metabolism	2.3.1.-	Transferring groups other than amino-acyl groups.	GO:0004147,GO:0004405,GO:0004406,GO:0008080,GO:0008152,GO:0008374,GO:0008415,GO:0008951,GO:0016406,GO:0016407,GO:0016408,GO:0016409,GO:0016410,GO:0016411,GO:0016412	dihydrolipoamide branched chain acyltransferase activity,H2A/H2B histone acetyltransferase activity,H3/H4 histone acetyltransferase activity,N-acetyltransferase activity,metabolic process,O-acyltransferase activity,acyltransferase activity,palmitoleoyl [acyl-carrier-protein]-dependent acyltransferase activity,carnitine O-acyltransferase activity,acetyltransferase activity,C-acyltransferase activi…	0	0	cvr:CHLNCDRAFT_135912 K13511 (EC:2.3.1.-)
1267067	IPR006204	GHMP kinase N-terminal domain	PF00288	GHMP kinases N terminal domain	None	None	None	2.7.1.148	None	GO:0005524,GO:0016114,GO:0016301,GO:0016310,GO:0050515	ATP binding,terpenoid biosynthetic process,kinase activity,phosphorylation,4-(cytidine 5'-diphospho)-2-C-methyl-D-erythritol kinase activity	0	0	csl:COCSUDRAFT_35952 K00919 (EC:2.7.1.148)
1267803	None	None	None	None	None	None	None	None	None	GO:0006118,GO:0019684,GO:0030077,GO:0045156	electron transport,photosynthesis, light reaction,plasma membrane light-harvesting complex,electron transporter, transferring electrons within the cyclic electron transport pathway of photosynthesis activity	0	1	gi|221222714|sp|A0T0T0.1|PSBD_THAPS RecName: Full=Photosystem II D2 protein
1268382	IPR000994,IPR000587	Peptidase M24, structural domain,Creatinase, N-terminal	PF00557,PF01321	Metallopeptidase family M24,Creatinase/Prolidase N-terminal domain	KOG2413	Xaa-Pro aminopeptidase	Amino acid transport and metabolism	3.4.11.9	Xaa-Pro aminopeptidase.	GO:0006508,GO:0008235,GO:0008451,GO:0016787	proteolysis,metalloexopeptidase activity,X-Pro aminopeptidase activity,hydrolase activity	0	0	vcn:VOLCADRAFT_77935 K01262 (EC:3.4.11.9)
1268590	IPR020070,IPR020069	Ribosomal protein L9, N-terminal,Ribosomal protein L9, C-terminal	PF01281,PF03948	Ribosomal protein L9, N-terminal domain,Ribosomal protein L9, C-terminal domain	KOG4607	Mitochondrial ribosomal protein L9	Translation, ribosomal structure and biogenesis	None	None	None	None	0	0	gi|159472060|ref|XP_001694174.1| plastid ribosomal protein L9 [Chlamydomonas reinhardtii] &gt
1268970	IPR009081	Acyl carrier protein-like	PF00550	Phosphopantetheine attachment site	KOG1748	Acyl carrier protein/NADH-ubiquinone oxidoreductase, NDUFAB1/SDAP subunit	Energy production and conversion	None	None	GO:0000036,GO:0006633,GO:0031177	acyl carrier activity,fatty acid biosynthetic process,phosphopantetheine binding	0	1	gi|159482432|ref|XP_001699275.1| acyl-carrier protein [Chlamydomonas reinhardtii] &gt
1269583	IPR001623,IPR001305,IPR002939	DnaJ domain,Heat shock protein DnaJ, cysteine-rich domain,Chaperone DnaJ, C-terminal	PF00226,PF00684,PF01556	DnaJ domain,DnaJ central domain,DnaJ C terminal domain	KOG0715	Molecular chaperone (DnaJ superfamily)	Posttranslational modification, protein turnover, chaperones	None	None	GO:0005524,GO:0006457,GO:0009408,GO:0031072,GO:0051082	ATP binding,protein folding,response to heat,heat shock protein binding,unfolded protein binding	0	1	gi|302833437|ref|XP_002948282.1| member of the DnaJ superfamily [Volvox carteri f. nagariensis] &gt
1269643	IPR002547	tRNA-binding domain	PF01588	Putative tRNA binding domain	KOG2241	tRNA-binding protein	Translation, ribosomal structure and biogenesis	6.1.1.1	Tyrosine--tRNA ligase.	GO:0000049,GO:0004831	tRNA binding,tyrosine-tRNA ligase activity	0	0	gi|307105979|gb|EFN54226.1| hypothetical protein CHLNCDRAFT_56223 [Chlorella variabilis]
1270118	IPR028909	Ribosomal protein L21-like	PF00829	Ribosomal prokaryotic L21 protein	KOG1686	Mitochondrial/chloroplast ribosomal L21 protein	Translation, ribosomal structure and biogenesis	None	None	GO:0003723,GO:0003735,GO:0005622,GO:0005840,GO:0006412	RNA binding,structural constituent of ribosome,intracellular,ribosome,translation	0	0	gi|159472821|ref|XP_001694543.1| mitochondrial ribosomal protein L21 [Chlamydomonas reinhardtii] &gt
1270142	IPR001085	Serine hydroxymethyltransferase	PF00464	Serine hydroxymethyltransferase	KOG2467	Glycine/serine hydroxymethyltransferase	Amino acid transport and metabolism	2.1.2.1	Glycine hydroxymethyltransferase.	GO:0004372,GO:0006544,GO:0006563	glycine hydroxymethyltransferase activity,glycine metabolic process,L-serine metabolic process	0	0	cre:CHLREDRAFT_196400 K00600 (EC:2.1.2.1)
1270190	IPR003439	ABC transporter-like	PF00005	ABC transporter	KOG2355	Predicted ABC-type transport, ATPase component/CCR4 associated factor	General function prediction only	None	None	GO:0000166,GO:0005524,GO:0016887,GO:0017111	nucleotide binding,ATP binding,ATPase activity,nucleoside-triphosphatase activity	0	0	gi|302850080|ref|XP_002956568.1| hypothetical protein VOLCADRAFT_83674 [Volvox carteri f. nagariensis] &gt
1270304	IPR019438	Protein of unknown function DUF2419	PF10343	Protein of unknown function (DUF2419)	KOG2524	Cobyrinic acid a,c-diamide synthase	Coenzyme transport and metabolism	None	None	None	None	0	0	gi|302855504|ref|XP_002959244.1| hypothetical protein VOLCADRAFT_120119 [Volvox carteri f. nagariensis] &gt
1270426	IPR005651	Uncharacterised protein family UPF0434/Trm112	PF03966	Trm112p-like protein	KOG1088	Uncharacterized conserved protein	Function unknown	None	None	None	None	0	0	gi|159465733|ref|XP_001691077.1| predicted protein [Chlamydomonas reinhardtii] &gt
1270911	IPR002130	Cyclophilin-type peptidyl-prolyl cis-trans isomerase domain	PF00160	Cyclophilin type peptidyl-prolyl cis-trans isomerase/CLD	KOG0865	Cyclophilin type peptidyl-prolyl cis-trans isomerase	Posttranslational modification, protein turnover, chaperones	5.2.1.8	Peptidylprolyl isomerase.	GO:0003755,GO:0004600,GO:0006457,GO:0030051,GO:0042027	peptidyl-prolyl cis-trans isomerase activity,cyclophilin,protein folding,FK506-sensitive peptidyl-prolyl cis-trans isomerase,cyclophilin-type peptidyl-prolyl cis-trans isomerase activity	0	0	gi|302839571|ref|XP_002951342.1| hypothetical protein VOLCADRAFT_61255 [Volvox carteri f. nagariensis] &gt
1271058	IPR011545,IPR001650	DEAD/DEAH box helicase domain,Helicase, C-terminal	PF00270,PF00271	DEAD/DEAH box helicase,Helicase conserved C-terminal domain	KOG0331	ATP-dependent RNA helicase	RNA processing and modification	3.6.4.13	None	GO:0003676,GO:0004386,GO:0005524,GO:0008026	nucleic acid binding,helicase activity,ATP binding,ATP-dependent helicase activity	0	1	vcn:VOLCADRAFT_82854 K16911 (EC:3.6.4.13)
1271090			PF13371	Tetratricopeptide repeat	None	None	None	None	None	None	None	0	0	gi|302838841|ref|XP_002950978.1| hypothetical protein VOLCADRAFT_91510 [Volvox carteri f. nagariensis] &gt
1271260	IPR025714	Methyltransferase domain	PF13847	Methyltransferase domain	KOG1499	Protein arginine N-methyltransferase PRMT1 and related enzymes	Posttranslational modification, protein turnover, chaperones	2.1.1.-	Methyltransferases.	GO:0000179,GO:0003880,GO:0008169,GO:0008170,GO:0008171,GO:0008172,GO:0008173,GO:0008174,GO:0008175,GO:0008276,GO:0008326,GO:0008425,GO:0008649,GO:0008650,GO:0009008	rRNA (adenine-N6,N6-)-dimethyltransferase activity,C-terminal protein carboxyl methyltransferase activity,C-methyltransferase activity,N-methyltransferase activity,O-methyltransferase activity,S-methyltransferase activity,RNA methyltransferase activity,mRNA methyltransferase activity,tRNA methyltransferase activity,protein methyltransferase activity,site-specific DNA-methyltransferase (cytosine-s…	0	0	cre:CHLREDRAFT_140543 K11434 (EC:2.1.1.-)
1271387			PF01761	3-dehydroquinate synthase	KOG0692	Pentafunctional AROM protein	Amino acid transport and metabolism	4.2.3.4	None	GO:0003856,GO:0009073	3-dehydroquinate synthase activity,aromatic amino acid family biosynthetic process	0	1	cre:CHLREDRAFT_196549 K01735 (EC:4.2.3.4)
1271722	IPR004364	Aminoacyl-tRNA synthetase, class II (D/K/N)	PF00152	tRNA synthetases class II (D, K and N)	KOG0554	Asparaginyl-tRNA synthetase (mitochondrial)	Translation, ribosomal structure and biogenesis	6.1.1.22	Asparagine--tRNA ligase.	GO:0000166,GO:0004812,GO:0004815,GO:0004816,GO:0005524,GO:0005737,GO:0006412,GO:0006418,GO:0006421,GO:0006422	nucleotide binding,aminoacyl-tRNA ligase activity,aspartate-tRNA ligase activity,asparagine-tRNA ligase activity,ATP binding,cytoplasm,translation,tRNA aminoacylation for protein translation,asparaginyl-tRNA aminoacylation,aspartyl-tRNA aminoacylation	0	0	ppp:PHYPADRAFT_119347 K01893 (EC:6.1.1.22)
1271908	None	None	None	None	None	None	None	None	None	None	None	1	1	gi|115439953|ref|NP_001044256.1| Os01g0750800 [Oryza sativa Japonica Group] &gt
1272258	IPR000504	RNA recognition motif domain	PF00076	RNA recognition motif. (a.k.a. RRM, RBD, or RNP domain)	None	None	None	None	None	None	None	0	0	gi|302851664|ref|XP_002957355.1| hypothetical protein VOLCADRAFT_107658 [Volvox carteri f. nagariensis] &gt
1272562	IPR001623	DnaJ domain	PF00226	DnaJ domain	KOG0723	Molecular chaperone (DnaJ superfamily)	Posttranslational modification, protein turnover, chaperones	None	None	GO:0031072	heat shock protein binding	0	1	gi|159473148|ref|XP_001694701.1| presequence translocase-associated protein import motor subunit [Chlamydomonas reinhardtii] &gt
1272654	IPR005123	Oxoglutarate/iron-dependent dioxygenase	PF13640	2OG-Fe(II) oxygenase superfamily	KOG1591	Prolyl 4-hydroxylase alpha subunit	Amino acid transport and metabolism	1.14.11.2	Procollagen-proline,2-oxoglutarate-4-dioxygenase.	GO:0004656,GO:0016222,GO:0016706,GO:0019538,GO:0019798	procollagen-proline 4-dioxygenase activity,procollagen-proline, 2-oxoglutarate-4-dioxygenase complex,oxidoreductase activity, acting on paired donors, with incorporation or reduction of molecular oxygen, 2-oxoglutarate as one donor, and incorporation of one atom each of oxygen into both donors,protein metabolic process,procollagen-proline dioxygenase activity	0	1	gi|326495334|dbj|BAJ85763.1| predicted protein [Hordeum vulgare subsp. vulgare]
1272949	IPR011765,IPR007863	Peptidase M16, N-terminal,Peptidase M16, C-terminal domain	PF00675,PF05193	Insulinase (Peptidase family M16),Peptidase M16 inactive domain	KOG2067	Mitochondrial processing peptidase, alpha subunit	Posttranslational modification, protein turnover, chaperones	3.4.24.64	Mitochondrial processing peptidase.	GO:0003824,GO:0004222,GO:0004240,GO:0006508,GO:0008270,GO:0017087,GO:0046872	catalytic activity,metalloendopeptidase activity,mitochondrial processing peptidase activity,proteolysis,zinc ion binding,mitochondrial processing peptidase complex,metal ion binding	0	0	cre:CHLREDRAFT_206036 K01412 (EC:3.4.24.64)
1273727	IPR020602	GTP cyclohydrolase I domain	PF01227	GTP cyclohydrolase I	KOG2698	GTP cyclohydrolase I	Coenzyme transport and metabolism	3.5.4.16	GTP cyclohydrolase I.	GO:0003934	GTP cyclohydrolase I activity	0	0	ppp:PHYPADRAFT_137528 K01495 (EC:3.5.4.16)
1273879	IPR011541	Nickel/cobalt transporter, high-affinity	PF03824	High-affinity nickel-transport protein	None	None	None	None	None	GO:0016021,GO:0030001,GO:0046872	integral to membrane,metal ion transport,metal ion binding	6	1	gi|302828834|ref|XP_002945984.1| hypothetical protein VOLCADRAFT_55289 [Volvox carteri f. nagariensis] &gt
1274269	IPR013823	Ribosomal protein L7/L12, C-terminal	PF00542	Ribosomal protein L7/L12 C-terminal domain	KOG1715	Mitochondrial/chloroplast ribosomal protein L12	Translation, ribosomal structure and biogenesis	None	None	GO:0003735,GO:0005622,GO:0005840,GO:0006412	structural constituent of ribosome,intracellular,ribosome,translation	0	0	gi|302830107|ref|XP_002946620.1| mitochondrial ribosomal protein L7/L12 [Volvox carteri f. nagariensis] &gt
1274617	IPR001646	Pentapeptide repeat	PF13599	Pentapeptide repeats (9 copies)	None	None	None	None	None	None	None	1	1	gi|159474024|ref|XP_001695129.1| thylakoid lumenal 17.4 kDa protein [Chlamydomonas reinhardtii] &gt
1276518	IPR001684	Ribosomal protein L27	PF01016	Ribosomal L27 protein	KOG4600	Mitochondrial ribosomal protein MRP7 (L2)	Translation, ribosomal structure and biogenesis	None	None	GO:0003735,GO:0005622,GO:0005840,GO:0006412	structural constituent of ribosome,intracellular,ribosome,translation	0	0	gi|302835391|ref|XP_002949257.1| plastid/chloroplast ribosomal protein L27 [Volvox carteri f. nagariensis] &gt
1277211	IPR001567	Peptidase M3A/M3B	PF01432	Peptidase family M3	KOG2089	Metalloendopeptidase family - saccharolysin & thimet oligopeptidase	Posttranslational modification, protein turnover, chaperones	3.4.24.70	Oligopeptidase A.	GO:0004222,GO:0006508,GO:0008944	metalloendopeptidase activity,proteolysis,oligopeptidase A activity	0	0	vcn:VOLCADRAFT_104239 K01414 (EC:3.4.24.70)
1279716	IPR028939,IPR029036	Pyrroline-5-carboxylate reductase, catalytic, N-terminal,Pyrroline-5-carboxylate reductase, dimerisation domain	PF03807,PF14748	NADP oxidoreductase coenzyme F420-dependent,Pyrroline-5-carboxylate reductase dimerisation	KOG3124	Pyrroline-5-carboxylate reductase	Amino acid transport and metabolism	1.5.1.2	Pyrroline-5-carboxylate reductase.	GO:0004735,GO:0006561,GO:0016491	pyrroline-5-carboxylate reductase activity,proline biosynthetic process,oxidoreductase activity	0	0	vcn:VOLCADRAFT_80899 K00286 (EC:1.5.1.2)
1280765	IPR001852	Pyridoxine biosynthesis protein	PF01680	SOR/SNZ family	KOG1606	Stationary phase-induced protein, SOR/SNZ family	Coenzyme transport and metabolism	4.3.3.6	None	GO:0003824,GO:0008152	catalytic activity,metabolic process	0	0	cvr:CHLNCDRAFT_55943 K06215 (EC:4.3.3.6)
1281304	IPR001228	2-C-methyl-D-erythritol 4-phosphate cytidylyltransferase	PF01128	2-C-methyl-D-erythritol 4-phosphate cytidylyltransferase	None	None	None	2.7.7.60	None	GO:0008299,GO:0050518	isoprenoid biosynthetic process,2-C-methyl-D-erythritol 4-phosphate cytidylyltransferase activity	0	0	vcn:VOLCADRAFT_84386 K00991 (EC:2.7.7.60)
1281473	IPR001451,IPR005835,IPR003307	Bacterial transferase hexapeptide repeat,Nucleotidyl transferase,W2 domain	PF00132,PF00483,PF02020	Bacterial transferase hexapeptide (six repeats),Nucleotidyl transferase,eIF4-gamma/eIF5/eIF2-epsilon	KOG1461	Translation initiation factor 2B, epsilon subunit (eIF-2Bepsilon/GCD6)	Translation, ribosomal structure and biogenesis	None	None	GO:0003743,GO:0005488,GO:0006446,GO:0008415,GO:0009058,GO:0016779	translation initiation factor activity,binding,regulation of translational initiation,acyltransferase activity,biosynthetic process,nucleotidyltransferase activity	0	0	gi|297744835|emb|CBI38103.3| unnamed protein product [Vitis vinifera]
1281606	IPR001163	Ribonucleoprotein LSM domain	PF01423	LSM domain	KOG3168	U1 snRNP component	Transcription	None	None	GO:0016071,GO:0030529	mRNA metabolic process,ribonucleoprotein complex	0	0	gi|384247810|gb|EIE21296.1| hypothetical protein COCSUDRAFT_83520 [Coccomyxa subellipsoidea C-169]
1281731	IPR005475,IPR005476	Transketolase-like, pyrimidine-binding domain,Transketolase, C-terminal	PF02779,PF02780	Transketolase, pyrimidine binding domain,Transketolase, C-terminal domain	KOG0524	Pyruvate dehydrogenase E1, beta subunit	Energy production and conversion	1.2.4.1	Pyruvate dehydrogenase (lipoamide).	GO:0003824,GO:0004739,GO:0008152	catalytic activity,pyruvate dehydrogenase (acetyl-transferring) activity,metabolic process	0	0	cvr:CHLNCDRAFT_48843 K00162 (EC:1.2.4.1)
1281876	IPR000795,IPR004160	Elongation factor, GTP-binding domain,Translation elongation factor EFTu/EF1A, C-terminal	PF00009,PF03143	Elongation factor Tu GTP binding domain,Elongation factor Tu C-terminal domain	KOG0459	Polypeptide release factor 3	Translation, ribosomal structure and biogenesis	None	None	GO:0003924,GO:0005525	GTPase activity,GTP binding	0	0	gi|302854461|ref|XP_002958738.1| elongation factor-like protein [Volvox carteri f. nagariensis] &gt
1281933	IPR001095	Acetyl-CoA carboxylase, alpha subunit	PF03255	Acetyl co-enzyme A carboxylase carboxyltransferase alpha subunit	None	None	None	6.4.1.2	Acetyl-CoA carboxylase.	GO:0003989,GO:0006633,GO:0009317,GO:0016874	acetyl-CoA carboxylase activity,fatty acid biosynthetic process,acetyl-CoA carboxylase complex,ligase activity	0	0	cre:CHLREDRAFT_184945 K01962 (EC:6.4.1.2)
1282029	IPR006694	Fatty acid hydroxylase	PF04116	Fatty acid hydroxylase superfamily	KOG0872	Sterol C5 desaturase	Lipid transport and metabolism	1.14.21.6	None	GO:0050046	lathosterol oxidase activity	4	1	gi|159476976|ref|XP_001696587.1| sterol desaturase [Chlamydomonas reinhardtii] &gt
1282115	IPR016965	Phosphatase PHOSPHO-type	PF06888	Putative Phosphatase	KOG3120	Predicted haloacid dehalogenase-like hydrolase	General function prediction only	3.1.3.75	None	GO:0033884	phosphoethanolamine/phosphocholine phosphatase activity	0	0	gi|384249975|gb|EIE23455.1| hypothetical protein COCSUDRAFT_62991 [Coccomyxa subellipsoidea C-169]
1282269	IPR006806	ETC complex I subunit	PF04716	ETC complex I subunit conserved region	KOG3365	NADH:ubiquinone oxidoreductase, NDUFA5/B13 subunit	Energy production and conversion	None	None	GO:0005743,GO:0006118,GO:0016651	mitochondrial inner membrane,electron transport,oxidoreductase activity, acting on NADH or NADPH	0	1	gi|159470617|ref|XP_001693453.1| NADH:ubiquinone oxidoreductase 18 kDa subunit [Chlamydomonas reinhardtii] &gt
1282583	IPR000453	Chorismate synthase	PF01264	Chorismate synthase	KOG4492	Chorismate synthase	Amino acid transport and metabolism	4.2.3.5	None	GO:0004107,GO:0009073	chorismate synthase activity,aromatic amino acid family biosynthetic process	0	0	vcn:VOLCADRAFT_82898 K01736 (EC:4.2.3.5)
1282795	IPR006114,IPR006115	6-phosphogluconate dehydrogenase, C-terminal,6-phosphogluconate dehydrogenase, NADP-binding	PF00393,PF03446	6-phosphogluconate dehydrogenase, C-terminal domain,NAD binding domain of 6-phosphogluconate dehydrogenase	KOG2653	6-phosphogluconate dehydrogenase	Carbohydrate transport and metabolism	None	None	GO:0004616,GO:0006098,GO:0016491,GO:0050661	phosphogluconate dehydrogenase (decarboxylating) activity,pentose-phosphate shunt,oxidoreductase activity,NADP binding	0	0	vcn:VOLCADRAFT_109207 K00033 (EC:1.1.1.44 1.1.1.343)
1282853	IPR022796	Chlorophyll A-B binding protein	PF00504	Chlorophyll A-B binding protein	None	None	None	None	None	None	None	1	0	gi|302849018|ref|XP_002956040.1| hypothetical protein VOLCADRAFT_109992 [Volvox carteri f. nagariensis] &gt
1283150	IPR001017,IPR005475	Dehydrogenase, E1 component,Transketolase-like, pyrimidine-binding domain	PF00676,PF02779	Dehydrogenase E1 component,Transketolase, pyrimidine binding domain	KOG0450	2-oxoglutarate dehydrogenase, E1 subunit	Carbohydrate transport and metabolism	1.2.4.2	Oxoglutarate dehydrogenase (lipoamide).	GO:0004591,GO:0006096,GO:0008152,GO:0016624,GO:0030976	oxoglutarate dehydrogenase (succinyl-transferring) activity,glycolysis,metabolic process,oxidoreductase activity, acting on the aldehyde or oxo group of donors, disulfide as acceptor,thiamin pyrophosphate binding	0	0	vcn:VOLCADRAFT_74810 K00164 (EC:1.2.4.2)
1283200	IPR011765,IPR007863,IPR013578	Peptidase M16, N-terminal,Peptidase M16, C-terminal domain,Peptidase M16C associated	PF00675,PF05193,PF08367	Insulinase (Peptidase family M16),Peptidase M16 inactive domain,Peptidase M16C associated	KOG2019	Metalloendoprotease HMP1 (insulinase superfamily)	General function prediction only	None	None	GO:0003824,GO:0004222,GO:0006508,GO:0008237,GO:0008270,GO:0046872	catalytic activity,metalloendopeptidase activity,proteolysis,metallopeptidase activity,zinc ion binding,metal ion binding	0	1	gi|302841187|ref|XP_002952139.1| hypothetical protein VOLCADRAFT_81738 [Volvox carteri f. nagariensis] &gt
1283298	IPR003439,IPR011527	ABC transporter-like,ABC transporter type 1, transmembrane domain	PF00005,PF00664	ABC transporter,ABC transporter transmembrane region	KOG0058	Peptide exporter, ABC superfamily	Intracellular trafficking, secretion, and vesicular transport	3.6.3.44	Xenobiotic-transporting ATPase.	GO:0000166,GO:0005524,GO:0006810,GO:0008559,GO:0016021,GO:0016887,GO:0017111,GO:0042626	nucleotide binding,ATP binding,transport,xenobiotic-transporting ATPase activity,integral to membrane,ATPase activity,nucleoside-triphosphatase activity,ATPase activity, coupled to transmembrane movement of substances	4	0	gi|302851871|ref|XP_002957458.1| hypothetical protein VOLCADRAFT_107667 [Volvox carteri f. nagariensis] &gt
1283533	IPR001486	Truncated hemoglobin	PF01152	Bacterial-like globin	None	None	None	None	None	GO:0015671,GO:0019825	oxygen transport,oxygen binding	0	0	gi|1707907|sp|Q08753.1|TRHN1_CHLMO RecName: Full=Group 1 truncated hemoglobin LI637
1283578	IPR002687,IPR012976,IPR012974	Nop domain,NOSIC,NOP5, N-terminal	PF01798,PF08060,PF08156	Putative snoRNA binding domain,NOSIC (NUC001) domain,NOP5NT (NUC127) domain	KOG2572	Ribosome biogenesis protein - Nop58p/Nop5p	RNA processing and modification	None	None	None	None	0	0	gi|159464245|ref|XP_001690352.1| nucleolar protein, component of C/D snoRNPs [Chlamydomonas reinhardtii] &gt
1283626	None	None	None	None	None	None	None	None	None	None	None	1	1	None
1283937	IPR013149,IPR013154	Alcohol dehydrogenase, C-terminal,Alcohol dehydrogenase GroES-like	PF00107,PF08240	Zinc-binding dehydrogenase,Alcohol dehydrogenase GroES-like domain	KOG0022	Alcohol dehydrogenase, class III	Secondary metabolites biosynthesis, transport and catabolism	None	None	GO:0008270,GO:0016491	zinc ion binding,oxidoreductase activity	0	0	cre:CHLREDRAFT_129874 K00121 (EC:1.1.1.284 1.1.1.1)
1283997	IPR006073,IPR013029	GTP binding domain,Domain of unknown function DUF933	PF01926,PF06071	50S ribosome-binding GTPase,Protein of unknown function (DUF933)	KOG1491	Predicted GTP-binding protein (ODN superfamily)	General function prediction only	None	None	GO:0005525	GTP binding	0	0	gi|302843776|ref|XP_002953429.1| hypothetical protein VOLCADRAFT_105955 [Volvox carteri f. nagariensis] &gt
1284278	IPR000795,IPR000640,IPR004161	Elongation factor, GTP-binding domain,Translation elongation factor EFG, V domain,Translation elongation factor EFTu/EF1A, domain 2	PF00009,PF00679,PF03144	Elongation factor Tu GTP binding domain,Elongation factor G C-terminus,Elongation factor Tu domain 2	KOG0462	Elongation factor-type GTP-binding protein	Translation, ribosomal structure and biogenesis	None	None	GO:0003924,GO:0005525	GTPase activity,GTP binding	0	1	gi|307102858|gb|EFN51124.1| hypothetical protein CHLNCDRAFT_141310 [Chlorella variabilis]
1284299	IPR000717,IPR019010	Proteasome component (PCI) domain,Eukaryotic translation initiation factor 3 subunit E, N-terminal	PF01399,PF09440	PCI domain,eIF3 subunit 6 N terminal domain	KOG2758	Translation initiation factor 3, subunit e (eIF-3e)	Translation, ribosomal structure and biogenesis	None	None	None	None	0	0	gi|159488721|ref|XP_001702351.1| eukaryotic initiation factor [Chlamydomonas reinhardtii] &gt
1284542	IPR001041	2Fe-2S ferredoxin-type domain	PF00111	2Fe-2S iron-sulfur cluster binding domain	KOG3309	Ferredoxin	Energy production and conversion	None	None	GO:0006118,GO:0009055,GO:0051536,GO:0051537	electron transport,electron carrier activity,iron-sulfur cluster binding,2 iron, 2 sulfur cluster binding	0	1	gi|303287909|ref|XP_003063243.1| predicted protein [Micromonas pusilla CCMP1545] &gt
1284744	IPR001365	Adenosine/AMP deaminase domain	PF00962	Adenosine/AMP deaminase	KOG1096	Adenosine monophosphate deaminase	Nucleotide transport and metabolism	3.5.4.6	AMP deaminase.	GO:0003876,GO:0009168,GO:0019239	AMP deaminase activity,purine ribonucleoside monophosphate biosynthetic process,deaminase activity	0	0	cre:CHLREDRAFT_102200 K01490 (EC:3.5.4.6)
1285071	None	None	None	None	None	None	None	None	None	None	None	0	0	gi|302831195|ref|XP_002947163.1| hypothetical protein VOLCADRAFT_103396 [Volvox carteri f. nagariensis] &gt
1285308	IPR008183	Aldose 1-/Glucose-6-phosphate 1-epimerase	PF01263	Aldose 1-epimerase	KOG1594	Uncharacterized enzymes related to aldose 1-epimerase	Carbohydrate transport and metabolism	5.1.3.15	Glucose-6 phosphate 1-epimerase.	GO:0003824,GO:0005975,GO:0016853,GO:0030246,GO:0047938	catalytic activity,carbohydrate metabolic process,isomerase activity,carbohydrate binding,glucose-6-phosphate 1-epimerase activity	0	0	cre:CHLREDRAFT_80327 K01792 (EC:5.1.3.15)
1285587	IPR025723	Anion-transporting ATPase-like domain	PF02374	Anion-transporting ATPase	KOG2825	Putative arsenite-translocating ATPase	Inorganic ion transport and metabolism	3.6.3.16	Arsenite-transporting ATPase.	GO:0015446,GO:0042961	arsenite transmembrane-transporting ATPase activity,antimonite-transporting ATPase activity	0	0	vcn:VOLCADRAFT_60400 K01551 (EC:3.6.3.16)
1285599	IPR002618	UTP--glucose-1-phosphate uridylyltransferase family	PF01704	UTP--glucose-1-phosphate uridylyltransferase	KOG2638	UDP-glucose pyrophosphorylase	Carbohydrate transport and metabolism	2.7.7.9	UTP--glucose-1-phosphate uridylyltransferase.	GO:0003983,GO:0008152,GO:0016779	UTP:glucose-1-phosphate uridylyltransferase activity,metabolic process,nucleotidyltransferase activity	0	0	cre:CHLREDRAFT_157049 K00963 (EC:2.7.7.9)
1286066	IPR001680	WD40 repeat	PF00400	WD domain, G-beta repeat	KOG0647	mRNA export protein (contains WD40 repeats)	RNA processing and modification	None	None	None	None	0	0	gi|384248815|gb|EIE22298.1| WD40 repeat-like protein [Coccomyxa subellipsoidea C-169]
1286164	None	None	None	None	None	None	None	None	None	None	None	0	0	gi|159469746|ref|XP_001693024.1| predicted protein [Chlamydomonas reinhardtii] &gt
1286194	IPR004123	mRNA splicing factor, thioredoxin-like U5 snRNP	PF02966	Mitosis protein DIM1	KOG3414	Component of the U4/U6.U5 snRNP/mitosis protein DIM1	RNA processing and modification	None	None	GO:0005681,GO:0007067	spliceosome,mitosis	0	0	gi|302834056|ref|XP_002948591.1| hypothetical protein VOLCADRAFT_80220 [Volvox carteri f. nagariensis] &gt
1286291	IPR001114	Adenylosuccinate synthetase	PF00709	Adenylosuccinate synthetase	KOG1355	Adenylosuccinate synthase	Nucleotide transport and metabolism	6.3.4.4	Adenylosuccinate synthase.	GO:0004019,GO:0005525,GO:0006164	adenylosuccinate synthase activity,GTP binding,purine nucleotide biosynthetic process	0	0	gi|308191514|sp|A8IW34.1|PURA_CHLRE RecName: Full=Adenylosuccinate synthetase, chloroplastic
1286332	IPR023410	14-3-3 domain	PF00244	14-3-3 protein	KOG0841	Multifunctional chaperone (14-3-3 family)	Posttranslational modification, protein turnover, chaperones	None	None	GO:0019904	protein domain specific binding	0	0	gi|74272601|gb|ABA01096.1| 14-3-3-like protein-related protein [Chlamydomonas incerta]
1286504	IPR001680	WD40 repeat	PF00400	WD domain, G-beta repeat	KOG0315	G-protein beta subunit-like protein (contains WD40 repeats)	General function prediction only	6.3.2.19	Ubiquitin--protein ligase.	GO:0004842,GO:0051438,GO:0051440,GO:0051443,GO:0051444	ubiquitin-protein ligase activity,regulation of ubiquitin-protein ligase activity,regulation of ubiquitin-protein ligase activity during meiotic cell cycle,positive regulation of ubiquitin-protein ligase activity,negative regulation of ubiquitin-protein ligase activity	0	0	gi|302842255|ref|XP_002952671.1| hypothetical protein VOLCADRAFT_81959 [Volvox carteri f. nagariensis] &gt
1286863	IPR019165	Peptidase M76, ATP23	PF09768	Peptidase M76 family	KOG3314	Ku70-binding protein	Replication, recombination and repair	3.4.24.-	Metalloendopeptidases.	GO:0004249,GO:0008133,GO:0008319,GO:0030402	stromelysin 3 activity,collagenase activity,prenyl protein specific endopeptidase activity,matrilysin-2 activity	0	0	cvr:CHLNCDRAFT_21843 K18156 (EC:3.4.24.-)
1286905	IPR003958	Transcription factor CBF/NF-Y/archaeal histone	PF00808	Histone-like transcription factor (CBF/NF-Y) and archaeal histone	KOG1659	Class 2 transcription repressor NC2, alpha subunit (DRAP1)	Transcription	2.7.7.7	DNA-directed DNA polymerase.	GO:0003677,GO:0003887,GO:0005622,GO:0034061,GO:0043565	DNA binding,DNA-directed DNA polymerase activity,intracellular,DNA polymerase activity,sequence-specific DNA binding	0	0	gi|384254225|gb|EIE27699.1| hypothetical protein COCSUDRAFT_52243 [Coccomyxa subellipsoidea C-169]
1287067	IPR013512,IPR013644,IPR026877	1-deoxy-D-xylulose 5-phosphate reductoisomerase, N-terminal,1-deoxy-D-xylulose 5-phosphate reductoisomerase, C-terminal,DXP reductoisomerase C-terminal domain	PF02670,PF08436,PF13288	1-deoxy-D-xylulose 5-phosphate reductoisomerase,1-deoxy-D-xylulose 5-phosphate reductoisomerase C-terminal,DXP reductoisomerase C-terminal domain	None	None	None	1.1.1.267	None	GO:0003824,GO:0008299,GO:0030604	catalytic activity,isoprenoid biosynthetic process,1-deoxy-D-xylulose-5-phosphate reductoisomerase activity	0	0	vcn:VOLCADRAFT_82431 K00099 (EC:1.1.1.267)
1287195	IPR003473,IPR003808	Quinolinate synthetase A,Fe-S metabolism associated domain, SufE-like	PF02445,PF02657	Quinolinate synthetase A protein,Fe-S metabolism associated domain	None	None	None	2.5.1.72	None	GO:0008987,GO:0009435	quinolinate synthetase A activity,NAD biosynthetic process	2	0	cvr:CHLNCDRAFT_19680 K03517 (EC:2.5.1.72)
1287436	IPR003397	Mitochondrial inner membrane translocase subunit Tim17/Tim22/Tim23/peroxisomal protein PMP24	PF02466	Tim17/Tim22/Tim23/Pmp24 family	None	None	None	None	None	GO:0005743,GO:0008565,GO:0015031	mitochondrial inner membrane,protein transporter activity,protein transport	0	0	gi|159489890|ref|XP_001702924.1| mitochondrial inner membrane translocase [Chlamydomonas reinhardtii] &gt
1287549	IPR007201	RNA recognition motif 2	PF04059	RNA recognition motif 2	KOG4660	Protein Mei2, essential for commitment to meiosis, and related proteins	Cell cycle control, cell division, chromosome partitioning	None	None	None	None	0	0	gi|384253004|gb|EIE26479.1| hypothetical protein COCSUDRAFT_64509 [Coccomyxa subellipsoidea C-169]
1287588	IPR004839	Aminotransferase, class I/classII	PF00155	Aminotransferase class I and II	KOG0258	Alanine aminotransferase	Amino acid transport and metabolism	None	None	GO:0009058,GO:0016769,GO:0030170	biosynthetic process,transferase activity, transferring nitrogenous groups,pyridoxal phosphate binding	0	0	vcn:VOLCADRAFT_73258 K14272 (EC:2.6.1.4 2.6.1.2 2.6.1.44)
1290311	None	None	None	None	KOG1549	Cysteine desulfurase NFS1	Amino acid transport and metabolism	2.8.1.7	None	GO:0031071	cysteine desulfurase activity	0	0	cvr:CHLNCDRAFT_56390 K04487 (EC:2.8.1.7)
1291546	IPR000719,IPR020683	Protein kinase domain,Ankyrin repeat-containing domain	PF00069,PF12796	Protein kinase domain,Ankyrin repeats (3 copies)	KOG0192	Tyrosine kinase specific for activated (GTP-bound) p21cdc42Hs	Signal transduction mechanisms	2.7.11.1	None	GO:0004672,GO:0004674,GO:0004682,GO:0005524,GO:0006468	protein kinase activity,protein serine/threonine kinase activity,protein kinase CK2 activity,ATP binding,protein amino acid phosphorylation	0	0	gi|302848832|ref|XP_002955947.1| hypothetical protein VOLCADRAFT_66387 [Volvox carteri f. nagariensis] &gt
1291580	IPR004367,IPR002885	Cyclin, C-terminal domain,Pentatricopeptide repeat	PF02984,PF13041	Cyclin, C-terminal domain,PPR repeat family	KOG4197	FOG: PPR repeat	General function prediction only	None	None	GO:0005634	nucleus	0	0	gi|302829725|ref|XP_002946429.1| hypothetical protein VOLCADRAFT_103021 [Volvox carteri f. nagariensis] &gt
1291616	IPR008162	Inorganic pyrophosphatase	PF00719	Inorganic pyrophosphatase	KOG1626	Inorganic pyrophosphatase/Nucleosome remodeling factor, subunit NURF38	Energy production and conversion	3.6.1.1	Inorganic pyrophosphatase.	GO:0000287,GO:0004427,GO:0005737,GO:0006796	magnesium ion binding,inorganic diphosphatase activity,cytoplasm,phosphate metabolic process	0	0	gi|75164812|sp|Q949J1.1|IPYR2_CHLRE RecName: Full=Soluble inorganic pyrophosphatase 2
1291678	IPR000504,,	RNA recognition motif domain,,	PF00076,PF13893,PF14259	RNA recognition motif. (a.k.a. RRM, RBD, or RNP domain),RNA recognition motif. (a.k.a. RRM, RBD, or RNP domain),RNA recognition motif (a.k.a. RRM, RBD, or RNP domain)	KOG0120	Splicing factor U2AF, large subunit (RRM superfamily)	RNA processing and modification	None	None	GO:0003676,GO:0003723,GO:0005634,GO:0006397	nucleic acid binding,RNA binding,nucleus,mRNA processing	0	1	gi|384249807|gb|EIE23288.1| hypothetical protein COCSUDRAFT_23864, partial [Coccomyxa subellipsoidea C-169]
1291692	IPR013216	Methyltransferase type 11	PF08241	Methyltransferase domain	KOG1269	SAM-dependent methyltransferases	Lipid transport and metabolism	2.1.1.143	None	GO:0008152,GO:0008168,GO:0030797	metabolic process,methyltransferase activity,24-methylenesterol C-methyltransferase activity	0	0	gi|302846437|ref|XP_002954755.1| hypothetical protein VOLCADRAFT_106536 [Volvox carteri f. nagariensis] &gt
1291752	None	None	None	None	None	None	None	None	None	None	None	3	0	gi|159488246|ref|XP_001702128.1| hypothetical protein CHLREDRAFT_185795 [Chlamydomonas reinhardtii] &gt
1291855	IPR019189	Ribosomal protein L27/L41, mitochondrial	PF09809	Mitochondrial ribosomal protein L27	KOG4756	Mitochondrial ribosomal protein L27	Translation, ribosomal structure and biogenesis	None	None	None	None	0	0	gi|388512477|gb|AFK44300.1| unknown [Lotus japonicus]
1291937	IPR012663	Conserved hypothetical protein CHP02450, tryptophan-rich	PF09493	Tryptophan-rich protein (DUF2389)	None	None	None	None	None	None	None	0	0	gi|168052838|ref|XP_001778846.1| predicted protein [Physcomitrella patens subsp. patens] &gt
1291972	IPR000120	Amidase	PF01425	Amidase	KOG1211	Amidases	Translation, ribosomal structure and biogenesis	None	None	GO:0006412,GO:0016884	translation,carbon-nitrogen ligase activity, with glutamine as amido-N-donor	0	0	cre:CHLREDRAFT_188401 K02433 (EC:6.3.5.6 6.3.5.7)
1291999	IPR018108	Mitochondrial substrate/solute carrier	PF00153	Mitochondrial carrier protein	KOG0765	Predicted mitochondrial carrier protein	Energy production and conversion	None	None	None	None	5	1	gi|384247934|gb|EIE21419.1| putative mitochondrial carrier protein [Coccomyxa subellipsoidea C-169]
1292024	IPR007109	Brix domain	PF04427	Brix domain	KOG2780	Ribosome biogenesis protein RPF1, contains IMP4 domain	RNA processing and modification	None	None	GO:0004812,GO:0005524,GO:0006412	aminoacyl-tRNA ligase activity,ATP binding,translation	0	0	gi|302839132|ref|XP_002951123.1| hypothetical protein VOLCADRAFT_42845 [Volvox carteri f. nagariensis] &gt
1292574	IPR004839	Aminotransferase, class I/classII	PF00155	Aminotransferase class I and II	KOG0257	Kynurenine aminotransferase, glutamine transaminase K	Amino acid transport and metabolism	2.6.1.83	None	GO:0009058,GO:0010285,GO:0016769,GO:0030170	biosynthetic process,L,L-diaminopimelate aminotransferase activity,transferase activity, transferring nitrogenous groups,pyridoxal phosphate binding	0	0	cre:CHLREDRAFT_129557 K10206 (EC:2.6.1.83)
1292706	IPR001342,IPR005106	Homoserine dehydrogenase, catalytic,Aspartate/homoserine dehydrogenase, NAD-binding	PF00742,PF03447	Homoserine dehydrogenase,Homoserine dehydrogenase, NAD binding domain	KOG0455	Homoserine dehydrogenase	Amino acid transport and metabolism	None	None	GO:0004412,GO:0008652	homoserine dehydrogenase activity,amino acid biosynthetic process	0	1	sly:101264587 K12524 (EC:2.7.2.4 1.1.1.3)
1292724	IPR002225	3-beta hydroxysteroid dehydrogenase/isomerase	PF01073	3-beta hydroxysteroid dehydrogenase/isomerase family	KOG1430	C-3 sterol dehydrogenase/3-beta-hydroxysteroid dehydrogenase and related dehydrogenases	Lipid transport and metabolism	1.1.1.170	3-beta-hydroxy-4-alpha-methylcholestenecarboxylate 3-dehydrogenase (decarboxylating).	GO:0000252,GO:0003854,GO:0006694,GO:0047012	C-3 sterol dehydrogenase (C-4 sterol decarboxylase) activity,3-beta-hydroxy-delta5-steroid dehydrogenase activity,steroid biosynthetic process,sterol-4-alpha-carboxylate 3-dehydrogenase (decarboxylating) activity	0	0	vcn:VOLCADRAFT_79975 K07748 (EC:1.1.1.170)
1292762	IPR025640	Domain of unknown function DUF4339	PF14237	Domain of unknown function (DUF4339)	None	None	None	None	None	None	None	0	0	gi|159478342|ref|XP_001697263.1| hypothetical protein CHLREDRAFT_184868 [Chlamydomonas reinhardtii] &gt
1292993	IPR006131,IPR006132	Aspartate/ornithine carbamoyltransferase, Asp/Orn-binding domain,Aspartate/ornithine carbamoyltransferase, carbamoyl-P binding	PF00185,PF02729	Aspartate/ornithine carbamoyltransferase, Asp/Orn binding domain,Aspartate/ornithine carbamoyltransferase, carbamoyl-P binding domain	KOG1504	Ornithine carbamoyltransferase OTC/ARG3	Amino acid transport and metabolism	2.1.3.3	Ornithine carbamoyltransferase.	GO:0004585,GO:0006520,GO:0009348,GO:0016597,GO:0016743	ornithine carbamoyltransferase activity,amino acid metabolic process,ornithine carbamoyltransferase complex,amino acid binding,carboxyl- or carbamoyltransferase activity	0	0	vcn:VOLCADRAFT_80138 K00611 (EC:2.1.3.3)
1293007	IPR006137	NADH:ubiquinone oxidoreductase-like, 20kDa subunit	PF01058	NADH ubiquinone oxidoreductase, 20 Kd subunit	KOG1687	NADH-ubiquinone oxidoreductase, NUFS7/PSST/20 kDa subunit	Energy production and conversion	None	None	GO:0006120,GO:0008137	mitochondrial electron transport, NADH to ubiquinone,NADH dehydrogenase (ubiquinone) activity	0	1	ota:OstapMp19 K03940 (EC:1.6.5.3 1.6.99.3)
1293061	IPR022796	Chlorophyll A-B binding protein	PF00504	Chlorophyll A-B binding protein	None	None	None	None	None	None	None	0	0	gi|384253496|gb|EIE26971.1| hypothetical protein COCSUDRAFT_59463 [Coccomyxa subellipsoidea C-169]
1293128	IPR013149,IPR013154	Alcohol dehydrogenase, C-terminal,Alcohol dehydrogenase GroES-like	PF00107,PF08240	Zinc-binding dehydrogenase,Alcohol dehydrogenase GroES-like domain	KOG0025	Zn2+-binding dehydrogenase (nuclear receptor binding factor-1)	Energy production and conversion	1.3.1.38	Trans-2-enoyl-CoA reductase (NADPH).	GO:0019166	trans-2-enoyl-CoA reductase (NADPH) activity	0	0	gi|307111650|gb|EFN59884.1| hypothetical protein CHLNCDRAFT_59525 [Chlorella variabilis]
1293600	IPR004130	GPN-loop GTPase	PF03029	Conserved hypothetical ATP binding protein	KOG1532	GTPase XAB1, interacts with DNA repair protein XPA	Replication, recombination and repair	None	None	GO:0000166,GO:0017111	nucleotide binding,nucleoside-triphosphatase activity	0	0	gi|302829406|ref|XP_002946270.1| hypothetical protein VOLCADRAFT_102865 [Volvox carteri f. nagariensis] &gt
1293714	IPR013216	Methyltransferase type 11	PF08241	Methyltransferase domain	KOG1269	SAM-dependent methyltransferases	Lipid transport and metabolism	2.1.1.95	Tocopherol O-methyltransferase.	GO:0008152,GO:0008168,GO:0050342	metabolic process,methyltransferase activity,tocopherol O-methyltransferase activity	0	0	cvr:CHLNCDRAFT_26131 K05928 (EC:2.1.1.95)
1293872	IPR003029,IPR011488	Ribosomal protein S1, RNA-binding domain,Translation initiation factor 2, alpha subunit	PF00575,PF07541	S1 RNA binding domain,Eukaryotic translation initiation factor 2 alpha subunit	KOG2916	Translation initiation factor 2, alpha subunit (eIF-2alpha)	Translation, ribosomal structure and biogenesis	None	None	GO:0003723,GO:0003743,GO:0005850,GO:0006412	RNA binding,translation initiation factor activity,eukaryotic translation initiation factor 2 complex,translation	0	0	gi|159465815|ref|XP_001691118.1| eukaryotic initiation factor [Chlamydomonas reinhardtii] &gt
1294025	IPR001163	Ribonucleoprotein LSM domain	PF01423	LSM domain	KOG3428	Small nuclear ribonucleoprotein SMD1 and related snRNPs	RNA processing and modification	None	None	GO:0016071,GO:0030529	mRNA metabolic process,ribonucleoprotein complex	0	0	gi|159486837|ref|XP_001701443.1| small nuclear ribonucleoprotein Sm D1 [Chlamydomonas reinhardtii] &gt
1294061	IPR000846,IPR022663	Dihydrodipicolinate reductase, N-terminal,Dihydrodipicolinate reductase, C-terminal	PF01113,PF05173	Dihydrodipicolinate reductase, N-terminus,Dihydrodipicolinate reductase, C-terminus	None	None	None	1.17.1.8	None	GO:0005737,GO:0008839,GO:0009089	cytoplasm,dihydrodipicolinate reductase activity,lysine biosynthetic process via diaminopimelate	0	0	vcn:VOLCADRAFT_109527 K00215 (EC:1.17.1.8)
1294164	IPR011538,IPR019554,IPR019575	NADH-ubiquinone oxidoreductase 51 kDa subunit, FMN-binding domain,Soluble ligand binding domain,NADH-ubiquinone oxidoreductase 51 kDa subunit, iron-sulphur binding domain	PF01512,PF10531,PF10589	Respiratory-chain NADH dehydrogenase 51 Kd subunit,SLBB domain,NADH-ubiquinone oxidoreductase-F iron-sulfur binding region	KOG2658	NADH:ubiquinone oxidoreductase, NDUFV1/51kDa subunit	Energy production and conversion	None	None	GO:0006118,GO:0006120,GO:0008137,GO:0010181,GO:0016651,GO:0051287,GO:0051539	electron transport,mitochondrial electron transport, NADH to ubiquinone,NADH dehydrogenase (ubiquinone) activity,FMN binding,oxidoreductase activity, acting on NADH or NADPH,NAD binding,4 iron, 4 sulfur cluster binding	0	1	vcn:VOLCADRAFT_58014 K03942 (EC:1.6.5.3 1.6.99.3)
1294210	IPR000795,IPR004161,IPR023115,IPR029459	Elongation factor, GTP-binding domain,Translation elongation factor EFTu/EF1A, domain 2,Translation initiation factor IF- 2, domain 3,Elongation factor Tu-type domain	PF00009,PF03144,PF11987,PF14578	Elongation factor Tu GTP binding domain,Elongation factor Tu domain 2,Translation-initiation factor 2,Elongation factor Tu domain 4	KOG1144	Translation initiation factor 5B (eIF-5B)	Translation, ribosomal structure and biogenesis	None	None	GO:0003924,GO:0005525	GTPase activity,GTP binding	0	1	gi|302846702|ref|XP_002954887.1| eukaryotic translation initiation factor 5B [Volvox carteri f. nagariensis] &gt
1294220	IPR002198	Short-chain dehydrogenase/reductase SDR	PF00106	short chain dehydrogenase	KOG1611	Predicted short chain-type dehydrogenase	General function prediction only	1.1.1.349	None	GO:0008152,GO:0016491	metabolic process,oxidoreductase activity	0	0	gi|307108523|gb|EFN56763.1| hypothetical protein CHLNCDRAFT_144233 [Chlorella variabilis]
1294383	IPR006073,IPR013029	GTP binding domain,Domain of unknown function DUF933	PF01926,PF06071	50S ribosome-binding GTPase,Protein of unknown function (DUF933)	KOG1491	Predicted GTP-binding protein (ODN superfamily)	General function prediction only	None	None	GO:0005525	GTP binding	0	1	gi|159471011|ref|XP_001693650.1| predicted protein [Chlamydomonas reinhardtii] &gt
1294443	IPR020546	ATPase, F1 complex, delta/epsilon subunit, N-terminal	PF02823	ATP synthase, Delta/Epsilon chain, beta-sandwich domain	KOG1758	Mitochondrial F1F0-ATP synthase, subunit delta/ATP16	Energy production and conversion	None	None	None	None	0	0	gi|302832159|ref|XP_002947644.1| hypothetical protein VOLCADRAFT_109632 [Volvox carteri f. nagariensis] &gt
1294525	IPR002033	Sec-independent periplasmic protein translocase TatC	PF00902	Sec-independent protein translocase protein (TatC)	None	None	None	None	None	None	None	6	1	gi|302846208|ref|XP_002954641.1| hypothetical protein VOLCADRAFT_82924 [Volvox carteri f. nagariensis] &gt
1294803	IPR000597	Ribosomal protein L3	PF00297	Ribosomal protein L3	KOG3141	Mitochondrial/chloroplast ribosomal protein L3	Translation, ribosomal structure and biogenesis	None	None	GO:0003735,GO:0005622,GO:0005840,GO:0006412	structural constituent of ribosome,intracellular,ribosome,translation	0	0	gi|159485314|ref|XP_001700690.1| plastid ribosomal protein L3 [Chlamydomonas reinhardtii] &gt
1294836	IPR002634	BolA protein	PF01722	BolA-like protein	KOG2313	Stress-induced protein UVI31+	Signal transduction mechanisms	None	None	None	None	0	0	gi|159472929|ref|XP_001694597.1| predicted protein [Chlamydomonas reinhardtii] &gt
1295031	IPR007300	CidB/LrgB family	PF04172	LrgB-like family	None	None	None	None	None	GO:0016020	membrane	11	0	gi|302847313|ref|XP_002955191.1| hypothetical protein VOLCADRAFT_121401 [Volvox carteri f. nagariensis] &gt
1295179	IPR003439	ABC transporter-like	PF00005	ABC transporter	KOG0055	Multidrug/pheromone exporter, ABC superfamily	Secondary metabolites biosynthesis, transport and catabolism	3.6.3.25	Sulfate-transporting ATPase.	GO:0000166,GO:0005215,GO:0005524,GO:0006810,GO:0015419,GO:0016820,GO:0016887,GO:0017111,GO:0043190	nucleotide binding,transporter activity,ATP binding,transport,sulfate transmembrane-transporting ATPase activity,hydrolase activity, acting on acid anhydrides, catalyzing transmembrane movement of substances,ATPase activity,nucleoside-triphosphatase activity,ATP-binding cassette (ABC) transporter complex	0	0	cre:CHLREDRAFT_134449 K02045 (EC:3.6.3.25)
1295394	IPR011545,IPR001650	DEAD/DEAH box helicase domain,Helicase, C-terminal	PF00270,PF00271	DEAD/DEAH box helicase,Helicase conserved C-terminal domain	KOG0329	ATP-dependent RNA helicase	RNA processing and modification	3.6.4.13	None	GO:0003676,GO:0004386,GO:0005524,GO:0008026	nucleic acid binding,helicase activity,ATP binding,ATP-dependent helicase activity	0	0	csl:COCSUDRAFT_54781 K12812 (EC:3.6.4.13)
1295552	IPR018108	Mitochondrial substrate/solute carrier	PF00153	Mitochondrial carrier protein	KOG0749	Mitochondrial ADP/ATP carrier proteins	Energy production and conversion	None	None	GO:0005215,GO:0005488,GO:0005743,GO:0006810	transporter activity,binding,mitochondrial inner membrane,transport	3	0	gi|74272615|gb|ABA01103.1| mitochondrial ADP/ATP translocator [Chlamydomonas incerta]
1295666	IPR000555,IPR024969	JAB1/MPN/MOV34 metalloenzyme domain,Rpn11/EIF3F C-terminal domain	PF01398,PF13012	JAB1/Mov34/MPN/PAD-1 ubiquitin protease,Maintenance of mitochondrial structure and function	KOG3050	COP9 signalosome, subunit CSN6	Posttranslational modification, protein turnover, chaperones	None	None	None	None	0	0	gi|84042754|gb|ABC49916.1| COP9 signalosome subunit 6 [Chlamydomonas reinhardtii] &gt
1295709	IPR023562	Clp protease proteolytic subunit /Translocation-enhancing protein TepA	PF00574	Clp protease	KOG0840	ATP-dependent Clp protease, proteolytic subunit	Posttranslational modification, protein turnover, chaperones	3.4.21.92	Endopeptidase Clp.	GO:0006508,GO:0008462	proteolysis,endopeptidase Clp activity	0	0	cre:CHLREDRAFT_183329 K01358 (EC:3.4.21.92)
1296220	IPR016053	Haem oxygenase-like	PF01126	Heme oxygenase	KOG4480	Heme oxygenase	Inorganic ion transport and metabolism	1.14.99.3	Heme oxygenase (decyclizing).	GO:0004392,GO:0006788	heme oxygenase (decyclizing) activity,heme oxidation	0	0	csl:COCSUDRAFT_44188 K00510 (EC:1.14.99.3)
1296307	None	None	None	None	None	None	None	None	None	None	None	4	0	gi|159472204|ref|XP_001694241.1| 20 kDa translocon at the inner membrane of chloroplasts [Chlamydomonas reinhardtii] &gt
1296343	IPR004101,IPR013221	Mur ligase, C-terminal,Mur ligase, central	PF02875,PF08245	Mur ligase family, glutamate ligase domain,Mur ligase middle domain	None	None	None	None	None	GO:0005524,GO:0009058,GO:0016874	ATP binding,biosynthetic process,ligase activity	0	0	gi|159477677|ref|XP_001696935.1| hypothetical protein CHLREDRAFT_192674 [Chlamydomonas reinhardtii] &gt
1296378	IPR001107	Band 7 protein	PF01145	SPFH domain / Band 7 family	KOG3090	Prohibitin-like protein	Posttranslational modification, protein turnover, chaperones	None	None	GO:0016020	membrane	0	1	gi|159487485|ref|XP_001701753.1| prohibitin [Chlamydomonas reinhardtii] &gt
1296390	IPR000692	Fibrillarin	PF01269	Fibrillarin	KOG1596	Fibrillarin and related nucleolar RNA-binding proteins	RNA processing and modification	2.1.1.-	Methyltransferases.	GO:0000179,GO:0003723,GO:0003880,GO:0005634,GO:0006364,GO:0008169,GO:0008170,GO:0008171,GO:0008172,GO:0008173,GO:0008174,GO:0008175,GO:0008276,GO:0008326,GO:0008425	rRNA (adenine-N6,N6-)-dimethyltransferase activity,RNA binding,C-terminal protein carboxyl methyltransferase activity,nucleus,rRNA processing,C-methyltransferase activity,N-methyltransferase activity,O-methyltransferase activity,S-methyltransferase activity,RNA methyltransferase activity,mRNA methyltransferase activity,tRNA methyltransferase activity,protein methyltransferase activity,site-specif…	0	0	vcn:VOLCADRAFT_109131 K14563 (EC:2.1.1.-)
1296456	IPR000182	GNAT domain	PF00583	Acetyltransferase (GNAT) family	KOG4144	Arylalkylamine N-acetyltransferase	General function prediction only	2.3.1.87	Aralkylamine N-acetyltransferase.	GO:0004059,GO:0008080,GO:0008152	aralkylamine N-acetyltransferase activity,N-acetyltransferase activity,metabolic process	0	0	gi|219806964|dbj|BAH10512.1| arylalkylamine N-acetyltransferase [Chlamydomonas reinhardtii]
1296468	IPR002885,IPR002885,IPR002885	Pentatricopeptide repeat,Pentatricopeptide repeat,Pentatricopeptide repeat	PF01535,PF13041,PF13812	PPR repeat,PPR repeat family,Pentatricopeptide repeat domain	KOG4197	FOG: PPR repeat	General function prediction only	None	None	None	None	0	0	gi|168007580|ref|XP_001756486.1| predicted protein [Physcomitrella patens subsp. patens] &gt
1296694	IPR006062	Histidine biosynthesis	PF00977	Histidine biosynthesis protein	KOG3055	Phosphoribosylformimino-5-aminoimidazole carboxamide ribonucleotide (ProFAR) isomerase	Amino acid transport and metabolism	5.3.1.16	N-(5'-phospho-D-ribosylformimino)-5-amino-1-(5''-phosphoribosyl)-4- imidazole carboxamide isomerase.	GO:0000105,GO:0003824,GO:0003949,GO:0008152	histidine biosynthetic process,catalytic activity,1-(5-phosphoribosyl)-5-[(5-phosphoribosylamino)methylideneamino]imidazole-4-carboxamide isomerase activity,metabolic process	0	0	cre:CHLREDRAFT_82364 K01814 (EC:5.3.1.16)
1296710	IPR003495,IPR011629	CobW/HypB/UreG domain,Cobalamin (vitamin B12) biosynthesis CobW-like, C-terminal	PF02492,PF07683	CobW/HypB/UreG, nucleotide-binding domain,Cobalamin synthesis protein cobW C-terminal domain	KOG2743	Cobalamin synthesis protein	Coenzyme transport and metabolism	None	None	None	None	0	0	gi|159481949|ref|XP_001699037.1| hypothetical protein CHLREDRAFT_106402 [Chlamydomonas reinhardtii] &gt
1296760	IPR006656,IPR015405,IPR019574,	Molybdopterin oxidoreductase,NADH-quinone oxidoreductase, chain G, C-terminal,NADH:ubiquinone oxidoreductase, subunit G, iron-sulphur binding,	PF00384,PF09326,PF10588,PF13510	Molybdopterin oxidoreductase,Domain of unknown function (DUF1982),NADH-ubiquinone oxidoreductase-G iron-sulfur binding region,2Fe-2S iron-sulfur cluster binding domain	KOG2282	NADH-ubiquinone oxidoreductase, NDUFS1/75 kDa subunit	Energy production and conversion	None	None	GO:0006118,GO:0008137,GO:0009055,GO:0016020,GO:0016491,GO:0016651,GO:0042773,GO:0051536	electron transport,NADH dehydrogenase (ubiquinone) activity,electron carrier activity,membrane,oxidoreductase activity,oxidoreductase activity, acting on NADH or NADPH,ATP synthesis coupled electron transport,iron-sulfur cluster binding	0	1	vcn:VOLCADRAFT_75683 K03934 (EC:1.6.5.3 1.6.99.3)
1296938	IPR013878	Mo25-like	PF08569	Mo25-like	KOG1566	Conserved protein Mo25	Function unknown	None	None	GO:0005488	binding	0	0	gi|159466988|ref|XP_001691680.1| predicted protein [Chlamydomonas reinhardtii] &gt
1296994	IPR003807	Domain of unknown function DUF202	PF02656	Domain of unknown function (DUF202)	KOG4580	Component of vacuolar transporter chaperone (Vtc) involved in vacuole fusion	Intracellular trafficking, secretion, and vesicular transport	None	None	None	None	3	0	gi|302833205|ref|XP_002948166.1| hypothetical protein VOLCADRAFT_73656 [Volvox carteri f. nagariensis] &gt
1297047	IPR004853	Triose-phosphate transporter domain	PF03151	Triose-phosphate Transporter family	KOG1441	Glucose-6-phosphate/phosphate and phosphoenolpyruvate/phosphate antiporter	Carbohydrate transport and metabolism	None	None	None	None	7	0	gi|159462992|ref|XP_001689726.1| triose phosphate translocator [Chlamydomonas reinhardtii] &gt
1297052	IPR028364	Ribosomal protein L1/ribosomal biogenesis protein	PF00687	Ribosomal protein L1p/L10e family	KOG1569	50S ribosomal protein L1	Translation, ribosomal structure and biogenesis	None	None	GO:0003723,GO:0003735,GO:0006412,GO:0015934	RNA binding,structural constituent of ribosome,translation,large ribosomal subunit	0	0	gi|159487501|ref|XP_001701761.1| plastid ribosomal protein L1 [Chlamydomonas reinhardtii] &gt
1297387	IPR004839	Aminotransferase, class I/classII	PF00155	Aminotransferase class I and II	KOG0633	Histidinol phosphate aminotransferase	Amino acid transport and metabolism	2.6.1.9	Histidinol-phosphate aminotransferase.	GO:0000105,GO:0004400,GO:0009058,GO:0016769,GO:0030170	histidine biosynthetic process,histidinol-phosphate transaminase activity,biosynthetic process,transferase activity, transferring nitrogenous groups,pyridoxal phosphate binding	0	1	cre:CHLREDRAFT_103841 K00817 (EC:2.6.1.9)
1297609	IPR001878,IPR001202	Zinc finger, CCHC-type,WW domain	PF00098,PF00397	Zinc knuckle,WW domain	None	None	None	None	None	GO:0003676,GO:0005515,GO:0008270	nucleic acid binding,protein binding,zinc ion binding	0	0	gi|302833255|ref|XP_002948191.1| hypothetical protein VOLCADRAFT_103815 [Volvox carteri f. nagariensis] &gt
1298475	IPR000719	Protein kinase domain	PF00069	Protein kinase domain	KOG0668	Casein kinase II, alpha subunit	Signal transduction mechanisms	2.7.11.1	None	GO:0004672,GO:0004674,GO:0004682,GO:0005524,GO:0006468	protein kinase activity,protein serine/threonine kinase activity,protein kinase CK2 activity,ATP binding,protein amino acid phosphorylation	0	0	cre:CHLREDRAFT_190856 K03097 (EC:2.7.11.1)
1298941	IPR023562	Clp protease proteolytic subunit /Translocation-enhancing protein TepA	PF00574	Clp protease	KOG0840	ATP-dependent Clp protease, proteolytic subunit	Posttranslational modification, protein turnover, chaperones	3.4.21.92	Endopeptidase Clp.	GO:0006508,GO:0008462	proteolysis,endopeptidase Clp activity	0	1	vcn:VOLCADRAFT_103638 K01358 (EC:3.4.21.92)
129915	IPR001487	Bromodomain	PF00439	Bromodomain	KOG1474	Transcription initiation factor TFIID, subunit BDF1 and related bromodomain proteins	Transcription	None	None	None	None	0	0	gi|302839942|ref|XP_002951527.1| hypothetical protein VOLCADRAFT_81516 [Volvox carteri f. nagariensis] &gt
140330	None	None	None	None	None	None	None	None	None	None	None	0	1	gi|384252234|gb|EIE25710.1| hypothetical protein COCSUDRAFT_46344 [Coccomyxa subellipsoidea C-169]
145414	None	None	None	None	KOG4397	Uncharacterized conserved protein	Function unknown	None	None	None	None	0	0	gi|302833257|ref|XP_002948192.1| hypothetical protein VOLCADRAFT_103816 [Volvox carteri f. nagariensis] &gt
1456842	IPR001179,	Peptidyl-prolyl cis-trans isomerase, FKBP-type, domain,	PF00254,PF13414	FKBP-type peptidyl-prolyl cis-trans isomerase,TPR repeat	KOG0543	FKBP-type peptidyl-prolyl cis-trans isomerase	Posttranslational modification, protein turnover, chaperones	5.2.1.8	Peptidylprolyl isomerase.	GO:0003755,GO:0004600,GO:0006457,GO:0030051,GO:0042027	peptidyl-prolyl cis-trans isomerase activity,cyclophilin,protein folding,FK506-sensitive peptidyl-prolyl cis-trans isomerase,cyclophilin-type peptidyl-prolyl cis-trans isomerase activity	0	0	gi|159487945|ref|XP_001701983.1| peptidyl-prolyl cis-trans isomerase, FKBP-type [Chlamydomonas reinhardtii] &gt
1456887	IPR001478,IPR005151	PDZ domain,Tail specific protease	PF00595,PF03572	PDZ domain (Also known as DHR or GLGF),Peptidase family S41	None	None	None	None	None	GO:0005515,GO:0006508,GO:0008236	protein binding,proteolysis,serine-type peptidase activity	0	1	gi|75276793|sp|O04073.1|CTPA_ACUOB RecName: Full=C-terminal processing peptidase, chloroplastic
1461610	IPR023214	HAD-like domain	PF13419	Haloacid dehalogenase-like hydrolase	KOG3085	Predicted hydrolase (HAD superfamily)	General function prediction only	None	None	GO:0008152,GO:0008967	metabolic process,phosphoglycolate phosphatase activity	0	0	gi|159470523|ref|XP_001693406.1| hypothetical protein CHLREDRAFT_99209 [Chlamydomonas reinhardtii] &gt
1470053	IPR001030	Aconitase/3-isopropylmalate dehydratase large subunit, alpha/beta/alpha	PF00330	Aconitase family (aconitate hydratase)	KOG0454	3-isopropylmalate dehydratase (aconitase superfamily)	Amino acid transport and metabolism	None	None	GO:0008152	metabolic process	0	0	cre:CHLREDRAFT_132888 K01703 (EC:4.2.1.33 4.2.1.35)
1470070	,IPR000375,IPR003130	,Dynamin central domain,Dynamin GTPase effector	PF00350,PF01031,PF02212	Dynamin family,Dynamin central region,Dynamin GTPase effector domain	KOG0446	Vacuolar sorting protein VPS1, dynamin, and related proteins	General function prediction only	3.6.5.5	None	GO:0003924,GO:0005525,GO:0008549	GTPase activity,GTP binding,dynamin GTPase activity	0	0	csl:COCSUDRAFT_37405 K17065 (EC:3.6.5.5)
1470161	IPR001048,IPR001342,IPR002912,IPR005106,IPR027795	Aspartate/glutamate/uridylate kinase,Homoserine dehydrogenase, catalytic,ACT domain,Aspartate/homoserine dehydrogenase, NAD-binding,GATS-like ACT domain	PF00696,PF00742,PF01842,PF03447,PF13840	Amino acid kinase family,Homoserine dehydrogenase,ACT domain,Homoserine dehydrogenase, NAD binding domain,ACT domain	KOG0455	Homoserine dehydrogenase	Amino acid transport and metabolism	None	None	GO:0004072,GO:0004412,GO:0008152,GO:0008652,GO:0009067,GO:0016597	aspartate kinase activity,homoserine dehydrogenase activity,metabolic process,amino acid biosynthetic process,aspartate family amino acid biosynthetic process,amino acid binding	0	1	vcn:VOLCADRAFT_73076 K12524 (EC:2.7.2.4 1.1.1.3)
1470258	IPR000184	Bacterial surface antigen (D15)	PF01103	Surface antigen	None	None	None	None	None	GO:0019867	outer membrane	0	0	gi|159490640|ref|XP_001703281.1| 75 kDa chloroplast membrane translocon [Chlamydomonas reinhardtii] &gt
1470323	IPR002937	Amine oxidase	PF01593	Flavin containing amine oxidoreductase	KOG0029	Amine oxidase	Secondary metabolites biosynthesis, transport and catabolism	1.3.5.5	None	GO:0006118,GO:0016491	electron transport,oxidoreductase activity	1	1	gi|302834283|ref|XP_002948704.1| hypothetical protein VOLCADRAFT_80345 [Volvox carteri f. nagariensis] &gt
1470336	IPR000795,IPR000640,IPR004161,IPR005517	Elongation factor, GTP-binding domain,Translation elongation factor EFG, V domain,Translation elongation factor EFTu/EF1A, domain 2,Translation elongation factor EFG/EF2, domain IV	PF00009,PF00679,PF03144,PF03764	Elongation factor Tu GTP binding domain,Elongation factor G C-terminus,Elongation factor Tu domain 2,Elongation factor G, domain IV	KOG0468	U5 snRNP-specific protein	Translation, ribosomal structure and biogenesis	3.6.5.-	None	GO:0003924,GO:0005525,GO:0050800	GTPase activity,GTP binding,hydrolase activity, acting on acid anhydrides, acting on GTP, involved in cellular and subcellular movement	0	0	gi|159483133|ref|XP_001699617.1| elongation factor EF-Tu-like protein [Chlamydomonas reinhardtii] &gt
1470402	IPR018714	Protein of unknown function DUF2237	PF09996	Uncharacterized protein conserved in bacteria (DUF2237)	None	None	None	None	None	None	None	0	0	gi|22298630|ref|NP_681877.1| hypothetical protein [Thermosynechococcus elongatus BP-1] &gt
1470464	IPR015590	Aldehyde dehydrogenase domain	PF00171	Aldehyde dehydrogenase family	KOG2451	Aldehyde dehydrogenase	Energy production and conversion	1.2.1.88	None	GO:0008152,GO:0016491	metabolic process,oxidoreductase activity	0	1	cre:CHLREDRAFT_150809 K00294 (EC:1.2.1.88)
1470493	IPR015353	Rubisco LSMT, substrate-binding domain	PF09273	Rubisco LSMT substrate-binding	KOG1337	N-methyltransferase	General function prediction only	2.1.1.43	Histone-lysine N-methyltransferase.	GO:0018024	histone-lysine N-methyltransferase activity	0	0	vcn:VOLCADRAFT_76643 K19199 (EC:2.1.1.43)
1470735	None	None	None	None	None	None	None	None	None	None	None	0	0	gi|159482088|ref|XP_001699105.1| hypothetical protein CHLREDRAFT_193550 [Chlamydomonas reinhardtii] &gt
1470762	IPR013126	Heat shock protein 70 family	PF00012	Hsp70 protein	KOG0102	Molecular chaperones mortalin/PBP74/GRP75, HSP70 superfamily	Posttranslational modification, protein turnover, chaperones	4.2.1.24	Porphobilinogen synthase.	GO:0004655	porphobilinogen synthase activity	0	0	gi|159476666|ref|XP_001696432.1| heat shock protein 70B [Chlamydomonas reinhardtii] &gt
1470789	IPR001892	Ribosomal protein S13	PF00416	Ribosomal protein S13/S18	KOG3311	Ribosomal protein S18	Translation, ribosomal structure and biogenesis	None	None	GO:0003676,GO:0003723,GO:0003735,GO:0005622,GO:0005840,GO:0006412	nucleic acid binding,RNA binding,structural constituent of ribosome,intracellular,ribosome,translation	0	0	gi|159485052|ref|XP_001700563.1| plastid ribosomal protein S13 [Chlamydomonas reinhardtii] &gt
1470818	IPR004364,IPR004365	Aminoacyl-tRNA synthetase, class II (D/K/N),OB-fold nucleic acid binding domain, AA-tRNA synthetase-type	PF00152,PF01336	tRNA synthetases class II (D, K and N),OB-fold nucleic acid binding domain	KOG0556	Aspartyl-tRNA synthetase	Translation, ribosomal structure and biogenesis	6.1.1.12	Aspartate--tRNA ligase.	GO:0000166,GO:0003676,GO:0004812,GO:0004815,GO:0005524,GO:0005737,GO:0006412,GO:0006418,GO:0006422	nucleotide binding,nucleic acid binding,aminoacyl-tRNA ligase activity,aspartate-tRNA ligase activity,ATP binding,cytoplasm,translation,tRNA aminoacylation for protein translation,aspartyl-tRNA aminoacylation	0	0	vcn:VOLCADRAFT_72624 K01876 (EC:6.1.1.12)
1470856	IPR001078,IPR000089,IPR004167	2-oxoacid dehydrogenase acyltransferase, catalytic domain,Biotin/lipoyl attachment,E3-binding domain	PF00198,PF00364,PF02817	2-oxoacid dehydrogenases acyltransferase (catalytic domain),Biotin-requiring enzyme,e3 binding domain	KOG0557	Dihydrolipoamide acetyltransferase	Energy production and conversion	2.3.1.12	Dihydrolipoamide S-acetyltransferase.	GO:0004742,GO:0005515,GO:0008152,GO:0008415,GO:0009351,GO:0030523	dihydrolipoyllysine-residue acetyltransferase activity,protein binding,metabolic process,acyltransferase activity,dihydrolipoamide S-acyltransferase complex,dihydrolipoamide S-acyltransferase activity	0	0	cre:CHLREDRAFT_196500 K00627 (EC:2.3.1.12)
1470891	IPR001926	Tryptophan synthase beta subunit-like PLP-dependent enzyme	PF00291	Pyridoxal-phosphate dependent enzyme	KOG1252	Cystathionine beta-synthase and related enzymes	Amino acid transport and metabolism	2.5.1.47	None	GO:0003824,GO:0004124,GO:0006535,GO:0008152,GO:0030170	catalytic activity,cysteine synthase activity,cysteine biosynthetic process from serine,metabolic process,pyridoxal phosphate binding	0	0	csl:COCSUDRAFT_65155 K01738 (EC:2.5.1.47)
1470985	IPR011545,IPR001650,IPR004179	DEAD/DEAH box helicase domain,Helicase, C-terminal,Sec63 domain	PF00270,PF00271,PF02889	DEAD/DEAH box helicase,Helicase conserved C-terminal domain,Sec63 Brl domain	KOG0951	RNA helicase BRR2, DEAD-box superfamily	RNA processing and modification	3.6.4.13	None	GO:0003676,GO:0004386,GO:0005524,GO:0008026	nucleic acid binding,helicase activity,ATP binding,ATP-dependent helicase activity	0	0	csl:COCSUDRAFT_65482 K12854 (EC:3.6.4.13)
1471052	IPR001564	Nucleoside diphosphate kinase	PF00334	Nucleoside diphosphate kinase	KOG0888	Nucleoside diphosphate kinase	Nucleotide transport and metabolism	2.7.4.6	Nucleoside-diphosphate kinase.	GO:0004550,GO:0005524,GO:0006183,GO:0006228,GO:0006241	nucleoside diphosphate kinase activity,ATP binding,GTP biosynthetic process,UTP biosynthetic process,CTP biosynthetic process	0	0	cvr:CHLNCDRAFT_48510 K00940 (EC:2.7.4.6)
1471146	IPR001107	Band 7 protein	PF01145	SPFH domain / Band 7 family	KOG3083	Prohibitin	Posttranslational modification, protein turnover, chaperones	None	None	None	None	0	0	gi|159477687|ref|XP_001696940.1| prohibitin [Chlamydomonas reinhardtii] &gt
1471331	IPR001576	Phosphoglycerate kinase	PF00162	Phosphoglycerate kinase	KOG1367	3-phosphoglycerate kinase	Carbohydrate transport and metabolism	2.7.2.3	Phosphoglycerate kinase.	GO:0004618,GO:0006096	phosphoglycerate kinase activity,glycolysis	0	0	gi|302843635|ref|XP_002953359.1| hypothetical protein VOLCADRAFT_82167 [Volvox carteri f. nagariensis] &gt
1471488	IPR001268	NADH:ubiquinone oxidoreductase, 30kDa subunit	PF00329	Respiratory-chain NADH dehydrogenase, 30 Kd subunit	KOG1713	NADH-ubiquinone oxidoreductase, NDUFS3/30 kDa subunit	Energy production and conversion	None	None	GO:0006118,GO:0006120,GO:0008137,GO:0016651	electron transport,mitochondrial electron transport, NADH to ubiquinone,NADH dehydrogenase (ubiquinone) activity,oxidoreductase activity, acting on NADH or NADPH	0	0	vcn:VOLCADRAFT_75676 K03936 (EC:1.6.5.3 1.6.99.3)
1472459	None	None	None	None	None	None	None	None	None	None	None	0	0	gi|159478711|ref|XP_001697444.1| cytochrome c oxidase 11 kD subunit [Chlamydomonas reinhardtii] &gt
1472748	IPR006139,IPR002912,IPR006140	D-isomer specific 2-hydroxyacid dehydrogenase, catalytic domain,ACT domain,D-isomer specific 2-hydroxyacid dehydrogenase, NAD-binding domain	PF00389,PF01842,PF02826	D-isomer specific 2-hydroxyacid dehydrogenase, catalytic domain,ACT domain,D-isomer specific 2-hydroxyacid dehydrogenase, NAD binding domain	KOG0068	D-3-phosphoglycerate dehydrogenase, D-isomer-specific 2-hydroxy acid dehydrogenase superfamily	Amino acid transport and metabolism	1.1.1.95	Phosphoglycerate dehydrogenase.	GO:0004617,GO:0006564,GO:0008152,GO:0016597,GO:0016616,GO:0048037,GO:0051287	phosphoglycerate dehydrogenase activity,L-serine biosynthetic process,metabolic process,amino acid binding,oxidoreductase activity, acting on the CH-OH group of donors, NAD or NADP as acceptor,cofactor binding,NAD binding	0	0	cvr:CHLNCDRAFT_56437 K00058 (EC:1.1.1.95)
1472751	None	None	None	None	None	None	None	None	None	None	None	0	1	None
1472792	IPR000194,IPR000793,IPR004100	ATPase, F1/V1/A1 complex, alpha/beta subunit, nucleotide-binding domain,ATPase, F1/V1/A1 complex, alpha/beta subunit, C-terminal,ATPase, F1 complex alpha/beta subunit, N-terminal domain	PF00006,PF00306,PF02874	ATP synthase alpha/beta family, nucleotide-binding domain,ATP synthase alpha/beta chain, C terminal domain,ATP synthase alpha/beta family, beta-barrel domain	KOG1353	F0F1-type ATP synthase, alpha subunit	Energy production and conversion	3.6.3.14	H(+)-transporting two-sector ATPase.	GO:0003936,GO:0015078,GO:0015986,GO:0016469,GO:0016820,GO:0045259,GO:0046933,GO:0046961	hydrogen-transporting two-sector ATPase activity,hydrogen ion transmembrane transporter activity,ATP synthesis coupled proton transport,proton-transporting two-sector ATPase complex,hydrolase activity, acting on acid anhydrides, catalyzing transmembrane movement of substances,proton-transporting ATP synthase complex,hydrogen ion transporting ATP synthase activity, rotational mechanism,hydrogen io…	0	1	gi|302850070|ref|XP_002956563.1| F1F0 ATP synthase, subunit alpha, mitochondrial [Volvox carteri f. nagariensis] &gt
1473202	IPR000534,IPR012280	Semialdehyde dehydrogenase, NAD-binding,Semialdehyde dehydrogenase, dimerisation domain	PF01118,PF02774	Semialdehyde dehydrogenase, NAD binding domain,Semialdehyde dehydrogenase, dimerisation domain	KOG4777	Aspartate-semialdehyde dehydrogenase	Amino acid transport and metabolism	1.2.1.11	Aspartate-semialdehyde dehydrogenase.	GO:0004073,GO:0005737,GO:0006520,GO:0008652,GO:0009086,GO:0009088,GO:0016620,GO:0046983,GO:0050661,GO:0051287	aspartate-semialdehyde dehydrogenase activity,cytoplasm,amino acid metabolic process,amino acid biosynthetic process,methionine biosynthetic process,threonine biosynthetic process,oxidoreductase activity, acting on the aldehyde or oxo group of donors, NAD or NADP as acceptor,protein dimerization activity,NADP binding,NAD binding	0	0	cre:CHLREDRAFT_148810 K00133 (EC:1.2.1.11)
1473504	IPR001602	Uncharacterised protein family UPF0047	PF01894	Uncharacterised protein family UPF0047	KOG3267	Uncharacterized conserved protein	Function unknown	None	None	None	None	0	0	gi|159466666|ref|XP_001691519.1| predicted protein [Chlamydomonas reinhardtii] &gt
147361			PF06552	Plant specific mitochondrial import receptor subunit TOM20	None	None	None	None	None	None	None	1	0	gi|159469688|ref|XP_001692995.1| translocase of outer mitochondrial membrane [Chlamydomonas reinhardtii] &gt
1473721	IPR000192	Aminotransferase class V domain	PF00266	Aminotransferase class-V	KOG1549	Cysteine desulfurase NFS1	Amino acid transport and metabolism	2.8.1.7	None	GO:0006534,GO:0008152,GO:0030170,GO:0031071	cysteine metabolic process,metabolic process,pyridoxal phosphate binding,cysteine desulfurase activity	0	0	csl:COCSUDRAFT_14927 K04487 (EC:2.8.1.7)
1473782	IPR018450	Reactive oxygen species modulator 1	PF10247	Reactive mitochondrial oxygen species modulator 1	KOG4096	Uncharacterized conserved protein	Function unknown	None	None	None	None	2	0	gi|384245372|gb|EIE18866.1| hypothetical protein COCSUDRAFT_26086 [Coccomyxa subellipsoidea C-169]
1474416	IPR002048,IPR011992	EF-hand domain,EF-hand domain pair	PF00036,PF13499	EF hand,EF-hand domain pair	KOG0027	Calmodulin and related proteins (EF-Hand superfamily)	Signal transduction mechanisms	None	None	GO:0005509	calcium ion binding	0	0	gi|302840572|ref|XP_002951841.1| hypothetical protein VOLCADRAFT_105252 [Volvox carteri f. nagariensis] &gt
1474560	IPR022796	Chlorophyll A-B binding protein	PF00504	Chlorophyll A-B binding protein	None	None	None	None	None	None	None	0	0	gi|159483767|ref|XP_001699932.1| chlorophyll a-b binding protein [Chlamydomonas reinhardtii] &gt
1474561	IPR001962,IPR000583	Asparagine synthase,Class II glutamine amidotransferase domain	PF00733,PF13537	Asparagine synthase,Glutamine amidotransferase domain	KOG0571	Asparagine synthase (glutamine-hydrolyzing)	Amino acid transport and metabolism	6.3.5.4	Asparagine synthase (glutamine-hydrolysing).	GO:0004066,GO:0006529,GO:0008152	asparagine synthase (glutamine-hydrolyzing) activity,asparagine biosynthetic process,metabolic process	0	0	cre:CHLREDRAFT_140252 K01953 (EC:6.3.5.4)
1474667	IPR004843	Calcineurin-like phosphoesterase domain, apaH type	PF00149	Calcineurin-like phosphoesterase	KOG0374	Serine/threonine specific protein phosphatase PP1, catalytic subunit	General function prediction only	3.1.3.16	Serine/threonine specific protein phosphatase.	GO:0004721,GO:0004723,GO:0004724,GO:0005963,GO:0008420,GO:0008597,GO:0016787,GO:0017018,GO:0017020,GO:0017023	phosphoprotein phosphatase activity,calcium-dependent protein serine/threonine phosphatase activity,magnesium-dependent protein serine/threonine phosphatase activity,magnesium-dependent protein serine/threonine phosphatase complex,CTD phosphatase activity,calcium-dependent protein serine/threonine phosphatase regulator activity,hydrolase activity,myosin phosphatase activity,myosin phosphatase reg…	0	0	vcn:VOLCADRAFT_106144 K06269 (EC:3.1.3.16)
1474800	None	None	None	None	None	None	None	None	None	None	None	0	1	None
1475707	None	None	None	None	None	None	None	None	None	None	None	0	1	None
1476106	IPR019200	ATP adenylyltransferase, C-terminal	PF09830	ATP adenylyltransferase	None	None	None	2.7.7.53	ATP adenylyltransferase.	GO:0003824,GO:0003877	catalytic activity,ATP adenylyltransferase activity	0	0	csl:COCSUDRAFT_83450 K00988 (EC:2.7.7.53)
1476411	IPR002429	Cytochrome c oxidase subunit II C-terminal	PF00116	Cytochrome C oxidase subunit II, periplasmic domain	KOG4767	Cytochrome c oxidase, subunit II, and related proteins	Energy production and conversion	None	None	GO:0004129,GO:0005507,GO:0006118,GO:0016020	cytochrome-c oxidase activity,copper ion binding,electron transport,membrane	0	0	gi|302833930|ref|XP_002948528.1| cytochrome c oxidase subunit II [Volvox carteri f. nagariensis] &gt
1476712	IPR001128	Cytochrome P450	PF00067	Cytochrome P450	KOG0684	Cytochrome P450	Secondary metabolites biosynthesis, transport and catabolism	1.14.13.70	None	GO:0004497,GO:0005506,GO:0006118,GO:0008398,GO:0020037	monooxygenase activity,iron ion binding,electron transport,sterol 14-demethylase activity,heme binding	1	1	cre:CHLREDRAFT_196411 K05917 (EC:1.14.13.70)
1477166	IPR012301,IPR012302	Malic enzyme, N-terminal domain,Malic enzyme, NAD-binding	PF00390,PF03949	Malic enzyme, N-terminal domain,Malic enzyme, NAD binding domain	KOG1257	NADP+-dependent malic enzyme	Energy production and conversion	1.1.1.40	Malate dehydrogenase (oxaloacetate decarboxylating) (NADP+).	GO:0004470,GO:0004473,GO:0006108,GO:0016616,GO:0051287	malic enzyme activity,malate dehydrogenase (oxaloacetate-decarboxylating) (NADP+) activity,malate metabolic process,oxidoreductase activity, acting on the CH-OH group of donors, NAD or NADP as acceptor,NAD binding	0	0	gi|297592159|gb|ADI46943.1| MME6m [Volvox carteri f. nagariensis]
1477325	IPR020818	Chaperonin Cpn10	PF00166	Chaperonin 10 Kd subunit	KOG1641	Mitochondrial chaperonin	Posttranslational modification, protein turnover, chaperones	None	None	None	None	0	0	gi|159475587|ref|XP_001695900.1| chaperonin 11 [Chlamydomonas reinhardtii] &gt
1477769	IPR023801	Histone deacetylase domain	PF00850	Histone deacetylase domain	KOG1342	Histone deacetylase complex, catalytic component RPD3	Chromatin structure and dynamics	3.5.1.98	None	GO:0004407,GO:0005634,GO:0016575	histone deacetylase activity,nucleus,histone deacetylation	0	0	vcn:VOLCADRAFT_62995 K06067 (EC:3.5.1.98)
147854	IPR001163	Ribonucleoprotein LSM domain	PF01423	LSM domain	None	None	None	None	None	GO:0016071,GO:0030529	mRNA metabolic process,ribonucleoprotein complex	0	0	gi|159490030|ref|XP_001702992.1| predicted protein [Chlamydomonas reinhardtii] &gt
1478956	IPR002563	Flavin reductase-like, FMN-binding	PF01613	Flavin reductase like domain	None	None	None	None	None	GO:0006118,GO:0010181,GO:0016491	electron transport,FMN binding,oxidoreductase activity	0	0	gi|302831768|ref|XP_002947449.1| hypothetical protein VOLCADRAFT_120449 [Volvox carteri f. nagariensis] &gt
1479802	None	None	None	None	None	None	None	None	None	None	None	1	0	gi|384253064|gb|EIE26539.1| hypothetical protein COCSUDRAFT_32203 [Coccomyxa subellipsoidea C-169]
1479875			PF13460	NADH(P)-binding	KOG1203	Predicted dehydrogenase	Carbohydrate transport and metabolism	None	None	None	None	0	0	gi|302854154|ref|XP_002958587.1| hypothetical protein VOLCADRAFT_84511 [Volvox carteri f. nagariensis] &gt
1480326	IPR001705	Ribosomal protein L33	PF00471	Ribosomal protein L33	None	None	None	None	None	GO:0003735,GO:0005622,GO:0005840,GO:0006412	structural constituent of ribosome,intracellular,ribosome,translation	0	0	gi|159481078|ref|XP_001698609.1| plastid ribosomal protein L33 [Chlamydomonas reinhardtii] &gt
1480397	IPR018108	Mitochondrial substrate/solute carrier	PF00153	Mitochondrial carrier protein	KOG0760	Mitochondrial carrier protein MRS3/4	Energy production and conversion	None	None	None	None	0	0	gi|302840333|ref|XP_002951722.1| hypothetical protein VOLCADRAFT_105233 [Volvox carteri f. nagariensis] &gt
1481166	IPR021788	Protein of unknown function DUF3353	PF11833	Protein of unknown function (DUF3353)	None	None	None	None	None	None	None	2	0	gi|159467383|ref|XP_001691871.1| hypothetical protein CHLREDRAFT_162260 [Chlamydomonas reinhardtii] &gt
1481321	IPR018962	Domain of unknown function DUF1995	PF09353	Domain of unknown function (DUF1995)	None	None	None	None	None	None	None	0	0	gi|384251129|gb|EIE24607.1| hypothetical protein COCSUDRAFT_14109 [Coccomyxa subellipsoidea C-169]
1481450	None	None	None	None	None	None	None	None	None	None	None	0	1	None
1481492	None	None	None	None	None	None	None	None	None	None	None	0	0	gi|384250672|gb|EIE24151.1| hypothetical protein COCSUDRAFT_53242 [Coccomyxa subellipsoidea C-169]
1481891	None	None	None	None	None	None	None	None	None	None	None	3	0	gi|159463798|ref|XP_001690129.1| predicted protein [Chlamydomonas reinhardtii] &gt
1481893	None	None	None	None	None	None	None	None	None	None	None	1	1	None
1482094	IPR006966	Peroxin-3	PF04882	Peroxin-3	KOG4444	Peroxisomal assembly protein PEX3	Cell wall/membrane/envelope biogenesis	None	None	GO:0005779,GO:0007031	integral to peroxisomal membrane,peroxisome organization and biogenesis	1	1	gi|307105974|gb|EFN54221.1| hypothetical protein CHLNCDRAFT_135719 [Chlorella variabilis]
1482696	,IPR007862	,Adenylate kinase, active site lid domain	PF00406,PF05191	Adenylate kinase,Adenylate kinase, active site lid	KOG3078	Adenylate kinase	Nucleotide transport and metabolism	2.7.4.3	Adenylate kinase.	GO:0004017,GO:0005524,GO:0006139,GO:0016776,GO:0019201,GO:0019205	adenylate kinase activity,ATP binding,nucleobase, nucleoside, nucleotide and nucleic acid metabolic process,phosphotransferase activity, phosphate group as acceptor,nucleotide kinase activity,nucleobase, nucleoside, nucleotide kinase activity	0	0	vcn:VOLCADRAFT_89730 K00939 (EC:2.7.4.3)
1483009	IPR001857	Ribosomal protein L19	PF01245	Ribosomal protein L19	KOG1698	Mitochondrial/chloroplast ribosomal protein L19	Translation, ribosomal structure and biogenesis	None	None	GO:0003735,GO:0005622,GO:0005840,GO:0006412	structural constituent of ribosome,intracellular,ribosome,translation	0	0	gi|302850720|ref|XP_002956886.1| plastid/chloroplast ribosomal protein L19 [Volvox carteri f. nagariensis] &gt
1483709	IPR004147	UbiB domain	PF03109	ABC1 family	KOG1235	Predicted unusual protein kinase	General function prediction only	None	None	None	None	0	1	gi|302845174|ref|XP_002954126.1| hypothetical protein VOLCADRAFT_64427 [Volvox carteri f. nagariensis] &gt
1483714	None	None	None	None	None	None	None	None	None	None	None	1	1	None
1483833	IPR027486	Ribosomal protein S10 domain	PF00338	Ribosomal protein S10p/S20e	KOG0900	40S ribosomal protein S20	Translation, ribosomal structure and biogenesis	None	None	GO:0003735,GO:0005622,GO:0005840,GO:0006412	structural constituent of ribosome,intracellular,ribosome,translation	0	0	gi|302851312|ref|XP_002957180.1| plastid/chloroplast ribosomal protein S10 [Volvox carteri f. nagariensis] &gt
1484749	IPR004839	Aminotransferase, class I/classII	PF00155	Aminotransferase class I and II	KOG1411	Aspartate aminotransferase/Glutamic oxaloacetic transaminase AAT1/GOT2	Amino acid transport and metabolism	2.6.1.1	Aspartate aminotransferase.	GO:0003824,GO:0004069,GO:0006520,GO:0008483,GO:0009058,GO:0016769,GO:0030170	catalytic activity,aspartate transaminase activity,amino acid metabolic process,transaminase activity,biosynthetic process,transferase activity, transferring nitrogenous groups,pyridoxal phosphate binding	0	0	cre:CHLREDRAFT_186959 K00811 (EC:2.6.1.1)
1484822	IPR002876	Transcriptional regulator TACO1-like	PF01709	Transcriptional regulator	KOG2972	Uncharacterized conserved protein	Function unknown	None	None	None	None	0	1	gi|159483581|ref|XP_001699839.1| hypothetical protein CHLREDRAFT_155606 [Chlamydomonas reinhardtii] &gt
1484959	None	None	None	None	None	None	None	None	None	None	None	2	1	None
1484961	IPR025585	Photosystem II Pbs27	PF13326	Photosystem II Pbs27	None	None	None	None	None	None	None	0	1	gi|159485408|ref|XP_001700736.1| hypothetical protein CHLREDRAFT_187371 [Chlamydomonas reinhardtii] &gt
1485030	IPR002326	Cytochrome c1	PF02167	Cytochrome C1 family	KOG3052	Cytochrome c1	Energy production and conversion	None	None	GO:0005506,GO:0006118,GO:0009055,GO:0020037	iron ion binding,electron transport,electron carrier activity,heme binding	0	0	gi|380747012|emb|CBK55667.1| mitochondrial cytochrome c1 precursor [Polytomella sp. Pringsheim 198.80]
1485498	None	None	None	None	None	None	None	None	None	None	None	0	0	gi|159474472|ref|XP_001695349.1| MAP kinase phosphatase 6 [Chlamydomonas reinhardtii] &gt
1485510	IPR000795,IPR004161,IPR015256	Elongation factor, GTP-binding domain,Translation elongation factor EFTu/EF1A, domain 2,Translation initiation factor 2, gamma subunit, C-terminal	PF00009,PF03144,PF09173	Elongation factor Tu GTP binding domain,Elongation factor Tu domain 2,Initiation factor eIF2 gamma, C terminal	KOG0466	Translation initiation factor 2, gamma subunit (eIF-2gamma; GTPase)	Translation, ribosomal structure and biogenesis	2.1.1.43	Histone-lysine N-methyltransferase.	GO:0003924,GO:0005525,GO:0018024	GTPase activity,GTP binding,histone-lysine N-methyltransferase activity	0	0	gi|302838275|ref|XP_002950696.1| eukaryotic translation initiation factor 2 gamma [Volvox carteri f. nagariensis] &gt
1485858	None	None	None	None	None	None	None	None	None	None	None	1	1	None
1485872	IPR014954	Protein of unknown function DUF1825	PF08855	Domain of unknown function (DUF1825)	None	None	None	None	None	None	None	0	0	gi|159491628|ref|XP_001703763.1| predicted protein [Chlamydomonas reinhardtii] &gt
1485917			PF09335	SNARE associated Golgi protein	KOG3140	Predicted membrane protein	Function unknown	None	None	None	None	5	1	gi|159484628|ref|XP_001700356.1| predicted protein [Chlamydomonas reinhardtii] &gt
1486453	None	None	None	None	None	None	None	None	None	None	None	0	1	None
1486521	None	None	None	None	None	None	None	None	None	None	None	0	0	None
148727	IPR001179	Peptidyl-prolyl cis-trans isomerase, FKBP-type, domain	PF00254	FKBP-type peptidyl-prolyl cis-trans isomerase	KOG0552	FKBP-type peptidyl-prolyl cis-trans isomerase	Posttranslational modification, protein turnover, chaperones	5.2.1.8	Peptidylprolyl isomerase.	GO:0003755,GO:0004600,GO:0006457,GO:0030051,GO:0042027	peptidyl-prolyl cis-trans isomerase activity,cyclophilin,protein folding,FK506-sensitive peptidyl-prolyl cis-trans isomerase,cyclophilin-type peptidyl-prolyl cis-trans isomerase activity	0	0	gi|159469686|ref|XP_001692994.1| peptidyl-prolyl cis-trans isomerase, FKBP-type [Chlamydomonas reinhardtii] &gt
1487466	IPR006336	Glutamate--cysteine ligase, GCS2	PF04107	Glutamate-cysteine ligase family 2(GCS2)	None	None	None	6.3.2.2	Glutamate--cysteine ligase.	GO:0004357,GO:0006750,GO:0009507,GO:0017109	glutamate-cysteine ligase activity,glutathione biosynthetic process,chloroplast,glutamate-cysteine ligase complex	0	0	cre:CHLREDRAFT_181975 K01919 (EC:6.3.2.2)
1487931	None	None	None	None	None	None	None	None	None	None	None	2	0	gi|159472210|ref|XP_001694244.1| hypothetical protein CHLREDRAFT_205570 [Chlamydomonas reinhardtii] &gt
1488243	IPR003808	Fe-S metabolism associated domain, SufE-like	PF02657	Fe-S metabolism associated domain	None	None	None	None	None	None	None	0	0	gi|302840150|ref|XP_002951631.1| cysteine desulfuration protein [Volvox carteri f. nagariensis] &gt
1488333	None	None	None	None	None	None	None	None	None	None	None	0	1	None
1488341	IPR004217	Tim10/DDP family zinc finger	PF02953	Tim10/DDP family zinc finger	KOG1733	Mitochondrial import inner membrane translocase, subunit TIM13	Intracellular trafficking, secretion, and vesicular transport	None	None	GO:0006626,GO:0042719,GO:0045039	protein targeting to mitochondrion,mitochondrial intermembrane space protein transporter complex,protein import into mitochondrial inner membrane	0	0	gi|159480180|ref|XP_001698162.1| mitochondrial inner membrane translocase [Chlamydomonas reinhardtii] &gt
1488674	IPR018392	LysM domain	PF01476	LysM domain	None	None	None	None	None	None	None	1	0	gi|159473262|ref|XP_001694758.1| chitinase-related protein [Chlamydomonas reinhardtii] &gt
1489045	None	None	None	None	None	None	None	None	None	None	None	0	1	None
1489188	IPR020818	Chaperonin Cpn10	PF00166	Chaperonin 10 Kd subunit	KOG1641	Mitochondrial chaperonin	Posttranslational modification, protein turnover, chaperones	None	None	None	None	0	0	gi|302835083|ref|XP_002949103.1| hypothetical protein VOLCADRAFT_104171 [Volvox carteri f. nagariensis] &gt
1489532	IPR023584	Ribosome recycling factor domain	PF01765	Ribosome recycling factor	KOG4759	Ribosome recycling factor	Translation, ribosomal structure and biogenesis	None	None	GO:0006412	translation	0	0	gi|302837099|ref|XP_002950109.1| hypothetical protein VOLCADRAFT_80962 [Volvox carteri f. nagariensis] &gt
1489719	IPR001155	NADH:flavin oxidoreductase/NADH oxidase, N-terminal	PF00724	NADH:flavin oxidoreductase / NADH oxidase family	KOG0134	NADH:flavin oxidoreductase/12-oxophytodienoate reductase	General function prediction only	1.3.1.42	12-oxophytodienoate reductase.	GO:0010181,GO:0016491,GO:0016629	FMN binding,oxidoreductase activity,12-oxophytodienoate reductase activity	0	0	csl:COCSUDRAFT_54132 K05894 (EC:1.3.1.42)
1489903	None	None	None	None	KOG2874	rRNA processing protein	Translation, ribosomal structure and biogenesis	None	None	GO:0003723	RNA binding	0	0	gi|255080030|ref|XP_002503595.1| predicted protein [Micromonas sp. RCC299] &gt
1489922	IPR028909	Ribosomal protein L21-like	PF00829	Ribosomal prokaryotic L21 protein	KOG1686	Mitochondrial/chloroplast ribosomal L21 protein	Translation, ribosomal structure and biogenesis	None	None	GO:0003723,GO:0003735,GO:0005622,GO:0005840,GO:0006412	RNA binding,structural constituent of ribosome,intracellular,ribosome,translation	0	0	gi|159466194|ref|XP_001691294.1| plastid ribosomal protein L21 [Chlamydomonas reinhardtii] &gt
1491813	IPR001017	Dehydrogenase, E1 component	PF00676	Dehydrogenase E1 component	KOG0225	Pyruvate dehydrogenase E1, alpha subunit	Energy production and conversion	1.2.4.1	Pyruvate dehydrogenase (lipoamide).	GO:0004739,GO:0008152,GO:0016624	pyruvate dehydrogenase (acetyl-transferring) activity,metabolic process,oxidoreductase activity, acting on the aldehyde or oxo group of donors, disulfide as acceptor	0	0	vcn:VOLCADRAFT_104783 K00161 (EC:1.2.4.1)
1492148	None	None	None	None	None	None	None	None	None	None	None	0	0	None
1493172	IPR004045	Glutathione S-transferase, N-terminal	PF13417	Glutathione S-transferase, N-terminal domain	None	None	None	None	None	None	None	0	0	gi|302829166|ref|XP_002946150.1| hypothetical protein VOLCADRAFT_55524 [Volvox carteri f. nagariensis] &gt
1493376	IPR001451	Bacterial transferase hexapeptide repeat	PF00132	Bacterial transferase hexapeptide (six repeats)	None	None	None	None	None	GO:0008415,GO:0016740	acyltransferase activity,transferase activity	0	0	gi|159477295|ref|XP_001696746.1| gamma carbonic anhydrase [Chlamydomonas reinhardtii] &gt
1493576	IPR001163	Ribonucleoprotein LSM domain	PF01423	LSM domain	KOG3172	Small nuclear ribonucleoprotein Sm D3	RNA processing and modification	None	None	GO:0016071,GO:0030529	mRNA metabolic process,ribonucleoprotein complex	0	0	gi|159480580|ref|XP_001698360.1| small nuclear ribonucleoprotein [Chlamydomonas reinhardtii] &gt
1493755	IPR002634	BolA protein	PF01722	BolA-like protein	KOG3348	BolA (bacterial stress-induced morphogen)-related protein	Signal transduction mechanisms	None	None	None	None	0	0	gi|50302443|ref|XP_451156.1| hypothetical protein [Kluyveromyces lactis NRRL Y-1140] &gt
1494198	None	None	None	None	None	None	None	None	None	None	None	0	1	None
1495153	IPR003397	Mitochondrial inner membrane translocase subunit Tim17/Tim22/Tim23/peroxisomal protein PMP24	PF02466	Tim17/Tim22/Tim23/Pmp24 family	KOG3324	Mitochondrial import inner membrane translocase, subunit TIM23	Intracellular trafficking, secretion, and vesicular transport	None	None	GO:0005743,GO:0008565,GO:0015031	mitochondrial inner membrane,protein transporter activity,protein transport	0	0	gi|384251486|gb|EIE24964.1| hypothetical protein COCSUDRAFT_83656 [Coccomyxa subellipsoidea C-169]
1495156	IPR001453,IPR005110	MoaB/Mog domain,MoeA, N-terminal and linker domain	PF00994,PF03453	Probable molybdopterin binding domain,MoeA N-terminal region (domain I and II)	KOG2371	Molybdopterin biosynthesis protein	Coenzyme transport and metabolism	None	None	GO:0006777	Mo-molybdopterin cofactor biosynthetic process	0	0	gi|83744297|gb|ABC42492.1| molybdenum cofactor biosynthesis protein Cnx1E [Chlamydomonas reinhardtii]
1495624	IPR000740	GrpE nucleotide exchange factor	PF01025	GrpE	KOG3003	Molecular chaperone of the GrpE family	Posttranslational modification, protein turnover, chaperones	None	None	GO:0000774,GO:0005515,GO:0006457,GO:0042803,GO:0051087	adenyl-nucleotide exchange factor activity,protein binding,protein folding,protein homodimerization activity,chaperone binding	0	0	gi|159486567|ref|XP_001701310.1| mitochondrial grpE-type co-chaperone of the HSP70 system [Chlamydomonas reinhardtii] &gt
1496188	None	None	None	None	None	None	None	None	None	None	None	0	1	None
1496786	IPR003689	Zinc/iron permease	PF02535	ZIP Zinc transporter	KOG1558	Fe2+/Zn2+ regulated transporter	Inorganic ion transport and metabolism	None	None	GO:0016020,GO:0030001,GO:0046873	membrane,metal ion transport,metal ion transmembrane transporter activity	7	0	gi|159470721|ref|XP_001693505.1| zinc-nutrition responsive transporter [Chlamydomonas reinhardtii] &gt
1496819	None	None	None	None	None	None	None	None	None	None	None	0	1	None
1496856	IPR013747,IPR013751	3-Oxoacyl-[acyl-carrier-protein (ACP)] synthase III C-terminal,3-Oxoacyl-[acyl-carrier-protein (ACP)] synthase III	PF08541,PF08545	3-Oxoacyl-[acyl-carrier-protein (ACP)] synthase III C terminal,3-Oxoacyl-[acyl-carrier-protein (ACP)] synthase III	None	None	None	2.3.1.180	None	GO:0003824,GO:0004315,GO:0006633,GO:0008152,GO:0033818	catalytic activity,3-oxoacyl-[acyl-carrier-protein] synthase activity,fatty acid biosynthetic process,metabolic process,beta-ketoacyl-acyl-carrier-protein synthase III activity	0	0	csl:COCSUDRAFT_54940 K00648 (EC:2.3.1.180)
1497304	IPR000504,	RNA recognition motif domain,	PF00076,PF13893	RNA recognition motif. (a.k.a. RRM, RBD, or RNP domain),RNA recognition motif. (a.k.a. RRM, RBD, or RNP domain)	KOG4206	Spliceosomal protein snRNP-U1A/U2B	RNA processing and modification	None	None	GO:0003676	nucleic acid binding	0	0	gi|302832471|ref|XP_002947800.1| hypothetical protein VOLCADRAFT_103581 [Volvox carteri f. nagariensis] &gt
1497721			PF13424	Tetratricopeptide repeat	None	None	None	None	None	None	None	0	1	gi|159476312|ref|XP_001696255.1| hypothetical protein CHLREDRAFT_142180 [Chlamydomonas reinhardtii] &gt
1498301	IPR000504	RNA recognition motif domain	PF00076	RNA recognition motif. (a.k.a. RRM, RBD, or RNP domain)	None	None	None	None	None	None	None	1	1	gi|168704512|ref|ZP_02736789.1| RNA-binding protein [Gemmata obscuriglobus UQM 2246]
1498306	None	None	None	None	None	None	None	None	None	None	None	0	1	None
1498442	IPR006750	Protein of unknown function DUF606	PF04657	Protein of unknown function, DUF606	None	None	None	None	None	None	None	5	1	gi|159480862|ref|XP_001698501.1| type I polyketide synthase [Chlamydomonas reinhardtii] &gt
1498844	None	None	None	None	None	None	None	None	None	None	None	0	1	None
1498892	None	None	None	None	None	None	None	None	None	GO:0003676,GO:0008270	nucleic acid binding,zinc ion binding	0	0	None
1498932	IPR006703	AIG1-type guanine nucleotide-binding (G) domain	PF04548	AIG1 family	None	None	None	None	None	GO:0005525	GTP binding	0	0	gi|159477090|ref|XP_001696644.1| chloroplast outer envelope protein [Chlamydomonas reinhardtii] &gt
1500518	IPR000182	GNAT domain	PF00583	Acetyltransferase (GNAT) family	KOG3234	Acetyltransferase, (GNAT) family	General function prediction only	2.3.1.88	Peptide alpha-N-acetyltransferase.	GO:0004596,GO:0008080,GO:0008152	peptide alpha-N-acetyltransferase activity,N-acetyltransferase activity,metabolic process	0	0	vcn:VOLCADRAFT_74579 K17972 (EC:2.3.1.88)
1500678	None	None	None	None	None	None	None	None	None	None	None	0	0	gi|302834042|ref|XP_002948584.1| hypothetical protein VOLCADRAFT_120629 [Volvox carteri f. nagariensis] &gt
1500976	IPR008146,IPR008147	Glutamine synthetase, catalytic domain,Glutamine synthetase, beta-Grasp	PF00120,PF03951	Glutamine synthetase, catalytic domain,Glutamine synthetase, beta-Grasp domain	KOG0683	Glutamine synthetase	Amino acid transport and metabolism	6.3.1.2	Glutamate--ammonia ligase.	GO:0004356,GO:0006542,GO:0006807	glutamate-ammonia ligase activity,glutamine biosynthetic process,nitrogen compound metabolic process	0	0	cre:CHLREDRAFT_136895 K01915 (EC:6.3.1.2)
1500982	None	None	None	None	None	None	None	None	None	None	None	0	1	None
1500983	IPR013810,IPR005324	Ribosomal protein S5, N-terminal,Ribosomal protein S5, C-terminal	PF00333,PF03719	Ribosomal protein S5, N-terminal domain,Ribosomal protein S5, C-terminal domain	KOG0877	40S ribosomal protein S2/30S ribosomal protein S5	Translation, ribosomal structure and biogenesis	None	None	GO:0003723,GO:0003735,GO:0005622,GO:0005840,GO:0006412,GO:0015935	RNA binding,structural constituent of ribosome,intracellular,ribosome,translation,small ribosomal subunit	0	0	gi|302836261|ref|XP_002949691.1| plastid/chloroplast ribosomal protein S5 [Volvox carteri f. nagariensis] &gt
1501168	IPR021610	Protein of unknown function DUF3228	PF11539	Protein of unknown function (DUF3228)	None	None	None	None	None	None	None	0	0	gi|384245127|gb|EIE18622.1| flagellar associated protein [Coccomyxa subellipsoidea C-169]
1502643	IPR005475,IPR005476	Transketolase-like, pyrimidine-binding domain,Transketolase, C-terminal	PF02779,PF02780	Transketolase, pyrimidine binding domain,Transketolase, C-terminal domain	KOG0524	Pyruvate dehydrogenase E1, beta subunit	Energy production and conversion	1.2.4.1	Pyruvate dehydrogenase (lipoamide).	GO:0003824,GO:0004739,GO:0008152	catalytic activity,pyruvate dehydrogenase (acetyl-transferring) activity,metabolic process	0	0	gi|159482302|ref|XP_001699210.1| pyruvate dehydrogenase E1 beta subunit [Chlamydomonas reinhardtii] &gt
1503997	IPR000994	Peptidase M24, structural domain	PF00557	Metallopeptidase family M24	KOG2738	Putative methionine aminopeptidase	Posttranslational modification, protein turnover, chaperones	3.4.11.18	Methionyl aminopeptidase.	GO:0004239,GO:0006508,GO:0008235	methionyl aminopeptidase activity,proteolysis,metalloexopeptidase activity	0	0	cvr:CHLNCDRAFT_21056 K01265 (EC:3.4.11.18)
1504002	IPR009631	Uncharacterised protein family Ycf36	PF06799	Protein of unknown function (DUF1230)	None	None	None	None	None	None	None	3	0	gi|159479434|ref|XP_001697798.1| hypothetical protein CHLREDRAFT_184984 [Chlamydomonas reinhardtii] &gt
1504016	None	None	None	None	None	None	None	None	None	None	None	0	1	None
1504019	IPR007248	Mpv17/PMP22	PF04117	Mpv17 / PMP22 family	KOG1944	Peroxisomal membrane protein MPV17 and related proteins	General function prediction only	None	None	GO:0016021	integral to membrane	1	0	gi|302850054|ref|XP_002956555.1| hypothetical protein VOLCADRAFT_107297 [Volvox carteri f. nagariensis] &gt
1504086	IPR012301,IPR012302	Malic enzyme, N-terminal domain,Malic enzyme, NAD-binding	PF00390,PF03949	Malic enzyme, N-terminal domain,Malic enzyme, NAD binding domain	KOG1257	NADP+-dependent malic enzyme	Energy production and conversion	1.1.1.39	Malate dehydrogenase (decarboxylating).	GO:0004470,GO:0004471,GO:0006108,GO:0016616,GO:0051287	malic enzyme activity,malate dehydrogenase (decarboxylating) activity,malate metabolic process,oxidoreductase activity, acting on the CH-OH group of donors, NAD or NADP as acceptor,NAD binding	0	0	cre:CHLREDRAFT_196833 K00028 (EC:1.1.1.39)
1504115	None	None	None	None	KOG3017	Defense-related protein containing SCP domain	Function unknown	None	None	None	None	3	1	gi|21555067|gb|AAM63768.1| unknown [Arabidopsis thaliana]
1504119	None	None	None	None	None	None	None	None	None	None	None	0	1	None
1504230	IPR000740	GrpE nucleotide exchange factor	PF01025	GrpE	KOG3003	Molecular chaperone of the GrpE family	Posttranslational modification, protein turnover, chaperones	None	None	GO:0000774,GO:0005515,GO:0006457,GO:0042803,GO:0051087	adenyl-nucleotide exchange factor activity,protein binding,protein folding,protein homodimerization activity,chaperone binding	0	0	gi|302840359|ref|XP_002951735.1| hypothetical protein VOLCADRAFT_109146 [Volvox carteri f. nagariensis] &gt
1505122	IPR011545,IPR001650	DEAD/DEAH box helicase domain,Helicase, C-terminal	PF00270,PF00271	DEAD/DEAH box helicase,Helicase conserved C-terminal domain	KOG0331	ATP-dependent RNA helicase	RNA processing and modification	3.6.4.13	None	GO:0003676,GO:0004386,GO:0005524,GO:0008026	nucleic acid binding,helicase activity,ATP binding,ATP-dependent helicase activity	0	0	vcn:VOLCADRAFT_69703 K12823 (EC:3.6.4.13)
1505866	IPR000994	Peptidase M24, structural domain	PF00557	Metallopeptidase family M24	KOG2776	Metallopeptidase	General function prediction only	3.4.11.18	Methionyl aminopeptidase.	GO:0004239,GO:0006508,GO:0008235	methionyl aminopeptidase activity,proteolysis,metalloexopeptidase activity	0	0	gi|159482130|ref|XP_001699126.1| hypothetical protein CHLREDRAFT_139416 [Chlamydomonas reinhardtii] &gt
1506912	None	None	None	None	KOG0191	Thioredoxin/protein disulfide isomerase	Posttranslational modification, protein turnover, chaperones	None	None	None	None	1	1	gi|384250609|gb|EIE24088.1| hypothetical protein COCSUDRAFT_53219 [Coccomyxa subellipsoidea C-169]
1507250	None	None	None	None	None	None	None	None	None	None	None	0	0	gi|302844079|ref|XP_002953580.1| hypothetical protein VOLCADRAFT_106014 [Volvox carteri f. nagariensis] &gt
1507268	IPR001450	4Fe-4S binding domain	PF12838	4Fe-4S dicluster domain	KOG3256	NADH:ubiquinone oxidoreductase, NDUFS8/23 kDa subunit	Energy production and conversion	None	None	GO:0006118,GO:0009055,GO:0016651,GO:0051536	electron transport,electron carrier activity,oxidoreductase activity, acting on NADH or NADPH,iron-sulfur cluster binding	0	1	vcn:VOLCADRAFT_109652 K03941 (EC:1.6.5.3 1.6.99.3)
1507358	IPR001911	Ribosomal protein S21	PF01165	Ribosomal protein S21	None	None	None	None	None	GO:0003735,GO:0005622,GO:0005840,GO:0006412	structural constituent of ribosome,intracellular,ribosome,translation	0	0	gi|302850339|ref|XP_002956697.1| plastid/chloroplast ribosomal protein S21 [Volvox carteri f. nagariensis] &gt
15075			PF04938	Survival motor neuron (SMN) interacting protein 1 (SIP1)	None	None	None	None	None	None	None	0	0	gi|302764734|ref|XP_002965788.1| hypothetical protein SELMODRAFT_83981 [Selaginella moellendorffii] &gt
1507937	IPR000504	RNA recognition motif domain	PF00076	RNA recognition motif. (a.k.a. RRM, RBD, or RNP domain)	KOG0118	FOG: RRM domain	General function prediction only	None	None	GO:0003676	nucleic acid binding	0	0	gi|384250305|gb|EIE23785.1| hypothetical protein COCSUDRAFT_66096 [Coccomyxa subellipsoidea C-169]
1507951	IPR004209	Ferredoxin thioredoxin reductase beta subunit, domain	PF02943	Ferredoxin thioredoxin reductase catalytic beta chain	None	None	None	1.8.7.2	None	GO:0006118,GO:0008937	electron transport,ferredoxin reductase activity	0	0	cre:CHLREDRAFT_190440 K17892 (EC:1.8.7.2)
1508390	IPR011545,IPR001650	DEAD/DEAH box helicase domain,Helicase, C-terminal	PF00270,PF00271	DEAD/DEAH box helicase,Helicase conserved C-terminal domain	KOG0335	ATP-dependent RNA helicase	RNA processing and modification	3.6.4.13	None	GO:0003676,GO:0004386,GO:0005524,GO:0008026	nucleic acid binding,helicase activity,ATP binding,ATP-dependent helicase activity	0	0	csl:COCSUDRAFT_63003 K11594 (EC:3.6.4.13)
1509175	IPR023562	Clp protease proteolytic subunit /Translocation-enhancing protein TepA	PF00574	Clp protease	KOG0840	ATP-dependent Clp protease, proteolytic subunit	Posttranslational modification, protein turnover, chaperones	3.4.21.92	Endopeptidase Clp.	GO:0006508,GO:0008462	proteolysis,endopeptidase Clp activity	0	0	gi|159464779|ref|XP_001690619.1| inactive subunit of chloroplast ClpP complex [Chlamydomonas reinhardtii] &gt
1509388	None	None	None	None	None	None	None	None	None	None	None	0	1	gi|159481628|ref|XP_001698880.1| hypothetical protein CHLREDRAFT_152008 [Chlamydomonas reinhardtii] &gt
1510581	None	None	None	None	None	None	None	None	None	None	None	0	0	gi|159477110|ref|XP_001696654.1| low CO2 and stress-induced one-helix protein [Chlamydomonas reinhardtii] &gt
1511439	None	None	None	None	None	None	None	None	None	None	None	0	1	None
1511509	IPR013216,IPR013705	Methyltransferase type 11,Sterol methyltransferase C-terminal	PF08241,PF08498	Methyltransferase domain,Sterol methyltransferase C-terminal	KOG1269	SAM-dependent methyltransferases	Lipid transport and metabolism	2.1.1.143	None	GO:0008152,GO:0008168,GO:0030797	metabolic process,methyltransferase activity,24-methylenesterol C-methyltransferase activity	1	1	vcn:VOLCADRAFT_103647 K08242 (EC:2.1.1.143)
1511736	IPR020818	Chaperonin Cpn10	PF00166	Chaperonin 10 Kd subunit	KOG1641	Mitochondrial chaperonin	Posttranslational modification, protein turnover, chaperones	None	None	None	None	0	0	gi|302833131|ref|XP_002948129.1| hypothetical protein VOLCADRAFT_80038 [Volvox carteri f. nagariensis] &gt
1511738	IPR028203	Photosynthesis system II assembly factor Ycf48/Hcf136-like domain	PF14870	Photosynthesis system II assembly factor YCF48	KOG3511	Sortilin and related receptors	General function prediction only	None	None	None	None	0	0	gi|307103931|gb|EFN52188.1| hypothetical protein CHLNCDRAFT_37063 [Chlorella variabilis]
1511886	None	None	None	None	None	None	None	None	None	None	None	0	0	gi|159488435|ref|XP_001702217.1| flagellar associated protein [Chlamydomonas reinhardtii] &gt
1511942	IPR013740	Redoxin	PF08534	Redoxin	KOG0541	Alkyl hydroperoxide reductase/peroxiredoxin	Posttranslational modification, protein turnover, chaperones	1.11.1.15	None	GO:0016491,GO:0051920	oxidoreductase activity,peroxiredoxin activity	0	0	gi|302849676|ref|XP_002956367.1| peroxiredoxin, type II [Volvox carteri f. nagariensis] &gt
1511953	IPR024766	Zinc finger, RING-H2-type	PF12678	RING-H2 zinc finger	KOG2930	SCF ubiquitin ligase, Rbx1 component	Posttranslational modification, protein turnover, chaperones	None	None	GO:0005515,GO:0008270	protein binding,zinc ion binding	0	0	gi|384253173|gb|EIE26648.1| ring-box protein [Coccomyxa subellipsoidea C-169]
1512579	None	None	None	None	None	None	None	None	None	GO:0006457,GO:0031072,GO:0051082	protein folding,heat shock protein binding,unfolded protein binding	0	1	gi|159487998|ref|XP_001702009.1| DnaJ-like zinc-finger protein [Chlamydomonas reinhardtii] &gt
1512630	None	None	None	None	None	None	None	None	None	None	None	1	1	None
1512632	IPR003029	Ribosomal protein S1, RNA-binding domain	PF00575	S1 RNA binding domain	KOG1070	rRNA processing protein Rrp5	RNA processing and modification	None	None	GO:0003723	RNA binding	0	1	gi|302847311|ref|XP_002955190.1| plastid/chloroplast ribosomal protein S1 [Volvox carteri f. nagariensis] &gt
1513247	None	None	None	None	None	None	None	None	None	None	None	1	1	gi|159474210|ref|XP_001695222.1| mitochondrial F1F0 ATP synthase associated 10.0 kDa protein [Chlamydomonas reinhardtii] &gt
1513265	None	None	None	None	None	None	None	None	None	None	None	0	1	None
1514012	IPR003959,IPR021911	ATPase, AAA-type, core,ATPase family AAA domain-containing protein 3, domain of unknown function DUF3523	PF00004,PF12037	ATPase family associated with various cellular activities (AAA),Domain of unknown function (DUF3523)	KOG0742	AAA+-type ATPase	Posttranslational modification, protein turnover, chaperones	None	None	GO:0000166,GO:0005524,GO:0017111	nucleotide binding,ATP binding,nucleoside-triphosphatase activity	1	1	gi|302846326|ref|XP_002954700.1| hypothetical protein VOLCADRAFT_64976 [Volvox carteri f. nagariensis] &gt
1514140	None	None	None	None	None	None	None	None	None	None	None	0	1	None
151441	IPR002683	Photosystem II PsbP, oxygen evolving complex	PF01789	PsbP	None	None	None	None	None	GO:0005509,GO:0009654,GO:0015979,GO:0019898	calcium ion binding,oxygen evolving complex,photosynthesis,extrinsic to membrane	0	0	gi|159470481|ref|XP_001693388.1| thylakoid lumen protein [Chlamydomonas reinhardtii] &gt
1514471	IPR007745	Cytochrome c oxidase copper chaperone	PF05051	Cytochrome C oxidase copper chaperone (COX17)	KOG3496	Cytochrome c oxidase assembly protein/Cu2+ chaperone COX17	Posttranslational modification, protein turnover, chaperones	None	None	GO:0005507,GO:0005758,GO:0006825,GO:0016531	copper ion binding,mitochondrial intermembrane space,copper ion transport,copper chaperone activity	0	0	gi|159488399|ref|XP_001702199.1| cytochrome c oxidase assembly protein [Chlamydomonas reinhardtii] &gt
1514679	IPR000644	CBS domain	PF00571	CBS domain	None	None	None	None	None	None	None	0	0	gi|302843734|ref|XP_002953408.1| hypothetical protein VOLCADRAFT_109874 [Volvox carteri f. nagariensis] &gt
1514764	IPR000182	GNAT domain	PF00583	Acetyltransferase (GNAT) family	None	None	None	2.3.1.88	Peptide alpha-N-acetyltransferase.	GO:0004596,GO:0008080,GO:0008152	peptide alpha-N-acetyltransferase activity,N-acetyltransferase activity,metabolic process	0	0	gi|302844083|ref|XP_002953582.1| hypothetical protein VOLCADRAFT_106017 [Volvox carteri f. nagariensis] &gt
1514802	IPR000182	GNAT domain	PF00583	Acetyltransferase (GNAT) family	KOG3235	Subunit of the major N alpha-acetyltransferase	General function prediction only	2.3.1.88	Peptide alpha-N-acetyltransferase.	GO:0004596,GO:0008080,GO:0008152	peptide alpha-N-acetyltransferase activity,N-acetyltransferase activity,metabolic process	0	0	vcn:VOLCADRAFT_80842 K00670 (EC:2.3.1.88)
1515422	None	None	None	None	None	None	None	None	None	None	None	0	0	gi|159470535|ref|XP_001693412.1| predicted protein [Chlamydomonas reinhardtii] &gt
1515467	IPR002028	Tryptophan synthase, alpha chain	PF00290	Tryptophan synthase alpha chain	KOG4175	Tryptophan synthase alpha chain	Amino acid transport and metabolism	4.2.1.20	Tryptophan synthase.	GO:0003824,GO:0004834,GO:0006568,GO:0008152	catalytic activity,tryptophan synthase activity,tryptophan metabolic process,metabolic process	0	0	cre:CHLREDRAFT_81238 K01695 (EC:4.2.1.20)
1516199	IPR001680	WD40 repeat	PF00400	WD domain, G-beta repeat	KOG0296	Angio-associated migratory cell protein (contains WD40 repeats)	Function unknown	6.3.2.19	Ubiquitin--protein ligase.	GO:0004842,GO:0051438,GO:0051440,GO:0051443,GO:0051444	ubiquitin-protein ligase activity,regulation of ubiquitin-protein ligase activity,regulation of ubiquitin-protein ligase activity during meiotic cell cycle,positive regulation of ubiquitin-protein ligase activity,negative regulation of ubiquitin-protein ligase activity	0	0	gi|302833561|ref|XP_002948344.1| hypothetical protein VOLCADRAFT_103820 [Volvox carteri f. nagariensis] &gt
1516227			PF13656	RNA polymerase Rpb3/Rpb11 dimerisation domain	KOG3438	DNA-directed RNA polymerase, subunit L	Transcription	None	None	GO:0003677,GO:0003899,GO:0006350	DNA binding,DNA-directed RNA polymerase activity,transcription	0	0	gi|302843852|ref|XP_002953467.1| hypothetical protein VOLCADRAFT_63657 [Volvox carteri f. nagariensis] &gt
1516646	None	None	None	None	None	None	None	None	None	None	None	1	1	None
1516732			PF14570	RING/Ubox like zinc-binding domain	KOG2068	MOT2 transcription factor	Transcription	6.3.2.19	Ubiquitin--protein ligase.	GO:0004842,GO:0005515,GO:0008270,GO:0051438,GO:0051440,GO:0051443,GO:0051444	ubiquitin-protein ligase activity,protein binding,zinc ion binding,regulation of ubiquitin-protein ligase activity,regulation of ubiquitin-protein ligase activity during meiotic cell cycle,positive regulation of ubiquitin-protein ligase activity,negative regulation of ubiquitin-protein ligase activity	0	0	psoj:PHYSODRAFT_331074 K10643 (EC:6.3.2.19)
1516735	IPR013078	Histidine phosphatase superfamily, clade-1	PF00300	Histidine phosphatase superfamily (branch 1)	KOG4754	Predicted phosphoglycerate mutase	Carbohydrate transport and metabolism	None	None	None	None	0	1	gi|302830193|ref|XP_002946663.1| hypothetical protein VOLCADRAFT_103079 [Volvox carteri f. nagariensis] &gt
1517284	None	None	None	None	None	None	None	None	None	None	None	0	0	None
1517842	IPR022643,IPR022644	Orn/DAP/Arg decarboxylase 2, C-terminal,Orn/DAP/Arg decarboxylase 2, N-terminal	PF00278,PF02784	Pyridoxal-dependent decarboxylase, C-terminal sheet domain,Pyridoxal-dependent decarboxylase, pyridoxal binding domain	KOG0622	Ornithine decarboxylase	Amino acid transport and metabolism	4.1.1.20	Diaminopimelate decarboxylase.	GO:0003824,GO:0008836,GO:0009089	catalytic activity,diaminopimelate decarboxylase activity,lysine biosynthetic process via diaminopimelate	0	0	csl:COCSUDRAFT_37288 K01586 (EC:4.1.1.20)
1518382	None	None	None	None	None	None	None	None	None	None	None	0	1	None
1518748	None	None	None	None	None	None	None	None	None	None	None	1	1	gi|384250633|gb|EIE24112.1| hypothetical protein COCSUDRAFT_65747 [Coccomyxa subellipsoidea C-169]
1518753	IPR002933,IPR011650	Peptidase M20,Peptidase M20, dimerisation domain	PF01546,PF07687	Peptidase family M20/M25/M40,Peptidase dimerisation domain	None	None	None	3.5.1.-	In linear amides.	GO:0004407,GO:0006508,GO:0008237,GO:0008418,GO:0008759,GO:0016787,GO:0018748,GO:0018749,GO:0043747,GO:0043748,GO:0043864,GO:0046983,GO:0047419	histone deacetylase activity,proteolysis,metallopeptidase activity,protein N-terminal asparagine amidohydrolase activity,UDP-3-O-[3-hydroxymyristoyl] N-acetylglucosamine deacetylase activity,hydrolase activity,iprodione amidohydrolase activity,(3,5-dichlorophenylurea)acetate amidohydrolase activity,N2-acetyl-L-lysine deacetylase activity,O-succinylbenzoate synthase activity,indoleacetamide hydrol…	0	1	vcn:VOLCADRAFT_81528 K14664 (EC:3.5.1.-)
1519622	None	None	None	None	None	None	None	None	None	None	None	0	1	None
1520517	IPR007758	Nucleoporin, NSP1-like, C-terminal	PF05064	Nsp1-like C-terminal region	KOG2196	Nuclear porin	Nuclear structure	None	None	GO:0005643,GO:0017056	nuclear pore,structural constituent of nuclear pore	0	0	gi|302842470|ref|XP_002952778.1| hypothetical protein VOLCADRAFT_105669 [Volvox carteri f. nagariensis] &gt
1520599	IPR000194,IPR000793,IPR004100	ATPase, F1/V1/A1 complex, alpha/beta subunit, nucleotide-binding domain,ATPase, F1/V1/A1 complex, alpha/beta subunit, C-terminal,ATPase, F1 complex alpha/beta subunit, N-terminal domain	PF00006,PF00306,PF02874	ATP synthase alpha/beta family, nucleotide-binding domain,ATP synthase alpha/beta chain, C terminal domain,ATP synthase alpha/beta family, beta-barrel domain	KOG1350	F0F1-type ATP synthase, beta subunit	Energy production and conversion	3.6.3.14	H(+)-transporting two-sector ATPase.	GO:0000166,GO:0003936,GO:0006754,GO:0008553,GO:0015078,GO:0015986,GO:0016021,GO:0016469,GO:0017111,GO:0045259,GO:0046933,GO:0046961	nucleotide binding,hydrogen-transporting two-sector ATPase activity,ATP biosynthetic process,hydrogen-exporting ATPase activity, phosphorylative mechanism,hydrogen ion transmembrane transporter activity,ATP synthesis coupled proton transport,integral to membrane,proton-transporting two-sector ATPase complex,nucleoside-triphosphatase activity,proton-transporting ATP synthase complex,hydrogen ion t…	0	1	gi|119416492|emb|CAI34837.1| ATP synthase beta chain, mitochondrial precursor [Polytomella sp. Pringsheim 198.80]
1520708	IPR004088,IPR001623	K Homology domain, type 1,DnaJ domain	PF00013,PF00226	KH domain,DnaJ domain	KOG0550	Molecular chaperone (DnaJ superfamily)	Posttranslational modification, protein turnover, chaperones	None	None	GO:0003723,GO:0031072	RNA binding,heat shock protein binding	0	0	gi|384247402|gb|EIE20889.1| DnaJ-domain-containing protein [Coccomyxa subellipsoidea C-169]
1521651	IPR000644	CBS domain	PF00571	CBS domain	KOG1764	5'-AMP-activated protein kinase, gamma subunit	Energy production and conversion	None	None	None	None	0	0	gi|302854300|ref|XP_002958659.1| hypothetical protein VOLCADRAFT_99959 [Volvox carteri f. nagariensis] &gt
1521752	None	None	None	None	None	None	None	None	None	None	None	0	1	None
1522364	None	None	None	None	None	None	None	None	None	None	None	0	0	None
1522966	IPR002683	Photosystem II PsbP, oxygen evolving complex	PF01789	PsbP	None	None	None	None	None	GO:0005509,GO:0009654,GO:0015979,GO:0019898	calcium ion binding,oxygen evolving complex,photosynthesis,extrinsic to membrane	0	0	gi|302840062|ref|XP_002951587.1| hypothetical protein VOLCADRAFT_61541 [Volvox carteri f. nagariensis] &gt
1523186	IPR000504	RNA recognition motif domain	PF00076	RNA recognition motif. (a.k.a. RRM, RBD, or RNP domain)	KOG1457	RNA binding protein (contains RRM repeats)	General function prediction only	None	None	GO:0003676	nucleic acid binding	0	0	gi|384253459|gb|EIE26934.1| hypothetical protein COCSUDRAFT_12206, partial [Coccomyxa subellipsoidea C-169]
1523312	None	None	None	None	None	None	None	None	None	None	None	0	1	gi|326529995|dbj|BAK08277.1| predicted protein [Hordeum vulgare subsp. vulgare]
1523357	None	None	None	None	None	None	None	None	None	None	None	0	1	gi|302840592|ref|XP_002951851.1| hypothetical protein VOLCADRAFT_92444 [Volvox carteri f. nagariensis] &gt
1523727	IPR011611	Carbohydrate kinase PfkB	PF00294	pfkB family carbohydrate kinase	KOG2854	Possible pfkB family carbohydrate kinase	Carbohydrate transport and metabolism	2.7.1.20	Adenosine kinase.	GO:0004001,GO:0006166	adenosine kinase activity,purine ribonucleoside salvage	0	0	csl:COCSUDRAFT_66871 K00856 (EC:2.7.1.20)
1524031	IPR004401	Nucleoid-associated protein YbaB family	PF02575	YbaB/EbfC DNA-binding family	None	None	None	None	None	None	None	0	0	gi|159480638|ref|XP_001698389.1| predicted protein [Chlamydomonas reinhardtii] &gt
1524171	IPR003959	ATPase, AAA-type, core	PF00004	ATPase family associated with various cellular activities (AAA)	KOG0737	AAA+-type ATPase	Posttranslational modification, protein turnover, chaperones	3.6.1.3	Adenosinetriphosphatase.	GO:0000166,GO:0004003,GO:0004004,GO:0005524,GO:0008026,GO:0008094,GO:0008186,GO:0015462,GO:0016887,GO:0017111,GO:0017116,GO:0042623,GO:0042624,GO:0042625,GO:0042626	nucleotide binding,ATP-dependent DNA helicase activity,ATP-dependent RNA helicase activity,ATP binding,ATP-dependent helicase activity,DNA-dependent ATPase activity,RNA-dependent ATPase activity,protein-transmembrane transporting ATPase activity,ATPase activity,nucleoside-triphosphatase activity,single-stranded DNA-dependent ATP-dependent DNA helicase activity,ATPase activity, coupled,ATPase acti…	0	0	gi|302834363|ref|XP_002948744.1| hypothetical protein VOLCADRAFT_73960 [Volvox carteri f. nagariensis] &gt
1524666	None	None	None	None	None	None	None	None	None	None	None	2	0	gi|159474382|ref|XP_001695304.1| predicted protein [Chlamydomonas reinhardtii] &gt
1524984	None	None	None	None	None	None	None	None	None	None	None	1	1	None
1525059	IPR004345	TB2/DP1/HVA22-related protein	PF03134	TB2/DP1, HVA22 family	KOG1726	HVA22/DP1 gene product-related proteins	Defense mechanisms	None	None	None	None	3	1	gi|67603579|ref|XP_666560.1| hypothetical protein [Cryptosporidium hominis TU502] &gt
1525257	IPR013057	Amino acid transporter, transmembrane	PF01490	Transmembrane amino acid transporter protein	KOG1305	Amino acid transporter protein	Amino acid transport and metabolism	None	None	None	None	9	0	gi|384249438|gb|EIE22920.1| hypothetical protein COCSUDRAFT_47742 [Coccomyxa subellipsoidea C-169]
1525372	None	None	None	None	None	None	None	None	None	None	None	1	1	None
1526381	None	None	None	None	None	None	None	None	None	None	None	1	1	None
1527430	None	None	None	None	None	None	None	None	None	None	None	0	0	None
1527889	IPR000266	Ribosomal protein S17	PF00366	Ribosomal protein S17	KOG1740	Predicted mitochondrial/chloroplast ribosomal protein S17	Translation, ribosomal structure and biogenesis	None	None	GO:0003735,GO:0005622,GO:0005840,GO:0006412	structural constituent of ribosome,intracellular,ribosome,translation	0	0	gi|159488919|ref|XP_001702448.1| plastid ribosomal protein S17 [Chlamydomonas reinhardtii] &gt
1527996	IPR003613	U box domain	PF04564	U-box domain	KOG0167	FOG: Armadillo/beta-catenin-like repeats	Function unknown	None	None	GO:0000151,GO:0004842,GO:0016567	ubiquitin ligase complex,ubiquitin-protein ligase activity,protein ubiquitination	0	0	gi|302852711|ref|XP_002957874.1| hypothetical protein VOLCADRAFT_99013 [Volvox carteri f. nagariensis] &gt
1528792	IPR018108	Mitochondrial substrate/solute carrier	PF00153	Mitochondrial carrier protein	KOG0753	Mitochondrial fatty acid anion carrier protein/Uncoupling protein	Energy production and conversion	None	None	GO:0005488,GO:0005739,GO:0006839,GO:0016020	binding,mitochondrion,mitochondrial transport,membrane	0	1	gi|302829524|ref|XP_002946329.1| hypothetical protein VOLCADRAFT_79001 [Volvox carteri f. nagariensis] &gt
1528798	IPR001251	CRAL-TRIO domain	PF00650	CRAL/TRIO domain	KOG1470	Phosphatidylinositol transfer protein PDR16 and related proteins	Lipid transport and metabolism	None	None	None	None	0	0	gi|302851046|ref|XP_002957048.1| hypothetical protein VOLCADRAFT_67793 [Volvox carteri f. nagariensis] &gt
1528971	None	None	None	None	None	None	None	None	None	None	None	1	1	gi|307104431|gb|EFN52685.1| hypothetical protein CHLNCDRAFT_138666 [Chlorella variabilis]
1529971	IPR021562	Protein of unknown function DUF3007	PF11460	Protein of unknown function (DUF3007)	None	None	None	None	None	None	None	2	0	gi|159484640|ref|XP_001700362.1| predicted protein [Chlamydomonas reinhardtii] &gt
1530012	IPR001971	Ribosomal protein S11	PF00411	Ribosomal protein S11	KOG0408	Mitochondrial/chloroplast ribosomal protein S11	Translation, ribosomal structure and biogenesis	None	None	GO:0003735,GO:0005622,GO:0005840,GO:0006412	structural constituent of ribosome,intracellular,ribosome,translation	0	0	gi|159474788|ref|XP_001695507.1| mitochondrial ribosomal protein S11 [Chlamydomonas reinhardtii] &gt
1530799	IPR001002	Chitin-binding, type 1	PF00187	Chitin recognition protein	None	None	None	None	None	GO:0008061	chitin binding	1	1	gi|169609070|ref|XP_001797954.1| hypothetical protein SNOG_07620 [Phaeosphaeria nodorum SN15] &gt
1530901			PF10075	COP9 signalosome, subunit CSN8	KOG3252	Uncharacterized conserved protein	Function unknown	None	None	GO:0005488	binding	0	0	gi|302832996|ref|XP_002948062.1| eukaryotic translation initiation factor 3k [Volvox carteri f. nagariensis] &gt
1531208	IPR004307	TspO/MBR-related protein	PF03073	TspO/MBR family	KOG3797	Peripheral-type benzodiazepine receptor and related proteins	Signal transduction mechanisms	None	None	GO:0016021	integral to membrane	4	0	gi|384250582|gb|EIE24061.1| TspO/MBR-related protein [Coccomyxa subellipsoidea C-169]
1531218	IPR025067	Protein of unknown function DUF4079	PF13301	Protein of unknown function (DUF4079)	None	None	None	None	None	None	None	5	0	gi|357512589|ref|XP_003626583.1| hypothetical protein MTR_7g117970 [Medicago truncatula] &gt
1532091	None	None	None	None	None	None	None	None	None	None	None	0	1	None
1532190	None	None	None	None	None	None	None	None	None	None	None	0	1	None
1532564	IPR013085	Zinc finger, U1-C type	PF06220	U1 zinc finger	KOG3454	U1 snRNP-specific protein C	RNA processing and modification	None	None	GO:0003676,GO:0005634,GO:0008270	nucleic acid binding,nucleus,zinc ion binding	0	0	gi|303273278|ref|XP_003056000.1| U1 small nuclear ribonucleoprotein C protein [Micromonas pusilla CCMP1545] &gt
1533634	IPR004217	Tim10/DDP family zinc finger	PF02953	Tim10/DDP family zinc finger	KOG3479	Mitochondrial import inner membrane translocase, subunit TIM9	Intracellular trafficking, secretion, and vesicular transport	None	None	GO:0006626,GO:0042719,GO:0045039	protein targeting to mitochondrion,mitochondrial intermembrane space protein transporter complex,protein import into mitochondrial inner membrane	0	0	gi|159462770|ref|XP_001689615.1| mitochondrial inner membrane translocase [Chlamydomonas reinhardtii] &gt
1535082	IPR001680	WD40 repeat	PF00400	WD domain, G-beta repeat	None	None	None	None	None	None	None	0	0	gi|159469309|ref|XP_001692810.1| predicted protein [Chlamydomonas reinhardtii] &gt
1535090	None	None	None	None	None	None	None	None	None	None	None	0	0	gi|159469089|ref|XP_001692700.1| predicted protein [Chlamydomonas reinhardtii] &gt
1535322	IPR023184	Ubiquinol-cytochrome C reductase hinge domain	PF02320	Ubiquinol-cytochrome C reductase hinge protein	KOG4763	Ubiquinol-cytochrome c reductase hinge protein	Energy production and conversion	None	None	GO:0006122,GO:0008121	mitochondrial electron transport, ubiquinol to cytochrome c,ubiquinol-cytochrome-c reductase activity	0	0	gi|159479572|ref|XP_001697864.1| ubiquinol:cytochrome c oxidoreductase 8 kDa subunit [Chlamydomonas reinhardtii] &gt
1535613	IPR004788	Ribose 5-phosphate isomerase, type A	PF06026	Ribose 5-phosphate isomerase A (phosphoriboisomerase A)	KOG3075	Ribose 5-phosphate isomerase	Carbohydrate transport and metabolism	5.3.1.6	Ribose 5-phosphate epimerase.	GO:0004751,GO:0009052	ribose-5-phosphate isomerase activity,pentose-phosphate shunt, non-oxidative branch	0	0	cvr:CHLNCDRAFT_34303 K01807 (EC:5.3.1.6)
1535919	None	None	None	None	None	None	None	None	None	None	None	0	1	None
1536634	IPR001327,IPR004099,IPR023753	Pyridine nucleotide-disulphide oxidoreductase, NAD-binding domain,Pyridine nucleotide-disulphide oxidoreductase, dimerisation domain,Pyridine nucleotide-disulphide oxidoreductase, FAD/NAD(P)-binding domain	PF00070,PF02852,PF07992	Pyridine nucleotide-disulphide oxidoreductase,Pyridine nucleotide-disulphide oxidoreductase, dimerisation domain,Pyridine nucleotide-disulphide oxidoreductase	KOG0405	Pyridine nucleotide-disulphide oxidoreductase	Secondary metabolites biosynthesis, transport and catabolism	1.8.1.7	None	GO:0004362,GO:0005737,GO:0016491,GO:0045454,GO:0050660	glutathione-disulfide reductase activity,cytoplasm,oxidoreductase activity,cell redox homeostasis,FAD binding	0	1	vcn:VOLCADRAFT_106582 K00383 (EC:1.8.1.7)
1536808	None	None	None	None	None	None	None	None	None	None	None	0	0	gi|384252348|gb|EIE25824.1| fiber protein Fb14 [Coccomyxa subellipsoidea C-169]
1537017	None	None	None	None	None	None	None	None	None	None	None	0	1	None
1538081	IPR002634	BolA protein	PF01722	BolA-like protein	KOG3348	BolA (bacterial stress-induced morphogen)-related protein	Signal transduction mechanisms	None	None	None	None	0	0	gi|50302443|ref|XP_451156.1| hypothetical protein [Kluyveromyces lactis NRRL Y-1140] &gt
1538751	IPR011765,IPR007863	Peptidase M16, N-terminal,Peptidase M16, C-terminal domain	PF00675,PF05193	Insulinase (Peptidase family M16),Peptidase M16 inactive domain	KOG0960	Mitochondrial processing peptidase, beta subunit, and related enzymes (insulinase superfamily)	Posttranslational modification, protein turnover, chaperones	3.4.24.64	Mitochondrial processing peptidase.	GO:0003824,GO:0004222,GO:0004240,GO:0006508,GO:0008270,GO:0017087,GO:0046872	catalytic activity,metalloendopeptidase activity,mitochondrial processing peptidase activity,proteolysis,zinc ion binding,mitochondrial processing peptidase complex,metal ion binding	0	1	vcn:VOLCADRAFT_109656 K17732 (EC:3.4.24.64)
1538947	None	None	None	None	None	None	None	None	None	None	None	1	1	gi|299746694|ref|XP_001840527.2| hypothetical protein CC1G_07257 [Coprinopsis cinerea okayama7#130] &gt
1539120	IPR013114	Beta-hydroxydecanoyl thiol ester dehydrase, FabA/FabZ	PF07977	FabA-like domain	None	None	None	4.2.1.59	3-hydroxyoctanoyl-[acyl-carrier protein] dehydratase.	GO:0005737,GO:0006633,GO:0016836,GO:0047451	cytoplasm,fatty acid biosynthetic process,hydro-lyase activity,3-hydroxyoctanoyl-[acyl-carrier-protein] dehydratase activity	0	0	csl:COCSUDRAFT_53697 K02372 (EC:4.2.1.59)
1539366	IPR004788	Ribose 5-phosphate isomerase, type A	PF06026	Ribose 5-phosphate isomerase A (phosphoriboisomerase A)	KOG3075	Ribose 5-phosphate isomerase	Carbohydrate transport and metabolism	5.3.1.6	Ribose 5-phosphate epimerase.	GO:0004751,GO:0009052	ribose-5-phosphate isomerase activity,pentose-phosphate shunt, non-oxidative branch	0	0	cre:CHLREDRAFT_205912 K01807 (EC:5.3.1.6)
1542000	IPR011545,IPR001650	DEAD/DEAH box helicase domain,Helicase, C-terminal	PF00270,PF00271	DEAD/DEAH box helicase,Helicase conserved C-terminal domain	KOG0328	Predicted ATP-dependent RNA helicase FAL1, involved in rRNA maturation, DEAD-box superfamily	Translation, ribosomal structure and biogenesis	3.6.4.13	None	GO:0003676,GO:0004386,GO:0005524,GO:0008026	nucleic acid binding,helicase activity,ATP binding,ATP-dependent helicase activity	0	0	vvi:100255368 K13025 (EC:3.6.4.13)
1542479	IPR009688	Domain of unknown function DUF1279	PF06916	Protein of unknown function (DUF1279)	KOG4526	Predicted membrane protein	Function unknown	None	None	None	None	1	0	gi|159462718|ref|XP_001689589.1| predicted protein [Chlamydomonas reinhardtii] &gt
1542740	IPR010308	TRP-like family	PF06011	Transient receptor potential (TRP) ion channel	None	None	None	None	None	None	None	5	1	gi|159463126|ref|XP_001689793.1| predicted protein [Chlamydomonas reinhardtii] &gt
1543325	IPR001680,IPR013915,	WD40 repeat,Pre-mRNA-splicing factor 19,	PF00400,PF08606,PF11789	WD domain, G-beta repeat,Prp19/Pso4-like,Zinc-finger of the MIZ type in Nse subunit	KOG0289	mRNA splicing factor	General function prediction only	6.3.2.19	Ubiquitin--protein ligase.	GO:0000151,GO:0004842,GO:0016567,GO:0051438,GO:0051440,GO:0051443,GO:0051444	ubiquitin ligase complex,ubiquitin-protein ligase activity,protein ubiquitination,regulation of ubiquitin-protein ligase activity,regulation of ubiquitin-protein ligase activity during meiotic cell cycle,positive regulation of ubiquitin-protein ligase activity,negative regulation of ubiquitin-protein ligase activity	0	0	vcn:VOLCADRAFT_80185 K10599 (EC:6.3.2.19)
1543431	IPR001680	WD40 repeat	PF00400	WD domain, G-beta repeat	KOG0643	Translation initiation factor 3, subunit i (eIF-3i)/TGF-beta receptor-interacting protein (TRIP-1)	Translation, ribosomal structure and biogenesis	6.3.2.19	Ubiquitin--protein ligase.	GO:0004842,GO:0051438,GO:0051440,GO:0051443,GO:0051444	ubiquitin-protein ligase activity,regulation of ubiquitin-protein ligase activity,regulation of ubiquitin-protein ligase activity during meiotic cell cycle,positive regulation of ubiquitin-protein ligase activity,negative regulation of ubiquitin-protein ligase activity	0	0	gi|159470237|ref|XP_001693266.1| eukaryotic initiation factor [Chlamydomonas reinhardtii] &gt
1543664	IPR001085	Serine hydroxymethyltransferase	PF00464	Serine hydroxymethyltransferase	KOG2467	Glycine/serine hydroxymethyltransferase	Amino acid transport and metabolism	2.1.2.1	Glycine hydroxymethyltransferase.	GO:0004372,GO:0006544,GO:0006563	glycine hydroxymethyltransferase activity,glycine metabolic process,L-serine metabolic process	0	0	cre:CHLREDRAFT_194461 K00600 (EC:2.1.2.1)
1543991	IPR001209	Ribosomal protein S14	PF00253	Ribosomal protein S14p/S29e	KOG1741	Mitochondrial/chloroplast ribosomal protein S14/S29	Translation, ribosomal structure and biogenesis	None	None	GO:0003735,GO:0005622,GO:0005840,GO:0006412	structural constituent of ribosome,intracellular,ribosome,translation	0	0	gi|159478136|ref|XP_001697160.1| mitochondrial ribosomal protein S14 [Chlamydomonas reinhardtii] &gt
1545566	IPR021825	Protein of unknown function DUF3411, plant	PF11891	Domain of unknown function (DUF3411)	None	None	None	None	None	None	None	0	0	gi|159473677|ref|XP_001694960.1| chloroplast lumenal protein [Chlamydomonas reinhardtii] &gt
1546239	IPR000449,IPR002715	Ubiquitin-associated domain/translation elongation factor EF-Ts, N-terminal,Nascent polypeptide-associated complex NAC domain	PF00627,PF01849	UBA/TS-N domain,NAC domain	KOG2239	Transcription factor containing NAC and TS-N domains	Transcription	None	None	None	None	0	0	gi|116786141|gb|ABK23993.1| unknown [Picea sitchensis]
1546253	IPR003439	ABC transporter-like	PF00005	ABC transporter	KOG2355	Predicted ABC-type transport, ATPase component/CCR4 associated factor	General function prediction only	3.6.3.44	Xenobiotic-transporting ATPase.	GO:0000166,GO:0005524,GO:0008559,GO:0016887,GO:0017111	nucleotide binding,ATP binding,xenobiotic-transporting ATPase activity,ATPase activity,nucleoside-triphosphatase activity	0	0	gi|159471327|ref|XP_001693808.1| predicted protein [Chlamydomonas reinhardtii] &gt
1546329	None	None	None	None	None	None	None	None	None	None	None	0	1	None
1546364	None	None	None	None	None	None	None	None	None	None	None	0	0	None
1546992	IPR008011	Complex 1 LYR protein	PF05347	Complex 1 protein (LYR family)	KOG3466	NADH:ubiquinone oxidoreductase, NDUFB9/B22 subunit	Energy production and conversion	None	None	None	None	0	0	gi|384249326|gb|EIE22808.1| complex 1 family protein-like protein [Coccomyxa subellipsoidea C-169]
1547312	None	None	None	None	None	None	None	None	None	None	None	2	1	None
1547314	IPR006843	Plastid lipid-associated protein/fibrillin conserved domain	PF04755	PAP_fibrillin	None	None	None	None	None	GO:0005198	structural molecule activity	0	0	gi|301602490|gb|ADK79127.1| astaxanthin vesicles associated protein [Haematococcus pluvialis]
1548058	IPR001680	WD40 repeat	PF00400	WD domain, G-beta repeat	KOG0265	U5 snRNP-specific protein-like factor and related proteins	RNA processing and modification	6.3.2.19	Ubiquitin--protein ligase.	GO:0004842,GO:0051438,GO:0051440,GO:0051443,GO:0051444	ubiquitin-protein ligase activity,regulation of ubiquitin-protein ligase activity,regulation of ubiquitin-protein ligase activity during meiotic cell cycle,positive regulation of ubiquitin-protein ligase activity,negative regulation of ubiquitin-protein ligase activity	0	0	gi|159476554|ref|XP_001696376.1| U5 snRNP-specific protein [Chlamydomonas reinhardtii] &gt
1548190	IPR000008	C2 domain	PF00168	C2 domain	None	None	None	None	None	None	None	0	0	gi|384253624|gb|EIE27098.1| hypothetical protein COCSUDRAFT_45729 [Coccomyxa subellipsoidea C-169]
1548383	None	None	None	None	None	None	None	None	None	None	None	0	1	None
1549018	None	None	None	None	None	None	None	None	None	None	None	0	1	None
1549247	IPR000644	CBS domain	PF00571	CBS domain	None	None	None	None	None	None	None	0	0	gi|384246764|gb|EIE20253.1| CBS-domain-containing protein [Coccomyxa subellipsoidea C-169]
1549570	None	None	None	None	None	None	None	None	None	None	None	0	0	gi|223939021|ref|ZP_03630906.1| hypothetical protein Cflav_PD1966 [bacterium Ellin514] &gt
1549625	None	None	None	None	None	None	None	None	None	None	None	0	0	gi|159477553|ref|XP_001696873.1| hypothetical protein CHLREDRAFT_184901 [Chlamydomonas reinhardtii] &gt
1550286	IPR001790	Ribosomal protein L10P	PF00466	Ribosomal protein L10	None	None	None	None	None	GO:0005622,GO:0042254	intracellular,ribosome biogenesis and assembly	0	0	gi|159476750|ref|XP_001696474.1| plastid ribosomal protein L10 [Chlamydomonas reinhardtii] &gt
1550556	IPR005570	RNA polymerase, Rpb8	PF03870	RNA polymerase Rpb8	KOG3400	RNA polymerase subunit 8	Transcription	None	None	GO:0006350	transcription	0	0	gi|302843796|ref|XP_002953439.1| hypothetical protein VOLCADRAFT_82285 [Volvox carteri f. nagariensis] &gt
1550793	IPR012576	NADH dehydrogenase [ubiquinone] 1 beta subcomplex subunit 3	PF08122	NADH-ubiquinone oxidoreductase B12 subunit family	None	None	None	None	None	GO:0003954,GO:0005739,GO:0006118,GO:0008137	NADH dehydrogenase activity,mitochondrion,electron transport,NADH dehydrogenase (ubiquinone) activity	1	0	gi|159485776|ref|XP_001700920.1| NADH:ubiquinone oxidoreductase 7 kDa subunit [Chlamydomonas reinhardtii] &gt
1551587	IPR000504	RNA recognition motif domain	PF00076	RNA recognition motif. (a.k.a. RRM, RBD, or RNP domain)	KOG0131	Splicing factor 3b, subunit 4	RNA processing and modification	None	None	GO:0003676	nucleic acid binding	0	0	gi|159476562|ref|XP_001696380.1| nuclear pre-mRNA splicing factor, component of splicing factor 3b [Chlamydomonas reinhardtii] &gt
1551702	None	None	None	None	None	None	None	None	None	None	None	0	0	gi|307107097|gb|EFN55341.1| hypothetical protein CHLNCDRAFT_134349 [Chlorella variabilis]
1552779	IPR001085	Serine hydroxymethyltransferase	PF00464	Serine hydroxymethyltransferase	KOG2467	Glycine/serine hydroxymethyltransferase	Amino acid transport and metabolism	2.1.2.1	Glycine hydroxymethyltransferase.	GO:0004372,GO:0006544,GO:0006563	glycine hydroxymethyltransferase activity,glycine metabolic process,L-serine metabolic process	0	0	vcn:VOLCADRAFT_72779 K00600 (EC:2.1.2.1)
1553803	IPR000608	Ubiquitin-conjugating enzyme E2	PF00179	Ubiquitin-conjugating enzyme	KOG0896	Ubiquitin-conjugating enzyme E2	Posttranslational modification, protein turnover, chaperones	6.3.2.19	Ubiquitin--protein ligase.	GO:0004842,GO:0019787,GO:0043687,GO:0051246,GO:0051438,GO:0051440,GO:0051443,GO:0051444	ubiquitin-protein ligase activity,small conjugating protein ligase activity,post-translational protein modification,regulation of protein metabolic process,regulation of ubiquitin-protein ligase activity,regulation of ubiquitin-protein ligase activity during meiotic cell cycle,positive regulation of ubiquitin-protein ligase activity,negative regulation of ubiquitin-protein ligase activity	0	0	gi|307106876|gb|EFN55120.1| hypothetical protein CHLNCDRAFT_134163 [Chlorella variabilis]
1554375	IPR007512	Protein of unknown function DUF543	PF04418	Domain of unknown function (DUF543)	KOG4604	Uncharacterized conserved protein	Function unknown	None	None	None	None	0	1	gi|218194072|gb|EEC76499.1| hypothetical protein OsI_14258 [Oryza sativa Indica Group]
1554534	IPR003712	Cyanate lyase, C-terminal	PF02560	Cyanate lyase C-terminal domain	None	None	None	4.2.1.104	None	GO:0008152,GO:0008824,GO:0009439,GO:0016836	metabolic process,cyanate hydratase activity,cyanate metabolic process,hydro-lyase activity	2	1	cvr:CHLNCDRAFT_138362 K01725 (EC:4.2.1.104)
1555584	None	None	None	None	None	None	None	None	None	None	None	0	0	None
1555702	IPR023584	Ribosome recycling factor domain	PF01765	Ribosome recycling factor	KOG4759	Ribosome recycling factor	Translation, ribosomal structure and biogenesis	None	None	GO:0006412	translation	0	0	gi|302837099|ref|XP_002950109.1| hypothetical protein VOLCADRAFT_80962 [Volvox carteri f. nagariensis] &gt
1556006			PF13233	Complex1_LYR-like	None	None	None	None	None	None	None	0	0	gi|307108417|gb|EFN56657.1| hypothetical protein CHLNCDRAFT_144503 [Chlorella variabilis]
1556592	IPR001163	Ribonucleoprotein LSM domain	PF01423	LSM domain	KOG1775	U6 snRNA-associated Sm-like protein	RNA processing and modification	None	None	GO:0016071,GO:0030529	mRNA metabolic process,ribonucleoprotein complex	0	0	gi|302837345|ref|XP_002950232.1| hypothetical protein VOLCADRAFT_109070 [Volvox carteri f. nagariensis] &gt
1556743	IPR001128	Cytochrome P450	PF00067	Cytochrome P450	KOG0157	Cytochrome P450 CYP4/CYP19/CYP26 subfamilies	Lipid transport and metabolism	1.14.13.93	None	GO:0004497,GO:0005506,GO:0006118,GO:0010295,GO:0020037	monooxygenase activity,iron ion binding,electron transport,(+)-abscisic acid 8'-hydroxylase activity,heme binding	0	0	gi|307107350|gb|EFN55593.1| hypothetical protein CHLNCDRAFT_57899 [Chlorella variabilis]
1557587	None	None	None	None	None	None	None	None	None	None	None	0	1	None
1558439	None	None	None	None	None	None	None	None	None	None	None	0	1	None
1559462	None	None	None	None	None	None	None	None	None	None	None	0	1	None
1561433	None	None	None	None	None	None	None	None	None	None	None	0	1	None
1561489	IPR000089	Biotin/lipoyl attachment	PF00364	Biotin-requiring enzyme	None	None	None	None	None	None	None	0	0	gi|302844973|ref|XP_002954026.1| hypothetical protein VOLCADRAFT_109910 [Volvox carteri f. nagariensis] &gt
1561707	IPR002864	Acyl-ACP thioesterase	PF01643	Acyl-ACP thioesterase	None	None	None	3.1.2.14	Oleoyl-[acyl-carrier protein] hydrolase.	GO:0000036,GO:0004320,GO:0006633,GO:0016295,GO:0016296,GO:0016297	acyl carrier activity,oleoyl-[acyl-carrier-protein] hydrolase activity,fatty acid biosynthetic process,myristoyl-[acyl-carrier-protein] hydrolase activity,palmitoyl-[acyl-carrier-protein] hydrolase activity,acyl-[acyl-carrier-protein] hydrolase activity	0	1	gi|333036645|gb|AEF13160.1| fatty acyl-acyl carrier protein thioesterase, partial [Haematococcus pluvialis]
1561811	IPR024084	Isopropylmalate dehydrogenase-like domain	PF00180	Isocitrate/isopropylmalate dehydrogenase	KOG0785	Isocitrate dehydrogenase, alpha subunit	Amino acid transport and metabolism	1.1.1.41	Isocitrate dehydrogenase (NAD+).	GO:0004448,GO:0004449	isocitrate dehydrogenase activity,isocitrate dehydrogenase (NAD+) activity	0	0	cre:CHLREDRAFT_196044 K00030 (EC:1.1.1.41)
1561923	None	None	None	None	KOG1611	Predicted short chain-type dehydrogenase	General function prediction only	None	None	None	None	0	0	gi|384253455|gb|EIE26930.1| short chain dehydrogenase [Coccomyxa subellipsoidea C-169]
1562108	None	None	None	None	None	None	None	None	None	None	None	0	1	None
1562544	IPR002683	Photosystem II PsbP, oxygen evolving complex	PF01789	PsbP	None	None	None	None	None	GO:0005509,GO:0009654,GO:0015979,GO:0019898	calcium ion binding,oxygen evolving complex,photosynthesis,extrinsic to membrane	0	1	gi|159464835|ref|XP_001690647.1| lumen targeted protein [Chlamydomonas reinhardtii] &gt
1562736	None	None	None	None	None	None	None	None	None	None	None	0	1	None
1563392	IPR013848,IPR002792,IPR007197	Methylthiotransferase, N-terminal,TRAM domain,Radical SAM	PF00919,PF01938,PF04055	Uncharacterized protein family UPF0004,TRAM domain,Radical SAM superfamily	KOG2492	CDK5 activator-binding protein	Signal transduction mechanisms	2.8.4.4	None	GO:0003824,GO:0051536	catalytic activity,iron-sulfur cluster binding	0	1	vcn:VOLCADRAFT_127348 K14441 (EC:2.8.4.4)
1564801	IPR001486	Truncated hemoglobin	PF01152	Bacterial-like globin	None	None	None	None	None	GO:0015671,GO:0019825	oxygen transport,oxygen binding	0	0	gi|1707907|sp|Q08753.1|TRHN1_CHLMO RecName: Full=Group 1 truncated hemoglobin LI637
1565247	IPR006175	YjgF/Yer057p/UK114 family	PF01042	Endoribonuclease L-PSP	KOG2317	Putative translation initiation inhibitor UK114/IBM1	Translation, ribosomal structure and biogenesis	3.5.99.5	2-aminomuconate deaminase.	GO:0050540	2-aminomuconate deaminase activity	0	0	gi|302851845|ref|XP_002957445.1| hypothetical protein VOLCADRAFT_107661 [Volvox carteri f. nagariensis] &gt
1567073	None	None	None	None	None	None	None	None	None	None	None	0	1	None
1567971	None	None	None	None	None	None	None	None	None	None	None	0	1	None
1569100	None	None	None	None	None	None	None	None	None	None	None	1	0	gi|302832602|ref|XP_002947865.1| hypothetical protein VOLCADRAFT_103637 [Volvox carteri f. nagariensis] &gt
1569167	IPR018108	Mitochondrial substrate/solute carrier	PF00153	Mitochondrial carrier protein	KOG0756	Mitochondrial tricarboxylate/dicarboxylate carrier proteins	Energy production and conversion	None	None	GO:0005215,GO:0005743,GO:0006810	transporter activity,mitochondrial inner membrane,transport	0	0	gi|302828506|ref|XP_002945820.1| mitochondrial substrate carrier [Volvox carteri f. nagariensis] &gt
1570504	IPR006917	SOUL haem-binding protein	PF04832	SOUL heme-binding protein	None	None	None	None	None	None	None	0	1	gi|302835169|ref|XP_002949146.1| hypothetical protein VOLCADRAFT_89567 [Volvox carteri f. nagariensis] &gt
1578186	None	None	None	None	None	None	None	None	None	None	None	0	1	None
1578187	IPR007087	Zinc finger, C2H2	PF00096	Zinc finger, C2H2 type	KOG1721	FOG: Zn-finger	General function prediction only	None	None	GO:0003676,GO:0005622,GO:0008270	nucleic acid binding,intracellular,zinc ion binding	0	0	gi|301133590|gb|ADK63417.1| C2H2 type zinc finger protein [Brassica rapa]
1581883	IPR000120	Amidase	PF01425	Amidase	KOG1211	Amidases	Translation, ribosomal structure and biogenesis	None	None	GO:0016884	carbon-nitrogen ligase activity, with glutamine as amido-N-donor	0	0	gi|159488628|ref|XP_001702307.1| allophanate hydrolase [Chlamydomonas reinhardtii] &gt
159619	IPR000086	NUDIX hydrolase domain	PF00293	NUDIX domain	KOG0648	Predicted NUDIX hydrolase FGF-2 and related proteins	Signal transduction mechanisms	3.6.1.55	None	GO:0016787	hydrolase activity	0	0	cre:CHLREDRAFT_189231 K03574 (EC:3.6.1.55)
1596233	IPR013810,IPR005324	Ribosomal protein S5, N-terminal,Ribosomal protein S5, C-terminal	PF00333,PF03719	Ribosomal protein S5, N-terminal domain,Ribosomal protein S5, C-terminal domain	KOG2646	Ribosomal protein S5	Translation, ribosomal structure and biogenesis	None	None	GO:0003723,GO:0003735,GO:0005622,GO:0005840,GO:0006412	RNA binding,structural constituent of ribosome,intracellular,ribosome,translation	0	0	gi|302853596|ref|XP_002958312.1| hypothetical protein VOLCADRAFT_99580 [Volvox carteri f. nagariensis] &gt
1597448	IPR000449,IPR002715	Ubiquitin-associated domain/translation elongation factor EF-Ts, N-terminal,Nascent polypeptide-associated complex NAC domain	PF00627,PF01849	UBA/TS-N domain,NAC domain	KOG2239	Transcription factor containing NAC and TS-N domains	Transcription	None	None	None	None	0	0	gi|125552095|gb|EAY97804.1| hypothetical protein OsI_19723 [Oryza sativa Indica Group]
1601277	None	None	None	None	None	None	None	None	None	None	None	2	1	None
1601282	None	None	None	None	None	None	None	None	None	None	None	1	1	None
1621365	IPR003439,	ABC transporter-like,	PF00005,PF12848	ABC transporter,ABC transporter	KOG0066	eIF2-interacting protein ABC50 (ABC superfamily)	Translation, ribosomal structure and biogenesis	None	None	GO:0000166,GO:0005524,GO:0016887,GO:0017111	nucleotide binding,ATP binding,ATPase activity,nucleoside-triphosphatase activity	0	0	gi|302844769|ref|XP_002953924.1| hypothetical protein VOLCADRAFT_106187 [Volvox carteri f. nagariensis] &gt
1621389	IPR001451	Bacterial transferase hexapeptide repeat	PF00132	Bacterial transferase hexapeptide (six repeats)	KOG3121	Dynactin, subunit p25	Cytoskeleton	None	None	GO:0008415,GO:0016740	acyltransferase activity,transferase activity	0	0	gi|159487142|ref|XP_001701594.1| gamma carbonic anhydrase [Chlamydomonas reinhardtii] &gt
1621426			PF01946	Thi4 family	KOG2960	Protein involved in thiamine biosynthesis and DNA damage tolerance	General function prediction only	None	None	GO:0009228	thiamin biosynthetic process	0	0	gi|57335871|emb|CAH25337.1| thiazole biosynthetic enzyme [Guillardia theta]
1621509	IPR013078	Histidine phosphatase superfamily, clade-1	PF00300	Histidine phosphatase superfamily (branch 1)	KOG4754	Predicted phosphoglycerate mutase	Carbohydrate transport and metabolism	None	None	None	None	0	0	gi|159477949|ref|XP_001697071.1| phosphoglycerate mutase-related protein [Chlamydomonas reinhardtii] &gt
1621510	IPR003029,IPR000449,IPR014039	Ribosomal protein S1, RNA-binding domain,Ubiquitin-associated domain/translation elongation factor EF-Ts, N-terminal,Translation elongation factor EFTs/EF1B, dimerisation	PF00575,PF00627,PF00889	S1 RNA binding domain,UBA/TS-N domain,Elongation factor TS	KOG1071	Mitochondrial translation elongation factor EF-Tsmt, catalyzes nucleotide exchange on EF-Tumt	Translation, ribosomal structure and biogenesis	None	None	GO:0003723,GO:0003746,GO:0005622,GO:0006414	RNA binding,translation elongation factor activity,intracellular,translational elongation	0	0	gi|159477693|ref|XP_001696943.1| polyprotein of PSRP-7 and EF-Ts, imported to chloroplast [Chlamydomonas reinhardtii] &gt
1621530	IPR004038	Ribosomal protein L7Ae/L30e/S12e/Gadd45	PF01248	Ribosomal protein L7Ae/L30e/S12e/Gadd45 family	KOG3387	60S ribosomal protein 15.5kD/SNU13, NHP2/L7A family (includes ribonuclease P subunit p38), involved in splicing	RNA processing and modification	2.7.11.22	None	GO:0004693,GO:0030529,GO:0042254	cyclin-dependent protein kinase activity,ribonucleoprotein complex,ribosome biogenesis and assembly	0	0	gi|297592050|gb|ADI46835.1| L7Aef [Volvox carteri f. nagariensis] &gt
1621541	IPR001680,IPR013215	WD40 repeat,Cobalamin-independent methionine synthase MetE, N-terminal	PF00400,PF08267	WD domain, G-beta repeat,Cobalamin-independent synthase, N-terminal domain	KOG1538	Uncharacterized conserved protein WDR10, contains WD40 repeats	General function prediction only	None	None	GO:0003871,GO:0008270,GO:0008652	5-methyltetrahydropteroyltriglutamate-homocysteine S-methyltransferase activity,zinc ion binding,amino acid biosynthetic process	0	0	gi|302833822|ref|XP_002948474.1| hypothetical protein VOLCADRAFT_103937 [Volvox carteri f. nagariensis] &gt
1621613	IPR000873	AMP-dependent synthetase/ligase	PF00501	AMP-binding enzyme	KOG1256	Long-chain acyl-CoA synthetases (AMP-forming)	Lipid transport and metabolism	6.2.1.3	Long-chain-fatty-acid--CoA ligase.	GO:0003824,GO:0004467,GO:0008152,GO:0015645,GO:0031955,GO:0031956,GO:0031957	catalytic activity,long-chain-fatty-acid-CoA ligase activity,metabolic process,fatty-acid ligase activity,short-chain-fatty-acid-CoA ligase activity,medium-chain-fatty-acid-CoA ligase activity,very-long-chain-fatty-acid-CoA ligase activity	0	0	vcn:VOLCADRAFT_73402 K01897 (EC:6.2.1.3)
1621638	IPR000866,IPR019479	Alkyl hydroperoxide reductase subunit C/ Thiol specific antioxidant,Peroxiredoxin, C-terminal	PF00578,PF10417	AhpC/TSA family,C-terminal domain of 1-Cys peroxiredoxin	KOG0852	Alkyl hydroperoxide reductase, thiol specific antioxidant and related enzymes	Posttranslational modification, protein turnover, chaperones	1.11.1.15	None	GO:0016209,GO:0016491,GO:0051920	antioxidant activity,oxidoreductase activity,peroxiredoxin activity	0	0	gi|74272711|gb|ABA01151.1| chloroplast thioredoxin peroxidase [Chlamydomonas incerta]
1621691	IPR002150	Ribosomal protein L31	PF01197	Ribosomal protein L31	None	None	None	None	None	GO:0003735,GO:0005622,GO:0005840,GO:0006412	structural constituent of ribosome,intracellular,ribosome,translation	0	0	gi|302834229|ref|XP_002948677.1| plastid/chloroplast ribosomal protein L31 [Volvox carteri f. nagariensis] &gt
1621763	IPR013154	Alcohol dehydrogenase GroES-like	PF08240	Alcohol dehydrogenase GroES-like domain	KOG0024	Sorbitol dehydrogenase	Secondary metabolites biosynthesis, transport and catabolism	1.1.1.287	None	GO:0033709	D-arabinitol dehydrogenase (NADP+) activity	0	0	gi|384250066|gb|EIE23546.1| GroES-like protein [Coccomyxa subellipsoidea C-169]
1621808	IPR010721	Protein of unknown function DUF1295	PF06966	Protein of unknown function (DUF1295)	KOG4650	Predicted steroid reductase	General function prediction only	None	None	GO:0005737,GO:0006629,GO:0016021,GO:0016627	cytoplasm,lipid metabolic process,integral to membrane,oxidoreductase activity, acting on the CH-CH group of donors	5	1	gi|384253858|gb|EIE27332.1| DUF1295-domain-containing protein [Coccomyxa subellipsoidea C-169]
1622204	IPR020683	Ankyrin repeat-containing domain	PF12796	Ankyrin repeats (3 copies)	KOG1709	Guanidinoacetate methyltransferase and related proteins	Amino acid transport and metabolism	2.1.1.-	Methyltransferases.	GO:0000179,GO:0003880,GO:0008169,GO:0008170,GO:0008171,GO:0008172,GO:0008173,GO:0008174,GO:0008175,GO:0008276,GO:0008326,GO:0008425,GO:0008649,GO:0008650,GO:0009008	rRNA (adenine-N6,N6-)-dimethyltransferase activity,C-terminal protein carboxyl methyltransferase activity,C-methyltransferase activity,N-methyltransferase activity,O-methyltransferase activity,S-methyltransferase activity,RNA methyltransferase activity,mRNA methyltransferase activity,tRNA methyltransferase activity,protein methyltransferase activity,site-specific DNA-methyltransferase (cytosine-s…	0	0	cre:CHLREDRAFT_102084 K18477 (EC:2.1.1.-)
1622225	IPR000760	Inositol monophosphatase	PF00459	Inositol monophosphatase family	KOG1528	Salt-sensitive 3'-phosphoadenosine-5'-phosphatase HAL2/SAL1	Nucleotide transport and metabolism	None	None	GO:0004437,GO:0006790,GO:0008441	inositol or phosphatidylinositol phosphatase activity,sulfur metabolic process,3'(2'),5'-bisphosphate nucleotidase activity	0	0	cre:CHLREDRAFT_146533 K15422 (EC:3.1.3.7 3.1.3.57)
1622234	IPR013766,IPR002500	Thioredoxin domain,Phosphoadenosine phosphosulphate reductase	PF00085,PF01507	Thioredoxin,Phosphoadenosine phosphosulfate reductase family	KOG0189	Phosphoadenosine phosphosulfate reductase	Amino acid transport and metabolism	1.8.4.9	None	GO:0008152,GO:0016671,GO:0016740,GO:0019421,GO:0033741	metabolic process,oxidoreductase activity, acting on sulfur group of donors, disulfide as acceptor,transferase activity,sulfate reduction, APS pathway,adenylyl-sulfate reductase (glutathione) activity	0	0	gi|20269948|gb|AAM18118.1|AF498290_1 5&apos
1622300	IPR002130	Cyclophilin-type peptidyl-prolyl cis-trans isomerase domain	PF00160	Cyclophilin type peptidyl-prolyl cis-trans isomerase/CLD	KOG0865	Cyclophilin type peptidyl-prolyl cis-trans isomerase	Posttranslational modification, protein turnover, chaperones	5.2.1.8	Peptidylprolyl isomerase.	GO:0003755,GO:0004600,GO:0006457,GO:0030051,GO:0042027	peptidyl-prolyl cis-trans isomerase activity,cyclophilin,protein folding,FK506-sensitive peptidyl-prolyl cis-trans isomerase,cyclophilin-type peptidyl-prolyl cis-trans isomerase activity	0	0	gi|307110683|gb|EFN58919.1| hypothetical protein CHLNCDRAFT_29941 [Chlorella variabilis]
1622347	IPR000717	Proteasome component (PCI) domain	PF01399	PCI domain	KOG2072	Translation initiation factor 3, subunit a (eIF-3a)	Translation, ribosomal structure and biogenesis	None	None	None	None	0	0	gi|302831998|ref|XP_002947564.1| eukaryotic translation initiation factor 3a [Volvox carteri f. nagariensis] &gt
1622371	IPR004667	ADP/ATP carrier protein	PF03219	TLC ATP/ADP transporter	None	None	None	None	None	GO:0005471,GO:0005524,GO:0006810,GO:0016021	ATP:ADP antiporter activity,ATP binding,transport,integral to membrane	7	0	gi|302831770|ref|XP_002947450.1| hypothetical protein VOLCADRAFT_79605 [Volvox carteri f. nagariensis] &gt
1622392	IPR010491,,	PRP1 splicing factor, N-terminal,,	PF06424,PF13432,PF14559	PRP1 splicing factor, N-terminal,Tetratricopeptide repeat,Tetratricopeptide repeat	KOG0495	HAT repeat protein	RNA processing and modification	None	None	GO:0000398,GO:0005622,GO:0005634,GO:0006396	nuclear mRNA splicing, via spliceosome,intracellular,nucleus,RNA processing	0	0	gi|384253142|gb|EIE26617.1| hypothetical protein COCSUDRAFT_27128 [Coccomyxa subellipsoidea C-169]
1622421	IPR013149,IPR013154	Alcohol dehydrogenase, C-terminal,Alcohol dehydrogenase GroES-like	PF00107,PF08240	Zinc-binding dehydrogenase,Alcohol dehydrogenase GroES-like domain	KOG0023	Alcohol dehydrogenase, class V	Secondary metabolites biosynthesis, transport and catabolism	1.1.1.195	Cinnamyl-alcohol dehydrogenase.	GO:0008270,GO:0016491,GO:0045551	zinc ion binding,oxidoreductase activity,cinnamyl-alcohol dehydrogenase activity	0	0	cre:CHLREDRAFT_190503 K00083 (EC:1.1.1.195)
1622452	None	None	None	None	None	None	None	None	None	None	None	0	0	gi|302828286|ref|XP_002945710.1| hypothetical protein VOLCADRAFT_102691 [Volvox carteri f. nagariensis] &gt
1622466	IPR002198	Short-chain dehydrogenase/reductase SDR	PF00106	short chain dehydrogenase	KOG1200	Mitochondrial/plastidial beta-ketoacyl-ACP reductase	Lipid transport and metabolism	1.1.1.100	3-oxoacyl-[acyl-carrier protein] reductase.	GO:0004316,GO:0006633,GO:0008152,GO:0016491,GO:0051287	3-oxoacyl-[acyl-carrier-protein] reductase activity,fatty acid biosynthetic process,metabolic process,oxidoreductase activity,NAD binding	0	0	vcn:VOLCADRAFT_79385 K00059 (EC:1.1.1.100)
1622500	None	None	None	None	None	None	None	None	None	None	None	0	0	gi|307109113|gb|EFN57351.1| hypothetical protein CHLNCDRAFT_142716 [Chlorella variabilis]
1622550	IPR007783	Eukaryotic translation initiation factor 3 subunit D	PF05091	Eukaryotic translation initiation factor 3 subunit 7 (eIF-3)	KOG2479	Translation initiation factor 3, subunit d (eIF-3d)	Translation, ribosomal structure and biogenesis	None	None	GO:0003743,GO:0006413	translation initiation factor activity,translational initiation	0	0	gi|384251108|gb|EIE24586.1| eukaryotic translation initiation factor 3, subunit 7 [Coccomyxa subellipsoidea C-169]
1622581	IPR005828	General substrate transporter	PF00083	Sugar (and other) transporter	KOG0254	Predicted transporter (major facilitator superfamily)	General function prediction only	None	None	GO:0005215,GO:0005351,GO:0006810,GO:0008643,GO:0016020,GO:0016021	transporter activity,sugar:hydrogen symporter activity,transport,carbohydrate transport,membrane,integral to membrane	12	0	gi|307105218|gb|EFN53468.1| hypothetical protein CHLNCDRAFT_25635 [Chlorella variabilis]
1622583	IPR019831,IPR019832	Manganese/iron superoxide dismutase, N-terminal,Manganese/iron superoxide dismutase, C-terminal	PF00081,PF02777	Iron/manganese superoxide dismutases, alpha-hairpin domain,Iron/manganese superoxide dismutases, C-terminal domain	KOG0876	Manganese superoxide dismutase	Inorganic ion transport and metabolism	1.15.1.1	Superoxide dismutase.	GO:0004784,GO:0006801,GO:0046872	superoxide dismutase activity,superoxide metabolic process,metal ion binding	0	0	gi|77380104|gb|ABA71697.1| iron-superoxide dismutase [Chlorella pyrenoidosa]
1622670	IPR000819,IPR008283	Peptidase M17, leucyl aminopeptidase, C-terminal,Peptidase M17, leucyl aminopeptidase, N-terminal	PF00883,PF02789	Cytosol aminopeptidase family, catalytic domain,Cytosol aminopeptidase family, N-terminal domain	KOG2597	Predicted aminopeptidase of the M17 family	General function prediction only	3.4.11.1	Leucyl aminopeptidase.	GO:0004177,GO:0004178,GO:0005622,GO:0005737,GO:0006508,GO:0019538,GO:0030145	aminopeptidase activity,leucyl aminopeptidase activity,intracellular,cytoplasm,proteolysis,protein metabolic process,manganese ion binding	0	0	vcn:VOLCADRAFT_106122 K01255 (EC:3.4.11.1)
1622804	IPR024935	Rubredoxin domain	PF00301	Rubredoxin	None	None	None	None	None	None	None	1	0	gi|302845527|ref|XP_002954302.1| hypothetical protein VOLCADRAFT_82726 [Volvox carteri f. nagariensis] &gt
1623841	IPR029479	Nitroreductase	PF00881	Nitroreductase family	None	None	None	None	None	GO:0006118,GO:0016491	electron transport,oxidoreductase activity	3	1	gi|159480980|ref|XP_001698560.1| hypothetical protein CHLREDRAFT_143089 [Chlamydomonas reinhardtii] &gt
1623913	IPR011545,IPR001650,IPR007502,IPR013689	DEAD/DEAH box helicase domain,Helicase, C-terminal,Helicase-associated domain,RNA helicase, ATP-dependent, HrpB type, C-terminal	PF00270,PF00271,PF04408,PF08482	DEAD/DEAH box helicase,Helicase conserved C-terminal domain,Helicase associated domain (HA2),ATP-dependent helicase C-terminal	KOG0923	mRNA splicing factor ATP-dependent RNA helicase	RNA processing and modification	3.6.4.13	None	GO:0003676,GO:0004386,GO:0005524,GO:0008026	nucleic acid binding,helicase activity,ATP binding,ATP-dependent helicase activity	0	1	gi|354581440|ref|ZP_09000344.1| ATP-dependent helicase HrpB [Paenibacillus lactis 154] &gt
1624032	None	None	None	None	None	None	None	None	None	None	None	0	1	None
1624602	IPR021325	Protein of unknown function DUF2930	PF11152	Protein of unknown function (DUF2930)	None	None	None	None	None	None	None	0	1	gi|159469424|ref|XP_001692863.1| protein required for cyt b6 assembly [Chlamydomonas reinhardtii] &gt
1624699	IPR007117,IPR009009	Expansin, cellulose-binding-like domain,RlpA-like double-psi beta-barrel domain	PF01357,PF03330	Pollen allergen,Rare lipoprotein A (RlpA)-like double-psi beta-barrel	None	None	None	None	None	None	None	2	0	gi|302841809|ref|XP_002952449.1| hypothetical protein VOLCADRAFT_105499 [Volvox carteri f. nagariensis] &gt
1624701	None	None	None	None	KOG3309	Ferredoxin	Energy production and conversion	None	None	None	None	0	0	gi|302837971|ref|XP_002950544.1| NADH:ubiquinone oxidoreductase 22 kDa subunit [Volvox carteri f. nagariensis] &gt
1625076	None	None	None	None	None	None	None	None	None	None	None	0	0	gi|159477883|ref|XP_001697038.1| hypothetical protein CHLREDRAFT_150767 [Chlamydomonas reinhardtii] &gt
1625186	IPR001680	WD40 repeat	PF00400	WD domain, G-beta repeat	KOG4328	WD40 protein	Function unknown	None	None	None	None	0	0	gi|384247997|gb|EIE21482.1| WD40 repeat-like protein, partial [Coccomyxa subellipsoidea C-169]
1625308	None	None	None	None	None	None	None	None	None	None	None	0	0	gi|303271615|ref|XP_003055169.1| predicted protein [Micromonas pusilla CCMP1545] &gt
1625570	None	None	None	None	None	None	None	None	None	None	None	0	0	gi|302843041|ref|XP_002953063.1| hypothetical protein VOLCADRAFT_93752 [Volvox carteri f. nagariensis] &gt
1626075	IPR002136,IPR019183	Ribosomal protein L4/L1e,N-acetyltransferase B complex, non-catalytic subunit	PF00573,PF09797	Ribosomal protein L4/L1 family,N-acetyltransferase B complex (NatB) non catalytic subunit	KOG1624	Mitochondrial/chloroplast ribosomal protein L4	Translation, ribosomal structure and biogenesis	None	None	GO:0003735,GO:0005622,GO:0005840,GO:0006412,GO:0016020	structural constituent of ribosome,intracellular,ribosome,translation,membrane	3	0	gi|159478579|ref|XP_001697380.1| plastid ribosomal protein L4 [Chlamydomonas reinhardtii] &gt
1626102	IPR019002	Ribosome biogenesis protein Nop16	PF09420	Ribosome biogenesis protein Nop16	KOG4771	Nucleolar protein (NOP16) involved in 60S ribosomal subunit biogenesis	Translation, ribosomal structure and biogenesis	None	None	None	None	0	0	gi|159478334|ref|XP_001697259.1| hypothetical protein CHLREDRAFT_192516 [Chlamydomonas reinhardtii] &gt
1626314	IPR019133	Mitochondrial inner membrane protein Mitofilin	PF09731	Mitochondrial inner membrane protein	None	None	None	None	None	None	None	0	0	gi|356511121|ref|XP_003524278.1| PREDICTED: uncharacterized protein LOC100807909, partial [Glycine max]
1626324	IPR004046,IPR004045	Glutathione S-transferase, C-terminal,Glutathione S-transferase, N-terminal	PF00043,PF13417	Glutathione S-transferase, C-terminal domain,Glutathione S-transferase, N-terminal domain	KOG1422	Intracellular Cl- channel CLIC, contains GST domain	Inorganic ion transport and metabolism	2.5.1.18	Glutathione transferase.	GO:0004364	glutathione transferase activity	0	0	cre:CHLREDRAFT_146799 K00799 (EC:2.5.1.18)
1627121	None	None	None	None	KOG0531	Protein phosphatase 1, regulatory subunit, and related proteins	Signal transduction mechanisms	None	None	GO:0005515	protein binding	0	0	gi|122166113|sp|Q09JZ4.1|DAAF1_CHLRE RecName: Full=Leucine-rich repeat-containing protein ODA7
1627136	IPR000489,IPR006158,IPR003726,IPR003759,IPR004223	Pterin-binding,Cobalamin (vitamin B12)-binding domain,Homocysteine S-methyltransferase,Cobalamin (vitamin B12)-binding module, cap domain,Vitamin B12-dependent methionine synthase, activation domain	PF00809,PF02310,PF02574,PF02607,PF02965	Pterin binding enzyme,B12 binding domain,Homocysteine S-methyltransferase,B12 binding domain,Vitamin B12 dependent methionine synthase, activation domain	KOG1579	Homocysteine S-methyltransferase	Amino acid transport and metabolism	2.1.1.13	5-methyltetrahydrofolate--homocysteine S-methyltransferase.	GO:0004156,GO:0005622,GO:0008705,GO:0008898,GO:0009086,GO:0009396,GO:0031419,GO:0044237,GO:0046872,GO:0050897	dihydropteroate synthase activity,intracellular,methionine synthase activity,homocysteine S-methyltransferase activity,methionine biosynthetic process,folic acid and derivative biosynthetic process,cobalamin binding,cellular metabolic process,metal ion binding,cobalt ion binding	2	1	vcn:VOLCADRAFT_87452 K00548 (EC:2.1.1.13)
1627288			PF06705	SF-assemblin/beta giardin	None	None	None	None	None	GO:0005200	structural constituent of cytoskeleton	0	0	gi|2829445|sp|P55925.1|SFAS_SPESI RecName: Full=SF-assemblin [Spermatozopsis similis]
1627399	IPR000504,	RNA recognition motif domain,	PF00076,PF14259	RNA recognition motif. (a.k.a. RRM, RBD, or RNP domain),RNA recognition motif (a.k.a. RRM, RBD, or RNP domain)	KOG0120	Splicing factor U2AF, large subunit (RRM superfamily)	RNA processing and modification	None	None	GO:0003676	nucleic acid binding	0	0	gi|384246661|gb|EIE20150.1| hypothetical protein COCSUDRAFT_30785 [Coccomyxa subellipsoidea C-169]
1628041	IPR020783,IPR020784	Ribosomal protein L11, C-terminal,Ribosomal protein L11, N-terminal	PF00298,PF03946	Ribosomal protein L11, RNA binding domain,Ribosomal protein L11, N-terminal domain	KOG3257	Mitochondrial/chloroplast ribosomal protein L11	Translation, ribosomal structure and biogenesis	None	None	GO:0003735,GO:0005622,GO:0005840,GO:0006412	structural constituent of ribosome,intracellular,ribosome,translation	0	0	gi|159489190|ref|XP_001702580.1| plastid ribosomal protein L11 [Chlamydomonas reinhardtii] &gt
1628048	None	None	None	None	None	None	None	None	None	None	None	0	0	gi|159484638|ref|XP_001700361.1| predicted protein [Chlamydomonas reinhardtii] &gt
1628083	IPR009009	RlpA-like double-psi beta-barrel domain	PF03330	Rare lipoprotein A (RlpA)-like double-psi beta-barrel	None	None	None	None	None	None	None	0	1	gi|302832035|ref|XP_002947582.1| hypothetical protein VOLCADRAFT_87857 [Volvox carteri f. nagariensis] &gt
1628862	IPR000589	Ribosomal protein S15	PF00312	Ribosomal protein S15	KOG2815	Mitochondrial/choloroplast ribosomal protein S15	Translation, ribosomal structure and biogenesis	None	None	GO:0003735,GO:0005622,GO:0005840,GO:0006412	structural constituent of ribosome,intracellular,ribosome,translation	0	0	gi|302829128|ref|XP_002946131.1| hypothetical protein VOLCADRAFT_72391 [Volvox carteri f. nagariensis] &gt
1628901	IPR009009	RlpA-like double-psi beta-barrel domain	PF03330	Rare lipoprotein A (RlpA)-like double-psi beta-barrel	None	None	None	None	None	None	None	0	1	gi|302832035|ref|XP_002947582.1| hypothetical protein VOLCADRAFT_87857 [Volvox carteri f. nagariensis] &gt
1629887	IPR000073	Alpha/beta hydrolase fold-1	PF12697	Alpha/beta hydrolase family	KOG1454	Predicted hydrolase/acyltransferase (alpha/beta hydrolase superfamily)	General function prediction only	None	None	GO:0003824	catalytic activity	0	0	gi|302855075|ref|XP_002959038.1| hypothetical protein VOLCADRAFT_108436 [Volvox carteri f. nagariensis] &gt
1630247	IPR000504	RNA recognition motif domain	PF00076	RNA recognition motif. (a.k.a. RRM, RBD, or RNP domain)	KOG0118	FOG: RRM domain	General function prediction only	5.2.1.8	Peptidylprolyl isomerase.	GO:0003676,GO:0003755,GO:0004600,GO:0030051,GO:0042027	nucleic acid binding,peptidyl-prolyl cis-trans isomerase activity,cyclophilin,FK506-sensitive peptidyl-prolyl cis-trans isomerase,cyclophilin-type peptidyl-prolyl cis-trans isomerase activity	0	0	gi|159472653|ref|XP_001694459.1| glycine-rich RNA-binding protein [Chlamydomonas reinhardtii] &gt
1632101	IPR003746	Protein of unknown function DUF167	PF02594	Uncharacterised ACR, YggU family COG1872	KOG3276	Uncharacterized conserved protein, contains YggU domain	Function unknown	None	None	None	None	0	0	gi|302833257|ref|XP_002948192.1| hypothetical protein VOLCADRAFT_103816 [Volvox carteri f. nagariensis] &gt
1632622	IPR001278,IPR005148,IPR008909	Arginine-tRNA ligase,Arginyl tRNA synthetase N-terminal domain,DALR anticodon binding	PF00750,PF03485,PF05746	tRNA synthetases class I (R),Arginyl tRNA synthetase N terminal domain,DALR anticodon binding domain	KOG4426	Arginyl-tRNA synthetase	Translation, ribosomal structure and biogenesis	6.1.1.19	Arginine--tRNA ligase.	GO:0000166,GO:0004812,GO:0004814,GO:0005524,GO:0005737,GO:0006412,GO:0006418,GO:0006420	nucleotide binding,aminoacyl-tRNA ligase activity,arginine-tRNA ligase activity,ATP binding,cytoplasm,translation,tRNA aminoacylation for protein translation,arginyl-tRNA aminoacylation	0	0	cre:CHLREDRAFT_119290 K01887 (EC:6.1.1.19)
1632953	IPR008881,IPR008880	Trigger factor, ribosome-binding, bacterial,Trigger factor, C-terminal domain	PF05697,PF05698	Bacterial trigger factor protein (TF),Bacterial trigger factor protein (TF) C-terminus	None	None	None	None	None	GO:0006457,GO:0015031	protein folding,protein transport	0	0	gi|159484654|ref|XP_001700369.1| chloroplast trigger factor [Chlamydomonas reinhardtii] &gt
1633147	IPR000836	Phosphoribosyltransferase domain	PF00156	Phosphoribosyl transferase domain	KOG0572	Glutamine phosphoribosylpyrophosphate amidotransferase	Nucleotide transport and metabolism	2.4.2.14	Amidophosphoribosyltransferase.	GO:0004044,GO:0009116	amidophosphoribosyltransferase activity,nucleoside metabolic process	0	1	vcn:VOLCADRAFT_120418 K00764 (EC:2.4.2.14)
1633369	IPR003690	Mitochodrial transcription termination factor	PF02536	mTERF	None	None	None	None	None	None	None	0	0	gi|159464179|ref|XP_001690319.1| hypothetical protein CHLREDRAFT_161769 [Chlamydomonas reinhardtii] &gt
1633624	IPR009249	Ferredoxin-dependent bilin reductase	PF05996	Ferredoxin-dependent bilin reductase	None	None	None	None	None	GO:0010024,GO:0016636,GO:0050897	phytochromobilin biosynthetic process,oxidoreductase activity, acting on the CH-CH group of donors, iron-sulfur protein as acceptor,cobalt ion binding	0	0	gi|159470955|ref|XP_001693622.1| phycocyanobilin ferredoxin oxidoreductase-like protein [Chlamydomonas reinhardtii] &gt
1633992	IPR001806	Small GTPase superfamily	PF00071	Ras family	KOG0096	GTPase Ran/TC4/GSP1 (nuclear protein transport pathway), small G protein superfamily	Intracellular trafficking, secretion, and vesicular transport	3.6.5.-	None	GO:0003924,GO:0005515,GO:0005525,GO:0005622,GO:0006886,GO:0006913,GO:0007165,GO:0007264,GO:0015031,GO:0050800	GTPase activity,protein binding,GTP binding,intracellular,intracellular protein transport,nucleocytoplasmic transport,signal transduction,small GTPase mediated signal transduction,protein transport,hydrolase activity, acting on acid anhydrides, acting on GTP, involved in cellular and subcellular movement	0	0	gi|159467397|ref|XP_001691878.1| ran-like small GTPase [Chlamydomonas reinhardtii] &gt
1634701	IPR000529	Ribosomal protein S6	PF01250	Ribosomal protein S6	None	None	None	None	None	GO:0003735,GO:0005622,GO:0005840,GO:0006412	structural constituent of ribosome,intracellular,ribosome,translation	0	0	gi|159477657|ref|XP_001696925.1| plastid ribosomal protein S6 [Chlamydomonas reinhardtii] &gt
1635023	IPR003198	Amidinotransferase	PF02274	Amidinotransferase	None	None	None	None	None	GO:0005737,GO:0016813	cytoplasm,hydrolase activity, acting on carbon-nitrogen (but not peptide) bonds, in linear amidines	0	0	gi|302851505|ref|XP_002957276.1| hypothetical protein VOLCADRAFT_107614 [Volvox carteri f. nagariensis] &gt
1635064	IPR002109,IPR006869	Glutaredoxin,Domain of unknown function DUF547	PF00462,PF04784	Glutaredoxin,Protein of unknown function, DUF547	KOG1752	Glutaredoxin and related proteins	Posttranslational modification, protein turnover, chaperones	None	None	GO:0006118,GO:0009055,GO:0015035,GO:0045454	electron transport,electron carrier activity,protein disulfide oxidoreductase activity,cell redox homeostasis	0	0	gi|384249314|gb|EIE22796.1| DUF547-domain-containing protein [Coccomyxa subellipsoidea C-169]
1635232	IPR003594,IPR018955	Histidine kinase-like ATPase, C-terminal domain,Branched-chain alpha-ketoacid dehydrogenase kinase/Pyruvate dehydrogenase kinase, N-terminal	PF02518,PF10436	Histidine kinase-, DNA gyrase B-, and HSP90-like ATPase,Mitochondrial branched-chain alpha-ketoacid dehydrogenase kinase	KOG0787	Dehydrogenase kinase	Signal transduction mechanisms	2.7.11.2	None	GO:0000155,GO:0004673,GO:0004740,GO:0005524,GO:0007165,GO:0018106	two-component sensor activity,protein histidine kinase activity,pyruvate dehydrogenase (acetyl-transferring) kinase activity,ATP binding,signal transduction,peptidyl-histidine phosphorylation	0	0	cre:CHLREDRAFT_142512 K00898 (EC:2.7.11.2)
1635592	IPR013078	Histidine phosphatase superfamily, clade-1	PF00300	Histidine phosphatase superfamily (branch 1)	KOG4754	Predicted phosphoglycerate mutase	Carbohydrate transport and metabolism	None	None	GO:0003824,GO:0008152	catalytic activity,metabolic process	0	0	gi|384246268|gb|EIE19759.1| phosphoglycerate mutase-like protein [Coccomyxa subellipsoidea C-169]
1636393	None	None	None	None	None	None	None	None	None	None	None	3	0	gi|302854801|ref|XP_002958905.1| hypothetical protein VOLCADRAFT_108369 [Volvox carteri f. nagariensis] &gt
1636854	IPR008145	Guanylate kinase/L-type calcium channel beta subunit	PF00625	Guanylate kinase	KOG0707	Guanylate kinase	Nucleotide transport and metabolism	2.7.4.8	Guanylate kinase.	GO:0004384,GO:0004385	membrane-associated guanylate kinase,guanylate kinase activity	0	0	cre:CHLREDRAFT_111725 K00942 (EC:2.7.4.8)
1636954	None	None	None	None	None	None	None	None	None	None	None	0	0	gi|356527616|ref|XP_003532404.1| PREDICTED: uncharacterized protein LOC100807996 [Glycine max]
1637149	IPR015793	Pyruvate kinase, barrel	PF00224	Pyruvate kinase, barrel domain	KOG2323	Pyruvate kinase	Carbohydrate transport and metabolism	2.7.1.40	Pyruvate kinase.	GO:0000287,GO:0003824,GO:0004743,GO:0006096,GO:0030955	magnesium ion binding,catalytic activity,pyruvate kinase activity,glycolysis,potassium ion binding	0	0	vcn:VOLCADRAFT_82954 K00873 (EC:2.7.1.40)
1637286	IPR003959,IPR000642	ATPase, AAA-type, core,Peptidase M41	PF00004,PF01434	ATPase family associated with various cellular activities (AAA),Peptidase family M41	KOG0731	AAA+-type ATPase containing the peptidase M41 domain	Posttranslational modification, protein turnover, chaperones	3.4.24.-	Metalloendopeptidases.	GO:0000166,GO:0004222,GO:0004249,GO:0005524,GO:0006508,GO:0008133,GO:0008319,GO:0017111,GO:0030402	nucleotide binding,metalloendopeptidase activity,stromelysin 3 activity,ATP binding,proteolysis,collagenase activity,prenyl protein specific endopeptidase activity,nucleoside-triphosphatase activity,matrilysin-2 activity	2	0	vcn:VOLCADRAFT_120990 K03798 (EC:3.4.24.-)
1637472	IPR011704	ATPase, dynein-related, AAA domain	PF07728	AAA domain (dynein-related subfamily)	None	None	None	3.6.3.-	Acting on acid anhydrides; catalyzing transmembrane movement	GO:0000166,GO:0005524,GO:0016887,GO:0017111	nucleotide binding,ATP binding,ATPase activity,nucleoside-triphosphatase activity	0	0	vcn:VOLCADRAFT_96404 K03924 (EC:3.6.3.-)
1637562	IPR001351	Ribosomal protein S3, C-terminal	PF00189	Ribosomal protein S3, C-terminal domain	None	None	None	None	None	GO:0003735,GO:0005622,GO:0005840,GO:0006412	structural constituent of ribosome,intracellular,ribosome,translation	0	0	gi|302851104|ref|XP_002957077.1| hypothetical protein VOLCADRAFT_107510 [Volvox carteri f. nagariensis] &gt
1637602	IPR000031,IPR003135	Phosphoribosylaminoimidazole carboxylase PurE domain,ATP-grasp fold, ATP-dependent carboxylate-amine ligase-type	PF00731,PF02222	AIR carboxylase,ATP-grasp domain	KOG2835	Phosphoribosylamidoimidazole-succinocarboxamide synthase	Nucleotide transport and metabolism	4.1.1.21	Phosphoribosylaminoimidazole carboxylase.	GO:0003824,GO:0004638,GO:0005524,GO:0006189,GO:0009320	catalytic activity,phosphoribosylaminoimidazole carboxylase activity,ATP binding,'de novo' IMP biosynthetic process,phosphoribosylaminoimidazole carboxylase complex	0	0	cre:CHLREDRAFT_196726 K11808 (EC:4.1.1.21)
1638402			PF13806	Rieske-like [2Fe-2S] domain	None	None	None	None	None	None	None	0	0	gi|308799211|ref|XP_003074386.1| unnamed protein product [Ostreococcus tauri] &gt
1638515	IPR001754,IPR016449	Orotidine 5'-phosphate decarboxylase domain,Potassium channel, inwardly rectifying, Kir	PF00215,PF01007	Orotidine 5'-phosphate decarboxylase / HUMPS family,Inward rectifier potassium channel	KOG1377	Uridine 5'- monophosphate synthase/orotate phosphoribosyltransferase	Nucleotide transport and metabolism	None	None	GO:0003824,GO:0004590,GO:0006207,GO:0008152	catalytic activity,orotidine-5'-phosphate decarboxylase activity,'de novo' pyrimidine base biosynthetic process,metabolic process	3	0	cre:CHLREDRAFT_116267 K13421 (EC:2.4.2.10 4.1.1.23)
1638559	IPR015590	Aldehyde dehydrogenase domain	PF00171	Aldehyde dehydrogenase family	KOG4165	Gamma-glutamyl phosphate reductase	Amino acid transport and metabolism	None	None	GO:0004350,GO:0006561,GO:0008152,GO:0016491	glutamate-5-semialdehyde dehydrogenase activity,proline biosynthetic process,metabolic process,oxidoreductase activity	0	0	cre:CHLREDRAFT_130812 K12657 (EC:2.7.2.11 1.2.1.41)
1638928	IPR023796,IPR020097	Serpin domain,Pseudouridine synthase I, TruA, alpha/beta domain	PF00079,PF01416	Serpin (serine protease inhibitor),tRNA pseudouridine synthase	KOG4393	Predicted pseudouridylate synthase	RNA processing and modification	None	None	None	None	1	1	vcn:VOLCADRAFT_44340 K06173 (EC:5.4.99.12)
1639124	IPR020683	Ankyrin repeat-containing domain	PF12796	Ankyrin repeats (3 copies)	KOG4177	Ankyrin	Cell wall/membrane/envelope biogenesis	None	None	None	None	0	0	gi|302829723|ref|XP_002946428.1| hypothetical protein VOLCADRAFT_86708 [Volvox carteri f. nagariensis] &gt
1639393	IPR015310	Activator of Hsp90 ATPase, N-terminal	PF09229	Activator of Hsp90 ATPase, N-terminal	KOG2936	Uncharacterized conserved protein	Function unknown	None	None	GO:0001671,GO:0005737,GO:0030189,GO:0051087	ATPase activator activity,cytoplasm,chaperone activator activity,chaperone binding	0	0	gi|302851561|ref|XP_002957304.1| hypothetical protein VOLCADRAFT_107607 [Volvox carteri f. nagariensis] &gt
1639674	IPR000649	Initiation factor 2B-related	PF01008	Initiation factor 2 subunit family	KOG1465	Translation initiation factor 2B, beta subunit (eIF-2Bbeta/GCD7)	Translation, ribosomal structure and biogenesis	None	None	GO:0044237	cellular metabolic process	1	0	gi|384246805|gb|EIE20294.1| nagb/rpia/CoA transferase-like protein [Coccomyxa subellipsoidea C-169]
1639694	None	None	None	None	None	None	None	None	None	None	None	0	0	None
1639939	None	None	None	None	None	None	None	None	None	None	None	0	0	gi|159473990|ref|XP_001695112.1| predicted protein [Chlamydomonas reinhardtii] &gt
1640262	IPR001310	Histidine triad (HIT) protein	PF01230	HIT domain	KOG3275	Zinc-binding protein of the histidine triad (HIT) family	Signal transduction mechanisms	None	None	GO:0003824	catalytic activity	0	0	gi|307111496|gb|EFN59730.1| hypothetical protein CHLNCDRAFT_133322 [Chlorella variabilis]
1640292	IPR007138	Antibiotic biosynthesis monooxygenase-like domain	PF03992	Antibiotic biosynthesis monooxygenase	None	None	None	None	None	GO:0005737,GO:0016491,GO:0017000	cytoplasm,oxidoreductase activity,antibiotic biosynthetic process	0	0	gi|302835351|ref|XP_002949237.1| hypothetical protein VOLCADRAFT_89483 [Volvox carteri f. nagariensis] &gt
1640567	IPR012971	Nucleolar GTP-binding protein 2, N-terminal domain	PF08153	NGP1NT (NUC091) domain	KOG2423	Nucleolar GTPase	General function prediction only	None	None	None	None	0	0	gi|302840507|ref|XP_002951809.1| hypothetical protein VOLCADRAFT_81595 [Volvox carteri f. nagariensis] &gt
1640750	IPR013626	Pheophorbide a oxygenase	PF08417	Pheophorbide a oxygenase	None	None	None	1.14.12.20	None	None	None	3	0	cre:CHLREDRAFT_150538 K13071 (EC:1.14.12.20)
1640824	,IPR004045	,Glutathione S-transferase, N-terminal	PF01633,PF13417	Choline/ethanolamine kinase,Glutathione S-transferase, N-terminal domain	KOG4720	Ethanolamine kinase	Lipid transport and metabolism	2.5.1.18	Glutathione transferase.	GO:0004364	glutathione transferase activity	0	0	csl:COCSUDRAFT_67517 K00799 (EC:2.5.1.18)
1640886	IPR002695,IPR011607	AICARFT/IMPCHase bienzyme,Methylglyoxal synthase-like domain	PF01808,PF02142	AICARFT/IMPCHase bienzyme,MGS-like domain	KOG2555	AICAR transformylase/IMP cyclohydrolase/methylglyoxal synthase	Nucleotide transport and metabolism	None	None	GO:0003824,GO:0003937,GO:0004643,GO:0006164	catalytic activity,IMP cyclohydrolase activity,phosphoribosylaminoimidazolecarboxamide formyltransferase activity,purine nucleotide biosynthetic process	0	0	cvr:CHLNCDRAFT_24638 K00602 (EC:2.1.2.3 3.5.4.10)
1641368	IPR006843	Plastid lipid-associated protein/fibrillin conserved domain	PF04755	PAP_fibrillin	None	None	None	None	None	GO:0005198	structural molecule activity	0	0	gi|302849197|ref|XP_002956129.1| hypothetical protein VOLCADRAFT_119281 [Volvox carteri f. nagariensis] &gt
1641597	None	None	None	None	None	None	None	None	None	GO:0003735,GO:0005622,GO:0005840,GO:0006412	structural constituent of ribosome,intracellular,ribosome,translation	0	0	gi|159476992|ref|XP_001696595.1| mitochondrial ribosomal protein L29 [Chlamydomonas reinhardtii] &gt
1641647	IPR007205,IPR007206	Protein HGH1 N-terminal,Protein HGH1 C-terminal	PF04063,PF04064	Domain of unknown function (DUF383),Domain of unknown function (DUF384)	KOG2973	Uncharacterized conserved protein	Function unknown	None	None	GO:0005488	binding	0	0	gi|159464331|ref|XP_001690395.1| hypothetical protein CHLREDRAFT_188430 [Chlamydomonas reinhardtii] &gt
1641834	IPR020810,IPR020811	Enolase, C-terminal,Enolase, N-terminal	PF00113,PF03952	Enolase, C-terminal TIM barrel domain,Enolase, N-terminal domain	KOG2670	Enolase	Carbohydrate transport and metabolism	4.2.1.11	Phosphopyruvate hydratase.	GO:0000015,GO:0004634,GO:0006096	phosphopyruvate hydratase complex,phosphopyruvate hydratase activity,glycolysis	0	0	vcn:VOLCADRAFT_79991 K01689 (EC:4.2.1.11)
1642224			PF13513	HEAT-like repeat	None	None	None	None	None	GO:0005488	binding	0	0	gi|302831329|ref|XP_002947230.1| hypothetical protein VOLCADRAFT_120428 [Volvox carteri f. nagariensis] &gt
1643051	IPR021134	Bestrophin/UPF0187	PF01062	Bestrophin, RFP-TM, chloride channel	None	None	None	None	None	None	None	0	0	gi|307105574|gb|EFN53823.1| hypothetical protein CHLNCDRAFT_32075 [Chlorella variabilis]
1643053	IPR005502	ADP-ribosylation/Crystallin J1	PF03747	ADP-ribosylglycohydrolase	None	None	None	None	None	None	None	1	1	gi|302829036|ref|XP_002946085.1| hypothetical protein VOLCADRAFT_102702 [Volvox carteri f. nagariensis] &gt
1644616	None	None	None	None	None	None	None	None	None	None	None	0	0	gi|159476762|ref|XP_001696480.1| hypothetical protein CHLREDRAFT_167072 [Chlamydomonas reinhardtii] &gt
1644701	IPR000008	C2 domain	PF00168	C2 domain	None	None	None	None	None	None	None	0	0	gi|307105176|gb|EFN53426.1| hypothetical protein CHLNCDRAFT_58513 [Chlorella variabilis]
1645710	None	None	None	None	KOG2613	NMD protein affecting ribosome stability and mRNA decay	Translation, ribosomal structure and biogenesis	None	None	None	None	0	0	gi|302772306|ref|XP_002969571.1| hypothetical protein SELMODRAFT_91517 [Selaginella moellendorffii] &gt
1646407	None	None	None	None	None	None	None	None	None	None	None	0	0	None
1646459	IPR026140	28S ribosomal protein S26	PF14943	Mitochondrial ribosome subunit S26	None	None	None	None	None	None	None	0	0	None
1646494	IPR001611,IPR013210	Leucine-rich repeat,Leucine-rich repeat-containing N-terminal, type 2	PF00560,PF08263	Leucine Rich Repeat,Leucine rich repeat N-terminal domain	KOG0619	FOG: Leucine rich repeat	General function prediction only	None	None	GO:0005515	protein binding	0	0	gi|115466236|ref|NP_001056717.1| Os06g0134700 [Oryza sativa Japonica Group] &gt
1649434	IPR005343	Nucleolar complex protein 2	PF03715	Noc2p family	KOG2256	Predicted protein involved in nuclear export of pre-ribosomes	Translation, ribosomal structure and biogenesis	None	None	None	None	0	0	gi|159473214|ref|XP_001694734.1| predicted protein [Chlamydomonas reinhardtii] &gt
1651721	None	None	None	None	None	None	None	None	None	None	None	2	1	gi|302850555|ref|XP_002956804.1| hypothetical protein VOLCADRAFT_77268 [Volvox carteri f. nagariensis] &gt
1652369	IPR000782	FAS1 domain	PF02469	Fasciclin domain	None	None	None	None	None	None	None	0	0	gi|159485080|ref|XP_001700577.1| fasciclin-like protein [Chlamydomonas reinhardtii] &gt
1652728	None	None	None	None	KOG0795	Chorismate mutase	Amino acid transport and metabolism	5.4.99.5	Chorismate mutase.	GO:0004106,GO:0009073	chorismate mutase activity,aromatic amino acid family biosynthetic process	0	0	cvr:CHLNCDRAFT_27314 K01850 (EC:5.4.99.5)
1653034	IPR001327,IPR004099,IPR023753	Pyridine nucleotide-disulphide oxidoreductase, NAD-binding domain,Pyridine nucleotide-disulphide oxidoreductase, dimerisation domain,Pyridine nucleotide-disulphide oxidoreductase, FAD/NAD(P)-binding domain	PF00070,PF02852,PF07992	Pyridine nucleotide-disulphide oxidoreductase,Pyridine nucleotide-disulphide oxidoreductase, dimerisation domain,Pyridine nucleotide-disulphide oxidoreductase	KOG0405	Pyridine nucleotide-disulphide oxidoreductase	Secondary metabolites biosynthesis, transport and catabolism	1.8.1.7	None	GO:0004362,GO:0005737,GO:0016491,GO:0045454,GO:0050660	glutathione-disulfide reductase activity,cytoplasm,oxidoreductase activity,cell redox homeostasis,FAD binding	0	0	vcn:VOLCADRAFT_106582 K00383 (EC:1.8.1.7)
1657278	IPR001327,IPR004099,IPR023753	Pyridine nucleotide-disulphide oxidoreductase, NAD-binding domain,Pyridine nucleotide-disulphide oxidoreductase, dimerisation domain,Pyridine nucleotide-disulphide oxidoreductase, FAD/NAD(P)-binding domain	PF00070,PF02852,PF07992	Pyridine nucleotide-disulphide oxidoreductase,Pyridine nucleotide-disulphide oxidoreductase, dimerisation domain,Pyridine nucleotide-disulphide oxidoreductase	KOG0405	Pyridine nucleotide-disulphide oxidoreductase	Secondary metabolites biosynthesis, transport and catabolism	1.8.1.7	None	GO:0004362,GO:0005737,GO:0016491,GO:0045454,GO:0050660	glutathione-disulfide reductase activity,cytoplasm,oxidoreductase activity,cell redox homeostasis,FAD binding	0	0	cre:CHLREDRAFT_134165 K00383 (EC:1.8.1.7)
1660469	IPR011545,IPR001650	DEAD/DEAH box helicase domain,Helicase, C-terminal	PF00270,PF00271	DEAD/DEAH box helicase,Helicase conserved C-terminal domain	KOG0331	ATP-dependent RNA helicase	RNA processing and modification	3.6.4.13	None	GO:0003676,GO:0004386,GO:0005524,GO:0008026	nucleic acid binding,helicase activity,ATP binding,ATP-dependent helicase activity	0	0	cre:CHLREDRAFT_136620 K12823 (EC:3.6.4.13)
1661371	IPR011545,IPR001650	DEAD/DEAH box helicase domain,Helicase, C-terminal	PF00270,PF00271	DEAD/DEAH box helicase,Helicase conserved C-terminal domain	KOG0335	ATP-dependent RNA helicase	RNA processing and modification	3.6.4.13	None	GO:0003676,GO:0004386,GO:0005524,GO:0008026	nucleic acid binding,helicase activity,ATP binding,ATP-dependent helicase activity	0	0	csl:COCSUDRAFT_63003 K11594 (EC:3.6.4.13)
1664296	IPR005814	Aminotransferase class-III	PF00202	Aminotransferase class-III	KOG1401	Acetylornithine aminotransferase	Amino acid transport and metabolism	2.6.1.11	Acetylornithine aminotransferase.	GO:0003992,GO:0006525,GO:0008483,GO:0030170	acetylornithine transaminase activity,arginine metabolic process,transaminase activity,pyridoxal phosphate binding	0	0	cre:CHLREDRAFT_139007 K00818 (EC:2.6.1.11)
1665967	IPR002501	Pseudouridine synthase II	PF01509	TruB family pseudouridylate synthase (N terminal domain)	KOG2529	Pseudouridine synthase	Translation, ribosomal structure and biogenesis	5.4.99.25	None	GO:0003723,GO:0016439,GO:0031119	RNA binding,tRNA-pseudouridine synthase activity,tRNA pseudouridine synthesis	0	1	csl:COCSUDRAFT_18384 K03177 (EC:5.4.99.25)
1667061	IPR004027	SEC-C motif	PF02810	SEC-C motif	None	None	None	None	None	None	None	0	0	gi|159482412|ref|XP_001699265.1| hypothetical protein CHLREDRAFT_206019 [Chlamydomonas reinhardtii] &gt
1671050	IPR013549,	Domain of unknown function DUF1731,	PF08338,PF13460	Domain of unknown function (DUF1731),NADH(P)-binding	KOG3019	Predicted nucleoside-diphosphate sugar epimerase	Nucleotide transport and metabolism	1.1.1.216	Farnesol dehydrogenase.	GO:0047886	farnesol dehydrogenase activity	0	0	gi|159488391|ref|XP_001702195.1| hypothetical protein CHLREDRAFT_122924 [Chlamydomonas reinhardtii] &gt
1672655	IPR023210	NADP-dependent oxidoreductase domain	PF00248	Aldo/keto reductase family	KOG1575	Voltage-gated shaker-like K+ channel, subunit beta/KCNAB	Energy production and conversion	1.1.1.65	Pyridoxine 4-dehydrogenase.	GO:0050236	pyridoxine 4-dehydrogenase activity	0	0	gi|384253140|gb|EIE26615.1| Aldo/keto reductase [Coccomyxa subellipsoidea C-169]
1673647	IPR013740	Redoxin	PF08534	Redoxin	KOG0541	Alkyl hydroperoxide reductase/peroxiredoxin	Posttranslational modification, protein turnover, chaperones	1.11.1.15	None	GO:0016491,GO:0051920	oxidoreductase activity,peroxiredoxin activity	0	0	gi|254471694|ref|ZP_05085095.1| thiol peroxidase [Pseudovibrio sp. JE062] &gt
1677561	IPR002735	Translation initiation factor IF2/IF5	PF01873	Domain found in IF2B/IF5	KOG2768	Translation initiation factor 2, beta subunit (eIF-2beta)	Translation, ribosomal structure and biogenesis	None	None	GO:0003743,GO:0006413	translation initiation factor activity,translational initiation	0	0	gi|302831990|ref|XP_002947560.1| eukaryotic translation initiation factor 2 beta [Volvox carteri f. nagariensis] &gt
1682144	None	None	None	None	KOG2865	NADH:ubiquinone oxidoreductase, NDUFA9/39kDa subunit	Energy production and conversion	None	None	None	None	0	1	gi|159489336|ref|XP_001702653.1| NADH:ubiquinone oxidoreductase 39 kDa subunit [Chlamydomonas reinhardtii] &gt
1688966	IPR004839	Aminotransferase, class I/classII	PF00155	Aminotransferase class I and II	KOG0257	Kynurenine aminotransferase, glutamine transaminase K	Amino acid transport and metabolism	None	None	GO:0009058,GO:0016769,GO:0030170	biosynthetic process,transferase activity, transferring nitrogenous groups,pyridoxal phosphate binding	0	0	gi|159463702|ref|XP_001690081.1| predicted protein [Chlamydomonas reinhardtii] &gt
168960	None	None	None	None	None	None	None	None	None	None	None	0	0	gi|384251749|gb|EIE25226.1| rhomboid-domain-containing protein [Coccomyxa subellipsoidea C-169]
1689759	IPR011765,IPR007863	Peptidase M16, N-terminal,Peptidase M16, C-terminal domain	PF00675,PF05193	Insulinase (Peptidase family M16),Peptidase M16 inactive domain	KOG2067	Mitochondrial processing peptidase, alpha subunit	Posttranslational modification, protein turnover, chaperones	3.4.24.64	Mitochondrial processing peptidase.	GO:0003824,GO:0004222,GO:0004240,GO:0006508,GO:0008270,GO:0017087,GO:0046872	catalytic activity,metalloendopeptidase activity,mitochondrial processing peptidase activity,proteolysis,zinc ion binding,mitochondrial processing peptidase complex,metal ion binding	0	1	cre:CHLREDRAFT_10419 K01412 (EC:3.4.24.64)
1692599	IPR000277	Cys/Met metabolism, pyridoxal phosphate-dependent enzyme	PF01053	Cys/Met metabolism PLP-dependent enzyme	KOG0053	Cystathionine beta-lyases/cystathionine gamma-synthases	Amino acid transport and metabolism	4.4.1.8	Cystathionine beta-lyase.	GO:0004121,GO:0006520,GO:0030170	cystathionine beta-lyase activity,amino acid metabolic process,pyridoxal phosphate binding	0	0	cre:CHLREDRAFT_196483 K01760 (EC:4.4.1.8)
1694464	IPR028939,IPR029036	Pyrroline-5-carboxylate reductase, catalytic, N-terminal,Pyrroline-5-carboxylate reductase, dimerisation domain	PF03807,PF14748	NADP oxidoreductase coenzyme F420-dependent,Pyrroline-5-carboxylate reductase dimerisation	KOG3124	Pyrroline-5-carboxylate reductase	Amino acid transport and metabolism	1.5.1.2	Pyrroline-5-carboxylate reductase.	GO:0004735,GO:0006561,GO:0016491	pyrroline-5-carboxylate reductase activity,proline biosynthetic process,oxidoreductase activity	0	0	vcn:VOLCADRAFT_80899 K00286 (EC:1.5.1.2)
1694657	IPR011545,IPR001650,IPR012562	DEAD/DEAH box helicase domain,Helicase, C-terminal,GUCT	PF00270,PF00271,PF08152	DEAD/DEAH box helicase,Helicase conserved C-terminal domain,GUCT (NUC152) domain	KOG0331	ATP-dependent RNA helicase	RNA processing and modification	3.6.4.13	None	GO:0003676,GO:0003723,GO:0004386,GO:0005524,GO:0005634,GO:0008026	nucleic acid binding,RNA binding,helicase activity,ATP binding,nucleus,ATP-dependent helicase activity	0	0	cvr:CHLNCDRAFT_20835 K16911 (EC:3.6.4.13)
1697136	IPR011545,IPR001650,IPR007502,IPR011709	DEAD/DEAH box helicase domain,Helicase, C-terminal,Helicase-associated domain,Domain of unknown function DUF1605	PF00270,PF00271,PF04408,PF07717	DEAD/DEAH box helicase,Helicase conserved C-terminal domain,Helicase associated domain (HA2),Oligonucleotide/oligosaccharide-binding (OB)-fold	KOG0925	mRNA splicing factor ATP-dependent RNA helicase	RNA processing and modification	3.6.4.13	None	GO:0000166,GO:0003676,GO:0004386,GO:0005524,GO:0008026,GO:0017111	nucleotide binding,nucleic acid binding,helicase activity,ATP binding,ATP-dependent helicase activity,nucleoside-triphosphatase activity	0	0	cvr:CHLNCDRAFT_33628 K12820 (EC:3.6.4.13)
1697224	IPR004046,IPR004045	Glutathione S-transferase, C-terminal,Glutathione S-transferase, N-terminal	PF00043,PF02798	Glutathione S-transferase, C-terminal domain,Glutathione S-transferase, N-terminal domain	KOG1695	Glutathione S-transferase	Posttranslational modification, protein turnover, chaperones	2.5.1.18	Glutathione transferase.	GO:0004364	glutathione transferase activity	0	0	vcn:VOLCADRAFT_107623 K00799 (EC:2.5.1.18)
1697247	IPR007130	Diacylglycerol acyltransferase	PF03982	Diacylglycerol acyltransferase	KOG0831	Acyl-CoA:diacylglycerol acyltransferase (DGAT)	Lipid transport and metabolism	2.3.1.22	2-acylglycerol O-acyltransferase.	GO:0003846	2-acylglycerol O-acyltransferase activity	2	1	cre:CHLREDRAFT_184281 K14457 (EC:2.3.1.22)
1697298	IPR019191	Essential protein Yae1, N-terminal	PF09811	Essential protein Yae1, N terminal	KOG4595	Uncharacterized conserved protein	Function unknown	None	None	None	None	0	0	gi|302832243|ref|XP_002947686.1| hypothetical protein VOLCADRAFT_109638 [Volvox carteri f. nagariensis] &gt
1697323	None	None	None	None	None	None	None	None	None	None	None	0	0	None
1697479	IPR001383	Ribosomal protein L28	PF00830	Ribosomal L28 family	None	None	None	None	None	GO:0003735,GO:0005622,GO:0005840,GO:0006412	structural constituent of ribosome,intracellular,ribosome,translation	0	0	gi|302829418|ref|XP_002946276.1| plastid/chloroplast ribosomal protein L28 [Volvox carteri f. nagariensis] &gt
1697502	IPR000014	PAS domain	PF13426	PAS domain	KOG0498	K+-channel ERG and related proteins, contain PAS/PAC sensor domain	Signal transduction mechanisms	None	None	GO:0000155,GO:0000160,GO:0004871,GO:0006355,GO:0007165	two-component sensor activity,two-component signal transduction system (phosphorelay),signal transducer activity,regulation of transcription, DNA-dependent,signal transduction	0	0	gi|168047069|ref|XP_001775994.1| predicted protein [Physcomitrella patens subsp. patens] &gt
1697561	IPR006153,IPR003148	Cation/H+ exchanger,Regulator of K+ conductance, N-terminal	PF00999,PF02254	Sodium/hydrogen exchanger family,TrkA-N domain	KOG1650	Predicted K+/H+-antiporter	Inorganic ion transport and metabolism	None	None	GO:0006813,GO:0006885,GO:0015299,GO:0016021	potassium ion transport,regulation of pH,solute:hydrogen antiporter activity,integral to membrane	9	1	gi|302839320|ref|XP_002951217.1| hypothetical protein VOLCADRAFT_61085 [Volvox carteri f. nagariensis] &gt
1697577	None	None	None	None	None	None	None	None	None	None	None	0	0	gi|384253195|gb|EIE26670.1| hypothetical protein COCSUDRAFT_59190 [Coccomyxa subellipsoidea C-169]
1697652	None	None	None	None	None	None	None	None	None	None	None	0	0	gi|302834461|ref|XP_002948793.1| hypothetical protein VOLCADRAFT_89029 [Volvox carteri f. nagariensis] &gt
1697903	IPR006164,IPR014893	Ku70/Ku80 beta-barrel domain,Ku, C-terminal	PF02735,PF08785	Ku70/Ku80 beta-barrel domain,Ku C terminal domain like	KOG2326	DNA-binding subunit of a DNA-dependent protein kinase (Ku80 autoantigen)	Replication, recombination and repair	None	None	GO:0003677,GO:0004003,GO:0005488,GO:0005634,GO:0006303	DNA binding,ATP-dependent DNA helicase activity,binding,nucleus,double-strand break repair via nonhomologous end joining	0	0	gi|365768469|gb|AEW90637.1| KU80-like protein [Pinus sylvestris]
1697938	None	None	None	None	None	None	None	None	None	None	None	0	1	gi|302844977|ref|XP_002954028.1| hypothetical protein VOLCADRAFT_106207 [Volvox carteri f. nagariensis] &gt
1698223	IPR006671	Cyclin, N-terminal	PF00134	Cyclin, N-terminal domain	KOG0794	CDK8 kinase-activating protein cyclin C	Transcription	None	None	None	None	0	0	gi|302854932|ref|XP_002958969.1| C type cyclin [Volvox carteri f. nagariensis] &gt
1698413	IPR018967	Iron sulphur-containing domain, CDGSH-type	PF09360	Iron-binding zinc finger CDGSH type	KOG3461	CDGSH-type Zn-finger containing protein	General function prediction only	None	None	GO:0031966,GO:0051537	mitochondrial membrane,2 iron, 2 sulfur cluster binding	0	1	gi|159464032|ref|XP_001690246.1| predicted protein [Chlamydomonas reinhardtii] &gt
1698414	None	None	None	None	None	None	None	None	None	None	None	0	1	None
1698462	IPR016087	Chalcone isomerase	PF02431	Chalcone-flavanone isomerase	None	None	None	None	None	None	None	0	0	gi|302833006|ref|XP_002948067.1| hypothetical protein VOLCADRAFT_103700 [Volvox carteri f. nagariensis] &gt
1698471	IPR001373,IPR013745,IPR019559	Cullin, N-terminal,HbrB-like,Cullin protein, neddylation domain	PF00888,PF08539,PF10557	Cullin family,HbrB-like,Cullin protein neddylation domain	KOG2167	Cullins	Cell cycle control, cell division, chromosome partitioning	None	None	GO:0006511,GO:0031461,GO:0031625	ubiquitin-dependent protein catabolic process,cullin-RING ubiquitin ligase complex,ubiquitin protein ligase binding	0	0	gi|384246956|gb|EIE20444.1| Cullin-domain-containing protein [Coccomyxa subellipsoidea C-169]
1698568	IPR025585	Photosystem II Pbs27	PF13326	Photosystem II Pbs27	None	None	None	None	None	None	None	0	1	gi|159473284|ref|XP_001694769.1| predicted protein [Chlamydomonas reinhardtii] &gt
1698695	None	None	None	None	None	None	None	None	None	None	None	0	0	gi|302842947|ref|XP_002953016.1| hypothetical protein VOLCADRAFT_105735 [Volvox carteri f. nagariensis] &gt
1698799	IPR027246	Eukaryotic porin/Tom40	PF01459	Eukaryotic porin	KOG3126	Porin/voltage-dependent anion-selective channel protein	Inorganic ion transport and metabolism	None	None	None	None	0	0	gi|159485738|ref|XP_001700901.1| voltage-dependent anion-selective channel protein [Chlamydomonas reinhardtii] &gt
1698919	None	None	None	None	None	None	None	None	None	None	None	6	1	gi|159485204|ref|XP_001700636.1| predicted protein [Chlamydomonas reinhardtii] &gt
1698927	IPR013698	Squalene epoxidase	PF08491	Squalene epoxidase	KOG1298	Squalene monooxygenase	Lipid transport and metabolism	1.14.13.132	None	GO:0008152,GO:0016491	metabolic process,oxidoreductase activity	0	0	csl:COCSUDRAFT_53930 K00511 (EC:1.14.13.132)
1699007	None	None	None	None	None	None	None	None	None	None	None	0	0	gi|302828602|ref|XP_002945868.1| hypothetical protein VOLCADRAFT_102817 [Volvox carteri f. nagariensis] &gt
1699063	None	None	None	None	KOG3458	NADH:ubiquinone oxidoreductase, NDUFA8/PGIV/19 kDa subunit	Energy production and conversion	None	None	None	None	0	0	gi|195655641|gb|ACG47288.1| NADH-ubiquinone oxidoreductase 19 kDa subunit [Zea mays]
1699190	IPR000668	Peptidase C1A, papain C-terminal	PF00112	Papain family cysteine protease	KOG1543	Cysteine proteinase Cathepsin L	Posttranslational modification, protein turnover, chaperones	3.4.18.1	Cysteine-type carboxypeptidase.	GO:0006508,GO:0008234	proteolysis,cysteine-type peptidase activity	0	1	gi|302848309|ref|XP_002955687.1| hypothetical protein VOLCADRAFT_106905 [Volvox carteri f. nagariensis] &gt
1699219	None	None	None	None	None	None	None	None	None	None	None	0	0	gi|159474670|ref|XP_001695448.1| predicted protein [Chlamydomonas reinhardtii] &gt
1699303	None	None	None	None	None	None	None	None	None	None	None	0	0	gi|302841181|ref|XP_002952136.1| hypothetical protein VOLCADRAFT_92733 [Volvox carteri f. nagariensis] &gt
1699734	IPR000109	Proton-dependent oligopeptide transporter family	PF00854	POT family	KOG1237	H+/oligopeptide symporter	Amino acid transport and metabolism	None	None	GO:0005215,GO:0006857,GO:0016020	transporter activity,oligopeptide transport,membrane	12	0	gi|302854797|ref|XP_002958903.1| hypothetical protein VOLCADRAFT_70090 [Volvox carteri f. nagariensis] &gt
1699870	IPR006073,IPR014813	GTP binding domain,Guanine nucleotide-binding protein-like 3, N-terminal domain	PF01926,PF08701	50S ribosome-binding GTPase,GNL3L/Grn1 putative GTPase	KOG2484	GTPase	General function prediction only	3.6.1.-	In phosphorous-containing anhydrides.	GO:0000810,GO:0004787,GO:0005525,GO:0008413,GO:0008758,GO:0008796,GO:0008828,GO:0016462,GO:0019176,GO:0019177,GO:0043141	diacylglycerol pyrophosphate phosphatase activity,thiamin-pyrophosphatase activity,GTP binding,8-oxo-7,8-dihydroguanine triphosphatase activity,UDP-2,3-diacylglucosamine hydrolase activity,bis(5'-nucleosyl)-tetraphosphatase activity,dATP pyrophosphohydrolase activity,pyrophosphatase activity,dihydroneopterin monophosphate phosphatase activity,dihydroneopterin triphosphate pyrophosphohydrolase act…	0	0	gi|307104363|gb|EFN52617.1| hypothetical protein CHLNCDRAFT_32463 [Chlorella variabilis]
1699909	IPR000811	Glycosyl transferase, family 35	PF00343	Carbohydrate phosphorylase	KOG2099	Glycogen phosphorylase	Carbohydrate transport and metabolism	2.4.1.1	Phosphorylase.	GO:0004645,GO:0005975,GO:0008184,GO:0030170	phosphorylase activity,carbohydrate metabolic process,glycogen phosphorylase activity,pyridoxal phosphate binding	0	0	vcn:VOLCADRAFT_107688 K00688 (EC:2.4.1.1)
1699981	IPR003340,IPR021777	B3 DNA binding domain,Protein of unknown function DUF3342	PF02362,PF11822	B3 DNA binding domain,Domain of unknown function (DUF3342)	None	None	None	None	None	GO:0003677,GO:0006355,GO:0009036,GO:0009307	DNA binding,regulation of transcription, DNA-dependent,Type II site-specific deoxyribonuclease activity,DNA restriction-modification system	0	0	gi|170036892|ref|XP_001846295.1| conserved hypothetical protein [Culex quinquefasciatus] &gt
1699997	IPR003953,IPR015939	FAD binding domain,Fumarate reductase/succinate dehydrogenase flavoprotein-like, C-terminal	PF00890,PF02910	FAD binding domain,Fumarate reductase flavoprotein C-term	KOG2403	Succinate dehydrogenase, flavoprotein subunit	Energy production and conversion	1.3.5.1	Succinate dehydrogenase (ubiquinone).	GO:0006099,GO:0006118,GO:0008177,GO:0016491,GO:0016627,GO:0050660	tricarboxylic acid cycle,electron transport,succinate dehydrogenase (ubiquinone) activity,oxidoreductase activity,oxidoreductase activity, acting on the CH-CH group of donors,FAD binding	0	0	cre:CHLREDRAFT_195972 K00234 (EC:1.3.5.1)
1700066	IPR007052	CS domain	PF04969	CS domain	KOG3158	HSP90 co-chaperone p23	Posttranslational modification, protein turnover, chaperones	5.3.99.3	Prostaglandin-E synthase.	GO:0050220	prostaglandin-E synthase activity	0	0	gi|302840547|ref|XP_002951829.1| hypothetical protein VOLCADRAFT_75159 [Volvox carteri f. nagariensis] &gt
1700212	IPR001327,IPR004099,IPR023753	Pyridine nucleotide-disulphide oxidoreductase, NAD-binding domain,Pyridine nucleotide-disulphide oxidoreductase, dimerisation domain,Pyridine nucleotide-disulphide oxidoreductase, FAD/NAD(P)-binding domain	PF00070,PF02852,PF07992	Pyridine nucleotide-disulphide oxidoreductase,Pyridine nucleotide-disulphide oxidoreductase, dimerisation domain,Pyridine nucleotide-disulphide oxidoreductase	KOG1335	Dihydrolipoamide dehydrogenase	Energy production and conversion	1.8.1.4	Dihydrolipoamide dehydrogenase.	GO:0004148,GO:0005737,GO:0016491,GO:0045454,GO:0050660	dihydrolipoyl dehydrogenase activity,cytoplasm,oxidoreductase activity,cell redox homeostasis,FAD binding	0	0	vcn:VOLCADRAFT_83716 K00382 (EC:1.8.1.4)
1700227	IPR001680	WD40 repeat	PF00400	WD domain, G-beta repeat	KOG0275	Conserved WD40 repeat-containing protein	General function prediction only	None	None	None	None	1	0	gi|307106030|gb|EFN54277.1| hypothetical protein CHLNCDRAFT_24755, partial [Chlorella variabilis]
1700230	IPR012954	BP28, C-terminal domain	PF08146	BP28CT (NUC211) domain	KOG1837	Uncharacterized conserved protein	Function unknown	None	None	GO:0005488	binding	0	1	gi|302849752|ref|XP_002956405.1| hypothetical protein VOLCADRAFT_107183 [Volvox carteri f. nagariensis] &gt
1700301	IPR001404,IPR003594	Heat shock protein Hsp90 family,Histidine kinase-like ATPase, C-terminal domain	PF00183,PF02518	Hsp90 protein,Histidine kinase-, DNA gyrase B-, and HSP90-like ATPase	KOG0019	Molecular chaperone (HSP90 family)	Posttranslational modification, protein turnover, chaperones	None	None	GO:0005524,GO:0006457,GO:0051082	ATP binding,protein folding,unfolded protein binding	0	0	gi|356530818|ref|XP_003533977.1| PREDICTED: heat shock protein 83-like [Glycine max]
1700428	IPR000795,IPR000640,IPR004161,IPR013842	Elongation factor, GTP-binding domain,Translation elongation factor EFG, V domain,Translation elongation factor EFTu/EF1A, domain 2,GTP-binding protein LepA, C-terminal	PF00009,PF00679,PF03144,PF06421	Elongation factor Tu GTP binding domain,Elongation factor G C-terminus,Elongation factor Tu domain 2,GTP-binding protein LepA C-terminus	KOG0462	Elongation factor-type GTP-binding protein	Translation, ribosomal structure and biogenesis	None	None	GO:0003924,GO:0005525	GTPase activity,GTP binding	0	0	gi|302840391|ref|XP_002951751.1| hypothetical protein VOLCADRAFT_105177 [Volvox carteri f. nagariensis] &gt
1700435	IPR011600	Peptidase C14, caspase domain	PF00656	Caspase domain	KOG1546	Metacaspase involved in regulation of apoptosis	Cell cycle control, cell division, chromosome partitioning	None	None	GO:0006508,GO:0030693	proteolysis,caspase activity	0	1	gi|302830344|ref|XP_002946738.1| metacaspase type II [Volvox carteri f. nagariensis] &gt
1700500	IPR001892	Ribosomal protein S13	PF00416	Ribosomal protein S13/S18	KOG3311	Ribosomal protein S18	Translation, ribosomal structure and biogenesis	None	None	GO:0003676,GO:0003723,GO:0003735,GO:0005622,GO:0005840,GO:0006412	nucleic acid binding,RNA binding,structural constituent of ribosome,intracellular,ribosome,translation	0	0	gi|159475653|ref|XP_001695933.1| mitochondrial ribosomal protein S13 [Chlamydomonas reinhardtii] &gt
1700667	IPR008847	Suppressor of forked	PF05843	Suppressor of forked protein (Suf)	KOG1914	mRNA cleavage and polyadenylation factor I complex, subunit RNA14	RNA processing and modification	None	None	GO:0005622,GO:0005634,GO:0006396,GO:0006397	intracellular,nucleus,RNA processing,mRNA processing	0	0	gi|302833137|ref|XP_002948132.1| hypothetical protein VOLCADRAFT_116706 [Volvox carteri f. nagariensis] &gt
1700768	None	None	None	None	None	None	None	None	None	None	None	0	0	None
1700878	IPR004843,IPR007281	Calcineurin-like phosphoesterase domain, apaH type,Mre11, DNA-binding	PF00149,PF04152	Calcineurin-like phosphoesterase,Mre11 DNA-binding presumed domain	KOG2310	DNA repair exonuclease MRE11	Replication, recombination and repair	None	None	GO:0004519,GO:0005634,GO:0006302,GO:0016787,GO:0030145	endonuclease activity,nucleus,double-strand break repair,hydrolase activity,manganese ion binding	0	0	At5g54260
1701074	IPR001853	DSBA-like thioredoxin domain	PF01323	DSBA-like thioredoxin domain	None	None	None	None	None	GO:0015035,GO:0030288	protein disulfide oxidoreductase activity,outer membrane-bounded periplasmic space	0	0	gi|302835283|ref|XP_002949203.1| hypothetical protein VOLCADRAFT_80613 [Volvox carteri f. nagariensis] &gt
1701120	IPR007379	Tim44-like domain	PF04280	Tim44-like domain	KOG2580	Mitochondrial import inner membrane translocase, subunit TIM44	Intracellular trafficking, secretion, and vesicular transport	None	None	GO:0005744,GO:0006886,GO:0015450	mitochondrial inner membrane presequence translocase complex,intracellular protein transport,P-P-bond-hydrolysis-driven protein transmembrane transporter activity	0	0	gi|302836449|ref|XP_002949785.1| hypothetical protein VOLCADRAFT_104441 [Volvox carteri f. nagariensis] &gt
1701159	IPR006073,IPR004095	GTP binding domain,TGS	PF01926,PF02824	50S ribosome-binding GTPase,TGS domain	KOG1486	GTP-binding protein DRG2 (ODN superfamily)	Signal transduction mechanisms	None	None	GO:0005525	GTP binding	0	0	gi|302833814|ref|XP_002948470.1| hypothetical protein VOLCADRAFT_80241 [Volvox carteri f. nagariensis] &gt
1701177	IPR012416	Calmodulin binding protein-like	PF07887	Calmodulin binding protein-like	None	None	None	None	None	None	None	0	0	gi|159476246|ref|XP_001696222.1| hypothetical protein CHLREDRAFT_187053 [Chlamydomonas reinhardtii] &gt
1701185	IPR006073,IPR012971	GTP binding domain,Nucleolar GTP-binding protein 2, N-terminal domain	PF01926,PF08153	50S ribosome-binding GTPase,NGP1NT (NUC091) domain	KOG2423	Nucleolar GTPase	General function prediction only	None	None	GO:0005525	GTP binding	0	0	gi|302840507|ref|XP_002951809.1| hypothetical protein VOLCADRAFT_81595 [Volvox carteri f. nagariensis] &gt
1701418			PF13324	Grap2 and cyclin-D-interacting	None	None	None	None	None	None	None	0	0	gi|159486893|ref|XP_001701471.1| predicted protein [Chlamydomonas reinhardtii] &gt
1701509	None	None	None	None	None	None	None	None	None	GO:0003824	catalytic activity	0	0	gi|302842931|ref|XP_002953008.1| hypothetical protein VOLCADRAFT_93650 [Volvox carteri f. nagariensis] &gt
1701583	IPR002478,IPR002501,IPR012960	PUA domain,Pseudouridine synthase II,Dyskerin-like	PF01472,PF01509,PF08068	PUA domain,TruB family pseudouridylate synthase (N terminal domain),DKCLD (NUC011) domain	KOG2529	Pseudouridine synthase	Translation, ribosomal structure and biogenesis	5.4.99.-	Transferring other groups.	GO:0003723,GO:0009982,GO:0016439,GO:0031119,GO:0042299,GO:0042300	RNA binding,pseudouridine synthase activity,tRNA-pseudouridine synthase activity,tRNA pseudouridine synthesis,lupeol synthase activity,beta-amyrin synthase activity	0	0	cre:CHLREDRAFT_99415 K11131 (EC:5.4.99.-)
1701590	IPR022628,IPR022629,IPR022630	S-adenosylmethionine synthetase, N-terminal,S-adenosylmethionine synthetase, central domain,S-adenosylmethionine synthetase, C-terminal	PF00438,PF02772,PF02773	S-adenosylmethionine synthetase, N-terminal domain,S-adenosylmethionine synthetase, central domain,S-adenosylmethionine synthetase, C-terminal domain	KOG1506	S-adenosylmethionine synthetase	Coenzyme transport and metabolism	2.5.1.6	Methionine adenosyltransferase.	GO:0004478,GO:0005524,GO:0006730,GO:0048269,GO:0048270	methionine adenosyltransferase activity,ATP binding,one-carbon compound metabolic process,methionine adenosyltransferase complex,methionine adenosyltransferase regulator activity	0	1	gi|75292099|sp|Q6SYB9|METK2_TOBAC RecName: Full=S-adenosylmethionine synthase 2
1701654	IPR019382	Translation initiation factor 3 complex subunit L	PF10255	RNA polymerase I-associated factor PAF67	KOG3677	RNA polymerase I-associated factor - PAF67	Translation, ribosomal structure and biogenesis	None	None	None	None	0	0	gi|159466898|ref|XP_001691635.1| predicted protein [Chlamydomonas reinhardtii] &gt
1701673	IPR000555,IPR024969	JAB1/MPN/MOV34 metalloenzyme domain,Rpn11/EIF3F C-terminal domain	PF01398,PF13012	JAB1/Mov34/MPN/PAD-1 ubiquitin protease,Maintenance of mitochondrial structure and function	KOG2975	Translation initiation factor 3, subunit f (eIF-3f)	Translation, ribosomal structure and biogenesis	None	None	None	None	0	0	gi|302838518|ref|XP_002950817.1| eukaryotic translation initiation factor 3f [Volvox carteri f. nagariensis] &gt
1701752	IPR013520	Exonuclease, RNase T/DNA polymerase III	PF00929	Exonuclease	KOG2248	3'-5' exonuclease	Replication, recombination and repair	3.1.-.-	Acting on ester bonds.	GO:0003676,GO:0004518,GO:0004527,GO:0005622,GO:0042578,GO:0043765	nucleic acid binding,nuclease activity,exonuclease activity,intracellular,phosphoric ester hydrolase activity,T/G mismatch-specific endonuclease activity	0	0	csl:COCSUDRAFT_40763 K14570 (EC:3.1.-.-)
1701787	IPR013126	Heat shock protein 70 family	PF00012	Hsp70 protein	KOG0101	Molecular chaperones HSP70/HSC70, HSP70 superfamily	Posttranslational modification, protein turnover, chaperones	4.2.1.24	Porphobilinogen synthase.	GO:0004655	porphobilinogen synthase activity	0	0	gi|384245412|gb|EIE18906.1| heat shock protein 70 [Coccomyxa subellipsoidea C-169]
1701840	None	None	None	None	KOG0846	Mitochondrial/chloroplast ribosomal protein L15/L10	Translation, ribosomal structure and biogenesis	None	None	None	None	0	0	gi|224124862|ref|XP_002329967.1| predicted protein [Populus trichocarpa] &gt
1701990	IPR004046,IPR004045	Glutathione S-transferase, C-terminal,Glutathione S-transferase, N-terminal	PF00043,PF02798	Glutathione S-transferase, C-terminal domain,Glutathione S-transferase, N-terminal domain	KOG1695	Glutathione S-transferase	Posttranslational modification, protein turnover, chaperones	5.3.99.2	Prostaglandin-D synthase.	GO:0004667	prostaglandin-D synthase activity	0	0	gi|159482406|ref|XP_001699262.1| glutathione-S-transferase [Chlamydomonas reinhardtii] &gt
1702068			PF13535	ATP-grasp domain	None	None	None	6.3.2.11	Carnosine synthase.	GO:0003824,GO:0005524,GO:0047730	catalytic activity,ATP binding,carnosine synthase activity	0	1	vcn:VOLCADRAFT_89214 K14755 (EC:6.3.2.11)
1702142	IPR003029	Ribosomal protein S1, RNA-binding domain	PF00575	S1 RNA binding domain	KOG1070	rRNA processing protein Rrp5	RNA processing and modification	None	None	GO:0003723	RNA binding	0	0	gi|159475150|ref|XP_001695686.1| RNA binding protein [Chlamydomonas reinhardtii] &gt
1702203	IPR001012,,	UBX domain,,	PF00789,PF13899,PF14555	UBX domain,Thioredoxin-like,UBA-like domain	KOG1364	Predicted ubiquitin regulatory protein, contains UAS and UBX domains	Posttranslational modification, protein turnover, chaperones	None	None	None	None	0	0	gi|302851392|ref|XP_002957220.1| hypothetical protein VOLCADRAFT_98325 [Volvox carteri f. nagariensis] &gt
1702205	IPR004088	K Homology domain, type 1	PF00013	KH domain	None	None	None	None	None	GO:0003723	RNA binding	0	0	gi|302837871|ref|XP_002950494.1| hypothetical protein VOLCADRAFT_104736 [Volvox carteri f. nagariensis] &gt
1702317	IPR000866,IPR019479	Alkyl hydroperoxide reductase subunit C/ Thiol specific antioxidant,Peroxiredoxin, C-terminal	PF00578,PF10417	AhpC/TSA family,C-terminal domain of 1-Cys peroxiredoxin	KOG0852	Alkyl hydroperoxide reductase, thiol specific antioxidant and related enzymes	Posttranslational modification, protein turnover, chaperones	1.11.1.15	None	GO:0016209,GO:0016491,GO:0051920	antioxidant activity,oxidoreductase activity,peroxiredoxin activity	0	0	cre:CHLREDRAFT_155464 K03386 (EC:1.11.1.15)
1702333	,IPR006357	,HAD-superfamily hydrolase, subfamily IIA	PF13242,PF13344	HAD-hyrolase-like,Haloacid dehalogenase-like hydrolase	KOG2882	p-Nitrophenyl phosphatase	Inorganic ion transport and metabolism	None	None	GO:0008152,GO:0016787,GO:0016791	metabolic process,hydrolase activity,phosphoric monoester hydrolase activity	0	0	cre:CHLREDRAFT_196298 K19269 (EC:3.1.3.18 3.1.3.48)
1702355	IPR024084	Isopropylmalate dehydrogenase-like domain	PF00180	Isocitrate/isopropylmalate dehydrogenase	KOG1526	NADP-dependent isocitrate dehydrogenase	Energy production and conversion	1.1.1.42	Isocitrate dehydrogenase (NADP+).	GO:0004448,GO:0004450	isocitrate dehydrogenase activity,isocitrate dehydrogenase (NADP+) activity	0	0	cre:CHLREDRAFT_196567 K00031 (EC:1.1.1.42)
1702356	IPR002490	V-type ATPase, V0 complex, 116kDa subunit family	PF01496	V-type ATPase 116kDa subunit family	KOG2189	Vacuolar H+-ATPase V0 sector, subunit a	Energy production and conversion	None	None	GO:0015992,GO:0016020	proton transport,membrane	6	0	gi|302831009|ref|XP_002947070.1| hypothetical protein VOLCADRAFT_79461 [Volvox carteri f. nagariensis] &gt
1702368	IPR004088,IPR001247,IPR015847,IPR015848	K Homology domain, type 1,Exoribonuclease, phosphorolytic domain 1,Exoribonuclease, phosphorolytic domain 2,Polyribonucleotide nucleotidyltransferase, RNA-binding domain	PF00013,PF01138,PF03725,PF03726	KH domain,3' exoribonuclease family, domain 1,3' exoribonuclease family, domain 2,Polyribonucleotide nucleotidyltransferase, RNA binding domain	KOG1067	Predicted RNA-binding polyribonucleotide nucleotidyltransferase	General function prediction only	2.7.7.8	Polyribonucleotide nucleotidyltransferase.	GO:0000175,GO:0003723,GO:0004654,GO:0006396,GO:0006402	3'-5'-exoribonuclease activity,RNA binding,polyribonucleotide nucleotidyltransferase activity,RNA processing,mRNA catabolic process	0	0	vcn:VOLCADRAFT_107702 K00962 (EC:2.7.7.8)
1702451	IPR000445,IPR003265	Helix-hairpin-helix motif,HhH-GPD domain	PF00633,PF00730	Helix-hairpin-helix motif,HhH-GPD superfamily base excision DNA repair protein	KOG2457	A/G-specific adenine DNA glycosylase	Replication, recombination and repair	3.2.2.-	Hydrolyzing N-glycosyl compounds.	GO:0000701,GO:0003677,GO:0003824,GO:0004519,GO:0004844,GO:0005622,GO:0006281,GO:0006284,GO:0017065,GO:0019104,GO:0043733	purine-specific mismatch base pair DNA N-glycosylase activity,DNA binding,catalytic activity,endonuclease activity,uracil DNA N-glycosylase activity,intracellular,DNA repair,base-excision repair,single-strand selective uracil DNA N-glycosylase activity,DNA N-glycosylase activity,DNA-3-methyladenine glycosylase III activity	0	0	cre:CHLREDRAFT_141355 K03575 (EC:3.2.2.-)
1702577	IPR002109,IPR013120	Glutaredoxin,Male sterility, NAD-binding	PF00462,PF07993	Glutaredoxin,Male sterility protein	KOG0911	Glutaredoxin-related protein	Posttranslational modification, protein turnover, chaperones	None	None	GO:0009055,GO:0015035,GO:0045454	electron carrier activity,protein disulfide oxidoreductase activity,cell redox homeostasis	0	0	gi|384251392|gb|EIE24870.1| glutaredoxin [Coccomyxa subellipsoidea C-169]
1702579	IPR002198	Short-chain dehydrogenase/reductase SDR	PF00106	short chain dehydrogenase	KOG1208	Dehydrogenases with different specificities (related to short-chain alcohol dehydrogenases)	Secondary metabolites biosynthesis, transport and catabolism	None	None	GO:0008152,GO:0016491	metabolic process,oxidoreductase activity	0	0	cre:CHLREDRAFT_159999 K00079 (EC:1.1.1.184 1.1.1.189 1.1.1.197)
1702593	IPR004046,IPR004045	Glutathione S-transferase, C-terminal,Glutathione S-transferase, N-terminal	PF00043,PF02798	Glutathione S-transferase, C-terminal domain,Glutathione S-transferase, N-terminal domain	KOG1695	Glutathione S-transferase	Posttranslational modification, protein turnover, chaperones	5.3.99.2	Prostaglandin-D synthase.	GO:0004667	prostaglandin-D synthase activity	0	0	gi|302828118|ref|XP_002945626.1| hypothetical protein VOLCADRAFT_102603 [Volvox carteri f. nagariensis] &gt
1702656	IPR002740	EVE domain	PF01878	EVE domain	KOG3383	Uncharacterized conserved protein	Function unknown	None	None	None	None	0	0	gi|294867718|ref|XP_002765202.1| conserved hypothetical protein [Perkinsus marinus ATCC 50983] &gt
1702760	IPR021131	Ribosomal protein L18e/L15P	PF00828	Ribosomal protein L18e/L15	KOG0846	Mitochondrial/chloroplast ribosomal protein L15/L10	Translation, ribosomal structure and biogenesis	None	None	GO:0003735,GO:0005622,GO:0005840,GO:0006412,GO:0015934	structural constituent of ribosome,intracellular,ribosome,translation,large ribosomal subunit	0	0	gi|302828872|ref|XP_002946003.1| plastid/chloroplast ribosomal protein L15 [Volvox carteri f. nagariensis] &gt
1702781	None	None	None	None	KOG2472	Phenylalanyl-tRNA synthetase beta subunit	Translation, ribosomal structure and biogenesis	6.1.1.20	Phenylalanine--tRNA ligase.	GO:0004826,GO:0009328	phenylalanine-tRNA ligase activity,phenylalanine-tRNA ligase complex	0	0	cit:102630397 K01890 (EC:6.1.1.20)
1702807	IPR002142	Peptidase S49	PF01343	Peptidase family S49	None	None	None	3.4.21.-	Serine endopeptidases.	GO:0004289,GO:0006508,GO:0008132,GO:0008233,GO:0008243,GO:0008991,GO:0016808	subtilase activity,proteolysis,pancreatic elastase activity,peptidase activity,plasminogen activator activity,serine-type signal peptidase activity,proprotein convertase activity	0	0	cre:CHLREDRAFT_144136 K04773 (EC:3.4.21.-)
1702945	IPR004088,IPR000504	K Homology domain, type 1,RNA recognition motif domain	PF00013,PF00076	KH domain,RNA recognition motif. (a.k.a. RRM, RBD, or RNP domain)	KOG0119	Splicing factor 1/branch point binding protein (RRM superfamily)	RNA processing and modification	None	None	GO:0003676,GO:0003723,GO:0008270	nucleic acid binding,RNA binding,zinc ion binding	0	0	gi|225461650|ref|XP_002283115.1| PREDICTED: uncharacterized protein LOC100267539 [Vitis vinifera]
1703024	IPR004871,	Cleavage/polyadenylation specificity factor, A subunit, C-terminal,	PF03178,PF10433	CPSF A subunit region,Mono-functional DNA-alkylating methyl methanesulfonate N-term	KOG1897	Damage-specific DNA binding complex, subunit DDB1	Replication, recombination and repair	None	None	GO:0003676,GO:0005634	nucleic acid binding,nucleus	0	0	gi|302831461|ref|XP_002947296.1| hypothetical protein VOLCADRAFT_73165 [Volvox carteri f. nagariensis] &gt
1703268	IPR014881	Nin one binding (NOB1) Zn-ribbon-like	PF08772	Nin one binding (NOB1) Zn-ribbon like	KOG2463	Predicted RNA-binding protein Nob1p involved in 26S proteasome assembly	Posttranslational modification, protein turnover, chaperones	None	None	None	None	0	0	gi|384252462|gb|EIE25938.1| hypothetical protein COCSUDRAFT_27529 [Coccomyxa subellipsoidea C-169]
1703387	IPR001912,IPR002942	Ribosomal protein S4/S9, N-terminal,RNA-binding S4 domain	PF00163,PF01479	Ribosomal protein S4/S9 N-terminal domain,S4 domain	KOG4655	U3 small nucleolar ribonucleoprotein (snoRNP) component	RNA processing and modification	None	None	GO:0003723,GO:0005622,GO:0019843	RNA binding,intracellular,rRNA binding	0	0	gi|302848990|ref|XP_002956026.1| hypothetical protein VOLCADRAFT_76931 [Volvox carteri f. nagariensis] &gt
1703393	IPR001985	S-adenosylmethionine decarboxylase	PF01536	Adenosylmethionine decarboxylase	KOG0788	S-adenosylmethionine decarboxylase	Signal transduction mechanisms	4.1.1.50	Adenosylmethionine decarboxylase.	GO:0004014,GO:0006597,GO:0008295	adenosylmethionine decarboxylase activity,spermine biosynthetic process,spermidine biosynthetic process	0	0	cre:CHLREDRAFT_183928 K01611 (EC:4.1.1.50)
1703445	IPR004136,IPR013105,IPR021183	2-nitropropane dioxygenase, NPD,Tetratricopeptide TPR2,N-terminal acetyltransferase A, auxiliary subunit	PF03060,PF07719,PF12569	Nitronate monooxygenase,Tetratricopeptide repeat,NMDA receptor-regulated protein 1	KOG1156	N-terminal acetyltransferase	Chromatin structure and dynamics	2.3.1.88	Peptide alpha-N-acetyltransferase.	GO:0004596,GO:0006118,GO:0016491	peptide alpha-N-acetyltransferase activity,electron transport,oxidoreductase activity	0	0	csl:COCSUDRAFT_34939 K00670 (EC:2.3.1.88)
1703471	IPR000086	NUDIX hydrolase domain	PF00293	NUDIX domain	KOG0648	Predicted NUDIX hydrolase FGF-2 and related proteins	Signal transduction mechanisms	None	None	GO:0016787	hydrolase activity	0	1	gi|307109932|gb|EFN58169.1| hypothetical protein CHLNCDRAFT_11561, partial [Chlorella variabilis]
1703479	IPR020828,IPR020829	Glyceraldehyde 3-phosphate dehydrogenase, NAD(P) binding domain,Glyceraldehyde 3-phosphate dehydrogenase, catalytic domain	PF00044,PF02800	Glyceraldehyde 3-phosphate dehydrogenase, NAD binding domain,Glyceraldehyde 3-phosphate dehydrogenase, C-terminal domain	KOG0657	Glyceraldehyde 3-phosphate dehydrogenase	Carbohydrate transport and metabolism	1.2.1.12	Glyceraldehyde 3-phosphate dehydrogenase (phosphorylating).	GO:0004365,GO:0008943	glyceraldehyde-3-phosphate dehydrogenase (phosphorylating) activity,glyceraldehyde-3-phosphate dehydrogenase activity	0	0	vcn:VOLCADRAFT_105878 K00134 (EC:1.2.1.12)
1703604	IPR001433,IPR008254,IPR003097	Oxidoreductase FAD/NAD(P)-binding,Flavodoxin/nitric oxide synthase,FAD-binding, type 1	PF00175,PF00258,PF00667	Oxidoreductase NAD-binding domain,Flavodoxin,FAD binding domain	KOG1159	NADP-dependent flavoprotein reductase	Energy production and conversion	1.6.2.4	NADPH--ferrihemoprotein reductase.	GO:0003958,GO:0005506,GO:0006118,GO:0009055,GO:0010181,GO:0016491	NADPH-hemoprotein reductase activity,iron ion binding,electron transport,electron carrier activity,FMN binding,oxidoreductase activity	0	0	gi|75127133|sp|Q6NPS8.1|NDOR1_ARATH RecName: Full=NADPH-dependent diflavin oxidoreductase 1
1703627	None	None	None	None	None	None	None	None	None	None	None	1	1	None
1703635	None	None	None	None	None	None	None	None	None	None	None	1	1	None
1703685	IPR006047,IPR006048	Glycosyl hydrolase, family 13, catalytic domain,Alpha-amylase, C-terminal all beta	PF00128,PF02806	Alpha amylase, catalytic domain,Alpha amylase, C-terminal all-beta domain	KOG0470	1,4-alpha-glucan branching enzyme/starch branching enzyme II	Carbohydrate transport and metabolism	None	None	GO:0003824,GO:0005975,GO:0043169	catalytic activity,carbohydrate metabolic process,cation binding	0	1	gi|302842921|ref|XP_002953003.1| 1,4-alpha-glucan branching enzyme II [Volvox carteri f. nagariensis] &gt
1703694	IPR013096	Cupin 2, conserved barrel	PF07883	Cupin domain	KOG3773	Adiponutrin and related vesicular transport proteins; predicted alpha/beta hydrolase	Intracellular trafficking, secretion, and vesicular transport	None	None	GO:0008152	metabolic process	1	1	gi|159469774|ref|XP_001693038.1| predicted protein [Chlamydomonas reinhardtii] &gt
1703784	IPR018108	Mitochondrial substrate/solute carrier	PF00153	Mitochondrial carrier protein	KOG0767	Mitochondrial phosphate carrier protein	Energy production and conversion	None	None	None	None	0	1	gi|74272639|gb|ABA01115.1| mitochondrial carrier protein CR057 [Chlamydomonas incerta]
1703964	IPR003409	MORN motif	PF02493	MORN repeat	None	None	None	None	None	None	None	0	0	gi|302835395|ref|XP_002949259.1| hypothetical protein VOLCADRAFT_104196 [Volvox carteri f. nagariensis] &gt
1703970	IPR000504	RNA recognition motif domain	PF00076	RNA recognition motif. (a.k.a. RRM, RBD, or RNP domain)	KOG0146	RNA-binding protein ETR-3 (RRM superfamily)	RNA processing and modification	None	None	GO:0003676	nucleic acid binding	0	0	gi|302830592|ref|XP_002946862.1| hypothetical protein VOLCADRAFT_72841 [Volvox carteri f. nagariensis] &gt
1703977	IPR002132	Ribosomal protein L5	PF00673	ribosomal L5P family C-terminus	KOG0398	Mitochondrial/chloroplast ribosomal protein L5/L7	Translation, ribosomal structure and biogenesis	None	None	GO:0003735,GO:0005622,GO:0005840,GO:0006412	structural constituent of ribosome,intracellular,ribosome,translation	0	1	gi|11466515|ref|NP_044764.1| ribosomal protein L5 [Reclinomonas americana] &gt
1704038	IPR019591,IPR025669	Mrp/NBP35 ATP-binding protein,AAA domain	PF10609,PF13614	ParA/MinD ATPase like,AAA domain	KOG3022	Predicted ATPase, nucleotide-binding	Cell cycle control, cell division, chromosome partitioning	None	None	GO:0005524	ATP binding	0	1	gi|384251244|gb|EIE24722.1| nucleotide binding protein [Coccomyxa subellipsoidea C-169]
1704055	IPR003890	MIF4G-like, type 3	PF02854	MIF4G domain	KOG0401	Translation initiation factor 4F, ribosome/mRNA-bridging subunit (eIF-4G)	Translation, ribosomal structure and biogenesis	None	None	GO:0005488,GO:0005515,GO:0016070	binding,protein binding,RNA metabolic process	0	0	gi|302834904|ref|XP_002949014.1| hypothetical protein VOLCADRAFT_80411 [Volvox carteri f. nagariensis] &gt
1704116	IPR023562	Clp protease proteolytic subunit /Translocation-enhancing protein TepA	PF00574	Clp protease	KOG0840	ATP-dependent Clp protease, proteolytic subunit	Posttranslational modification, protein turnover, chaperones	3.4.21.92	Endopeptidase Clp.	GO:0006508,GO:0008462	proteolysis,endopeptidase Clp activity	0	0	vcn:VOLCADRAFT_120717 K01358 (EC:3.4.21.92)
1704265	IPR011697	Peptidase C26	PF07722	Peptidase C26	KOG1559	Gamma-glutamyl hydrolase	Coenzyme transport and metabolism	3.4.19.9	Gamma-glutamyl hydrolase.	GO:0003824,GO:0006541,GO:0008464,GO:0016787	catalytic activity,glutamine metabolic process,gamma-glutamyl hydrolase activity,hydrolase activity	0	1	vcn:VOLCADRAFT_106317 K01307 (EC:3.4.19.9)
1704359	IPR000559	Formate-tetrahydrofolate ligase, FTHFS	PF01268	Formate--tetrahydrofolate ligase	KOG4230	C1-tetrahydrofolate synthase	Coenzyme transport and metabolism	6.3.4.3	Formate--tetrahydrofolate ligase.	GO:0004329,GO:0005524,GO:0009396	formate-tetrahydrofolate ligase activity,ATP binding,folic acid and derivative biosynthetic process	0	0	vcn:VOLCADRAFT_79713 K01938 (EC:6.3.4.3)
1704378	IPR001045	Spermidine/spermine synthases	PF01564	Spermine/spermidine synthase	KOG1562	Spermidine synthase	Amino acid transport and metabolism	2.5.1.79	None	GO:0003824	catalytic activity	0	0	cre:CHLREDRAFT_206069 K18787 (EC:2.5.1.79)
1704414	IPR011705	BTB/Kelch-associated	PF07707	BTB And C-terminal Kelch	None	None	None	None	None	None	None	0	0	None
1704423	None	None	None	None	None	None	None	None	None	None	None	1	1	gi|302833433|ref|XP_002948280.1| hypothetical protein VOLCADRAFT_88466 [Volvox carteri f. nagariensis] &gt
1704507			PF05071	NADH ubiquinone oxidoreductase subunit NDUFA12	None	None	None	None	None	None	None	0	0	gi|384245197|gb|EIE18692.1| hypothetical protein COCSUDRAFT_68160 [Coccomyxa subellipsoidea C-169]
1704638	IPR000504,IPR013979	RNA recognition motif domain,Translation initiation factor, beta propellor-like domain	PF00076,PF08662	RNA recognition motif. (a.k.a. RRM, RBD, or RNP domain),Eukaryotic translation initiation factor eIF2A	KOG2314	Translation initiation factor 3, subunit b (eIF-3b)	Translation, ribosomal structure and biogenesis	None	None	GO:0003676,GO:0003723,GO:0003743,GO:0006413	nucleic acid binding,RNA binding,translation initiation factor activity,translational initiation	0	0	gi|159467381|ref|XP_001691870.1| eukaryotic initiation factor [Chlamydomonas reinhardtii] &gt
1704704	IPR005822	Ribosomal protein L13	PF00572	Ribosomal protein L13	KOG3203	Mitochondrial/chloroplast ribosomal protein L13	Translation, ribosomal structure and biogenesis	None	None	GO:0003735,GO:0005622,GO:0005840,GO:0006412	structural constituent of ribosome,intracellular,ribosome,translation	1	0	gi|159476924|ref|XP_001696561.1| plastid ribosomal protein L13 [Chlamydomonas reinhardtii] &gt
1704735	IPR002735	Translation initiation factor IF2/IF5	PF01873	Domain found in IF2B/IF5	KOG2768	Translation initiation factor 2, beta subunit (eIF-2beta)	Translation, ribosomal structure and biogenesis	None	None	GO:0003743,GO:0006413	translation initiation factor activity,translational initiation	0	0	gi|302831990|ref|XP_002947560.1| eukaryotic translation initiation factor 2 beta [Volvox carteri f. nagariensis] &gt
1704847	None	None	None	None	None	None	None	None	None	None	None	0	0	gi|159488089|ref|XP_001702053.1| predicted protein [Chlamydomonas reinhardtii] &gt
1704971	IPR002130	Cyclophilin-type peptidyl-prolyl cis-trans isomerase domain	PF00160	Cyclophilin type peptidyl-prolyl cis-trans isomerase/CLD	None	None	None	None	None	GO:0003755,GO:0006457	peptidyl-prolyl cis-trans isomerase activity,protein folding	0	0	gi|302853750|ref|XP_002958388.1| hypothetical protein VOLCADRAFT_108119 [Volvox carteri f. nagariensis] &gt
1705423	IPR005146,IPR005147	B3/B4 tRNA-binding domain,tRNA synthetase, B5-domain	PF03483,PF03484	B3/4 domain,tRNA synthetase B5 domain	KOG2472	Phenylalanyl-tRNA synthetase beta subunit	Translation, ribosomal structure and biogenesis	6.1.1.20	Phenylalanine--tRNA ligase.	GO:0000166,GO:0003723,GO:0004826,GO:0005524,GO:0005737,GO:0006412,GO:0006432,GO:0009328	nucleotide binding,RNA binding,phenylalanine-tRNA ligase activity,ATP binding,cytoplasm,translation,phenylalanyl-tRNA aminoacylation,phenylalanine-tRNA ligase complex	0	0	csl:COCSUDRAFT_27619 K01890 (EC:6.1.1.20)
1705713	IPR002130	Cyclophilin-type peptidyl-prolyl cis-trans isomerase domain	PF00160	Cyclophilin type peptidyl-prolyl cis-trans isomerase/CLD	KOG0865	Cyclophilin type peptidyl-prolyl cis-trans isomerase	Posttranslational modification, protein turnover, chaperones	None	None	GO:0003755,GO:0006457	peptidyl-prolyl cis-trans isomerase activity,protein folding	0	1	vcn:VOLCADRAFT_80339 K09565 (EC:5.2.1.8)
1705982	None	None	None	None	None	None	None	None	None	None	None	1	1	None
1706189	IPR001680	WD40 repeat	PF00400	WD domain, G-beta repeat	KOG0285	Pleiotropic regulator 1	RNA processing and modification	6.3.2.19	Ubiquitin--protein ligase.	GO:0004842,GO:0051438,GO:0051440,GO:0051443,GO:0051444	ubiquitin-protein ligase activity,regulation of ubiquitin-protein ligase activity,regulation of ubiquitin-protein ligase activity during meiotic cell cycle,positive regulation of ubiquitin-protein ligase activity,negative regulation of ubiquitin-protein ligase activity	0	0	gi|224110424|ref|XP_002315516.1| predicted protein [Populus trichocarpa] &gt
1706609	IPR003439	ABC transporter-like	PF00005	ABC transporter	KOG0061	Transporter, ABC superfamily (Breast cancer resistance protein)	Secondary metabolites biosynthesis, transport and catabolism	3.6.3.44	Xenobiotic-transporting ATPase.	GO:0000166,GO:0005524,GO:0006810,GO:0008559,GO:0016887,GO:0017111	nucleotide binding,ATP binding,transport,xenobiotic-transporting ATPase activity,ATPase activity,nucleoside-triphosphatase activity	0	0	gi|302840511|ref|XP_002951811.1| iron-sulfur cluster assembly protein [Volvox carteri f. nagariensis] &gt
1706680	IPR006843	Plastid lipid-associated protein/fibrillin conserved domain	PF04755	PAP_fibrillin	None	None	None	None	None	GO:0005198	structural molecule activity	0	0	gi|302844963|ref|XP_002954021.1| hypothetical protein VOLCADRAFT_121241 [Volvox carteri f. nagariensis] &gt
1707103	IPR024084	Isopropylmalate dehydrogenase-like domain	PF00180	Isocitrate/isopropylmalate dehydrogenase	KOG0786	3-isopropylmalate dehydrogenase	Amino acid transport and metabolism	1.1.1.85	3-isopropylmalate dehydrogenase.	GO:0003862,GO:0005737,GO:0009098	3-isopropylmalate dehydrogenase activity,cytoplasm,leucine biosynthetic process	0	0	vcn:VOLCADRAFT_106647 K00052 (EC:1.1.1.85)
1707800	IPR007757	MT-A70-like	PF05063	MT-A70	KOG2097	Predicted N6-adenine methylase involved in transcription regulation	Transcription	2.1.1.62	mRNA (2'-O-methyladenosine-N6-)-methyltransferase.	GO:0003676,GO:0005634,GO:0006139,GO:0008168,GO:0016422,GO:0032259	nucleic acid binding,nucleus,nucleobase, nucleoside, nucleotide and nucleic acid metabolic process,methyltransferase activity,mRNA (2'-O-methyladenosine-N6-)-methyltransferase activity,methylation	0	0	gi|225464529|ref|XP_002272399.1| PREDICTED: methyltransferase-like protein 1-like [Vitis vinifera]
1708725	IPR002187	Nitrogen regulatory protein PII	PF00543	Nitrogen regulatory protein P-II	None	None	None	None	None	GO:0006808,GO:0030234	regulation of nitrogen utilization,enzyme regulator activity	0	1	gi|159491407|ref|XP_001703658.1| nitrogen regulatory protein PII [Chlamydomonas reinhardtii] &gt
1751936	IPR007087,	Zinc finger, C2H2,	PF00096,PF13894	Zinc finger, C2H2 type,C2H2-type zinc finger	None	None	None	None	None	None	None	0	0	gi|301133590|gb|ADK63417.1| C2H2 type zinc finger protein [Brassica rapa]
1768817	IPR017941	Rieske [2Fe-2S] iron-sulphur domain	PF00355	Rieske [2Fe-2S] domain	None	None	None	None	None	None	None	3	0	cre:CHLREDRAFT_150538 K13071 (EC:1.14.12.20)
178883	IPR004302	Chitin-binding, domain 3	PF03067	Chitin binding domain	None	None	None	None	None	GO:0019028	viral capsid	1	1	gi|294905776|ref|XP_002777677.1| conserved hypothetical protein [Perkinsus marinus ATCC 50983] &gt
186934	IPR004045	Glutathione S-transferase, N-terminal	PF13417	Glutathione S-transferase, N-terminal domain	KOG1422	Intracellular Cl- channel CLIC, contains GST domain	Inorganic ion transport and metabolism	2.5.1.18	Glutathione transferase.	GO:0004364	glutathione transferase activity	0	0	gi|159480610|ref|XP_001698375.1| dehydroascorbate reductase [Chlamydomonas reinhardtii] &gt
187177	IPR005484	Ribosomal protein L18/L5	PF00861	Ribosomal L18p/L5e family	KOG1870	Ubiquitin C-terminal hydrolase	Posttranslational modification, protein turnover, chaperones	None	None	GO:0003735,GO:0005622,GO:0005840,GO:0006412	structural constituent of ribosome,intracellular,ribosome,translation	0	1	gi|159464052|ref|XP_001690256.1| plastid ribosomal protein L18 [Chlamydomonas reinhardtii] &gt
193031	IPR000182	GNAT domain	PF00583	Acetyltransferase (GNAT) family	None	None	None	None	None	GO:0008080,GO:0008152	N-acetyltransferase activity,metabolic process	0	0	gi|159471337|ref|XP_001693813.1| predicted protein [Chlamydomonas reinhardtii] &gt
195507	,IPR000375,IPR003130	,Dynamin central domain,Dynamin GTPase effector	PF00350,PF01031,PF02212	Dynamin family,Dynamin central region,Dynamin GTPase effector domain	KOG0446	Vacuolar sorting protein VPS1, dynamin, and related proteins	General function prediction only	3.6.5.5	None	GO:0003924,GO:0005525,GO:0008549	GTPase activity,GTP binding,dynamin GTPase activity	0	0	gi|302842381|ref|XP_002952734.1| dynamin-related GTPase [Volvox carteri f. nagariensis] &gt
215681	None	None	None	None	None	None	None	None	None	None	None	1	0	gi|302830666|ref|XP_002946899.1| hypothetical protein VOLCADRAFT_103137 [Volvox carteri f. nagariensis] &gt
220758	None	None	None	None	None	None	None	None	None	None	None	1	1	gi|302844121|ref|XP_002953601.1| hypothetical protein VOLCADRAFT_106039 [Volvox carteri f. nagariensis] &gt
248418	IPR002711	HNH endonuclease	PF01844	HNH endonuclease	None	None	None	None	None	GO:0003676,GO:0004519	nucleic acid binding,endonuclease activity	1	0	None
25860	IPR001478,	PDZ domain,	PF13180,PF13365	PDZ domain,Trypsin-like peptidase domain	KOG1320	Serine protease	Posttranslational modification, protein turnover, chaperones	3.4.21.107	None	GO:0003824,GO:0004252,GO:0005515,GO:0006508	catalytic activity,serine-type endopeptidase activity,protein binding,proteolysis	0	0	gi|302840610|ref|XP_002951860.1| trypsin family [Volvox carteri f. nagariensis] &gt
266166	None	None	None	None	None	None	None	None	None	None	None	0	0	gi|159491152|ref|XP_001703537.1| predicted protein [Chlamydomonas reinhardtii] &gt
267717	IPR013820,IPR013115	ATP phosphoribosyltransferase, catalytic domain,Histidine biosynthesis HisG, C-terminal	PF01634,PF08029	ATP phosphoribosyltransferase,HisG, C-terminal domain	KOG2831	ATP phosphoribosyltransferase	Amino acid transport and metabolism	2.4.2.17	ATP phosphoribosyltransferase.	GO:0003879	ATP phosphoribosyltransferase activity	0	0	csl:COCSUDRAFT_40356 K00765 (EC:2.4.2.17)
268576	None	None	None	None	None	None	None	None	None	None	None	0	1	None
293069	None	None	None	None	None	None	None	None	None	None	None	0	0	None
295905	None	None	None	None	None	None	None	None	None	None	None	9	0	None
30635	None	None	None	None	None	None	None	None	None	None	None	0	0	gi|302854783|ref|XP_002958896.1| hypothetical protein VOLCADRAFT_108378 [Volvox carteri f. nagariensis] &gt
309224	None	None	None	None	None	None	None	None	None	None	None	0	1	None
312719	IPR009009	RlpA-like double-psi beta-barrel domain	PF03330	Rare lipoprotein A (RlpA)-like double-psi beta-barrel	None	None	None	None	None	GO:0003677,GO:0005634	DNA binding,nucleus	0	1	gi|302854703|ref|XP_002958857.1| hypothetical protein VOLCADRAFT_100183 [Volvox carteri f. nagariensis] &gt
333336	IPR003397	Mitochondrial inner membrane translocase subunit Tim17/Tim22/Tim23/peroxisomal protein PMP24	PF02466	Tim17/Tim22/Tim23/Pmp24 family	KOG1652	Mitochondrial import inner membrane translocase, subunit TIM17	Intracellular trafficking, secretion, and vesicular transport	None	None	GO:0005743,GO:0008565,GO:0015031	mitochondrial inner membrane,protein transporter activity,protein transport	0	0	gi|302851636|ref|XP_002957341.1| hypothetical protein VOLCADRAFT_47214 [Volvox carteri f. nagariensis] &gt
341838	None	None	None	None	None	None	None	None	None	None	None	0	0	gi|159480324|ref|XP_001698234.1| mitochondrial transcription termination factor [Chlamydomonas reinhardtii] &gt
342981	IPR001179,	Peptidyl-prolyl cis-trans isomerase, FKBP-type, domain,	PF00254,PF13414	FKBP-type peptidyl-prolyl cis-trans isomerase,TPR repeat	KOG0543	FKBP-type peptidyl-prolyl cis-trans isomerase	Posttranslational modification, protein turnover, chaperones	5.2.1.8	Peptidylprolyl isomerase.	GO:0003755,GO:0004600,GO:0006457,GO:0030051,GO:0042027	peptidyl-prolyl cis-trans isomerase activity,cyclophilin,protein folding,FK506-sensitive peptidyl-prolyl cis-trans isomerase,cyclophilin-type peptidyl-prolyl cis-trans isomerase activity	0	0	vcn:VOLCADRAFT_103560 K09571 (EC:5.2.1.8)
34339	IPR025252	Domain of unknown function DUF4200	PF13863	Domain of unknown function (DUF4200)	None	None	None	None	None	None	None	0	0	gi|302840943|ref|XP_002952017.1| hypothetical protein VOLCADRAFT_75246 [Volvox carteri f. nagariensis] &gt
349064	IPR001063	Ribosomal protein L22/L17	PF00237	Ribosomal protein L22p/L17e	KOG1711	Mitochondrial/chloroplast ribosomal protein L22	Translation, ribosomal structure and biogenesis	None	None	GO:0003735,GO:0005622,GO:0005840,GO:0006412,GO:0015934	structural constituent of ribosome,intracellular,ribosome,translation,large ribosomal subunit	0	0	gi|50401004|sp|Q84U21|RK22_CHLRE RecName: Full=50S ribosomal protein L22, chloroplastic
350605	None	None	None	None	None	None	None	None	None	None	None	0	1	None
359472	IPR008217	Ccc1 family	PF01988	VIT family	KOG4473	Uncharacterized membrane protein	Function unknown	None	None	None	None	1	0	gi|302841827|ref|XP_002952458.1| hypothetical protein VOLCADRAFT_105504 [Volvox carteri f. nagariensis] &gt
362994	IPR002293	Amino acid/polyamine transporter I	PF13520	Amino acid permease	KOG1287	Amino acid transporters	Amino acid transport and metabolism	None	None	GO:0006865,GO:0015171,GO:0016020	amino acid transport,amino acid transmembrane transporter activity,membrane	11	0	gi|384246382|gb|EIE19872.1| amino acid transporter [Coccomyxa subellipsoidea C-169]
382037	None	None	None	None	None	None	None	None	None	None	None	0	0	None
389145	IPR000504	RNA recognition motif domain	PF00076	RNA recognition motif. (a.k.a. RRM, RBD, or RNP domain)	KOG0107	Alternative splicing factor SRp20/9G8 (RRM superfamily)	RNA processing and modification	None	None	GO:0003676	nucleic acid binding	0	0	gi|302845634|ref|XP_002954355.1| hypothetical protein VOLCADRAFT_121301 [Volvox carteri f. nagariensis] &gt
389378	None	None	None	None	None	None	None	None	None	None	None	0	1	None
39817	None	None	None	None	None	None	None	None	None	None	None	0	0	vcn:VOLCADRAFT_121711 K03798 (EC:3.4.24.-)
405709	None	None	None	None	None	None	None	None	None	None	None	0	1	gi|323450255|gb|EGB06137.1| hypothetical protein AURANDRAFT_65843 [Aureococcus anophagefferens]
421020	None	None	None	None	None	None	None	None	None	None	None	0	1	None
421463	None	None	None	None	None	None	None	None	None	None	None	1	1	None
439201	IPR001375	Peptidase S9, prolyl oligopeptidase, catalytic domain	PF00326	Prolyl oligopeptidase family	KOG2100	Dipeptidyl aminopeptidase	Posttranslational modification, protein turnover, chaperones	None	None	GO:0006508,GO:0008236	proteolysis,serine-type peptidase activity	0	0	gi|302845475|ref|XP_002954276.1| hypothetical protein VOLCADRAFT_106292 [Volvox carteri f. nagariensis] &gt
439274	IPR006652	Kelch repeat type 1	PF01344	Kelch motif	KOG4441	Proteins containing BTB/POZ and Kelch domains, involved in regulatory/signal transduction processes	Signal transduction mechanisms	None	None	None	None	0	0	gi|297565110|ref|YP_003684082.1| Kelch repeat-containing protein [Meiothermus silvanus DSM 9946] &gt
439588	None	None	None	None	None	None	None	None	None	None	None	0	1	None
439633	None	None	None	None	None	None	None	None	None	None	None	0	1	None
446304	IPR001330	Prenyltransferase/squalene oxidase	PF00432	Prenyltransferase and squalene oxidase repeat	KOG0497	Oxidosqualene-lanosterol cyclase and related proteins	Lipid transport and metabolism	None	None	GO:0003824	catalytic activity	0	1	vcn:VOLCADRAFT_96220 K01853 (EC:5.4.99.8)
448537	IPR005804	Fatty acid desaturase, type 1	PF00487	Fatty acid desaturase	None	None	None	1.14.19.-	With oxidation of a pair of donors resulting in the reduction	GO:0016491	oxidoreductase activity	2	0	gi|302829785|ref|XP_002946459.1| hypothetical protein VOLCADRAFT_103047 [Volvox carteri f. nagariensis] &gt
451662	None	None	None	None	None	None	None	None	None	None	None	0	1	None
455359	None	None	None	None	None	None	None	None	None	None	None	0	0	gi|302854655|ref|XP_002958833.1| thylakoid membrane protein [Volvox carteri f. nagariensis] &gt
464932	None	None	None	None	None	None	None	None	None	None	None	0	0	gi|159475146|ref|XP_001695684.1| hypothetical protein CHLREDRAFT_149791 [Chlamydomonas reinhardtii] &gt
468417	IPR023562	Clp protease proteolytic subunit /Translocation-enhancing protein TepA	PF00574	Clp protease	KOG0840	ATP-dependent Clp protease, proteolytic subunit	Posttranslational modification, protein turnover, chaperones	3.4.21.92	Endopeptidase Clp.	GO:0006508,GO:0008462	proteolysis,endopeptidase Clp activity	0	1	vcn:VOLCADRAFT_120863 K01358 (EC:3.4.21.92)
478866	IPR001374	Single-stranded nucleic acid binding R3H	PF01424	R3H domain	None	None	None	None	None	GO:0003676	nucleic acid binding	0	0	gi|307108221|gb|EFN56462.1| hypothetical protein CHLNCDRAFT_145127 [Chlorella variabilis]
505510	None	None	None	None	None	None	None	None	None	None	None	0	0	gi|373478458|ref|ZP_09569273.1| hypothetical protein SinacDRAFT_3890 [Singulisphaera acidiphila DSM 18658] &gt
523977	IPR003823	Domain of unknown function CP12	PF02672	CP12 domain	None	None	None	None	None	None	None	0	0	gi|387912828|sp|A6Q0K5.2|CP12_CHLRE RecName: Full=Calvin cycle protein CP12, chloroplastic
524996	IPR003448	Molybdopterin biosynthesis MoaE	PF02391	MoaE protein	KOG3307	Molybdopterin converting factor subunit 2	Coenzyme transport and metabolism	2.8.1.12	None	GO:0006777	Mo-molybdopterin cofactor biosynthetic process	0	0	vcn:VOLCADRAFT_61348 K03635 (EC:2.8.1.12)
527710	None	None	None	None	None	None	None	None	None	None	None	0	0	gi|373478458|ref|ZP_09569273.1| hypothetical protein SinacDRAFT_3890 [Singulisphaera acidiphila DSM 18658] &gt
531130	IPR001533	Transcriptional coactivator/pterin dehydratase	PF01329	Pterin 4 alpha carbinolamine dehydratase	KOG4073	Pterin carbinolamine dehydratase PCBD/dimerization cofactor of HNF1	Transcription	4.2.1.96	4a-hydroxytetrahydrobiopterin dehydratase.	GO:0008124	4-alpha-hydroxytetrahydrobiopterin dehydratase activity	0	0	gi|159463042|ref|XP_001689751.1| predicted protein [Chlamydomonas reinhardtii] &gt
535748	None	None	None	None	None	None	None	None	None	None	None	2	1	None
536887	IPR001078,IPR000089,IPR004167	2-oxoacid dehydrogenase acyltransferase, catalytic domain,Biotin/lipoyl attachment,E3-binding domain	PF00198,PF00364,PF02817	2-oxoacid dehydrogenases acyltransferase (catalytic domain),Biotin-requiring enzyme,e3 binding domain	KOG0557	Dihydrolipoamide acetyltransferase	Energy production and conversion	2.3.1.12	Dihydrolipoamide S-acetyltransferase.	GO:0004742,GO:0005515,GO:0008152,GO:0008415,GO:0009351,GO:0030523	dihydrolipoyllysine-residue acetyltransferase activity,protein binding,metabolic process,acyltransferase activity,dihydrolipoamide S-acyltransferase complex,dihydrolipoamide S-acyltransferase activity	1	0	cre:CHLREDRAFT_187285 K00627 (EC:2.3.1.12)
538658	None	None	None	None	None	None	None	None	None	None	None	1	1	gi|159482675|ref|XP_001699393.1| predicted protein [Chlamydomonas reinhardtii] &gt
53868	None	None	None	None	None	None	None	None	None	None	None	0	1	None
538814	None	None	None	None	None	None	None	None	None	None	None	0	1	None
545488	IPR003891,IPR003890	Initiation factor eIF-4 gamma, MA3,MIF4G-like, type 3	PF02847,PF02854	MA3 domain,MIF4G domain	KOG0401	Translation initiation factor 4F, ribosome/mRNA-bridging subunit (eIF-4G)	Translation, ribosomal structure and biogenesis	None	None	GO:0005488,GO:0005515,GO:0016070	binding,protein binding,RNA metabolic process	0	0	gi|159469800|ref|XP_001693051.1| eukaryotic initiation factor [Chlamydomonas reinhardtii] &gt
550381	None	None	None	None	None	None	None	None	None	None	None	0	1	None
551014	IPR001518	Argininosuccinate synthase	PF00764	Arginosuccinate synthase	KOG1706	Argininosuccinate synthase	Amino acid transport and metabolism	6.3.4.5	Argininosuccinate synthase.	GO:0004055,GO:0005524,GO:0006526	argininosuccinate synthase activity,ATP binding,arginine biosynthetic process	0	0	vcn:VOLCADRAFT_104718 K01940 (EC:6.3.4.5)
553009	None	None	None	None	None	None	None	None	None	None	None	0	0	gi|159477481|ref|XP_001696839.1| hypothetical protein CHLREDRAFT_192175 [Chlamydomonas reinhardtii] &gt
554149	None	None	None	None	None	None	None	None	None	None	None	1	0	gi|302854815|ref|XP_002958912.1| hypothetical protein VOLCADRAFT_108377 [Volvox carteri f. nagariensis] &gt
572243	IPR023210	NADP-dependent oxidoreductase domain	PF00248	Aldo/keto reductase family	KOG1577	Aldo/keto reductase family proteins	General function prediction only	1.1.1.2	Alcohol dehydrogenase (NADP+).	GO:0008106	alcohol dehydrogenase (NADP+) activity	0	0	gi|307104315|gb|EFN52569.1| hypothetical protein CHLNCDRAFT_32425 [Chlorella variabilis]
575241	IPR003807,IPR004331,IPR018966	Domain of unknown function DUF202,SPX, N-terminal,VTC domain	PF02656,PF03105,PF09359	Domain of unknown function (DUF202),SPX domain,VTC domain	KOG1161	Protein involved in vacuolar polyphosphate accumulation, contains SPX domain	Inorganic ion transport and metabolism	None	None	None	None	3	0	gi|384248373|gb|EIE21857.1| hypothetical protein COCSUDRAFT_47964 [Coccomyxa subellipsoidea C-169]
575242	None	None	None	None	None	None	None	None	None	None	None	3	1	None
575314	IPR003807	Domain of unknown function DUF202	PF02656	Domain of unknown function (DUF202)	KOG4580	Component of vacuolar transporter chaperone (Vtc) involved in vacuole fusion	Intracellular trafficking, secretion, and vesicular transport	None	None	None	None	3	0	gi|159479144|ref|XP_001697658.1| hypothetical protein CHLREDRAFT_192813 [Chlamydomonas reinhardtii] &gt
590616	None	None	None	None	None	None	None	None	None	None	None	0	1	None
596307	None	None	None	None	None	None	None	None	None	None	None	0	1	gi|302852329|ref|XP_002957685.1| hypothetical protein VOLCADRAFT_107781 [Volvox carteri f. nagariensis] &gt
599971	None	None	None	None	KOG1161	Protein involved in vacuolar polyphosphate accumulation, contains SPX domain	Inorganic ion transport and metabolism	None	None	None	None	2	0	gi|384247662|gb|EIE21148.1| hypothetical protein COCSUDRAFT_17962 [Coccomyxa subellipsoidea C-169]
603046	IPR011545,IPR001650	DEAD/DEAH box helicase domain,Helicase, C-terminal	PF00270,PF00271	DEAD/DEAH box helicase,Helicase conserved C-terminal domain	KOG0342	ATP-dependent RNA helicase pitchoune	RNA processing and modification	3.6.4.13	None	GO:0003676,GO:0004386,GO:0005524,GO:0008026	nucleic acid binding,helicase activity,ATP binding,ATP-dependent helicase activity	0	1	csl:COCSUDRAFT_31548 K17679 (EC:3.6.4.13)
619658	None	None	None	None	None	None	None	None	None	None	None	0	0	None
621473	None	None	None	None	None	None	None	None	None	None	None	4	1	None
623068			PF13460	NADH(P)-binding	KOG4288	Predicted oxidoreductase	General function prediction only	None	None	None	None	0	0	gi|302837796|ref|XP_002950457.1| hypothetical protein VOLCADRAFT_60325 [Volvox carteri f. nagariensis] &gt
628397	IPR000432	DNA mismatch repair protein MutS, C-terminal	PF00488	MutS domain V	None	None	None	None	None	GO:0005524,GO:0006298,GO:0030983	ATP binding,mismatch repair,mismatched DNA binding	0	0	gi|159463342|ref|XP_001689901.1| predicted protein [Chlamydomonas reinhardtii] &gt
629205	IPR011545,IPR001650	DEAD/DEAH box helicase domain,Helicase, C-terminal	PF00270,PF00271	DEAD/DEAH box helicase,Helicase conserved C-terminal domain	KOG0342	ATP-dependent RNA helicase pitchoune	RNA processing and modification	3.6.4.13	None	GO:0003676,GO:0004386,GO:0005524,GO:0008026	nucleic acid binding,helicase activity,ATP binding,ATP-dependent helicase activity	0	0	csl:COCSUDRAFT_31548 K17679 (EC:3.6.4.13)
641713	None	None	None	None	None	None	None	None	None	None	None	1	1	None
649925	IPR000717	Proteasome component (PCI) domain	PF01399	PCI domain	KOG2753	Uncharacterized conserved protein, contains PCI domain	General function prediction only	None	None	None	None	0	0	gi|302837790|ref|XP_002950454.1| hypothetical protein VOLCADRAFT_109764 [Volvox carteri f. nagariensis] &gt
651135	None	None	None	None	None	None	None	None	None	None	None	0	1	None
651241	IPR001204	Phosphate transporter	PF01384	Phosphate transporter family	KOG2493	Na+/Pi symporter	Inorganic ion transport and metabolism	None	None	GO:0005315,GO:0006817,GO:0016020	inorganic phosphate transmembrane transporter activity,phosphate transport,membrane	10	1	gi|302832265|ref|XP_002947697.1| hypothetical protein VOLCADRAFT_79832 [Volvox carteri f. nagariensis] &gt
653566	None	None	None	None	None	None	None	None	None	None	None	2	1	None
688459	IPR020822	Chorismate mutase, type II	PF01817	Chorismate mutase type II	KOG0795	Chorismate mutase	Amino acid transport and metabolism	5.4.99.5	Chorismate mutase.	GO:0004106,GO:0009073	chorismate mutase activity,aromatic amino acid family biosynthetic process	0	0	cvr:CHLNCDRAFT_27314 K01850 (EC:5.4.99.5)
689041	None	None	None	None	None	None	None	None	None	None	None	0	0	gi|302846336|ref|XP_002954705.1| hypothetical protein VOLCADRAFT_106492 [Volvox carteri f. nagariensis] &gt
693819	None	None	None	None	KOG1763	Uncharacterized conserved protein, contains CCCH-type Zn-finger	General function prediction only	None	None	GO:0003676,GO:0008270	nucleic acid binding,zinc ion binding	0	1	gi|159462444|ref|XP_001689452.1| predicted protein [Chlamydomonas reinhardtii] &gt
694021	None	None	None	None	KOG4134	DNA-dependent RNA polymerase I	Transcription	None	None	None	None	0	0	gi|328767690|gb|EGF77739.1| hypothetical protein BATDEDRAFT_91398 [Batrachochytrium dendrobatidis JAM81]
731866	IPR003495	CobW/HypB/UreG domain	PF02492	CobW/HypB/UreG, nucleotide-binding domain	KOG2743	Cobalamin synthesis protein	Coenzyme transport and metabolism	None	None	None	None	0	0	gi|301116209|ref|XP_002905833.1| cobalamin synthesis protein, putative [Phytophthora infestans T30-4] &gt
734103	IPR004882	Luc7-related	PF03194	LUC7 N_terminus	KOG0796	Spliceosome subunit	RNA processing and modification	None	None	None	None	0	0	gi|159463254|ref|XP_001689857.1| predicted protein [Chlamydomonas reinhardtii] &gt
738649	IPR000408	Regulator of chromosome condensation, RCC1	PF00415	Regulator of chromosome condensation (RCC1) repeat	KOG1426	FOG: RCC1 domain	Function unknown	None	None	None	None	0	0	gi|384249755|gb|EIE23236.1| UVB-resistance 8 [Coccomyxa subellipsoidea C-169]
741703	None	None	None	None	None	None	None	None	None	None	None	0	1	gi|302852397|ref|XP_002957719.1| hypothetical protein VOLCADRAFT_98816 [Volvox carteri f. nagariensis] &gt
742532	None	None	None	None	None	None	None	None	None	None	None	0	0	gi|159479290|ref|XP_001697726.1| hypothetical protein CHLREDRAFT_184975 [Chlamydomonas reinhardtii] &gt
766806	IPR001059,IPR013185,IPR015365	Translation elongation factor P/YeiP, central,Translation elongation factor, KOW-like,Elongation factor P, C-terminal	PF01132,PF08207,PF09285	Elongation factor P (EF-P) OB domain,Elongation factor P (EF-P) KOW-like domain,Elongation factor P, C-terminal	None	None	None	None	None	GO:0003746,GO:0005737,GO:0006414	translation elongation factor activity,cytoplasm,translational elongation	0	0	gi|159482564|ref|XP_001699339.1| organellar elongation factor P [Chlamydomonas reinhardtii] &gt
772309	IPR012131	Histidinol dehydrogenase	PF00815	Histidinol dehydrogenase	KOG2697	Histidinol dehydrogenase	Amino acid transport and metabolism	1.1.1.23	Histidinol dehydrogenase.	GO:0000105,GO:0004399,GO:0008152,GO:0008270,GO:0016491,GO:0051287	histidine biosynthetic process,histidinol dehydrogenase activity,metabolic process,zinc ion binding,oxidoreductase activity,NAD binding	0	1	cvr:CHLNCDRAFT_55992 K00013 (EC:1.1.1.23)
772575	IPR002109	Glutaredoxin	PF00462	Glutaredoxin	KOG0911	Glutaredoxin-related protein	Posttranslational modification, protein turnover, chaperones	None	None	GO:0009055,GO:0015035,GO:0045454	electron carrier activity,protein disulfide oxidoreductase activity,cell redox homeostasis	0	0	gi|159489795|ref|XP_001702880.1| glutaredoxin, CGFS type [Chlamydomonas reinhardtii] &gt
776088	None	None	None	None	None	None	None	None	None	None	None	1	0	None
783999	IPR007862	Adenylate kinase, active site lid domain	PF05191	Adenylate kinase, active site lid	KOG3078	Adenylate kinase	Nucleotide transport and metabolism	None	None	GO:0004017	adenylate kinase activity	0	1	vcn:VOLCADRAFT_107429 K00939 (EC:2.7.4.3)
784224	IPR000825	SUF system FeS cluster assembly, SufBD	PF01458	Uncharacterized protein family (UPF0051)	None	None	None	None	None	GO:0005515,GO:0016226	protein binding,iron-sulfur cluster assembly	0	0	gi|159490004|ref|XP_001702979.1| iron-sulfur cluster assembly protein [Chlamydomonas reinhardtii] &gt
794839	None	None	None	None	None	None	None	None	None	None	None	1	0	gi|302838642|ref|XP_002950879.1| hypothetical protein VOLCADRAFT_104881 [Volvox carteri f. nagariensis] &gt
796807	IPR000644	CBS domain	PF00571	CBS domain	KOG1764	5'-AMP-activated protein kinase, gamma subunit	Energy production and conversion	None	None	None	None	0	0	gi|302853084|ref|XP_002958059.1| hypothetical protein VOLCADRAFT_107937 [Volvox carteri f. nagariensis] &gt
80160	None	None	None	None	None	None	None	None	None	None	None	0	0	gi|302848880|ref|XP_002955971.1| hypothetical protein VOLCADRAFT_107024 [Volvox carteri f. nagariensis] &gt
801988	IPR006140	D-isomer specific 2-hydroxyacid dehydrogenase, NAD-binding domain	PF02826	D-isomer specific 2-hydroxyacid dehydrogenase, NAD binding domain	KOG0069	Glyoxylate/hydroxypyruvate reductase (D-isomer-specific 2-hydroxy acid dehydrogenase superfamily)	Energy production and conversion	None	None	GO:0016616,GO:0048037	oxidoreductase activity, acting on the CH-OH group of donors, NAD or NADP as acceptor,cofactor binding	0	0	gi|384251071|gb|EIE24549.1| hypothetical protein COCSUDRAFT_32746 [Coccomyxa subellipsoidea C-169]
804235	IPR010433	Plant specific eukaryotic initiation factor 4B	PF06273	Plant specific eukaryotic initiation factor 4B	None	None	None	None	None	None	None	0	0	gi|159467565|ref|XP_001691962.1| hypothetical protein CHLREDRAFT_145636 [Chlamydomonas reinhardtii] &gt
804259	None	None	None	None	None	None	None	None	None	None	None	1	1	None
820747	None	None	None	None	None	None	None	None	None	None	None	2	1	None
829696	None	None	None	None	None	None	None	None	None	None	None	0	1	gi|302849800|ref|XP_002956429.1| hypothetical protein VOLCADRAFT_107208 [Volvox carteri f. nagariensis] &gt
863674	IPR004046,IPR004045	Glutathione S-transferase, C-terminal,Glutathione S-transferase, N-terminal	PF00043,PF13417	Glutathione S-transferase, C-terminal domain,Glutathione S-transferase, N-terminal domain	KOG4420	Uncharacterized conserved protein (Ganglioside-induced differentiation associated protein 1, GDAP1)	Function unknown	2.5.1.18	Glutathione transferase.	GO:0004364	glutathione transferase activity	0	0	gi|168012336|ref|XP_001758858.1| predicted protein [Physcomitrella patens subsp. patens] &gt
865664	IPR003382	Flavoprotein	PF02441	Flavoprotein	KOG0672	Halotolerance protein HAL3 (contains flavoprotein domain)	Inorganic ion transport and metabolism	4.1.1.36	Phosphopantothenoylcysteine decarboxylase.	GO:0003824,GO:0004633	catalytic activity,phosphopantothenoylcysteine decarboxylase activity	0	0	cre:CHLREDRAFT_155230 K01598 (EC:4.1.1.36)
866445	None	None	None	None	None	None	None	None	None	None	None	2	1	None
867110	IPR005025	NADPH-dependent FMN reductase-like	PF03358	NADPH-dependent FMN reductase	KOG3135	1,4-benzoquinone reductase-like; Trp repressor binding protein-like/protoplast-secreted protein	General function prediction only	1.6.5.2	Transferred entry: 1.6.99.2.	GO:0003955,GO:0010181,GO:0016481,GO:0016491	NAD(P)H dehydrogenase (quinone) activity,FMN binding,negative regulation of transcription,oxidoreductase activity	0	0	vcn:VOLCADRAFT_108932 K03809 (EC:1.6.5.2)
867682	IPR007034,IPR012948	Ribosome biogenesis protein BMS1/TSR1, C-terminal,AARP2CN	PF04950,PF08142	Protein of unknown function (DUF663),AARP2CN (NUC121) domain	KOG1980	Uncharacterized conserved protein	Function unknown	1.2.4.1	Pyruvate dehydrogenase (lipoamide).	GO:0004739,GO:0005634,GO:0042254	pyruvate dehydrogenase (acetyl-transferring) activity,nucleus,ribosome biogenesis and assembly	0	0	gi|223949973|gb|ACN29070.1| unknown [Zea mays]
882862	IPR006685	Mechanosensitive ion channel MscS	PF00924	Mechanosensitive ion channel	None	None	None	None	None	GO:0016020	membrane	0	0	gi|126635347|dbj|BAF48401.1| mechanosensitive channel 1 [Chlamydomonas reinhardtii]
899	IPR013261	Mitochondrial import inner membrane translocase subunit Tim21	PF08294	TIM21	KOG4836	Uncharacterized conserved protein	Function unknown	None	None	None	None	1	1	gi|159479166|ref|XP_001697669.1| mitochondrial inner membrane translocase [Chlamydomonas reinhardtii] &gt
900607	None	None	None	None	KOG3013	Exosomal 3'-5' exoribonuclease complex, subunit Rrp4	RNA processing and modification	None	None	GO:0003723	RNA binding	0	0	gi|159488815|ref|XP_001702398.1| hypothetical protein CHLREDRAFT_108094 [Chlamydomonas reinhardtii] &gt
912432	None	None	None	None	None	None	None	None	None	None	None	0	0	None
916317	IPR020580	Glycine cleavage system P-protein, N-terminal	PF02347	Glycine cleavage system P-protein	KOG2040	Glycine dehydrogenase (decarboxylating)	Amino acid transport and metabolism	1.4.4.2	Glycine dehydrogenase (decarboxylating).	GO:0004374,GO:0004375,GO:0006544	glycine cleavage system,glycine dehydrogenase (decarboxylating) activity,glycine metabolic process	0	0	cre:CHLREDRAFT_136984 K00281 (EC:1.4.4.2)
917059	IPR006924	Ribosomal protein PSRP-3/Ycf65	PF04839	Plastid and cyanobacterial ribosomal protein (PSRP-3 / Ycf65)	None	None	None	None	None	GO:0003735,GO:0005622,GO:0005840,GO:0006412,GO:0009536	structural constituent of ribosome,intracellular,ribosome,translation,plastid	0	0	gi|159487801|ref|XP_001701911.1| plastid-specific ribosomal protein 3 [Chlamydomonas reinhardtii] &gt
917990	IPR021883	Protein of unknown function DUF3493	PF11998	Protein of unknown function (DUF3493)	None	None	None	None	None	None	None	2	1	gi|302845050|ref|XP_002954064.1| acetylglucosaminyltransferase [Volvox carteri f. nagariensis] &gt
918030			PF13414	TPR repeat	None	None	None	None	None	None	None	0	0	gi|302845050|ref|XP_002954064.1| acetylglucosaminyltransferase [Volvox carteri f. nagariensis] &gt
924167	None	None	None	None	None	None	None	None	None	None	None	0	1	None
927571	IPR003959,IPR001943,IPR004176,IPR003959,IPR019489	ATPase, AAA-type, core,UVR domain,Clp, N-terminal,ATPase, AAA-type, core,Clp ATPase, C-terminal	PF00004,PF02151,PF02861,PF07724,PF10431	ATPase family associated with various cellular activities (AAA),UvrB/uvrC motif,Clp amino terminal domain,AAA domain (Cdc48 subfamily),C-terminal, D2-small domain, of ClpB protein	KOG1051	Chaperone HSP104 and related ATP-dependent Clp proteases	Posttranslational modification, protein turnover, chaperones	3.4.21.92	Endopeptidase Clp.	GO:0000166,GO:0003677,GO:0004518,GO:0005515,GO:0005524,GO:0006289,GO:0008462,GO:0017111,GO:0019538	nucleotide binding,DNA binding,nuclease activity,protein binding,ATP binding,nucleotide-excision repair,endopeptidase Clp activity,nucleoside-triphosphatase activity,protein metabolic process	0	0	gi|302841992|ref|XP_002952540.1| hypothetical protein VOLCADRAFT_75431 [Volvox carteri f. nagariensis] &gt
927627	None	None	None	None	None	None	None	None	None	None	None	0	1	None
94129	None	None	None	None	None	None	None	None	None	None	None	0	1	None
946268	None	None	None	None	None	None	None	None	None	None	None	3	0	gi|302832157|ref|XP_002947643.1| hypothetical protein VOLCADRAFT_103554 [Volvox carteri f. nagariensis] &gt
974661	None	None	None	None	None	None	None	None	None	None	None	1	0	gi|261416160|ref|YP_003249843.1| feruloyl esterase [Fibrobacter succinogenes subsp. succinogenes S85] &gt
977335	IPR025714	Methyltransferase domain	PF13679	Methyltransferase domain	None	None	None	None	None	None	None	0	0	gi|303275215|ref|XP_003056906.1| predicted protein [Micromonas pusilla CCMP1545] &gt
980693	IPR004274	NLI interacting factor	PF03031	NLI interacting factor-like phosphatase	KOG2832	TFIIF-interacting CTD phosphatase, including NLI-interacting factor (involved in RNA polymerase II regulation)	Transcription	None	None	None	None	1	1	gi|302833135|ref|XP_002948131.1| hypothetical protein VOLCADRAFT_103761 [Volvox carteri f. nagariensis] &gt
99877	IPR000504,IPR001878	RNA recognition motif domain,Zinc finger, CCHC-type	PF00076,PF00098	RNA recognition motif. (a.k.a. RRM, RBD, or RNP domain),Zinc knuckle	KOG0107	Alternative splicing factor SRp20/9G8 (RRM superfamily)	RNA processing and modification	None	None	GO:0003676,GO:0008270	nucleic acid binding,zinc ion binding	0	0	gi|75322869|sp|Q69KL9.1|RZ21A_ORYSJ RecName: Full=Serine/arginine-rich splicing factor RSZ21A

## Sheet: AnnotationsTanModule
Protein id	InterPro id	InterPro description	Pfam id	Pfam description	KOG id	KOG description	KOG class	EC number	EC description	GO acc ids	GO names	TM predicted	SignalP prediction	Blast Hit description
101385	None	None	None	None	None	None	None	None	None	None	None	0	1	None
1039678	None	None	None	None	None	None	None	None	None	None	None	0	1	None
1067186	None	None	None	None	None	None	None	None	None	None	None	1	0	gi|159488701|ref|XP_001702341.1| hypothetical protein CHLREDRAFT_194644 [Chlamydomonas reinhardtii] &gt
1067305	IPR010940	Magnesium-protoporphyrin IX methyltransferase, C-terminal	PF07109	Magnesium-protoporphyrin IX methyltransferase C-terminus	KOG1270	Methyltransferases	Coenzyme transport and metabolism	2.1.1.11	Magnesium-protoporphyrin O-methyltransferase.	GO:0015979,GO:0015995,GO:0046406	photosynthesis,chlorophyll biosynthetic process,magnesium protoporphyrin IX methyltransferase activity	0	1	vcn:VOLCADRAFT_109643 K03428 (EC:2.1.1.11)
1144543	None	None	None	None	None	None	None	None	None	None	None	0	1	None
1158275	None	None	None	None	None	None	None	None	None	None	None	0	1	None
1265716	IPR021135	Phosphoenolpyruvate carboxylase	PF00311	Phosphoenolpyruvate carboxylase	None	None	None	4.1.1.31	Phosphoenolpyruvate carboxylase.	GO:0003824,GO:0008964	catalytic activity,phosphoenolpyruvate carboxylase activity	0	0	gi|51701320|sp|Q6R2V6.1|CAPP2_CHLRE RecName: Full=Phosphoenolpyruvate carboxylase 2
1268017	IPR003171	Methylenetetrahydrofolate reductase	PF02219	Methylenetetrahydrofolate reductase	KOG0564	5,10-methylenetetrahydrofolate reductase	Amino acid transport and metabolism	1.5.1.20	Methylenetetrahydrofolate reductase (NADPH).	GO:0004489,GO:0006555	methylenetetrahydrofolate reductase (NADPH) activity,methionine metabolic process	0	0	cre:CHLREDRAFT_111330 K00297 (EC:1.5.1.20)
1268158	IPR001279,	Beta-lactamase-like,	PF00753,PF13370	Metallo-beta-lactamase superfamily,4Fe-4S single cluster domain	None	None	None	None	None	GO:0016787	hydrolase activity	0	0	gi|302854094|ref|XP_002958558.1| hypothetical protein VOLCADRAFT_44402 [Volvox carteri f. nagariensis] &gt
1268288	IPR020683	Ankyrin repeat-containing domain	PF12796	Ankyrin repeats (3 copies)	KOG4177	Ankyrin	Cell wall/membrane/envelope biogenesis	None	None	None	None	0	1	gi|28274854|gb|AAO25692.1| ankyrin repeat protein E4_8, partial [synthetic construct]
1269676	IPR004143	Biotin/lipoate A/B protein ligase	PF03099	Biotin/lipoate A/B protein ligase family	KOG0325	Lipoyltransferase	Coenzyme transport and metabolism	2.3.1.181	None	GO:0003824,GO:0006464,GO:0009107,GO:0033819	catalytic activity,protein modification process,lipoate biosynthetic process,lipoyl(octanoyl) transferase activity	0	0	csl:COCSUDRAFT_16622 K03801 (EC:2.3.1.181)
1276129	IPR004360	Glyoxalase/fosfomycin resistance/dioxygenase domain	PF00903	Glyoxalase/Bleomycin resistance protein/Dioxygenase superfamily	KOG2943	Predicted glyoxalase	Carbohydrate transport and metabolism	4.4.1.5	Lactoylglutathione lyase.	GO:0004462,GO:0005975	lactoylglutathione lyase activity,carbohydrate metabolic process	0	0	gmx:100775714 K01759 (EC:4.4.1.5)
1281149	IPR008915	Peptidase M50	PF02163	Peptidase family M50	None	None	None	None	None	GO:0004222,GO:0006508	metalloendopeptidase activity,proteolysis	2	0	gi|159482791|ref|XP_001699451.1| membrane associated metalloprotease [Chlamydomonas reinhardtii] &gt
1282209	IPR000583,IPR002489,IPR002932,IPR006982	Class II glutamine amidotransferase domain,Glutamate synthase, alpha subunit, C-terminal,Glutamate synthase domain,Glutamate synthase, central-N	PF00310,PF01493,PF01645,PF04898	Glutamine amidotransferases class-II,GXGXG motif,Conserved region in glutamate synthase,Glutamate synthase central domain	KOG0399	Glutamate synthase	Amino acid transport and metabolism	1.4.7.1	Glutamate synthase (ferredoxin).	GO:0006537,GO:0006807,GO:0008152,GO:0015930,GO:0016041,GO:0016491	glutamate biosynthetic process,nitrogen compound metabolic process,metabolic process,glutamate synthase activity,glutamate synthase (ferredoxin) activity,oxidoreductase activity	0	0	cre:CHLREDRAFT_140487 K00284 (EC:1.4.7.1)
1283089	IPR024935	Rubredoxin domain	PF00301	Rubredoxin	None	None	None	None	None	None	None	1	0	gi|159465685|ref|XP_001691053.1| predicted protein [Chlamydomonas reinhardtii] &gt
1283094	IPR000146	Fructose-1,6-bisphosphatase class 1/Sedoheputulose-1,7-bisphosphatase	PF00316	Fructose-1-6-bisphosphatase	KOG1458	Fructose-1,6-bisphosphatase	Carbohydrate transport and metabolism	3.1.3.11	Fructose-bisphosphatase.	GO:0005975,GO:0042132,GO:0042578	carbohydrate metabolic process,fructose-bisphosphatase activity,phosphoric ester hydrolase activity	0	1	cre:CHLREDRAFT_24084 K03841 (EC:3.1.3.11)
1284151			PF01257	Thioredoxin-like [2Fe-2S] ferredoxin	KOG3196	NADH:ubiquinone oxidoreductase, NDUFV2/24 kD subunit	Energy production and conversion	None	None	GO:0006118,GO:0016491,GO:0051287	electron transport,oxidoreductase activity,NAD binding	0	1	cvr:CHLNCDRAFT_34626 K03943 (EC:1.6.5.3 1.6.99.3)
1284617	IPR005067	Fatty acid desaturase, type 2	PF03405	Fatty acid desaturase	None	None	None	1.14.19.2	None	GO:0006631,GO:0016491,GO:0045300,GO:0046914	fatty acid metabolic process,oxidoreductase activity,acyl-[acyl-carrier-protein] desaturase activity,transition metal ion binding	0	0	gi|261362652|gb|ACX71635.1| stearoyl-ACP desaturase [Mychonastes zofingiensis] &gt
1285228	IPR022796	Chlorophyll A-B binding protein	PF00504	Chlorophyll A-B binding protein	None	None	None	None	None	None	None	0	0	gi|159473248|ref|XP_001694751.1| early light-inducible protein [Chlamydomonas reinhardtii] &gt
1285947	IPR005804,IPR021863	Fatty acid desaturase, type 1,Protein of unknown function DUF3474	PF00487,PF11960	Fatty acid desaturase,Domain of unknown function (DUF3474)	None	None	None	1.14.19.-	With oxidation of a pair of donors resulting in the reduction	GO:0016491	oxidoreductase activity	3	1	vcn:VOLCADRAFT_76038 K10257 (EC:1.14.19.-)
1286159	IPR004821	Cytidyltransferase-like domain	PF01467	Cytidylyltransferase	KOG2803	Choline phosphate cytidylyltransferase/Predicted CDP-ethanolamine synthase	Lipid transport and metabolism	2.7.7.14	Ethanolamine-phosphate cytidylyltransferase.	GO:0003824,GO:0004306,GO:0009058	catalytic activity,ethanolamine-phosphate cytidylyltransferase activity,biosynthetic process	1	1	cre:CHLREDRAFT_136865 K00967 (EC:2.7.7.14)
1287401	IPR013216	Methyltransferase type 11	PF08241	Methyltransferase domain	KOG1269	SAM-dependent methyltransferases	Lipid transport and metabolism	2.1.1.295	None	GO:0008152,GO:0008168	metabolic process,methyltransferase activity	0	0	cre:CHLREDRAFT_157804 K18534 (EC:2.1.1.295)
1291732	IPR001236,IPR022383	Lactate/malate dehydrogenase, N-terminal,Lactate/malate dehydrogenase, C-terminal	PF00056,PF02866	lactate/malate dehydrogenase, NAD binding domain,lactate/malate dehydrogenase, alpha/beta C-terminal domain	KOG1496	Malate dehydrogenase	Energy production and conversion	1.1.1.37	Malate dehydrogenase.	GO:0003824,GO:0005975,GO:0006096,GO:0006100,GO:0006108,GO:0016491,GO:0016615,GO:0016616,GO:0030060,GO:0044262	catalytic activity,carbohydrate metabolic process,glycolysis,tricarboxylic acid cycle intermediate metabolic process,malate metabolic process,oxidoreductase activity,malate dehydrogenase activity,oxidoreductase activity, acting on the CH-OH group of donors, NAD or NADP as acceptor,L-malate dehydrogenase activity,cellular carbohydrate metabolic process	1	1	cvr:CHLNCDRAFT_32420 K00025 (EC:1.1.1.37)
1291961	IPR015793,IPR015795	Pyruvate kinase, barrel,Pyruvate kinase, C-terminal	PF00224,PF02887	Pyruvate kinase, barrel domain,Pyruvate kinase, alpha/beta domain	KOG2323	Pyruvate kinase	Carbohydrate transport and metabolism	2.7.1.40	Pyruvate kinase.	GO:0000287,GO:0003824,GO:0004743,GO:0006096,GO:0030955	magnesium ion binding,catalytic activity,pyruvate kinase activity,glycolysis,potassium ion binding	0	0	cre:CHLREDRAFT_136854 K00873 (EC:2.7.1.40)
1292836	IPR022796	Chlorophyll A-B binding protein	PF00504	Chlorophyll A-B binding protein	None	None	None	None	None	None	None	0	0	gi|88911206|gb|ABD58893.1| chloroplast LI818 protein [Acutodesmus obliquus]
1293930	IPR006094,IPR007173	FAD linked oxidase, N-terminal,D-arabinono-1,4-lactone oxidase	PF01565,PF04030	FAD binding domain,D-arabinono-1,4-lactone oxidase	KOG4730	D-arabinono-1, 4-lactone oxidase	Defense mechanisms	1.3.2.3	Galactonolactone dehydrogenase.	GO:0003824,GO:0003885,GO:0016020,GO:0016491,GO:0016633,GO:0050660	catalytic activity,D-arabinono-1,4-lactone oxidase activity,membrane,oxidoreductase activity,galactonolactone dehydrogenase activity,FAD binding	0	0	cvr:CHLNCDRAFT_28225 K00225 (EC:1.3.2.3)
1294620			PF14681	Uracil phosphoribosyltransferase	KOG4203	Armadillo/beta-Catenin/plakoglobin	Signal transduction mechanisms	2.4.2.9	Uracil phosphoribosyltransferase.	GO:0004845,GO:0006223	uracil phosphoribosyltransferase activity,uracil salvage	0	0	cvr:CHLNCDRAFT_27683 K00761 (EC:2.4.2.9)
1294738	IPR002130	Cyclophilin-type peptidyl-prolyl cis-trans isomerase domain	PF00160	Cyclophilin type peptidyl-prolyl cis-trans isomerase/CLD	KOG0880	Peptidyl-prolyl cis-trans isomerase	Posttranslational modification, protein turnover, chaperones	5.2.1.8	Peptidylprolyl isomerase.	GO:0003755,GO:0004600,GO:0006457,GO:0030051,GO:0042027	peptidyl-prolyl cis-trans isomerase activity,cyclophilin,protein folding,FK506-sensitive peptidyl-prolyl cis-trans isomerase,cyclophilin-type peptidyl-prolyl cis-trans isomerase activity	0	1	vcn:VOLCADRAFT_109223 K03768 (EC:5.2.1.8)
1294783	None	None	None	None	KOG1308	Hsp70-interacting protein Hip/Transient component of progesterone receptor complexes and an Hsp70-binding protein	Posttranslational modification, protein turnover, chaperones	None	None	None	None	0	0	gi|302833153|ref|XP_002948140.1| hypothetical protein VOLCADRAFT_103770 [Volvox carteri f. nagariensis] &gt
1295507	IPR001128	Cytochrome P450	PF00067	Cytochrome P450	KOG0157	Cytochrome P450 CYP4/CYP19/CYP26 subfamilies	Lipid transport and metabolism	1.14.99.45	None	GO:0004497,GO:0005506,GO:0006118,GO:0020037	monooxygenase activity,iron ion binding,electron transport,heme binding	0	0	gi|148357832|gb|ABQ59243.1| CYP97C3 [Chlamydomonas reinhardtii]
1295881	IPR006047,IPR006048,IPR004193	Glycosyl hydrolase, family 13, catalytic domain,Alpha-amylase, C-terminal all beta,Glycoside hydrolase, family 13, N-terminal	PF00128,PF02806,PF02922	Alpha amylase, catalytic domain,Alpha amylase, C-terminal all-beta domain,Carbohydrate-binding module 48 (Isoamylase N-terminal domain)	KOG0470	1,4-alpha-glucan branching enzyme/starch branching enzyme II	Carbohydrate transport and metabolism	2.4.1.18	1,4-alpha-glucan branching enzyme.	GO:0003824,GO:0003844,GO:0004553,GO:0005975,GO:0005978,GO:0043169	catalytic activity,1,4-alpha-glucan branching enzyme activity,hydrolase activity, hydrolyzing O-glycosyl compounds,carbohydrate metabolic process,glycogen biosynthetic process,cation binding	0	0	gi|164564782|dbj|BAF98234.1| starch branching enzyme II [Parachlorella kessleri]
1296158	IPR023210	NADP-dependent oxidoreductase domain	PF00248	Aldo/keto reductase family	KOG1575	Voltage-gated shaker-like K+ channel, subunit beta/KCNAB	Energy production and conversion	1.1.1.65	Pyridoxine 4-dehydrogenase.	GO:0050236	pyridoxine 4-dehydrogenase activity	0	0	gi|302832051|ref|XP_002947590.1| hypothetical protein VOLCADRAFT_87881 [Volvox carteri f. nagariensis] &gt
1297121	IPR013021,IPR002587	Myo-inositol-1-phosphate synthase, GAPDH-like,Myo-inositol-1-phosphate synthase	PF01658,PF07994	Myo-inositol-1-phosphate synthase,Myo-inositol-1-phosphate synthase	KOG0693	Myo-inositol-1-phosphate synthase	Lipid transport and metabolism	5.5.1.4	Myo-inositol-1-phosphate synthase.	GO:0004512,GO:0006021,GO:0008654	inositol-3-phosphate synthase activity,inositol biosynthetic process,phospholipid biosynthetic process	0	0	cre:CHLREDRAFT_188120 K01858 (EC:5.5.1.4)
1297299	IPR017499	Photosystem II Psp29, biogenesis	PF11264	Thylakoid formation protein	None	None	None	None	None	None	None	0	0	gi|384250113|gb|EIE23593.1| photosystem II biogenesis protein Psp29 [Coccomyxa subellipsoidea C-169]
1298674	IPR025512	Domain of unknown function DUF4399	PF14347	Domain of unknown function (DUF4399)	None	None	None	None	None	None	None	0	1	gi|302850335|ref|XP_002956695.1| hypothetical protein VOLCADRAFT_121558 [Volvox carteri f. nagariensis] &gt
1460206	IPR001594	Zinc finger, DHHC-type, palmitoyltransferase	PF01529	DHHC palmitoyltransferase	KOG1311	DHHC-type Zn-finger proteins	General function prediction only	None	None	GO:0008270	zinc ion binding	2	1	cre:CHLREDRAFT_186248 K18932 (EC:2.3.1.225)
1461494	IPR010903	Protein of unknown function DUF1517	PF07466	Protein of unknown function (DUF1517)	None	None	None	None	None	None	None	2	1	gi|302830272|ref|XP_002946702.1| hypothetical protein VOLCADRAFT_120346 [Volvox carteri f. nagariensis] &gt
1462104	None	None	None	None	None	None	None	None	None	None	None	0	1	gi|159488226|ref|XP_001702118.1| peptide-chain release factor [Chlamydomonas reinhardtii] &gt
1470106	IPR002579	Peptide methionine sulphoxide reductase MrsB	PF01641	SelR domain	KOG0856	Predicted pilin-like transcription factor	Posttranslational modification, protein turnover, chaperones	1.8.4.12	None	GO:0008113,GO:0033743	peptide-methionine-(S)-S-oxide reductase activity,peptide-methionine (R)-S-oxide reductase activity	0	0	cre:CHLREDRAFT_106339 K07305 (EC:1.8.4.12)
1470501			PF13561	Enoyl-(Acyl carrier protein) reductase	KOG0725	Reductases with broad range of substrate specificities	General function prediction only	None	None	GO:0008152,GO:0016491	metabolic process,oxidoreductase activity	0	0	cvr:CHLNCDRAFT_59537 K00208 (EC:1.3.1.9 1.3.1.10)
1470863	IPR003959,IPR000642	ATPase, AAA-type, core,Peptidase M41	PF00004,PF01434	ATPase family associated with various cellular activities (AAA),Peptidase family M41	KOG0731	AAA+-type ATPase containing the peptidase M41 domain	Posttranslational modification, protein turnover, chaperones	3.4.24.-	Metalloendopeptidases.	GO:0000166,GO:0004222,GO:0004249,GO:0005524,GO:0006508,GO:0008133,GO:0008319,GO:0016020,GO:0017111,GO:0030163,GO:0030402	nucleotide binding,metalloendopeptidase activity,stromelysin 3 activity,ATP binding,proteolysis,collagenase activity,prenyl protein specific endopeptidase activity,membrane,nucleoside-triphosphatase activity,protein catabolic process,matrilysin-2 activity	1	1	vcn:VOLCADRAFT_80122 K03798 (EC:3.4.24.-)
1471160	IPR020683	Ankyrin repeat-containing domain	PF12796	Ankyrin repeats (3 copies)	KOG0504	FOG: Ankyrin repeat	General function prediction only	None	None	None	None	0	0	gi|159491000|ref|XP_001703461.1| hypothetical protein CHLREDRAFT_127770 [Chlamydomonas reinhardtii] &gt
1471200	IPR013216	Methyltransferase type 11	PF08241	Methyltransferase domain	KOG1540	Ubiquinone biosynthesis methyltransferase COQ5	Coenzyme transport and metabolism	2.1.1.295	None	GO:0008152,GO:0008168	metabolic process,methyltransferase activity	1	0	cre:CHLREDRAFT_129760 K12502 (EC:2.1.1.295)
1471318	IPR001646	Pentapeptide repeat	PF00805	Pentapeptide repeats (8 copies)	KOG1665	AFH1-interacting protein FIP2, contains BTB/POZ domain and pentapeptide repeats	General function prediction only	None	None	None	None	0	1	gi|302829835|ref|XP_002946484.1| hypothetical protein VOLCADRAFT_56064 [Volvox carteri f. nagariensis] &gt
1472624	IPR005835	Nucleotidyl transferase	PF00483	Nucleotidyl transferase	KOG1322	GDP-mannose pyrophosphorylase/mannose-1-phosphate guanylyltransferase	Cell wall/membrane/envelope biogenesis	2.7.7.27	Glucose-1-phosphate adenylyltransferase.	GO:0005978,GO:0008878,GO:0009058,GO:0016740,GO:0016779	glycogen biosynthetic process,glucose-1-phosphate adenylyltransferase activity,biosynthetic process,transferase activity,nucleotidyltransferase activity	0	0	cre:CHLREDRAFT_136037 K00975 (EC:2.7.7.27)
1472817	IPR013766	Thioredoxin domain	PF00085	Thioredoxin	KOG0910	Thioredoxin-like protein	Posttranslational modification, protein turnover, chaperones	None	None	GO:0006662,GO:0009055,GO:0015035,GO:0045454	glycerol ether metabolic process,electron carrier activity,protein disulfide oxidoreductase activity,cell redox homeostasis	0	0	gi|384252983|gb|EIE26458.1| thioredoxin Ch2 [Coccomyxa subellipsoidea C-169]
1473792	IPR002123,IPR023083	Phospholipid/glycerol acyltransferase,Glycerol-3-phosphate O-acyltransferase, alpha helical bundle, N-terminal	PF01553,PF14829	Acyltransferase,Glycerol-3-phosphate acyltransferase N-terminal	None	None	None	2.3.1.15	Glycerol-3-phosphate O-acyltransferase.	GO:0004366,GO:0008152,GO:0008415	glycerol-3-phosphate O-acyltransferase activity,metabolic process,acyltransferase activity	0	0	vcn:VOLCADRAFT_81121 K00630 (EC:2.3.1.15)
1475256	IPR000807	Imidazoleglycerol-phosphate dehydratase	PF00475	Imidazoleglycerol-phosphate dehydratase	KOG3143	Imidazoleglycerol-phosphate dehydratase	Amino acid transport and metabolism	4.2.1.19	Imidazoleglycerol-phosphate dehydratase.	GO:0000105,GO:0004424	histidine biosynthetic process,imidazoleglycerol-phosphate dehydratase activity	0	1	vcn:VOLCADRAFT_82091 K01693 (EC:4.2.1.19)
1475711	None	None	None	None	None	None	None	None	None	None	None	2	1	None
1476218	None	None	None	None	None	None	None	None	None	None	None	0	1	gi|384251724|gb|EIE25201.1| hypothetical protein COCSUDRAFT_65150 [Coccomyxa subellipsoidea C-169]
1476226	IPR005804,IPR021863	Fatty acid desaturase, type 1,Protein of unknown function DUF3474	PF00487,PF11960	Fatty acid desaturase,Domain of unknown function (DUF3474)	None	None	None	1.14.19.-	With oxidation of a pair of donors resulting in the reduction	GO:0016491	oxidoreductase activity	5	1	gi|358251496|gb|AEU04701.1| fatty acid delta-12-desaturase [Parietochloris incisa]
1476266	None	None	None	None	None	None	None	None	None	None	None	0	1	None
1477123	IPR001333	Peptidase M32, carboxypeptidase Taq metallopeptidase	PF02074	Carboxypeptidase Taq (M32) metallopeptidase	None	None	None	3.4.17.19	Thermostable carboxypeptidase 1.	GO:0004181,GO:0006508	metallocarboxypeptidase activity,proteolysis	0	0	gi|384249518|gb|EIE22999.1| putative carboxypeptidase [Coccomyxa subellipsoidea C-169]
1479622	None	None	None	None	None	None	None	None	None	None	None	1	1	None
1479668	IPR001077	O-methyltransferase, family 2	PF00891	O-methyltransferase	KOG3178	Hydroxyindole-O-methyltransferase and related SAM-dependent methyltransferases	General function prediction only	2.1.1.68	Caffeate O-methyltransferase.	GO:0008171,GO:0047763	O-methyltransferase activity,caffeate O-methyltransferase activity	0	0	gi|384252167|gb|EIE25643.1| S-adenosyl-L-methionine-dependent methyltransferase [Coccomyxa subellipsoidea C-169]
1480017	IPR001075	NIF system FeS cluster assembly, NifU, C-terminal	PF01106	NifU-like domain	KOG2358	NifU-like domain-containing proteins	Posttranslational modification, protein turnover, chaperones	None	None	GO:0005506,GO:0016226,GO:0051536	iron ion binding,iron-sulfur cluster assembly,iron-sulfur cluster binding	0	1	gi|159474062|ref|XP_001695148.1| iron-sulfur cluster assembly protein [Chlamydomonas reinhardtii] &gt
1481410	IPR005481,IPR005482,IPR005479	Carbamoyl-phosphate synthase, large subunit, N-terminal,Biotin carboxylase, C-terminal,Carbamoyl-phosphate synthetase large subunit-like, ATP-binding domain	PF00289,PF02785,PF02786	Carbamoyl-phosphate synthase L chain, N-terminal domain,Biotin carboxylase C-terminal domain,Carbamoyl-phosphate synthase L chain, ATP binding domain	KOG0238	3-Methylcrotonyl-CoA carboxylase, biotin-containing subunit/Propionyl-CoA carboxylase, alpha chain/Acetyl-CoA carboxylase, biotin carboxylase subunit	Amino acid transport and metabolism	None	None	GO:0003824,GO:0005524,GO:0008152,GO:0009374,GO:0016874	catalytic activity,ATP binding,metabolic process,biotin binding,ligase activity	0	0	gi|261362648|gb|ACX71633.1| biotin carboxylase [Mychonastes zofingiensis] &gt
1481491	IPR014043	Acyl transferase	PF00698	Acyl transferase domain	KOG2926	Malonyl-CoA:ACP transacylase	Lipid transport and metabolism	2.3.1.39	[Acyl-carrier protein] S-malonyltransferase.	GO:0003824,GO:0004314,GO:0005488,GO:0006633,GO:0008152	catalytic activity,[acyl-carrier-protein] S-malonyltransferase activity,binding,fatty acid biosynthetic process,metabolic process	0	0	vcn:VOLCADRAFT_104457 K00645 (EC:2.3.1.39)
1482305	None	None	None	None	None	None	None	None	None	None	None	0	0	gi|159463656|ref|XP_001690058.1| predicted protein [Chlamydomonas reinhardtii] &gt
1485854	IPR022796	Chlorophyll A-B binding protein	PF00504	Chlorophyll A-B binding protein	None	None	None	None	None	None	None	0	0	gi|384245668|gb|EIE19161.1| hypothetical protein COCSUDRAFT_54758 [Coccomyxa subellipsoidea C-169]
1486622	None	None	None	None	None	None	None	None	None	None	None	2	0	None
1486624	IPR002020	Citrate synthase-like	PF00285	Citrate synthase	KOG2617	Citrate synthase	Energy production and conversion	2.3.3.1	Citrate (si)-synthase.	GO:0004108,GO:0044262,GO:0046912	citrate (Si)-synthase activity,cellular carbohydrate metabolic process,transferase activity, transferring acyl groups, acyl groups converted into alkyl on transfer	0	1	cre:CHLREDRAFT_194915 K01647 (EC:2.3.3.1)
1488057	IPR018108	Mitochondrial substrate/solute carrier	PF00153	Mitochondrial carrier protein	KOG0758	Mitochondrial carnitine-acylcarnitine carrier protein	Energy production and conversion	None	None	None	None	0	0	gi|159466262|ref|XP_001691328.1| mitochondrial carrier protein [Chlamydomonas reinhardtii] &gt
1493531	None	None	None	None	None	None	None	None	None	None	None	0	1	gi|159463894|ref|XP_001690177.1| predicted protein [Chlamydomonas reinhardtii] &gt
1493981	None	None	None	None	KOG1595	CCCH-type Zn-finger protein	General function prediction only	None	None	GO:0003676,GO:0008270	nucleic acid binding,zinc ion binding	0	0	gi|302853991|ref|XP_002958507.1| hypothetical protein VOLCADRAFT_99797 [Volvox carteri f. nagariensis] &gt
1496233	IPR001646	Pentapeptide repeat	PF13599	Pentapeptide repeats (9 copies)	None	None	None	None	None	None	None	0	0	gi|302837694|ref|XP_002950406.1| hypothetical protein VOLCADRAFT_120854 [Volvox carteri f. nagariensis] &gt
1499851	IPR003959,IPR000642	ATPase, AAA-type, core,Peptidase M41	PF00004,PF01434	ATPase family associated with various cellular activities (AAA),Peptidase family M41	KOG0731	AAA+-type ATPase containing the peptidase M41 domain	Posttranslational modification, protein turnover, chaperones	3.4.24.-	Metalloendopeptidases.	GO:0000166,GO:0004222,GO:0004249,GO:0005524,GO:0006508,GO:0008133,GO:0008319,GO:0016020,GO:0017111,GO:0030163,GO:0030402	nucleotide binding,metalloendopeptidase activity,stromelysin 3 activity,ATP binding,proteolysis,collagenase activity,prenyl protein specific endopeptidase activity,membrane,nucleoside-triphosphatase activity,protein catabolic process,matrilysin-2 activity	1	1	cre:CHLREDRAFT_58334 K03798 (EC:3.4.24.-)
1506603	None	None	None	None	None	None	None	None	None	None	None	0	0	None
1507397	IPR001155	NADH:flavin oxidoreductase/NADH oxidase, N-terminal	PF00724	NADH:flavin oxidoreductase / NADH oxidase family	KOG0134	NADH:flavin oxidoreductase/12-oxophytodienoate reductase	General function prediction only	1.3.1.42	12-oxophytodienoate reductase.	GO:0010181,GO:0016491,GO:0016629	FMN binding,oxidoreductase activity,12-oxophytodienoate reductase activity	0	0	csl:COCSUDRAFT_54132 K05894 (EC:1.3.1.42)
1508104	IPR002109	Glutaredoxin	PF00462	Glutaredoxin	KOG1752	Glutaredoxin and related proteins	Posttranslational modification, protein turnover, chaperones	None	None	GO:0009055,GO:0015035,GO:0045454	electron carrier activity,protein disulfide oxidoreductase activity,cell redox homeostasis	0	0	gi|302832664|ref|XP_002947896.1| hypothetical protein VOLCADRAFT_79918 [Volvox carteri f. nagariensis] &gt
1508974	IPR024951,IPR025980	Sulphate adenylyltransferase catalytic domain,ATP-sulfurylase PUA-like domain	PF01747,PF14306	ATP-sulfurylase,PUA-like domain	KOG0636	ATP sulfurylase (sulfate adenylyltransferase)	Inorganic ion transport and metabolism	2.7.7.4	Sulfate adenylyltransferase.	GO:0000103,GO:0004781,GO:0009336	sulfate assimilation,sulfate adenylyltransferase (ATP) activity,sulfate adenylyltransferase complex (ATP)	0	0	vcn:VOLCADRAFT_90775 K00958 (EC:2.7.7.4)
1510563	None	None	None	None	None	None	None	None	None	None	None	0	0	None
1510564	None	None	None	None	None	None	None	None	None	None	None	0	0	None
151139	None	None	None	None	None	None	None	None	None	None	None	0	1	None
1512627	IPR002683	Photosystem II PsbP, oxygen evolving complex	PF01789	PsbP	None	None	None	None	None	GO:0005509,GO:0009654,GO:0015979,GO:0019898	calcium ion binding,oxygen evolving complex,photosynthesis,extrinsic to membrane	0	1	gi|74272685|gb|ABA01138.1| chloroplast oxygen-evolving complex/thylakoid lumenal 25.6kDa protein [Chlamydomonas incerta]
1515036	None	None	None	None	None	None	None	None	None	None	None	1	1	None
1516139	IPR000719	Protein kinase domain	PF00069	Protein kinase domain	KOG0583	Serine/threonine protein kinase	Signal transduction mechanisms	2.7.11.1	None	GO:0004672,GO:0004674,GO:0004682,GO:0005524,GO:0006468	protein kinase activity,protein serine/threonine kinase activity,protein kinase CK2 activity,ATP binding,protein amino acid phosphorylation	0	0	cre:CHLREDRAFT_185806 K14498 (EC:2.7.11.1)
1519238	None	None	None	None	None	None	None	None	None	None	None	1	1	gi|384251502|gb|EIE24979.1| hypothetical protein COCSUDRAFT_52726 [Coccomyxa subellipsoidea C-169]
1520010	IPR000089	Biotin/lipoyl attachment	PF00364	Biotin-requiring enzyme	None	None	None	None	None	GO:0003989,GO:0006633,GO:0009317,GO:0009374	acetyl-CoA carboxylase activity,fatty acid biosynthetic process,acetyl-CoA carboxylase complex,biotin binding	0	0	gi|159484803|ref|XP_001700442.1| acetyl-coa biotin carboxyl carrier [Chlamydomonas reinhardtii] &gt
1521087	IPR004360	Glyoxalase/fosfomycin resistance/dioxygenase domain	PF00903	Glyoxalase/Bleomycin resistance protein/Dioxygenase superfamily	KOG2943	Predicted glyoxalase	Carbohydrate transport and metabolism	4.4.1.5	Lactoylglutathione lyase.	GO:0004462,GO:0005975	lactoylglutathione lyase activity,carbohydrate metabolic process	0	0	gmx:100775714 K01759 (EC:4.4.1.5)
1522189	IPR023210	NADP-dependent oxidoreductase domain	PF00248	Aldo/keto reductase family	KOG1575	Voltage-gated shaker-like K+ channel, subunit beta/KCNAB	Energy production and conversion	1.1.1.65	Pyridoxine 4-dehydrogenase.	GO:0050236	pyridoxine 4-dehydrogenase activity	0	0	gi|159466852|ref|XP_001691612.1| aldo/keto reductase [Chlamydomonas reinhardtii] &gt
1522482	IPR001015	Ferrochelatase	PF00762	Ferrochelatase	KOG1321	Protoheme ferro-lyase (ferrochelatase)	Coenzyme transport and metabolism	4.99.1.1	Ferrochelatase.	GO:0004325,GO:0006783	ferrochelatase activity,heme biosynthetic process	0	0	vcn:VOLCADRAFT_109142 K01772 (EC:4.99.1.1)
1523986	IPR014030,IPR014031	Beta-ketoacyl synthase, N-terminal,Beta-ketoacyl synthase, C-terminal	PF00109,PF02801	Beta-ketoacyl synthase, N-terminal domain,Beta-ketoacyl synthase, C-terminal domain	KOG1394	3-oxoacyl-(acyl-carrier-protein) synthase (I and II)	Lipid transport and metabolism	2.3.1.179	None	GO:0003824,GO:0008152,GO:0033817	catalytic activity,metabolic process,beta-ketoacyl-acyl-carrier-protein synthase II activity	0	1	vcn:VOLCADRAFT_83790 K09458 (EC:2.3.1.179)
1526424	IPR021919	Protein of unknown function DUF3529	PF12046	Protein of unknown function (DUF3529)	None	None	None	None	None	None	None	4	1	gi|302838352|ref|XP_002950734.1| hypothetical protein VOLCADRAFT_109778 [Volvox carteri f. nagariensis] &gt
1528049	IPR005610	Photosystem II Psb28, class 1	PF03912	Psb28 protein	None	None	None	None	None	GO:0009654,GO:0015979,GO:0016020	oxygen evolving complex,photosynthesis,membrane	0	0	gi|302829687|ref|XP_002946410.1| hypothetical protein VOLCADRAFT_103002 [Volvox carteri f. nagariensis] &gt
1529627	IPR004045,	Glutathione S-transferase, N-terminal,	PF13409,PF13410	Glutathione S-transferase, N-terminal domain,Glutathione S-transferase, C-terminal domain	KOG2903	Predicted glutathione S-transferase	Posttranslational modification, protein turnover, chaperones	None	None	None	None	0	1	gi|159469418|ref|XP_001692860.1| predicted protein [Chlamydomonas reinhardtii] &gt
1533316	IPR008217	Ccc1 family	PF01988	VIT family	KOG4473	Uncharacterized membrane protein	Function unknown	None	None	None	None	2	0	gi|302841827|ref|XP_002952458.1| hypothetical protein VOLCADRAFT_105504 [Volvox carteri f. nagariensis] &gt
1535092	None	None	None	None	None	None	None	None	None	None	None	0	0	None
1535138	IPR001296,IPR028098	Glycosyl transferase, family 1,Glycosyltransferase subfamily 4, N-terminal domain	PF00534,PF13579	Glycosyl transferases group 1,Glycosyl transferase 4-like domain	KOG1111	N-acetylglucosaminyltransferase complex, subunit PIG-A/SPT14, required for phosphatidylinositol biosynthesis/Sulfolipid synthase	Cell wall/membrane/envelope biogenesis	2.4.1.-	Hexosyltransferases.	GO:0000009,GO:0000026,GO:0000030,GO:0000033,GO:0001962,GO:0003980,GO:0004376,GO:0004576,GO:0004583,GO:0008375,GO:0008376,GO:0008378,GO:0008417,GO:0008755,GO:0008921	alpha-1,6-mannosyltransferase activity,alpha-1,2-mannosyltransferase activity,mannosyltransferase activity,alpha-1,3-mannosyltransferase activity,alpha-1,3-galactosyltransferase activity,UDP-glucose:glycoprotein glucosyltransferase activity,glycolipid mannosyltransferase activity,oligosaccharyl transferase activity,dolichyl-phosphate-glucose-glycolipid alpha-glucosyltransferase activity,acetylglu…	1	1	csl:COCSUDRAFT_18860 K06119 (EC:2.4.1.-)
1535269	IPR021275	Protein of unknown function DUF2854	PF11016	Protein of unknown function (DUF2854)	None	None	None	None	None	None	None	2	0	gi|159486839|ref|XP_001701444.1| predicted protein [Chlamydomonas reinhardtii] &gt
1542368	IPR001509	NAD-dependent epimerase/dehydratase, N-terminal domain	PF01370	NAD dependent epimerase/dehydratase family	None	None	None	4.1.1.35	UDP-glucuronate decarboxylase.	GO:0003824,GO:0044237,GO:0048040,GO:0050662	catalytic activity,cellular metabolic process,UDP-glucuronate decarboxylase activity,coenzyme binding	0	0	gi|302828240|ref|XP_002945687.1| hypothetical protein VOLCADRAFT_78664 [Volvox carteri f. nagariensis] &gt
1543021	IPR005140,IPR005141,IPR005142	eRF1 domain 1/Pelota-like,eRF1 domain 2,eRF1 domain 3	PF03463,PF03464,PF03465	eRF1 domain 1,eRF1 domain 2,eRF1 domain 3	KOG0688	Peptide chain release factor 1 (eRF1)	Translation, ribosomal structure and biogenesis	None	None	GO:0005737,GO:0006415,GO:0016149	cytoplasm,translational termination,translation release factor activity, codon specific	0	0	gi|159471451|ref|XP_001693870.1| eukaryotic release factor 1 [Chlamydomonas reinhardtii] &gt
1552494	IPR001179,IPR002569	Peptidyl-prolyl cis-trans isomerase, FKBP-type, domain,Peptide methionine sulphoxide reductase MsrA	PF00254,PF01625	FKBP-type peptidyl-prolyl cis-trans isomerase,Peptide methionine sulfoxide reductase	KOG1635	Peptide methionine sulfoxide reductase	Posttranslational modification, protein turnover, chaperones	1.8.4.11	None	GO:0006457,GO:0008113,GO:0016671,GO:0019538	protein folding,peptide-methionine-(S)-S-oxide reductase activity,oxidoreductase activity, acting on sulfur group of donors, disulfide as acceptor,protein metabolic process	0	0	vcn:VOLCADRAFT_109463 K07304 (EC:1.8.4.11)
1557045	None	None	None	None	None	None	None	None	None	None	None	0	0	gi|159474984|ref|XP_001695603.1| hypothetical protein CHLREDRAFT_205992 [Chlamydomonas reinhardtii] &gt
1558747	IPR001672	Phosphoglucose isomerase (PGI)	PF00342	Phosphoglucose isomerase	KOG2446	Glucose-6-phosphate isomerase	Carbohydrate transport and metabolism	5.3.1.9	Glucose-6-phosphate isomerase.	GO:0004347,GO:0006094,GO:0006096	glucose-6-phosphate isomerase activity,gluconeogenesis,glycolysis	0	0	gi|208463466|gb|ACI29026.1| glucose-6-phosphate isomerase [Dunaliella salina]
1566877	None	None	None	None	None	None	None	None	None	None	None	1	1	gi|384251502|gb|EIE24979.1| hypothetical protein COCSUDRAFT_52726 [Coccomyxa subellipsoidea C-169]
1569078	IPR001509	NAD-dependent epimerase/dehydratase, N-terminal domain	PF01370	NAD dependent epimerase/dehydratase family	None	None	None	None	None	GO:0003824,GO:0044237,GO:0050662	catalytic activity,cellular metabolic process,coenzyme binding	0	0	gi|302828240|ref|XP_002945687.1| hypothetical protein VOLCADRAFT_78664 [Volvox carteri f. nagariensis] &gt
1571960	IPR001433	Oxidoreductase FAD/NAD(P)-binding	PF00175	Oxidoreductase NAD-binding domain	None	None	None	None	None	GO:0006118,GO:0016491	electron transport,oxidoreductase activity	0	0	gi|307110036|gb|EFN58273.1| hypothetical protein CHLNCDRAFT_30113 [Chlorella variabilis]
1577075	IPR001179	Peptidyl-prolyl cis-trans isomerase, FKBP-type, domain	PF00254	FKBP-type peptidyl-prolyl cis-trans isomerase	KOG0552	FKBP-type peptidyl-prolyl cis-trans isomerase	Posttranslational modification, protein turnover, chaperones	5.2.1.8	Peptidylprolyl isomerase.	GO:0003755,GO:0004600,GO:0006457,GO:0030051,GO:0042027	peptidyl-prolyl cis-trans isomerase activity,cyclophilin,protein folding,FK506-sensitive peptidyl-prolyl cis-trans isomerase,cyclophilin-type peptidyl-prolyl cis-trans isomerase activity	0	1	gi|302850619|ref|XP_002956836.1| hypothetical protein VOLCADRAFT_107395 [Volvox carteri f. nagariensis] &gt
1584943	,	,	PF13418,PF13854	Galactose oxidase, central domain,Kelch motif	KOG0379	Kelch repeat-containing proteins	General function prediction only	None	None	None	None	0	0	gi|384245597|gb|EIE19090.1| galactose oxidase [Coccomyxa subellipsoidea C-169]
1601283	IPR001313	Pumilio RNA-binding repeat	PF00806	Pumilio-family RNA binding repeat	KOG2049	Translational repressor MPT5/PUF4 and related RNA-binding proteins (Puf superfamily)	Translation, ribosomal structure and biogenesis	None	None	GO:0003723,GO:0005488	RNA binding,binding	1	1	gi|384252508|gb|EIE25984.1| ARM repeat-containing protein [Coccomyxa subellipsoidea C-169]
1622138	IPR001943,IPR011722	UVR domain,Hemimethylated DNA-binding domain	PF02151,PF08755	UvrB/uvrC motif,Hemimethylated DNA-binding protein YccV like	None	None	None	None	None	GO:0003677,GO:0004518,GO:0006289	DNA binding,nuclease activity,nucleotide-excision repair	0	0	gi|159483241|ref|XP_001699669.1| hypothetical protein CHLREDRAFT_141656 [Chlamydomonas reinhardtii] &gt
1622481	IPR013216	Methyltransferase type 11	PF08241	Methyltransferase domain	None	None	None	None	None	GO:0008152,GO:0008168	metabolic process,methyltransferase activity	0	0	gi|302853768|ref|XP_002958397.1| hypothetical protein VOLCADRAFT_84448 [Volvox carteri f. nagariensis] &gt
1623382	None	None	None	None	None	None	None	None	None	None	None	1	1	gi|74272653|gb|ABA01122.1| unknown [Chlamydomonas incerta]
1624033	IPR011701	Major facilitator superfamily	PF07690	Major Facilitator Superfamily	None	None	None	None	None	GO:0015103,GO:0015698,GO:0016021	inorganic anion transmembrane transporter activity,inorganic anion transport,integral to membrane	11	1	gi|159477379|ref|XP_001696788.1| high affinity nitrate transporter [Chlamydomonas reinhardtii] &gt
1626509	IPR000866,IPR019479	Alkyl hydroperoxide reductase subunit C/ Thiol specific antioxidant,Peroxiredoxin, C-terminal	PF00578,PF10417	AhpC/TSA family,C-terminal domain of 1-Cys peroxiredoxin	KOG0852	Alkyl hydroperoxide reductase, thiol specific antioxidant and related enzymes	Posttranslational modification, protein turnover, chaperones	1.11.1.15	None	GO:0016209,GO:0016491,GO:0051920	antioxidant activity,oxidoreductase activity,peroxiredoxin activity	0	1	cvr:CHLNCDRAFT_139828 K03386 (EC:1.11.1.15)
1628136	None	None	None	None	None	None	None	None	None	None	None	0	0	gi|159484224|ref|XP_001700160.1| predicted protein [Chlamydomonas reinhardtii] &gt
1628216	IPR015793,IPR015795	Pyruvate kinase, barrel,Pyruvate kinase, C-terminal	PF00224,PF02887	Pyruvate kinase, barrel domain,Pyruvate kinase, alpha/beta domain	KOG2323	Pyruvate kinase	Carbohydrate transport and metabolism	2.7.1.40	Pyruvate kinase.	GO:0000287,GO:0003824,GO:0004743,GO:0006096,GO:0030955	magnesium ion binding,catalytic activity,pyruvate kinase activity,glycolysis,potassium ion binding	0	0	cre:CHLREDRAFT_196263 K00873 (EC:2.7.1.40)
1628547	IPR013798,IPR005481,IPR000089,IPR000891,IPR003379,IPR005482,IPR005479	Indole-3-glycerol phosphate synthase,Carbamoyl-phosphate synthase, large subunit, N-terminal,Biotin/lipoyl attachment,Pyruvate carboxyltransferase,Carboxylase, conserved domain,Biotin carboxylase, C-terminal,Carbamoyl-phosphate synthetase large subunit-like, ATP-binding domain	PF00218,PF00289,PF00364,PF00682,PF02436,PF02785,PF02786	Indole-3-glycerol phosphate synthase,Carbamoyl-phosphate synthase L chain, N-terminal domain,Biotin-requiring enzyme,HMGL-like,Conserved carboxylase domain,Biotin carboxylase C-terminal domain,Carbamoyl-phosphate synthase L chain, ATP binding domain	KOG0369	Pyruvate carboxylase	Energy production and conversion	6.4.1.1	Pyruvate carboxylase.	GO:0003824,GO:0004425,GO:0004736,GO:0005524,GO:0005737,GO:0006094,GO:0006568,GO:0008152,GO:0009374,GO:0016874	catalytic activity,indole-3-glycerol-phosphate synthase activity,pyruvate carboxylase activity,ATP binding,cytoplasm,gluconeogenesis,tryptophan metabolic process,metabolic process,biotin binding,ligase activity	0	0	vcn:VOLCADRAFT_102707 K01958 (EC:6.4.1.1)
1632685	None	None	None	None	None	None	None	None	None	None	None	0	0	gi|159487625|ref|XP_001701823.1| predicted protein [Chlamydomonas reinhardtii] &gt
1636074	IPR019815,IPR019814	Translation initiation factor 3, C-terminal,Translation initiation factor 3, N-terminal	PF00707,PF05198	Translation initiation factor IF-3, C-terminal domain,Translation initiation factor IF-3, N-terminal domain	None	None	None	None	None	GO:0003743,GO:0006413	translation initiation factor activity,translational initiation	0	0	gi|302847472|ref|XP_002955270.1| hypothetical protein VOLCADRAFT_106738 [Volvox carteri f. nagariensis] &gt
1640985	IPR006076,	FAD dependent oxidoreductase,	PF01266,PF13450	FAD dependent oxidoreductase,NAD(P)-binding Rossmann-like domain	None	None	None	None	None	GO:0008152,GO:0016491	metabolic process,oxidoreductase activity	1	0	gi|302842650|ref|XP_002952868.1| hypothetical protein VOLCADRAFT_82001 [Volvox carteri f. nagariensis] &gt
1641628	IPR003425	Uncharacterised protein family Ycf19	PF02325	YGGT family	None	None	None	None	None	GO:0016020	membrane	2	0	gi|302842909|ref|XP_002952997.1| hypothetical protein VOLCADRAFT_93820 [Volvox carteri f. nagariensis] &gt
1641835	IPR010530	NADH-ubiquinone reductase complex 1 MLRQ subunit	PF06522	NADH-ubiquinone reductase complex 1 MLRQ subunit	None	None	None	None	None	None	None	1	1	None
1642530	IPR001296,IPR013534	Glycosyl transferase, family 1,Starch synthase, catalytic domain	PF00534,PF08323	Glycosyl transferases group 1,Starch synthase catalytic domain	None	None	None	2.4.1.242	None	GO:0009011,GO:0009058,GO:0009250,GO:0033840	starch synthase activity,biosynthetic process,glucan biosynthetic process,NDP-glucose-starch glucosyltransferase activity	0	1	vcn:VOLCADRAFT_72820 K13679 (EC:2.4.1.242)
1642531	IPR013534	Starch synthase, catalytic domain	PF08323	Starch synthase catalytic domain	KOG2398	Predicted proline-serine-threonine phosphatase-interacting protein (PSTPIP)	Cell cycle control, cell division, chromosome partitioning	None	None	None	None	0	0	vcn:VOLCADRAFT_72820 K13679 (EC:2.4.1.242)
1661373			PF13460	NADH(P)-binding	KOG1203	Predicted dehydrogenase	Carbohydrate transport and metabolism	1.3.1.75	None	GO:0033728	divinyl chlorophyllide a 8-vinyl-reductase activity	0	0	gi|159484903|ref|XP_001700491.1| predicted protein [Chlamydomonas reinhardtii] &gt
1666152	IPR003959,IPR003959,IPR019489	ATPase, AAA-type, core,ATPase, AAA-type, core,Clp ATPase, C-terminal	PF00004,PF07724,PF10431	ATPase family associated with various cellular activities (AAA),AAA domain (Cdc48 subfamily),C-terminal, D2-small domain, of ClpB protein	KOG1051	Chaperone HSP104 and related ATP-dependent Clp proteases	Posttranslational modification, protein turnover, chaperones	3.6.1.3	Adenosinetriphosphatase.	GO:0000166,GO:0004003,GO:0004004,GO:0005524,GO:0008026,GO:0008094,GO:0008186,GO:0015462,GO:0016887,GO:0017111,GO:0017116,GO:0042623,GO:0042624,GO:0042625,GO:0042626	nucleotide binding,ATP-dependent DNA helicase activity,ATP-dependent RNA helicase activity,ATP binding,ATP-dependent helicase activity,DNA-dependent ATPase activity,RNA-dependent ATPase activity,protein-transmembrane transporting ATPase activity,ATPase activity,nucleoside-triphosphatase activity,single-stranded DNA-dependent ATP-dependent DNA helicase activity,ATPase activity, coupled,ATPase acti…	1	1	gi|302829945|ref|XP_002946539.1| hypothetical protein VOLCADRAFT_79064 [Volvox carteri f. nagariensis] &gt
1667660	IPR009472	Protein of unknown function DUF1092	PF06485	Protein of unknown function (DUF1092)	None	None	None	None	None	None	None	0	0	gi|302836193|ref|XP_002949657.1| hypothetical protein VOLCADRAFT_74347 [Volvox carteri f. nagariensis] &gt
1693984	IPR000073	Alpha/beta hydrolase fold-1	PF12697	Alpha/beta hydrolase family	KOG1454	Predicted hydrolase/acyltransferase (alpha/beta hydrolase superfamily)	General function prediction only	None	None	None	None	0	0	gi|159471433|ref|XP_001693861.1| predicted protein [Chlamydomonas reinhardtii] &gt
1695158	IPR013126	Heat shock protein 70 family	PF00012	Hsp70 protein	KOG0102	Molecular chaperones mortalin/PBP74/GRP75, HSP70 superfamily	Posttranslational modification, protein turnover, chaperones	4.2.1.24	Porphobilinogen synthase.	GO:0004655,GO:0005524,GO:0006457,GO:0051082	porphobilinogen synthase activity,ATP binding,protein folding,unfolded protein binding	0	1	gi|302832145|ref|XP_002947637.1| heat shock protein Hsp70C [Volvox carteri f. nagariensis] &gt
1697239	IPR004294	Carotenoid oxygenase	PF03055	Retinal pigment epithelial membrane protein	KOG1285	Beta, beta-carotene 15,15'-dioxygenase and related enzymes	Secondary metabolites biosynthesis, transport and catabolism	None	None	None	None	0	0	cre:CHLREDRAFT_141185 K17913 (EC:1.13.11.69 1.13.11.70)
1697655	IPR000825	SUF system FeS cluster assembly, SufBD	PF01458	Uncharacterized protein family (UPF0051)	None	None	None	None	None	GO:0005515,GO:0016226	protein binding,iron-sulfur cluster assembly	0	0	gi|302841908|ref|XP_002952498.1| iron-sulfur cluster assembly protein [Volvox carteri f. nagariensis] &gt
1699006	IPR001204	Phosphate transporter	PF01384	Phosphate transporter family	KOG2493	Na+/Pi symporter	Inorganic ion transport and metabolism	None	None	GO:0005315,GO:0006817,GO:0016020	inorganic phosphate transmembrane transporter activity,phosphate transport,membrane	11	1	gi|302832265|ref|XP_002947697.1| hypothetical protein VOLCADRAFT_79832 [Volvox carteri f. nagariensis] &gt
1699358	IPR005502	ADP-ribosylation/Crystallin J1	PF03747	ADP-ribosylglycohydrolase	None	None	None	None	None	None	None	0	0	gi|307110753|gb|EFN58988.1| hypothetical protein CHLNCDRAFT_137616 [Chlorella variabilis]
1699370	None	None	None	None	None	None	None	None	None	None	None	0	0	gi|302844634|ref|XP_002953857.1| bifunctional sensory photoreceptor [Volvox carteri f. nagariensis] &gt
[truncated: 44 more rows]
