# Supplementary material for: A multi-omic characterization of temperature stress in a halotolerant Scenedesmus strain for algal biotechnology
Source: Commun Biol. 2021 Mar 12;4:333. doi: 10.1038/s42003-021-01859-y (PMC7955037; doi:10.1038/s42003-021-01859-y)
Supplement: Supplementary file 15 — Supplementary Data 12 [file 42003_2021_1859_MOESM15_ESM.xlsx]

## Sheet: ArginineGenes_ExpressionFPKMs
JGI Protein Id	Cold 4h	Cold 8h	Cold 12h	Cold 16h	Cold 20h	Cold 24h	Control Cold 4h	Control Cold 8h	Control Cold 12h	Control Cold 16h	Control Cold 20h	Control Cold 24h	Heat 4h	Heat 8h	Heat 12h	Heat 16h	Heat 20h	Heat 24h	Control Heat 4h	Control Heat 8h	Control Heat 12h	Control Heat 16h	Control Heat 20h	Control Heat 24h
1284571	8.15427	3.54673	4.31472	5.98944	11.3289	12.8005	8.01488	5.35158	5.18027	4.74767	10.4162	8.56762	7.23787	8.06485	8.5989	8.40365	12.4393	11.1335	6.03125	4.92985	5.9054	6.44209	13.327	11.6455
1293179	10.1874	13.798	19.9493	21.4845	23.0496	14.2943	5.19475	14.6313	16.2702	18.6713	10.529	3.41292	8.58442	12.1003	12.9578	16.7195	22.2581	4.9576	4.70987	15.3891	17.7118	18.6875	17.0595	4.28542
1286091	12.6054	12.8154	16.7628	20.781	22.2458	18.1181	10.9654	14.7567	14.1696	14.3319	12.8974	9.52731	16.2681	13.8383	15.4882	20.0456	29.1136	12.0659	10.5996	17.0675	15.8943	12.0509	17.2026	9.31506
1287529	16.6181	21.9328	27.3531	29.2414	32.0343	26.3792	12.2291	20.9546	22.7143	13.8465	12.7675	8.66633	10.2695	20.3769	16.8518	11.7408	10.4426	11.0476	6.45878	17.3002	15.88	10.9488	11.4149	6.66284
1664296	21.2341	17.4063	15.2052	23.3881	33.1358	34.8356	7.61741	10.6836	10.8727	12.711	13.8342	11.2583	8.64867	10.0739	9.35554	10.1657	11.7597	11.0532	6.78449	9.43395	8.98882	11.0545	11.2598	9.74337
1296026	4.77351	4.46543	4.6712	6.98685	6.21425	3.89	8.13518	5.58306	6.48834	7.40613	5.80381	8.24949	7.0659	6.4993	5.59179	7.41047	8.79619	5.45665	6.35684	5.57376	5.4079	5.93053	6.30687	9.7348
1293179	10.1874	13.798	19.9493	21.4845	23.0496	14.2943	5.19475	14.6313	16.2702	18.6713	10.529	3.41292	8.58442	12.1003	12.9578	16.7195	22.2581	4.9576	4.70987	15.3891	17.7118	18.6875	17.0595	4.28542
1292993	16.0553	17.0637	16.8532	22.4395	29.2802	19.2113	16.6392	14.0568	11.6241	7.36275	8.162	9.0716	9.34678	11.184	10.9839	6.56289	6.08837	14.4363	11.967	11.1195	12.7596	6.47002	7.02637	12.3221
551014	55.5113	53.1124	62.0658	74.8397	83.8384	78.7918	31.648	40.5146	32.1436	18.1272	15.9286	14.9798	17.934	31.3674	27.1177	10.7493	11.8061	27.0377	19.9935	27.367	24.9449	14.133	12.7147	19.2734
1703061	10.7644	13.5149	20.0257	22.3003	22.4109	17.5135	8.00045	14.6932	12.2994	10.031	8.51237	5.19214	10.8864	12.8473	12.0383	9.12761	10.0924	7.2177	6.87874	16.7276	10.9945	8.43556	9.08058	4.63045
1635023	100.528	134.02	123.323	134.243	103.145	112.127	30.5922	68.9751	64.3668	67.3387	35.731	35.8876	32.3367	59.7034	55.1152	34.3039	21.0915	37.7579	40.9854	50.308	59.0926	53.9003	31.6814	24.7228
85689	7.37806	10.3883	13.3622	9.02574	11.1184	14.4876	6.29926	10.1414	10.2506	8.28384	12.6761	6.45194	9.72638	12.7912	10.0877	9.74255	9.90808	9.60844	6.49682	12.6978	12.3131	9.32449	9.7429	5.03056

## Sheet: ArginineGenes_ECnumbers
JGI Protein Ids	EC number
1284571	2.3.1.1
1293179	2.3.1.1
1286091	2.7.2.8
1287529	1.2.1.38
1664296	2.6.1.11
1296026	3.5.1.16
1293179	2.3.1.35
1292993	2.1.3.3
551014	6.3.4.5
1703061	4.3.2.1
1635023	3.5.3.6
85689	1.14.13.39
