# Supplementary material for: A multi-omic characterization of temperature stress in a halotolerant Scenedesmus strain for algal biotechnology
Source: Commun Biol. 2021 Mar 12;4:333. doi: 10.1038/s42003-021-01859-y (PMC7955037; doi:10.1038/s42003-021-01859-y)
Supplement: Supplementary file 16 — Supplementary Data 13 [file 42003_2021_1859_MOESM16_ESM.xlsx]

## Sheet: Positive Mode
COMPOUND INFO / METADATA				COMPOUND IDENTIFICATION SCORES						MSMS EVALUATION			ION INFORMATION					M/Z EVALUATION		RT INFORMATION				RT EVALUATION	NOTES
				MSMS score: =1 if MSMS matches reference standard, =0.5 if possible match, =0 if no MSMS collected, =-1 if bad match (based on max_msms_score and manual MSMS evaluation - see columns L and O)	m/z score: =0 if delta ppm > 10, =0.5 if delta ppm > 5 but < 10 and delta Da > 0.001, =1 if delta ppm </= 5 or delta Da </= 0.001,	RT score: =0 if delta RT > 2 min, =1 if </= 0.5, =0.5 if > 0.5 & </= 2	total sum of m/z, RT and MSMS score	Level 1 = Two independent and orthogonal properties match authentic standard; else = putative [Metabolomics. 2007 Sep; 3(3): 211–221. doi: 10.1007/s11306-007-0082-2]	Isomers have same formula (and m/z) and similar RT - MSMS spectra may be used to differentiate (exceptions) or RT elution order	Highest peak intensity detected for the compound across all samples	MSMS score (highest across all samples), scale of 0 to 1 based on an algorithm. 0 = no match, 1 = perfect match. If no score, then no MSMS was acquired for that compound (@ m/z & RT window).	Total # of fragment ions matching between compound in sample and reference compound / standard			adduct evaluated	theoretical m/z for a given compound / adduct pair	average m/z within 10ppm of theoretical detected across all samples @ RT peak	absolute difference between theoretical and detected m/z	ppm difference between theoretical and detected m/z	approximate minimum RT for which a compound m/z was detected across samples (Note: Peak Height is calculated as the highest intensity detected for an m/z detected within the min/max RT range. Peak Area is calculated as the integrated area under the curve for an m/z detected within the mix/max RT range.)	approximate maximum RT for which a compound m/z was detected across samples	theoretical RT peak for a compound based upon reference standard	average RT peak across all samples for the given m/z	absolute difference between theoretical and detected RT peak	Notes on MSMS score. If max_msms_score > 0.6 (and delta RT < 0.5), then MSMS score =1 (a match). A manual check of MSMS spectra was performed on (1) max_MSMS_score <0.6 and (2) max_MSMS_score > 0.6 and delta RT > 0.5 (3) max_MSMS_score > 0.6 and matching fragments = 1. If spectra is a bad match , then MSMS score = 0. If spectra a possible match (e.g. can be OK if peaks broad or RT tends to vary f…	Notes on retention time variation for a compound	Notes on peak shape and other chromatographic variables for a compound
Compound #	inchi key	Label	Identified Metabolite	MSMS score (0 to 1)	m/z score (0 to 1)	RT score (0 to 1)	TOTAL SCORE (0 to 3)	MSI ID Level	ID Note	max_intensity	max_msms_score	num_frag_matches	Formula	Exact Mass	Adduct	Theoretical m/z	Detected m/z (data, avg)	mass error (delta Da)	mass error (delta ppm)	RT Min (min)	RT Max (min)	RT Peak, theoretical (min)	RT Peak, data, avg (min)	delta RT (abs)	Compound Score MSMS Notes	RT notes	Peak Notes
0	DFPAKSUCGFBDDF-UHFFFAOYSA-N	nicotinamide	nicotinamide	1	1	1	3	Exceeds Level 1		8682303	0.738292	7	C6H6N2O	122.048	[M+H]+	123.055	123.055	0.000315701	0.518552	1.12615	1.35712	1.26381	1.19709	0.0667227
1	WUUGFSXJNOTRMR-IOSLPCCCSA-N	5'-methylthioadenosine	5'-methylthioadenosine	1	0.5	1	2.5	Exceeds Level 1		58568656	0.907167	9	C11H15N5O3S	297.09	[M+H]+	298.097	298.096	0.00111897	1.25803	1.32968	2.03493	1.67275	1.66855	0.00706362
2	XGYIMTFOTBMPFP-KQYNXXCUSA-N	5'-deoxyadenosine	5'-deoxyadenosine	0.5	0.5	1	2	Level 1		1.25316e+06	0.521155	3	C10H13N5O3	251.102	[M+H]+	252.109	252.108	0.00107063	1.68922	1.67045	1.98133	1.83565	1.81441	0.0212343
3	OIPILFWXSMYKGL-UHFFFAOYSA-N	acetylcholine	acetylcholine	-1	1	1	1	Invalidated by MSMS		3287253	0.168356	2	C7H16NO2+	146.118	[M]+	146.118	146.117	0.00052778	1.16618	1.67527	2.5013	1.99013	2.07242	0.0822887
4	UYUXSRADSPPKRZ-SKNVOMKLSA-N	glucuronolactone	glucuronolactone	0	1	1	2	Level 1		623128			C6H8O6	176.032	[M+NH4]+	194.066	194.067	0.000906438	6.8096	2.06392	2.47276	2.09861	2.2818	0.183196
5	OLXZPDWKRNYJJZ-RRKCRQDMSA-N	2'-deoxyadenosine	2'-deoxyadenosine	0.5	1	1	2.5	Exceeds Level 1		5.25633e+06	0.674171	7	C10H13N5O3	251.102	[M+H]+	252.109	252.108	0.000828911	1.39078	2.0766	2.54697	2.26534	2.24562	0.0206904
6	GFFGJBXGBJISGV-UHFFFAOYSA-N	adenine	adenine	1	1	1	3	Exceeds Level 1		40755780	0.982005	5	C5H5N5	135.054	[M+H]+	136.062	136.061	0.000502524	1.13285	2.4634	2.89683	2.58661	2.62546	0.0388556
7	OIRDTQYFTABQOQ-KQYNXXCUSA-N	adenosine	adenosine	1	1	1	3	Exceeds Level 1		724555456	0.937474	9	C10H13N5O4	267.097	[M+H]+	268.104	268.103	0.000963529	1.62426	2.92476	3.52761	3.0874	3.11126	0.0239613
8	FDGQSTZJBFJUBT-UHFFFAOYSA-N	hypoxanthine	hypoxanthine	1	1	1	3	Exceeds Level 1		2.60011e+06	0.793491	5	C5H4N4O	136.039	[M+H]+	137.046	137.045	0.000502842	1.66688	2.91569	3.44562	3.10836	3.12177	0.0159441
9	HNXQXTQTPAJEJL-UHFFFAOYSA-N	pterin	pterin	1	1	1	3	Exceeds Level 1		5.83524e+06	0.91318	8	C6H5N5O	163.049	[M+H]+	164.057	164.056	0.000607361	1.31187	3.64215	4.04415	3.72646	3.7814	0.0549407
10	OEYIOHPDSNJKLS-UHFFFAOYSA-N	choline	choline	1	1	1	3	Exceeds Level 1		2630489600	0.977784	4	C5H14NO+	104.107	[M]+	104.107	104.107	7.22727e-05	2.82169	3.65443	4.78936	4.17695	4.218	0.0667325
11	BHHGXPLMPWCGHP-UHFFFAOYSA-N	phenethylamine	phenethylamine	-1	1	1	1	Invalidated by MSMS		30776730	0.340464	4	C8H11N	121.089	[M+H]+	122.096	122.096	0.000161791	0.838644	4.33969	4.93564	4.36903	4.62579	0.25676
12	AUNGANRZJHBGPY-SCRDCRAPSA-N	riboflavin	riboflavin	0	1	1	2	Level 1		486628			C17H20N4O6	376.138	[M+H]+	377.146	377.145	0.000895392	0.645582	4.48086	4.82558	4.57774	4.61331	0.0355737
13	OPTASPLRGRRNAP-UHFFFAOYSA-N	cytosine	cytosine	1	1	1	3	Exceeds Level 1		1.11919e+06	0.928753	4	C4H5N3O	111.043	[M+H]+	112.051	112.05	8.46694e-05	1.63255	4.82874	5.21932	4.84909	5.01263	0.163547
14	UGQMRVRMYYASKQ-KQYNXXCUSA-N	inosine	inosine	1	1	1	3	Exceeds Level 1		14161177	0.987901	3	C10H12N4O5	268.081	[M+H]+	269.088	269.087	0.000861962	0.770327	5.30261	5.7013	5.44591	5.43484	0.0129097
15	UYTPUPDQBNUYGX-UHFFFAOYSA-N	guanine	guanine	1	1	1	3	Exceeds Level 1		208642832	0.865957	9	C5H5N5O	151.049	[M+H]+	152.057	152.056	0.000388181	0.464509	6.12608	6.7036	6.26368	6.30818	0.0445024
16	OVRNDRQMDRJTHS-CBQIKETKSA-N	N-acetyl-galactosamine	N-acetyl-galactosamine	-1	1	1	1	Invalidated by MSMS		4.1404e+06	0.782235	18	C8H15NO6	221.09	[M+H-H2O]+	204.087	204.086	0.000527419	0.494775	5.78465	6.58315	6.38418	6.27986	0.104646
17	YKBGVTZYEHREMT-KVQBGUIXSA-N	2'-deoxyguanosine	2'-deoxyguanosine	0	0.5	1	1.5	Putative		584695			C10H13N5O4	267.097	[M+H]+	268.104	268.103	0.00105779	1.70897	6.81037	7.0271	6.89376	6.91119	0.0204826
18	OVRNDRQMDRJTHS-RTRLPJTCSA-N	N-acetyl-glucosamine	N-acetyl-glucosamine	-1	1	1	1	Invalidated by MSMS		868563	0.656851	9	C8H15NO6	221.09	[M+H-H2O]+	204.087	204.086	0.000752609	1.01268	6.65119	7.04186	6.9142	6.80589	0.108487
19	UHDGCWIWMRVCDJ-XVFCMESISA-N	cytidine	cytidine	1	0.5	1	2.5	Exceeds Level 1		2713229	0.57701	3	C9H13N3O5	243.086	[2M+H]+	487.178	487.177	0.00144918	0.610469	6.88147	7.07709	6.94839	6.96241	0.0144478
20	KWIUHFFTVRNATP-UHFFFAOYSA-O	betaine	betaine	1	1	1	3	Exceeds Level 1		151988448	0.989352	3	C5H12NO2+	118.086	[M]+	118.086	118.086	0.000209001	1.13328	7.71641	8.28103	7.91673	7.92832	0.0469245
21	JZRWCGZRTZMZEH-UHFFFAOYSA-N	thiamine	thiamine	1	1	1	3	Exceeds Level 1		564913152	0.909518	6	C12H17N4OS+	265.112	[M]+	265.112	265.111	0.000811073	0.821452	7.71824	8.67925	8.33782	8.35683	0.0489163
22	NYHBQMYGNKIUIF-UUOKFMHZSA-N	guanosine	guanosine	1	1	1	3	Exceeds Level 1		145237824	0.985723	5	C10H13N5O5	283.092	[M+H]+	284.099	284.098	0.000802185	0.410952	8.36933	8.98164	8.59593	8.56436	0.0325412
23	OTBHHUPVCYLGQO-UHFFFAOYSA-N	bis(3-aminopropyl)amine	bis(3-aminopropyl)amine	0	1	1	2	Level 1		290512064			C6H17N3	131.142	[M-H+2Na]+	176.113	176.113	0.000377394	0.446759	8.88777	9.75186	8.9769	9.10441	0.12751
24	AGPKZVBTJJNPAG-WHFBIAKZSA-N	isoleucine	isoleucine	1	1	1	3	Exceeds Level 1		113409832	0.969508	4	C6H13NO2	131.095	[M+H]+	132.102	132.102	0.00030282	0.461158	9.63672	9.96182	9.70295	9.78572	0.0827702
25	QIVBCDIJIAJPQS-SECBINFHSA-N	tryptophan	tryptophan	0.5	1	1	2.5	Exceeds Level 1		13987177	0.741858	10	C11H12N2O2	204.09	[M+H]+	205.097	205.097	0.000552686	0.778368	10.1122	10.4209	10.1413	10.2475	0.10623
26	KLZGKIDSEJWEDW-UHFFFAOYSA-N	N-acetylputrescine	N-acetylputrescine	1	1	1	3	Exceeds Level 1		7.28881e+06	0.938414	6	C6H14N2O	130.111	[M+H]+	131.118	131.118	0.000280531	0.45973	10.1239	10.4404	10.2902	10.2624	0.0289773
27	FFEARJCKVFRZRR-BYPYZUCNSA-N	methionine	methionine	1	1	1	3	Exceeds Level 1		3839308	0.872228	13	C5H11NO2S	149.051	[M+H]+	150.058	150.058	0.000465254	0.658003	10.3786	10.7533	10.4228	10.5008	0.0779711
28	ONIBWKKTOPOVIA-BYPYZUCNSA-N	proline	proline	1	1	1	3	Exceeds Level 1		5022816256	0.996247	3	C5H9NO2	115.063	[M+H]+	116.071	116.071	0.000110219	1.37844	10.644	11.2371	10.8985	10.8517	0.0474012
29	KZSNJWFQEVHDMF-BYPYZUCNSA-N	valine	valine	0.5	1	1	2.5	Exceeds Level 1		70723344	0.638656	4	C5H11NO2	117.079	[M+H]+	118.086	118.086	0.000261497	0.44005	10.9276	11.2812	11.0423	11.0583	0.0233778
30	OUYCCCASQSFEME-QMMMGPOBSA-N	tyrosine	tyrosine	1	1	1	3	Exceeds Level 1		11948335	0.882917	9	C9H11NO3	181.074	[M+H]+	182.081	182.081	0.000502291	0.479268	11.7511	12.119	11.806	11.899	0.0930467
31	WQXNXVUDBPYKBA-YFKPBYRVSA-N	ectoine	ectoine	1	1	1	3	Exceeds Level 1		13569418	0.942515	9	C6H10N2O2	142.074	[M+H]+	143.082	143.081	0.000434831	0.696229	12.1265	12.7111	12.4267	12.2824	0.144291
32	ZQISRDCJNBUVMM-YFKPBYRVSA-N	histidinol	histidinol	1	1	1	3	Exceeds Level 1		3.722e+06	0.914408	12	C6H11N3O	141.09	[M+H]+	142.098	142.097	0.000468152	0.673455	12.8253	13.2416	12.9144	12.9926	0.078164
33	QNAYBMKLOCPYGJ-REOHCLBHSA-N	alanine	alanine	0	1	1	2	Level 1		276436032			C3H7NO2	89.0477	[M+H]+	90.055	90.0552	0.000199189	4.85906	13.2531	13.6494	13.3708	13.3841	0.0175707
34	TUHVEAJXIMEOSA-UHFFFAOYSA-N	4-guanidinobutanoic acid	4-guanidinobutanoic acid	1	1	1	3	Exceeds Level 1		6.53215e+06	0.934574	10	C5H11N3O2	145.085	[M+H]+	146.092	146.092	0.000509262	0.844483	13.7054	13.9586	13.832	13.8184	0.014071
35	ZDXPYRJPNDTMRX-VKHMYHEASA-N	glutamine	glutamine	1	1	1	3	Exceeds Level 1		278024160	0.909509	9	C5H10N2O3	146.069	[M+H]+	147.076	147.076	0.000452376	0.926277	14.1659	14.6235	14.2686	14.2878	0.0209457
36	BTCSSZJGUNDROE-UHFFFAOYSA-N	4-aminobutanoic acid	4-aminobutanoic acid	1	1	1	3	Exceeds Level 1		101886440	0.934749	7	C4H9NO2	103.063	[M+H]+	104.071	104.071	6.69488e-05	2.79313	14.2089	14.6195	14.3265	14.3281	0.0108908
37	DCXYFEDJOCDNAF-REOHCLBHSA-N	asparagine	asparagine	1	1	1	3	Exceeds Level 1		8411155	0.93619	6	C4H8N2O3	132.053	[M+H]+	133.061	133.06	0.00037925	0.478656	14.3027	14.9554	14.3285	14.4346	0.106086
38	SUHOQUVVVLNYQR-MRVPVSSYSA-O	sn-glycero-3-phosphocholine	sn-glycero-3-phosphocholine	1	1	1	3	Exceeds Level 1		74248992	0.895122	11	C8H21NO6P+	258.11	[M]+	258.11	258.109	0.000834739	0.74029	14.7443	15.1419	14.8717	14.8377	0.033963
39	RHGKLRLOHDJJDR-BYPYZUCNSA-N	citrulline	citrulline	1	1	1	3	Exceeds Level 1		5.77388e+06	0.895079	14	C6H13N3O3	175.096	[M+H]+	176.103	176.102	0.00054913	0.94922	15.0029	15.3214	15.0462	15.0746	0.0283836
40	ZGXJTSGNIOSYLO-UHFFFAOYSA-N	5-aminolevulinic acid	5-aminolevulinic acid	0	1	1	2	Level 1		1.11651e+06			C5H9NO3	131.058	[M+H]+	132.066	132.065	0.000253164	0.335772	15.0263	15.2026	15.0861	15.1118	0.0257127
41	WHUUTDBJXJRKMK-VKHMYHEASA-N	glutamic acid	glutamic acid	1	1	1	3	Exceeds Level 1		125081264	0.911615	6	C5H9NO4	147.053	[M+H]+	148.06	148.06	0.000458844	0.882544	15.7343	16.4432	15.885	15.8957	0.012617
42	JCMUOFQHZLPHQP-BQBZGAKWSA-N	ophthalmic acid	ophthalmic acid	0	0.5	1	1.5	Putative		1.54997e+06			C11H19N3O6	289.127	[M+H]+	290.135	290.134	0.00110212	1.54983	15.8071	16.1951	15.8982	15.8966	0.0110087
43	MXNRLFUSFKVQSK-QMMMGPOBSA-O	N-trimethyllysine	N-trimethyllysine	0	1	1	2	Level 1		205200608			C9H21N2O2+	189.16	[M]+	189.16	189.159	0.000565112	0.699652	16.7336	17.1193	16.7548	16.8284	0.0735843
44	ODKSFYDXXFIFQN-BYPYZUCNSA-N	arginine	arginine	1	1	1	3	Exceeds Level 1		2750893056	0.931523	14	C6H14N4O2	174.112	[M+H]+	175.119	175.119	0.000467054	0.68178	16.8516	17.2166	16.8751	16.9358	0.0607205
45	KDXKERNSBIXSRK-YFKPBYRVSA-N	lysine	lysine	1	1	1	3	Exceeds Level 1		36083756	0.901288	11	C6H14N2O2	146.106	[M+H]+	147.113	147.112	0.000418538	0.901913	16.9467	17.2135	16.9518	17.0027	0.0508935
46	VHRGRCVQAFMJIZ-UHFFFAOYSA-N	cadaverine	cadaverine	0	1	1	2	Level 1		9623965			C5H14N2	102.116	[M+H]+	103.123	103.123	0.00010065	3.26913	17.0962	17.2593	17.1126	17.1608	0.0482685
47	KIDHWZJUCRJVML-UHFFFAOYSA-N	putrescine	putrescine	0	1	1	2	Level 1		65029556			C4H12N2	88.1	[M+H]+	89.1073	89.1076	0.00027208	5.44688	17.1367	17.3505	17.1687	17.2088	0.0401337
48	RNBGYGVWRKECFJ-VRPWFDPXSA-N	fructose 1,6-biphosphoric acid	fructose 1,6-biphosphoric acid	0	0.5	1	1.5	Putative		1.75597e+06			C6H14O12P2	339.996	[M+H-H2O]+	322.993	322.99	0.00320182	8.586	17.2048	17.6081	17.2145	17.2594	0.0449462

## Sheet: Negative Mode
COMPOUND INFO / METADATA				COMPOUND IDENTIFICATION SCORES						MSMS EVALUATION			ION INFORMATION					M/Z EVALUATION		RT INFORMATION				RT EVALUATION	NOTES
				MSMS score: =1 if MSMS matches reference standard, =0.5 if possible match, =0 if no MSMS collected, =-1 if bad match (based on max_msms_score and manual MSMS evaluation - see columns L and O)	m/z score: =0 if delta ppm > 10, =0.5 if delta ppm > 5 but < 10 and delta Da > 0.001, =1 if delta ppm </= 5 or delta Da </= 0.001,	RT score: =0 if delta RT > 2 min, =1 if </= 0.5, =0.5 if > 0.5 & </= 2	total sum of m/z, RT and MSMS score	Level 1 = Two independent and orthogonal properties match authentic standard; else = putative [Metabolomics. 2007 Sep; 3(3): 211–221. doi: 10.1007/s11306-007-0082-2]	Isomers have same formula (and m/z) and similar RT - MSMS spectra may be used to differentiate (exceptions) or RT elution order	Highest peak intensity detected for the compound across all samples	MSMS score (highest across all samples), scale of 0 to 1 based on an algorithm. 0 = no match, 1 = perfect match. If no score, then no MSMS was acquired for that compound (@ m/z & RT window).	Total # of fragment ions matching between compound in sample and reference compound / standard			adduct evaluated	theoretical m/z for a given compound / adduct pair	average m/z within 10ppm of theoretical detected across all samples @ RT peak	absolute difference between theoretical and detected m/z	ppm difference between theoretical and detected m/z	approximate minimum RT for which a compound m/z was detected across samples (Note: Peak Height is calculated as the highest intensity detected for an m/z detected within the min/max RT range. Peak Area is calculated as the integrated area under the curve for an m/z detected within the mix/max RT range.)	approximate maximum RT for which a compound m/z was detected across samples	theoretical RT peak for a compound based upon reference standard	average RT peak across all samples for the given m/z	absolute difference between theoretical and detected RT peak	Notes on MSMS score. If max_msms_score > 0.6 (and delta RT < 0.5), then MSMS score =1 (a match). A manual check of MSMS spectra was performed on (1) max_MSMS_score <0.6 and (2) max_MSMS_score > 0.6 and delta RT > 0.5 (3) max_MSMS_score > 0.6 and matching fragments = 1. If spectra is a bad match , then MSMS score = 0. If spectra a possible match (e.g. can be OK if peaks broad or RT tends to vary f…	Notes on retention time variation for a compound	Notes on peak shape and other chromatographic variables for a compound
Compound #	inchi key	Label	Identified Metabolite	MSMS score (0 to 1)	m/z score (0 to 1)	RT score (0 to 1)	TOTAL SCORE (0 to 3)	MSI ID Level	ID Note	max_intensity	max_msms_score	num_frag_matches	Formula	Exact Mass	Adduct	Theoretical m/z	Detected m/z (data, avg)	mass error (delta Da)	mass error (delta ppm)	RT Min (min)	RT Max (min)	RT Peak, theoretical (min)	RT Peak, data, avg (min)	delta RT (abs)	Compound Score MSMS Notes	RT notes	Peak Notes
0	ISAKRJDGNUQOIC-UHFFFAOYSA-N	uracil	uracil	-1	1	1	1	Invalidated by MSMS		4.41208e+06	0.726105	3	C4H4N2O2	112.027	[M-H]-	111.02	111.02	2.256e-05	0.388366	1.29451	1.54828	1.43206	1.37601	0.0667227
1	KDCGOANMDULRCW-UHFFFAOYSA-N	purine	purine	-1	1	1	1	Invalidated by MSMS		929352	0	0	C5H4N4	120.044	[M-H]-	119.036				1.42429	1.73224	1.55317	1.52836	0.00706362
2	IQFYYKKMVGJFEH-XLPZGREQSA-N	thymidine	thymidine	1	1	1	3	Exceeds Level 1		3.82708e+06	0.771346	3	C10H14N2O5	242.09	[M-H]-	241.083	241.083	6.6506e-05	0.377008	1.4932	1.79568	1.64097	1.60565	0.0212343
3	WUUGFSXJNOTRMR-IOSLPCCCSA-N	5'-methylthioadenosine	5'-methylthioadenosine	1	1	1	3	Exceeds Level 1		3.58751e+06	0.911006	3	C11H15N5O3S	297.09	[M+acetate]-	356.103	356.104	0.000101934	0.442078	1.51032	1.86201	1.67853	1.67138	0.0822887
4	MXHRCPNRJAMMIM-SHYZEUOFSA-N	deoxyuridine	deoxyuridine	1	1	1	3	Exceeds Level 1		4.81393e+06	0.661975	9	C9H12N2O5	228.075	[M-H]-	227.067	227.067	8.62366e-05	0.512872	1.79353	2.12709	1.912	1.89409	0.183196
5	VZCYOOQTPOCHFL-UPHRSURJSA-N	maleic acid	maleic acid	1	1	1	3	Exceeds Level 1		1.1614e+06	0.868478	2	C4H4O4	116.011	[M-H]-	115.004	115.004	5.14176e-05	0.55537	2.31555	2.62351	2.39622	2.45444	0.0206904
6	GFFGJBXGBJISGV-UHFFFAOYSA-N	adenine	adenine	1	1	1	3	Exceeds Level 1		3.15117e+07	0.951677	4	C5H5N5	135.054	[M-H]-	134.047	134.047	0.000112616	0.899535	2.4743	2.91618	2.58867	2.62881	0.0388556
7	LRFVTYWOQMYALW-UHFFFAOYSA-N	xanthine	xanthine	1	1	1	3	Exceeds Level 1		4.46898e+06	0.946039	4	C5H4N4O2	152.033	[M-H]-	151.026	151.026	5.19168e-05	0.493574	2.64839	2.94011	2.75536	2.75703	0.0239613
8	DRTQHJPVMGBUCF-XVFCMESISA-N	uridine	uridine	1	1	1	3	Exceeds Level 1		3.96731e+08	0.881719	19	C9H12N2O6	244.07	[M-H]-	243.062	243.062	0.000113037	0.523603	2.77445	3.25906	2.91792	2.94931	0.0159441
9	OIRDTQYFTABQOQ-KQYNXXCUSA-N	adenosine	adenosine	1	1	1	3	Exceeds Level 1		8.34181e+07	0.985544	3	C10H13N5O4	267.097	[M+acetate]-	326.111	326.111	3.14231e-05	0.380074	2.96727	3.36997	3.11875	3.0824	0.0549407
10	HNXQXTQTPAJEJL-UHFFFAOYSA-N	pterin	pterin	1	1	1	3	Exceeds Level 1		1.73317e+06	0.800611	5	C6H5N5O	163.049	[M-H]-	162.042	162.042	8.60167e-05	0.629793	3.67165	3.91227	3.73648	3.77709	0.0667325
11	POJWUDADGALRAB-UHFFFAOYSA-N	allantoin	allantoin	1	1	1	3	Exceeds Level 1		2.50656e+06	0.780838	5	C4H6N4O3	158.044	[M-H]-	157.037	157.037	7.68226e-05	0.574801	4.93337	5.17523	4.95979	5.04468	0.25676
12	HEBKCHPVOIAQTA-IMJSIDKUSA-N	arabitol	arabitol	1	1	1	3	Exceeds Level 1		1.28957e+06	0.849548	16	C5H12O5	152.068	[M-H]-	151.061	151.061	7.32498e-05	0.57051	5.15684	5.61854	5.37189	5.32682	0.0355737
13	UGQMRVRMYYASKQ-KQYNXXCUSA-N	inosine	inosine	1	1	1	3	Exceeds Level 1		2.28498e+07	0.85467	3	C10H12N4O5	268.081	[M-H]-	267.073	267.073	4.88792e-05	0.513663	5.2841	5.62628	5.44729	5.43217	0.163547
14	UYTPUPDQBNUYGX-UHFFFAOYSA-N	guanine	guanine	1	1	1	3	Exceeds Level 1		1.55308e+07	0.899444	11	C5H5N5O	151.049	[M-H]-	150.042	150.042	6.19346e-06	0.447838	6.19509	6.47857	6.2732	6.30559	0.0129097
15	YKBGVTZYEHREMT-KVQBGUIXSA-N	2'-deoxyguanosine	2'-deoxyguanosine	0	1	1	2	Level 1		499087			C10H13N5O4	267.097	[M-H]-	266.089	266.089	4.03294e-05	0.407777	6.78544	7.0691	6.87822	6.91794	0.0445024
16	OVRNDRQMDRJTHS-RTRLPJTCSA-N	N-acetyl-glucosamine	N-acetyl-glucosamine	-1	1	1	1	Invalidated by MSMS		3.12061e+06	0.419264	4	C8H15NO6	221.09	[M+Cl]-	256.059	256.06	0.000225028	0.901628	6.61443	6.9965	6.92002	6.79361	0.104646
17	UHDGCWIWMRVCDJ-XVFCMESISA-N	cytidine	cytidine	1	1	1	3	Exceeds Level 1		2.80639e+06	0.848413	10	C9H13N3O5	243.086	[M-H]-	242.078	242.078	0.000192317	0.82118	6.84154	7.22006	6.93723	6.96068	0.0204826
18	NYHBQMYGNKIUIF-UUOKFMHZSA-N	guanosine	guanosine	1	1	1	3	Exceeds Level 1		82592408	0.878379	5	C10H13N5O5	283.092	[M-H]-	282.084	282.084	8.24736e-06	0.370468	8.3771	8.90858	8.56435	8.5599	0.108487
19	COLNVLDHVKWLRT-QMMMGPOBSA-N	phenylalanine	phenylalanine	1	1	1	3	Exceeds Level 1		5.64338e+06	0.647348	5	C9H11NO2	165.079	[M-H]-	164.072	164.072	0.000104832	0.664392	8.96393	9.43723	8.97015	9.1025	0.0144478
20	AGPKZVBTJJNPAG-WHFBIAKZSA-N	isoleucine	isoleucine	1	1	1	3	Exceeds Level 1		1.26783e+07	0.979058	2	C6H13NO2	131.095	[M-H]-	130.087	130.087	6.26072e-05	0.563716	9.63918	9.94366	9.69174	9.7838	0.0469245
21	QIVBCDIJIAJPQS-SECBINFHSA-N	tryptophan	tryptophan	0.5	1	1	2.5	Exceeds Level 1		2.22969e+06	0.693092	8	C11H12N2O2	204.09	[M-H]-	203.083	203.083	0.000102225	0.611564	10.1277	10.4101	10.1401	10.2544	0.0489163
22	ONIBWKKTOPOVIA-BYPYZUCNSA-N	proline	proline	1	1	1	3	Exceeds Level 1		1.68531e+09	0.983299	4	C5H9NO2	115.063	[M-H]-	114.056	114.056	8.58625e-05	0.787245	10.6925	11.0946	10.8985	10.8515	0.0325412
23	KZSNJWFQEVHDMF-BYPYZUCNSA-N	valine	valine	0	1	1	2	Level 1		34925369			C5H11NO2	117.079	[M-H]-	116.072	116.072	0.000103869	0.910007	10.9303	11.3238	11.0935	11.0605	0.12751
24	ODHCTXKNWHHXJC-VKHMYHEASA-N	5-oxo-proline	5-oxo-proline	1	1	1	3	Exceeds Level 1		7.8634e+07	0.991386	3	C5H7NO3	129.043	[M-H]-	128.035	128.035	0.000161937	1.26478	11.4328	11.9461	11.6274	11.5646	0.0827702
25	OUYCCCASQSFEME-QMMMGPOBSA-N	tyrosine	tyrosine	1	1	1	3	Exceeds Level 1		1.49225e+07	0.885286	11	C9H11NO3	181.074	[M-H]-	180.067	180.067	0.00015795	0.896621	11.7509	12.0872	11.828	11.8997	0.10623
26	JJIHLJJYMXLCOY-UHFFFAOYSA-N	N-acetyl-serine	N-acetyl-serine	1	1	1	3	Exceeds Level 1		7.40769e+06	0.874305	14	C5H9NO4	147.053	[M-H]-	146.046	146.046	0.000147284	1.03121	11.6488	11.9853	11.8491	11.76	0.0289773
27	FUOOLUPWFVMBKG-UHFFFAOYSA-N	2-amino-2-methylpropanoic acid	2-amino-2-methylpropanoic acid	1	1	1	3	Exceeds Level 1		3.41506e+06	0.720235	2	C4H9NO2	103.063	[M-H]-	102.056	102.056	9.23235e-06	0.447596	12.2468	12.7109	12.3717	12.3774	0.0779711
28	PMMYEEVYMWASQN-DMTCNVIQSA-N	trans-4-hydroxyproline	trans-4-hydroxyproline	1	1	1	3	Exceeds Level 1		1.11876e+07	0.918081	11	C5H9NO3	131.058	[M-H]-	130.051	130.051	8.89985e-05	0.733876	13.1541	13.3563	13.2133	13.2659	0.0474012
29	QNAYBMKLOCPYGJ-REOHCLBHSA-N	alanine	alanine	0.5	1	1	2.5	Exceeds Level 1		9.53028e+07	0	1	C3H7NO2	89.0477	[M-H]-	88.0404	88.0401	0.000240739	2.73442	13.2536	13.7154	13.3682	13.3994	0.0233778
30	CZMRCDWAGMRECN-UGDNZRGBSA-N	sucrose	sucrose	1	1	1	3	Exceeds Level 1		3474829795	0.880467	20	C12H22O11	342.116	[M-H]-	341.109	341.109	7.6079e-06	0.339178	13.2504	13.6268	13.408	13.3844	0.0930467
31	DHMQDGOQFOQNFH-UHFFFAOYSA-N	glycine	glycine	0.5	1	1	2.5	Exceeds Level 1		667857	0	1	C2H5NO2	75.032	[M-H]-	74.0247	74.0243	0.000474304	6.40737	14.0256	14.2451	14.0746	14.1285	0.144291
32	ZDXPYRJPNDTMRX-VKHMYHEASA-N	glutamine	glutamine	1	1	1	3	Exceeds Level 1		5.34022e+08	0.895024	22	C5H10N2O3	146.069	[M-H]-	145.062	145.062	8.92794e-05	0.668394	14.1927	14.4521	14.2702	14.3017	0.078164
33	BTCSSZJGUNDROE-UHFFFAOYSA-N	4-aminobutanoic acid	4-aminobutanoic acid	1	1	1	3	Exceeds Level 1		1.97568e+06	0.943487	2	C4H9NO2	103.063	[M-H]-	102.056	102.056	1.91482e-05	0.400768	14.2419	14.527	14.3426	14.3319	0.0175707
34	RHGKLRLOHDJJDR-BYPYZUCNSA-N	citrulline	citrulline	1	1	1	3	Exceeds Level 1		1.34722e+07	0.798704	7	C6H13N3O3	175.096	[M-H]-	174.088	174.088	1.62784e-05	0.46471	14.972	15.4022	15.0473	15.0806	0.014071
35	ZGXJTSGNIOSYLO-UHFFFAOYSA-N	5-aminolevulinic acid	5-aminolevulinic acid	1	1	1	3	Exceeds Level 1		2.7563e+06	0.796187	5	C5H9NO3	131.058	[M-H]-	130.051	130.051	5.91663e-05	0.641714	15.0336	15.2189	15.0913	15.1117	0.0209457
36	RFMMMVDNIPUKGG-YFKPBYRVSA-N	N-acetyl-glutamic acid	N-acetyl-glutamic acid	1	1	1	3	Exceeds Level 1		3.65266e+07	0.907727	15	C7H11NO5	189.064	[M-H]-	188.056	188.057	0.000148352	0.842497	14.9721	15.2202	15.1097	15.0491	0.0108908
37	WHUUTDBJXJRKMK-VKHMYHEASA-N	glutamic acid	glutamic acid	1	1	1	3	Exceeds Level 1		4.17247e+08	0.935202	6	C5H9NO4	147.053	[M-H]-	146.046	146.046	0.000131802	0.922952	15.7818	16.5771	15.8827	15.895	0.106086
38	JCMUOFQHZLPHQP-BQBZGAKWSA-N	ophthalmic acid	ophthalmic acid	-1	1	1	1	Invalidated by MSMS		2.20123e+06	0.752868	22	C11H19N3O6	289.127	[M-H]-	288.12	288.12	2.61404e-05	0.329596	15.7995	16.5821	15.9111	15.8956	0.033963
39	VZCYOOQTPOCHFL-OWOJBTEDSA-N	fumaric acid	fumaric acid	1	1	1	3	Exceeds Level 1		1.24476e+07	0.900068	4	C4H4O4	116.011	[M-H]-	115.004	115.004	8.93077e-05	0.821797	16.3705	16.6613	16.451	16.4726	0.0283836
40	CQOVPNPJLQNMDC-ZETCQYMHSA-N	carnosine	carnosine	1	1	1	3	Exceeds Level 1		2.41762e+06	0.755189	14	C9H14N4O3	226.107	[M-H]-	225.099	225.099	7.64351e-05	0.405148	16.8494	17.0872	16.8781	16.9047	0.0257127
41	ODKSFYDXXFIFQN-BYPYZUCNSA-N	arginine	arginine	1	1	1	3	Exceeds Level 1		4.41838e+08	0.915226	7	C6H14N4O2	174.112	[M-H]-	173.104	173.104	2.5632e-05	0.351075	16.8518	17.231	16.8809	16.9358	0.012617
42	KDXKERNSBIXSRK-YFKPBYRVSA-N	lysine	lysine	1	1	1	3	Exceeds Level 1		33400932	0.99107	3	C6H14N2O2	146.106	[M-H]-	145.098	145.098	0.000155009	1.07876	16.9238	17.2023	16.9529	17.0023	0.0110087
43	AHLPHDHHMVZTML-BYPYZUCNSA-N	ornithine	ornithine	1	1	1	3	Exceeds Level 1		1.04497e+08	0.974873	2	C5H12N2O2	132.09	[M-H]-	131.083	131.083	0.000113963	0.87013	16.8627	17.202	16.9776	16.9361	0.0735843
