# Supplementary material for: A multi-omic characterization of temperature stress in a halotolerant Scenedesmus strain for algal biotechnology
Source: Commun Biol. 2021 Mar 12;4:333. doi: 10.1038/s42003-021-01859-y (PMC7955037; doi:10.1038/s42003-021-01859-y)
Supplement: Supplementary file 17 — Supplementary Data 14 [file 42003_2021_1859_MOESM17_ESM.xlsx]

## Sheet: Standards - Scen
Table S14-1. Mass spectrometry detection and identification of lipid standards. Lipids are listed by abbreviated name: 'headgroup(total # of carbons in fatty acid tails:total # of double bonds in fatty acid tails)'. Retention times are the approximate start and end time of chromatographic elution, RT(min) and RT(max), and ion species indicates the charged group observed during ionization in eithe…
Standard #	Name	Formula	Exact Mass	RT (min)*	RT (max)*	RT (peak)*	ion species	m/z (theoretical)	polarity	Fragment ion(s) for identification
A	DGDG (18:3/18:3)	C51H84O15	936.581	5.5958	5.8982	5.6966	NH4+	954.615	positive	613.5 / 335
B	MGDG (18:3/16:3)	C43H70O10	746.497	5.6462	5.8478	5.71676	NH4+	764.531	positive	585.5 / 307, 335
1	PG-d5 (16:0/18:1)	C40H72D5O10P	753.557	6.503	6.9062	6.52	Na+	776.546	positive
2	DGTS-d9 (16:0/16:0)	C42H72D9NO7	720.658	7.36449	7.80703	7.56	H+	721.665	positive	245.2 / 465
3	oleic acid (18:1-d9)	C18H25D9O2	291.312	4.6886	4.9406	4.8	H-	290.305	negative
4	PS (16:0-d31/18:1)	C40H44D31NO10P	791.707	5.56	7.56	6.56	H+	792.715	positive
5	PA (16:0-d31/18:1)	C37H40D31O8P	705.683	6.8054	7.8134	7	NH4+	723.717	positive
6	PE (16:0-d31/18:1)	C39H45D31NO8P	748.725	7.3094	7.8134	7.42	H+	749.733	positive
7	PC (16:0-d31/18:1)	C42H51D31NO8P	790.772	6.98129	7.56952	7.24	H+	791.78	positive	184
8	DG-d5 (1,3-16:1)	C35H59D5O5	569.507	7.62453	8.03848	7.85	Na+	592.497	positive	592
9	TG-d5 (17:0/17:1/17:0)	C54H97D5O6	851.799	13.78	14.15	13.94	NH4+	869.833	positive	582, 584
Lipid Headgroup (X1:Y1 / X2:Y2) = Lipid Headgroup (Total # of carbons in fatty acid tail 1: Total # of double bonds in fatty acid tail 1 / Total # of carbons in fatty acid tail 2: Total # of double bonds in fatty acid tail 2)
DGDG = Digalactosyldiacylglycerol
MGDG = Monogalactosyldiacylglycerol
PG = Phosphatidylglycerol
DGTS = Diacylglyceryltrimethylhomoserine
PS = Phosphatidylserine
PA = Phosphatidic acid
PE = Phosphatidylethanolamine
PC = Phosphatidylcholine
DG = Diacylglycerol
TG = Triacylglycerol
d = deuterium ion replacing H in a given molecule
	Number following d indicates how many deuteriums present in the molecule
	For PS, PA, PE and PC, deuterium is present on the FA chain with 16 carbons
RT = Retention time
	min = approximate minimum RT at which the m/z was observed
	max = approximate maximum RT at which the m/z was observed
	peak = approximate RT at which the maximum intensity for the m/z was observed
	* = expected
ion species = form of detected ion (e.g. H+ = protonated species, NH4+ = ammoniated species, Na+=sodiated species, H- = deprotonated species)
m/z = mass / charge ratio of detected ion
m/z (theoretical) = calculated mass / charge ratio of ion based on molecular formula
polarity = mode in which each lipid was detected, positive or negative
Fragment ion(s) for identification = Detected m/z in MS/MS fragmentation spectra indicating the specific lipid class by either characterisitic product ion or resulting in characteristic neutral loss

## Sheet: TG
Table S14-2. Mass spectrometry detection and identification of triacyglyceride (TG) lipids. Lipids are listed by abbreviated name: 'headgroup(total # of carbons in fatty acid tails:total # of double bonds in fatty acid tails)'. Retention times are the approximate start and end time of chromatographic elution, RT(min) and RT(max), and ion species indicates the charged group observed during ionizat…
TG #	Name	Formula	Exact Mass	RT (min)	RT (max)	RT (peak)	ion species	m/z (theoretical)	m/z (detected)	ppm	polarity	Fragment ions for fatty acid tail identification (>5% max fragment intensity)	Fatty acids detected	Notes
0	TG-d5 (17:0/17:1/17:0)	C54H97D5O6	851.799	13.78	14.15	13.92	NH4+	869.833	869.834	1.74538	positive	582.55, 584.57	17:0, 17:1
1	TG (64:0)	C67H130O6	1030.99	15.6909	15.8027	15.7417	NH4+	1049.02	1049.02	0.76127	positive	--	--
2	TG (64:1)	C67H128O6	1028.97	15.4949	15.6709	15.5793	NH4+	1047	1047.01	3.77595	positive	577.52, 605.55, 719.69, 745.71, 747.72, 773.74	30:0, 28:0, 20:1, 18:0, 18:1, 16:0
3	TG (64:2)	C67H126O6	1026.96	15.3206	15.5809	15.3996	NH4+	1044.99	1044.99	3.28255	positive	575.5, 603.54, 745.71, 747.72, 771.72	30:0, 28:0, 18:1, 18:2, 16:0
4	TG (64:3)	C67H124O6	1024.94	15.1422	15.447	15.2318	NH4+	1042.97	1042.98	3.53418	positive	573.49, 601.52, 743.69, 745.71	30:0, 28:0, 18:1, 18:2
5	TG (64:4)	C67H122O6	1022.92	14.984	15.3244	15.0645	NH4+	1040.96	1040.96	3.36888	positive	599.5, 741.68, 743.69, 745.71	28:0, 18:1, 18:2, 18:3
6	TG (64:5)	C67H120O6	1020.91	14.7907	15.1474	14.8996	NH4+	1038.94	1038.95	3.80217	positive	597.49, 741.68, 743.69	28:0, 18:2, 18:3
7	TG (64:6)	C67H118O6	1018.89	14.6109	14.984	14.7144	NH4+	1036.93	1036.93	4.92839	positive	595.47, 741.68, 743.69	28:0, 18:3, 18:4
8	TG (63:0)	C66H128O6	1016.97	15.5771	15.7337	15.6361	NH4+	1035	1035.01	2.89203	positive	--	--
9	TG (63:1)	C66H126O6	1014.96	15.4046	15.6474	15.4886	NH4+	1032.99	1032.99	3.63285	positive	577.52, 591.54, 733.71, 745.71, 759.72	29:0, 28:0, 18:1, 17:0, 16:0
10	TG (63:2)	C66H124O6	1012.94	15.2307	15.4731	15.3152	NH4+	1030.97	1030.98	3.76899	positive	575.5, 589.52, 603.53, 731.69, 733.71, 743.69, 745.71, 757.7	29:0, 28:0, 27:0, 18:1, 18:2, 17:0, 17:1, 16:0
11	TG (63:3)	C66H122O6	1010.92	15.033	15.3081	15.1583	NH4+	1028.96	1028.96	3.58617	positive	573.49, 587.5, 729.68, 731.69, 733.71, 741.67, 743.7, 755.69, 759.72	29:0, 28:0, 18:1, 18:2, 18:3, 17:0, 17:1, 16:0, 16:2
12	TG (63:4) *	C66H120O6	1008.91	14.6844	15.1283	14.9863	NH4+	1026.94	1026.95	6.13226	positive	585.49, 599.51, 727.66, 729.68, 731.69, 741.68	28:0, 27:0, 18:1, 18:2, 18:3, 17:1
13	TG (62:0)	C65H126O6	1002.96	15.5003	15.6937	15.5521	NH4+	1020.99	1020.99	1.58035	positive	551.5, 579.53, 719.69, 747.72	30:0, 28:0, 18:0, 16:0
14	TG (62:1)	C65H124O6	1000.94	15.3097	15.582	15.3969	NH4+	1018.97	1018.98	3.36666	positive	577.52, 719.69, 745.71	28:0, 18:1, 16:0
15	TG (62:2)	C65H122O6	998.924	15.1256	15.4306	15.2264	NH4+	1016.96	1016.96	3.61852	positive	575.5, 603.54, 717.68, 719.69, 743.69, 745.71	28:0, 26:0, 18:1, 18:2, 16:0, 16:1
16	TG (62:3)	C65H120O6	996.908	14.9649	15.2563	15.0548	NH4+	1014.94	1014.95	3.57558	positive	573.49, 715.66, 717.68, 719.69, 741.68, 743.69, 745.71	28:0, 18:1, 18:2, 18:3, 16:0, 16:1, 16:2
17	TG (62:4)	C65H118O6	994.893	14.7661	15.0848	14.8805	NH4+	1012.93	1012.93	4.14471	positive	571.47, 713.64, 715.66, 717.68, 741.68, 743.69, 745.71	28:0, 18:1, 18:2, 18:3, 16:1, 16:2, 16:3
18	TG (62:5)	C65H116O6	992.877	14.5884	14.8789	14.7027	NH4+	1010.91	1010.92	4.39287	positive	569.46, 713.64, 715.66, 741.68, 743.69	28:0, 18:2, 18:3, 16:2, 16:3
19	TG (62:6)	C65H114O6	990.862	14.3724	14.6472	14.5058	NH4+	1008.9	1008.9	4.36153	positive	567.44, 713.64, 741.68	28:0, 18:3, 16:3
20	TG (62:7) *	C65H112O6	988.846	14.3615	14.4813	14.4132	NH4+	1006.88	1006.89	6.79541	positive	--	--
21	TG (62:8) *	C65H110O6	986.83	14.2186	14.3298	14.2695	NH4+	1004.86	1004.87	8.0088	positive	--	--
22	TG (61:0)	C64H124O6	988.94	15.356	15.5875	15.4459	NH4+	1006.97	1006.98	2.24758	positive	--	--
23	TG (61:1)	C64H122O6	986.924	15.1936	15.4455	15.273	NH4+	1004.96	1004.96	4.15128	positive	563.51, 577.52, 705.68, 719.69, 731.69, 745.7	28:0, 27:0, 18:1, 17:1, 16:0, 15:0
24	TG (61:2)	C64H120O6	984.908	15.0007	15.3048	15.0906	NH4+	1002.94	1002.95	3.57158	positive	561.49, 575.5, 703.65, 705.68, 715.66, 729.67	28:0, 27:0, 18:1, 18:2, 17:0, 16:0
25	TG (61:3)	C64H118O6	982.893	14.8288	15.1175	14.9432	NH4+	1000.93	1000.93	3.60475	positive	559.47, 573.49, 701.64, 705.68, 727.65, 731.69	28:0, 27:0, 18:1, 18:3, 16:0, 16:2
26	TG (61:4)	C64H116O6	980.877	14.6164	14.9268	14.7607	NH4+	998.911	998.916	5.02387	positive	--	--
27	TG (61:5) *	C64H114O6	978.862	14.4949	14.6392	14.5739	NH4+	996.895	996.901	5.7652	positive	--	--
28	TG (61:6)	C64H112O6	976.846	14.307	14.4541	14.3887	NH4+	994.88	994.878	1.31863	positive	--	--
29	TG (60:0)	C63H122O6	974.924	15.2866	15.5589	15.3728	NH4+	992.958	992.961	3.51438	positive	551.5, 719.69	28:0, 16:0
30	TG (60:1)	C63H120O6	972.908	15.0875	15.3571	15.1637	NH4+	990.942	990.946	4.12995	positive	549.49, 577.52, 691.66, 717.68, 719.69, 745.71	28:0, 26:0, 18:1, 16:0, 16:1, 14:0
31	TG (60:2)	C63H118O6	970.893	14.8832	15.2182	15.0124	NH4+	988.927	988.93	3.8367	positive	547.47, 575.5, 603.54, 689.64, 691.66, 715.66, 717.68, 719.69, 743.69	28:0, 26:0, 24:0, 18:1, 18:2, 16:0, 16:1, 16:2, 14:0
32	TG (60:3)	C63H116O6	968.877	14.6436	14.9976	14.8478	NH4+	986.911	986.915	4.17965	positive	545.46, 573.49, 601.52, 687.63, 689.64, 691.66, 713.64, 715.66, 717.68, 719.69	28:0, 26:0, 24:0, 18:1, 18:2, 18:3, 16:0, 16:1, 16:2, 16:3
33	TG (60:4)	C63H114O6	966.862	14.4541	14.8262	14.5902	NH4+	984.895	984.9	4.23119	positive	543.44, 571.47, 599.51, 685.61, 687.63, 689.64, 713.65, 715.66, 717.68	28:0, 26:0, 24:0, 18:1, 18:2, 18:3, 16:1, 16:2, 16:3
34	TG (60:5)	C63H112O6	964.846	14.2226	14.5412	14.4159	NH4+	982.88	982.883	3.66057	positive	599.51, 683.6, 685.61, 687.63	24:1, 18:1, 18:2, 18:3
35	TG (60:6)	C63H110O6	962.83	14.0303	14.2836	14.1311	NH4+	980.864	980.869	4.67892	positive	569.46, 595.47, 597.49, 683.59, 685.61, 687.63, 711.63	26:1, 24:0, 24:1, 18:2, 18:3, 18:4, 16:2
36	TG (60:7)	C63H108O6	960.815	13.8615	14.0684	13.9486	NH4+	978.848	978.854	5.5556	positive	--	--
37	TG (59:0)	C62H120O6	960.908	15.1323	15.3524	15.234	NH4+	978.942	978.947	4.85933	positive	--	--
38	TG (59:1)	C62H118O6	958.893	14.9377	15.161	15.0645	NH4+	976.927	976.931	4.86882	positive	--	--
39	TG (59:2)	C62H116O6	956.877	14.7226	14.9622	14.8451	NH4+	974.911	974.914	3.19973	positive	--	--
40	TG (59:3)	C62H114O6	954.862	14.5026	14.814	14.6646	NH4+	972.895	972.892	3.69154	positive	--	--
41	TG (59:4) *	C62H112O6	952.846	14.3124	14.5494	14.4404	NH4+	970.88	970.872	7.91177	positive	--	--
42	TG (59:5)	C62H110O6	950.83	14.014	14.2264	14.1283	NH4+	968.864	968.869	4.84994	positive	--	--
43	TG (58:0)	C61H118O6	946.893	15.0603	15.2972	15.1427	NH4+	964.927	964.93	3.54691	positive	551.5, 663.63, 691.66	26:0, 18:0, 16:0
44	TG (58:1)	C61H116O6	944.877	14.837	15.161	14.9268	NH4+	962.911	962.915	3.64997	positive	577.52, 605.55, 661.61, 663.63, 689.65	24:0, 22:0, 18:0, 18:1, 16:0
45	TG (58:2)	C61H114O6	942.862	14.6	14.9459	14.7144	NH4+	960.895	960.898	3.18407	positive	577.52, 603.54, 661.61, 687.63	24:1, 22:0, 18:1, 16:0
46	TG (58:3)	C61H112O6	940.846	14.3696	14.7618	14.4731	NH4+	958.88	958.883	3.32809	positive	575.5, 601.52, 603.53, 659.6, 661.61, 685.62	24:1, 22:0, 22:1, 18:1, 18:2, 16:0
47	TG (58:4)	C61H110O6	938.83	14.1545	14.4731	14.277	NH4+	956.864	956.867	2.91653	positive	571.47, 599.5, 657.58, 659.6, 661.61, 687.63, 689.65	24:0, 22:0, 18:1, 18:2, 18:3, 16:2, 16:3
48	TG (58:5)	C61H108O6	936.815	13.9105	14.2155	14.0249	NH4+	954.848	954.85	1.21718	positive	571.47, 599.5, 627.54, 655.57, 657.58, 659.6	24:1, 22:1, 20:1, 18:1, 18:2, 18:3
49	TG (58:6)	C61H106O6	934.799	13.6742	14.084	13.833	NH4+	952.833	952.836	3.27821	positive	569.46, 595.48, 597.49, 653.55, 655.57, 657.58, 659.6, 683.6, 685.62	24:1, 22:0, 22:1, 18:1, 18:2, 18:3, 18:4, 16:2, 16:3
50	TG (58:7)	C61H104O6	932.783	13.38	13.7286	13.6196	NH4+	950.817	950.818	0.55189	positive	567.44, 595.47, 655.57, 657.58, 683.6	24:1, 22:1, 18:3, 18:4, 16:3
51	TG (58:8)	C61H102O6	930.768	13.3446	13.5216	13.4208	NH4+	948.801	948.804	2.17734	positive	--	--
52	TG (57:0)	C60H116O6	932.877	14.9105	15.1338	15.0085	NH4+	950.911	950.914	3.36458	positive	537.49, 551.5, 565.53, 663.63, 677.65, 705.68	26:0, 25:0, 24:0, 17:0, 16:0, 14:0
53	TG (57:1)	C60H114O6	930.862	14.7171	14.9268	14.8206	NH4+	948.895	948.899	3.91039	positive	549.49, 563.51, 649.62, 675.63, 677.65	25:0, 24:0, 18:1, 16:0, 16:1
54	TG (57:2)	C60H112O6	928.846	14.4295	14.7441	14.582	NH4+	946.88	946.883	3.99319	positive	--	--
55	TG (57:3)	C60H110O6	926.83	14.2335	14.5167	14.4105	NH4+	944.864	944.857	6.94902	positive	--	--
56	TG (57:4)	C60H108O6	924.815	14.0194	14.2346	14.1283	NH4+	942.848	942.843	5.65445	positive	--	--
57	TG (56:0)	C59H114O6	918.862	14.8152	15.0466	14.9023	NH4+	936.895	936.898	3.28031	positive	551.5, 579.54, 635.6, 663.63	24:0, 22:0, 18:0, 16:0
58	TG (56:1)	C59H112O6	916.846	14.5757	14.8838	14.6805	NH4+	934.88	934.883	3.33	positive	577.52, 605.55, 633.58, 635.6, 661.61, 663.63	22:0, 20:0, 18:0, 18:1, 16:0, 16:1
59	TG (56:2)	C59H110O6	914.83	14.3342	14.6556	14.435	NH4+	932.864	932.867	3.20013	positive	577.52, 603.53, 605.55, 631.57, 633.58, 634.59, 659.6	22:1, 20:0, 20:1, 18:0, 18:1, 298.3, 16:0
60	TG (56:3)	C59H108O6	912.815	14.0661	14.4569	14.1456	NH4+	930.848	930.851	2.51797	positive	573.49, 575.5, 601.52, 603.53, 629.55, 631.57, 633.58, 635.6, 657.58, 659.6, 661.61	22:0, 22:1, 20:0, 20:1, 18:0, 18:1, 18:2, 18:3, 16:0, 16:1, 16:2
61	TG (56:4)	C59H106O6	910.799	13.8244	14.2166	13.966	NH4+	928.833	928.833	0.527499	positive	571.47, 573.49, 599.5, 601.52, 629.55, 631.57, 633.58, 657.59, 659.6, 661.61	22:0, 22:1, 20:0, 20:1, 18:1, 18:2, 18:3, 16:1, 16:2, 16:3
62	TG (56:5)	C59H104O6	908.783	13.5612	13.8745	13.6703	NH4+	926.817	926.819	1.93797	positive	571.47, 597.49, 599.5, 627.54, 629.55, 631.57	22:1, 20:0, 20:1, 18:1, 18:2, 18:3
63	TG (56:6)	C59H102O6	906.768	13.2792	13.63	13.4069	NH4+	924.801	924.804	2.48679	positive	567.44, 595.47, 597.49, 625.52, 627.54, 629.55, 631.57, 657.58	22:0, 20:0, 20:1, 18:1, 18:2, 18:3, 18:4, 16:3
64	TG (56:7)	C59H100O6	904.752	12.9624	13.318	13.0986	NH4+	922.786	922.789	3.07612	positive	595.47, 599.51, 625.52, 627.54	20:1, 20:3, 18:2, 18:3
65	TG (56:8)	C59H98O6	902.736	12.6732	12.939	12.8482	NH4+	920.77	920.772	2.55754	positive	593.46, 625.52, 627.54	20:1, 18:3, 18:4
66	TG (56:9)	C59H96O6	900.721	12.34	12.6654	12.5978	NH4+	918.754	918.758	3.63757	positive	--	--
67	TG (56:10)	C59H94O6	898.705	12.0108	12.1895	12.0928	NH4+	916.739	916.74	1.45111	positive	--	--
68	TG (55:0)	C58H112O6	904.846	14.6191	14.8914	14.7661	NH4+	922.88	922.883	3.50021	positive	--	--
69	TG (55:1)	C58H110O6	902.83	14.4432	14.6474	14.533	NH4+	920.864	920.867	3.3155	positive	591.53, 619.56, 621.58, 633.58	20:0, 18:0, 18:1, 17:0
70	TG (55:2)	C58H108O6	900.815	14.1912	14.4486	14.2879	NH4+	918.848	918.849	0.96083	positive	589.51, 591.54, 603.53, 605.55, 617.55, 619.57, 631.56, 645.58	20:0, 20:1, 19:0, 19:1, 18:0, 18:1, 17:0, 16:0
71	TG (55:3)	C58H106O6	898.799	13.9184	14.1883	14.0346	NH4+	916.833	916.834	1.0118	positive	551.27, 589.52, 603.53, 617.55, 631.56	23:3, 20:1, 19:1, 18:1, 17:1
72	TG (55:4)	C58H104O6	896.783	13.661	13.9824	13.7672	NH4+	914.817	914.817	0.356243	positive	587.5, 599.5, 601.52, 613.52, 615.54, 617.55, 619.57, 627.53	20:1, 19:0, 19:1, 18:0, 18:1, 18:2, 18:3, 17:0
73	TG (55:5)	C58H102O6	894.768	13.3854	13.6137	13.478	NH4+	912.801	912.804	2.37164	positive	585.49, 599.5, 613.52, 615.53, 617.55	20:1, 19:1, 18:1, 18:2, 18:3
74	TG (55:6)	C58H100O6	892.752	12.9159	13.3892	13.1741	NH4+	910.786	910.786	0.743409	positive	--	--
75	TG (55:7)	C58H98O6	890.736	12.7925	13.0267	12.9004	NH4+	908.77	908.772	2.35343	positive	--	--
76	TG (54:0)	C57H110O6	890.83	14.5521	14.8108	14.6392	NH4+	908.864	908.868	3.84185	positive	551.5, 579.54, 607.57, 635.6	22:0, 20:0, 18:0, 16:0
77	TG (54:1)	C57H108O6	888.815	14.3124	14.6066	14.4087	NH4+	906.848	906.852	3.89069	positive	577.52, 579.54, 605.55, 607.57, 633.58	20:0, 20:1, 18:0, 18:1, 16:0
78	TG (54:2)	C57H106O6	886.799	14.0292	14.3424	14.1245	NH4+	904.833	904.835	2.75048	positive	577.52, 603.54, 605.55, 631.57	20:1, 18:0, 18:1, 16:0
79	TG (54:3)	C57H104O6	884.783	13.7416	14.0712	13.8451	NH4+	902.817	902.819	1.80921	positive	601.52, 603.54, 605.55	18:0, 18:1, 18:2
80	TG (54:4)	C57H102O6	882.768	13.4677	13.8326	13.5848	NH4+	900.801	900.803	1.69756	positive	573.49, 599.5, 601.52, 603.54, 605.55	20:1, 18:0, 18:1, 18:2, 18:3
81	TG (54:5)	C57H100O6	880.752	13.1801	13.4769	13.3081	NH4+	898.786	898.788	2.16111	positive	599.5, 601.52, 603.54	18:1, 18:2, 18:3
82	TG (54:6)	C57H98O6	878.736	12.8394	13.335	12.9855	NH4+	896.77	896.772	2.59485	positive	595.47, 597.49, 599.5, 601.52, 603.54	18:0, 18:1, 18:2, 18:3, 18:4
83	TG (54:7)	C57H96O6	876.721	12.5521	12.9279	12.661	NH4+	894.754	894.756	1.689	positive	595.47, 597.49, 599.5, 601.52	18:1, 18:2, 18:3, 18:4
84	TG (54:8)	C57H94O6	874.705	12.171	12.6224	12.3807	NH4+	892.739	892.742	3.41709	positive	593.46, 595.47, 597.49, 599.5	18:1, 18:2, 18:3, 18:4
85	TG (54:9)	C57H92O6	872.689	11.7607	12.1964	11.9758	NH4+	890.723	890.726	2.68303	positive	595.47	18:3
86	TG (54:10)	C57H90O6	870.674	11.4186	11.8489	11.5603	NH4+	888.708	888.71	3.27787	positive	591.44, 593.46, 595.47	18:2, 18:3, 18:4
87	TG (54:11)	C57H88O6	868.658	11.0619	11.3996	11.2144	NH4+	886.692	886.695	3.41274	positive	591.44, 593.46	18:3, 18:4
88	TG (54:12)	C57H86O6	866.642	10.6897	10.9757	10.8146	NH4+	884.676	884.68	4.65475	positive	--	--
89	TG (53:0)	C56H108O6	876.815	14.3805	14.6311	14.4877	NH4+	894.848	894.851	3.24543	positive	--	--
90	TG (53:1)	C56H106O6	874.799	14.1436	14.4241	14.2553	NH4+	892.833	892.833	0.5888	positive	577.52, 579.53, 591.54, 593.55, 605.55, 619.56	19:0, 19:1, 18:0, 18:1, 17:0, 16:0
91	TG (53:2)	C56H104O6	872.783	13.8587	14.1529	13.9786	NH4+	890.817	890.817	0.427463	positive	577.52, 591.54, 603.54, 617.55	19:1, 18:1, 17:0, 16:0
92	TG (53:3)	C56H102O6	870.768	13.5725	13.8966	13.719	NH4+	888.801	888.804	2.80376	positive	573.49, 575.5, 587.51, 589.52, 591.54, 593.55, 601.52, 603.54	19:0, 19:1, 18:0, 18:1, 18:2, 18:3, 17:0, 17:1
93	TG (53:4)	C56H100O6	868.752	13.3012	13.6476	13.4379	NH4+	886.786	886.788	2.53149	positive	573.49, 585.49, 587.5, 589.52, 591.54, 599.5, 601.52, 613.52	19:1, 18:0, 18:1, 18:2, 18:3, 17:0, 17:1, 16:0
94	TG (53:5)	C56H98O6	866.736	12.9867	13.3489	13.112	NH4+	884.77	884.773	3.19559	positive	503.24, 547.24, 585.49, 587.5, 589.52, 597.49, 599.5, 601.52, 603.54	24:2, 21:3, 18:1, 18:2, 18:3, 17:0, 17:1, 17:2, 17:3
95	TG (53:6)	C56H96O6	864.721	12.6692	13.0396	12.8326	NH4+	882.754	882.759	4.56298	positive	583.47, 585.49, 587.5, 597.49, 599.51, 601.52	18:1, 18:2, 18:3, 17:1, 17:2, 17:3
96	TG (53:7)	C56H94O6	862.705	12.3362	12.6158	12.4379	NH4+	880.739	880.742	3.45789	positive	581.46, 583.47, 585.49, 595.47, 599.51	18:1, 18:2, 18:3, 17:1, 17:3
97	TG (53:8)	C56H92O6	860.689	11.9295	12.2237	12.031	NH4+	878.723	878.726	2.93003	positive	583.48, 585.49, 593.45, 597.49	18:3, 18:4, 17:1, 17:3
98	TG (52:0)	C55H106O6	862.799	14.2661	14.5276	14.3696	NH4+	880.833	880.836	3.96469	positive	579.54, 607.57	18:0, 16:0
99	TG (52:1)	C55H104O6	860.783	13.9867	14.3394	14.1074	NH4+	878.817	878.82	2.84658	positive	577.52, 579.54, 605.55	18:0, 18:1, 16:0
100	TG (52:2)	C55H102O6	858.768	13.709	14.0793	13.8097	NH4+	876.801	876.803	1.89015	positive	577.52, 603.53	18:1, 16:0
101	TG (52:3)	C55H100O6	856.752	13.4159	14.0544	13.5249	NH4+	874.786	874.788	2.4888	positive	573.49, 575.5, 577.52, 601.52, 603.53	18:0, 18:1, 18:2, 16:0, 16:1
102	TG (52:4)	C55H98O6	854.736	13.1311	13.4797	13.2454	NH4+	872.77	872.772	2.53579	positive	573.49, 575.5, 577.52, 599.5, 601.52, 603.54	18:1, 18:2, 18:3, 16:0, 16:1, 16:2
103	TG (52:5)	C55H96O6	852.721	12.8258	13.2525	12.9143	NH4+	870.754	870.757	2.91706	positive	571.47, 573.49, 575.5, 597.49, 599.5, 601.52, 603.53	18:1, 18:2, 18:3, 16:0, 16:1, 16:2, 16:3
104	TG (52:6)	C55H94O6	850.705	12.4622	12.8697	12.5793	NH4+	868.739	868.741	2.92728	positive	569.46, 571.47, 573.49, 595.47, 599.5, 601.52	18:1, 18:2, 18:3, 16:0, 16:2, 16:3
105	TG (52:7)	C55H92O6	848.689	12.1038	12.3645	12.2291	NH4+	866.723	866.726	3.51615	positive	567.44, 569.46, 571.47, 597.49, 599.5	18:1, 18:2, 18:3, 16:2, 16:3
106	TG (52:8)	C55H90O6	846.674	11.7116	12.21	12.0412	NH4+	864.708	864.71	2.57525	positive	567.44, 569.46, 595.47, 597.49	18:2, 18:3, 16:2, 16:3
107	TG (52:9)	C55H88O6	844.658	11.294	11.8544	11.5929	NH4+	862.692	862.695	3.78749	positive	565.43, 567.44, 597.49, 599.51	18:2, 18:3, 16:4, 16:5
108	TG (52:10)	C55H86O6	842.642	10.926	11.3179	11.13	NH4+	860.676	860.68	3.88418	positive	565.43, 595.47, 597.49	18:3, 16:4, 16:5
109	TG (52:11)	C55H84O6	840.627	10.516	10.9268	10.7389	NH4+	858.661	858.663	2.63732	positive	563.41, 565.43, 593.46	18:3, 18:4, 16:4
110	TG (52:12)	C55H82O6	838.611	10.2024	10.5564	10.3468	NH4+	856.645	856.645	0.368183	positive	563.41, 569.47, 591.44	18:4, 17:0, 16:4
111	TG (51:0)	C54H104O6	848.783	14.0973	14.3642	14.2253	NH4+	866.817	866.82	3.66307	positive	551.5, 565.52, 579.53, 593.55	19:0, 18:0, 17:0, 16:0
112	TG (51:1)	C54H102O6	846.768	13.8424	14.1283	13.9432	NH4+	864.801	864.803	1.78921	positive	563.5, 565.52, 577.52, 591.53, 592.54, 605.55	18:0, 18:1, 17:0, 16:0, 272.3, 15:0
113	TG (51:2)	C54H100O6	844.752	13.5439	13.8135	13.6615	NH4+	862.786	862.787	1.89375	positive	561.49, 563.5, 565.52, 575.5, 577.52, 589.52, 591.54, 603.54	18:0, 18:1, 18:2, 17:0, 17:1, 16:0, 16:1, 15:0
114	TG (51:3)	C54H98O6	842.736	13.2373	13.5695	13.3653	NH4+	860.77	860.773	2.88735	positive	559.48, 561.49, 563.51, 565.52, 573.49, 575.51, 587.5, 589.53, 591.54, 601.52	18:0, 18:1, 18:2, 18:3, 17:0, 17:1, 16:0, 16:1, 16:2, 15:0
115	TG (51:4)	C54H96O6	840.721	12.9186	13.3571	13.0494	NH4+	858.754	858.757	2.74204	positive	559.47, 561.49, 563.5, 571.47, 573.49, 577.52, 585.49, 587.5, 589.52, 591.54, 599.51	18:1, 18:2, 18:3, 17:0, 17:1, 17:3, 16:0, 16:1, 16:2, 16:3, 15:0
116	TG (51:5)	C54H94O6	838.705	12.5929	13.0478	12.71	NH4+	856.739	856.741	2.50746	positive	557.46, 559.47, 561.49, 571.47, 573.49, 575.51, 583.47, 585.49, 587.5, 589.52, 597.49	18:1, 18:2, 18:3, 17:1, 17:2, 17:3, 16:0, 16:1, 16:2, 16:3, 15:0
117	TG (51:6)	C54H92O6	836.689	12.2123	12.6843	12.3362	NH4+	854.723	854.726	3.58218	positive	555.44, 557.46, 559.47, 569.46, 571.47, 573.49, 585.49, 587.51	18:1, 18:2, 18:3, 17:1, 17:2, 17:3, 16:2, 16:3
118	TG (51:7)	C54H90O6	834.674	11.8397	12.3789	11.9595	NH4+	852.708	852.708	0.292616	positive	555.44, 557.46, 567.44, 569.46, 571.47, 583.48, 585.49	18:2, 18:3, 17:1, 17:2, 17:3, 16:2, 16:3
119	TG (51:8)	C54H88O6	832.658	11.4102	11.9268	11.7661	NH4+	850.692	850.694	2.44541	positive	555.44, 565.43, 569.46, 585.49	18:3, 17:1, 17:3, 16:4
120	TG (51:9)	C54H86O6	830.642	10.9311	11.4459	11.2988	NH4+	848.676	848.673	3.73025	positive	551.41, 553.43, 565.42, 567.44, 569.45, 583.47	18:2, 18:3, 17:2, 17:3, 17:4, 16:4
121	TG (51:10)	C54H84O6	828.627	10.447	10.9268	10.8152	NH4+	846.661	846.659	1.83989	positive	539.2, 551.41, 565.43, 581.46, 595.47	19:4, 18:3, 17:3, 16:4, 15:4
122	TG (50:0)	C53H102O6	834.768	13.9486	14.2313	14.0502	NH4+	852.801	852.804	2.47915	positive	551.5, 579.53	18:0, 16:0
123	TG (50:1)	C53H100O6	832.752	13.6109	13.9867	13.7525	NH4+	850.786	850.788	2.30372	positive	551.5, 577.52	18:1, 16:0
124	TG (50:2)	C53H98O6	830.736	13.3424	13.6774	13.4677	NH4+	848.77	848.772	2.72281	positive	549.49, 551.5, 575.5, 577.52	18:1, 18:2, 16:0, 16:1
125	TG (50:3)	C53H96O6	828.721	13.0575	13.4197	13.1883	NH4+	846.754	846.757	2.86337	positive	547.47, 549.49, 551.5, 573.49, 575.5, 577.52	18:1, 18:2, 18:3, 16:0, 16:1, 16:2
126	TG (50:4)	C53H94O6	826.705	12.7645	13.1888	12.8598	NH4+	844.739	844.741	3.14194	positive	545.46, 547.47, 549.49, 571.47, 573.49, 575.5, 577.52	18:1, 18:2, 18:3, 16:0, 16:1, 16:2, 16:3
127	TG (50:5)	C53H92O6	824.689	12.3805	12.8707	12.5085	NH4+	842.723	842.726	3.40814	positive	543.44, 545.46, 547.47, 569.46, 571.47, 573.49, 575.5	18:1, 18:2, 18:3, 16:0, 16:1, 16:2, 16:3
128	TG (50:6)	C53H90O6	822.674	12.0112	12.5014	12.1311	NH4+	840.708	840.711	3.57198	positive	541.43, 543.44, 545.46, 547.47, 567.44, 571.47, 573.49	18:1, 18:2, 18:3, 18:4, 16:0, 16:2, 16:3
129	TG (50:7)	C53H88O6	820.658	11.5755	12.1556	11.9517	NH4+	838.692	838.695	3.35037	positive	543.44, 565.43, 573.49	18:3, 16:0, 18:3
130	TG (50:8)	C53H86O6	818.642	11.1218	11.7809	11.4488	NH4+	836.676	836.68	3.94141	positive	537.39, 539.41, 541.43, 565.43, 567.44, 569.46, 571.47	18:1, 18:2, 18:3, 16:1, 16:2, 16:3, 16:4
131	TG (50:9)	C53H84O6	816.627	10.6545	11.3424	11.0003	NH4+	834.661	834.663	3.16387	positive	537.4, 539.41, 565.43, 567.44, 569.46	18:2, 18:3, 16:2, 16:3, 16:4
132	TG (50:10)	C53H82O6	814.611	10.3658	10.8914	10.5047	NH4+	832.645	832.646	0.985812	positive	537.4, 565.43, 567.44	18:3, 16:3, 16:4
133	TG (50:11)	C53H80O6	812.595	10.0223	10.4454	10.2357	NH4+	830.629	830.632	3.08736	positive	535.38, 565.43	18:3, 16:4
134	TG (50:12)	C53H78O6	810.58	9.69425	9.9339	9.8168	NH4+	828.614	828.617	3.95072	positive	535.38, 563.41	18:4, 16:4
135	TG (49:0)	C52H100O6	820.752	13.7852	14.0712	13.8996	NH4+	838.786	838.787	0.99673	positive	--	--
136	TG (49:1)	C52H98O6	818.736	13.4595	13.7237	13.5712	NH4+	836.77	836.772	2.18621	positive	537.49, 551.51, 563.5, 577.52	18:1, 17:1, 16:0, 15:0
137	TG (49:2)	C52H96O6	816.721	13.1583	13.4987	13.2863	NH4+	834.754	834.757	2.78398	positive	535.47, 537.49, 549.49, 551.51, 561.49, 563.5, 575.5, 577.52, 589.52	18:1, 18:2, 17:1, 17:2, 16:0, 16:1, 15:0, 15:1, 14:0
138	TG (49:3)	C52H94O6	814.705	12.8457	13.1507	12.9633	NH4+	832.739	832.741	2.24297	positive	533.46, 535.47, 537.49, 547.47, 549.49, 551.5, 559.47, 561.49, 563.5, 573.49	18:1, 18:2, 18:3, 17:1, 17:2, 17:3, 16:0, 16:1, 16:2, 15:0
139	TG (49:4)	C52H92O6	812.689	12.514	12.7672	12.6365	NH4+	830.723	830.726	3.63146	positive	--	--
140	TG (49:5) *	C52H90O6	810.674	12.1283	12.3707	12.27	NH4+	828.708	828.713	6.71265	positive	519.65, 531.44, 533.46, 543.44, 547.47, 555.44, 559.47, 561.49, 569.46, 573.09	19:3, 18:2, 18:3, 17:1, 17:3, 16:0, 16:2, 16:3, 15:0, 15:2
141	TG (49:6) *	C52H88O6	808.658	11.6899	12.1175	11.9086	NH4+	826.692	826.698	7.17799	positive	531.44, 539.12, 545.45, 553.43, 557.45, 559.48, 567.44	18:3, 17:0, 17:3, 16:0, 16:2, 16:3, 15:0
142	TG (49:7)	C52H86O6	806.642	11.5216	11.8171	11.6519	NH4+	824.676	824.68	4.66392	positive	--	--
143	TG (48:0)	C51H98O6	806.736	13.6055	13.8941	13.728	NH4+	824.77	824.772	2.77925	positive	551.5	16:0
144	TG (48:1)	C51H96O6	804.721	13.2917	13.6507	13.4093	NH4+	822.754	822.757	3.43197	positive	523.47, 549.49, 551.5, 577.52	18:1, 16:0, 16:1, 14:0
145	TG (48:2)	C51H94O6	802.705	12.935	13.3163	13.1311	NH4+	820.739	820.742	3.36702	positive	547.47, 549.49, 551.51, 575.5, 577.52	16:0, 16:1, 16:2, 14:0, 14:1
146	TG (48:3)	C51H92O6	800.689	12.582	13.0695	12.8135	NH4+	818.723	818.726	2.98944	positive	545.46, 551.5	16:0, 16:3
147	TG (48:4)	C51H90O6	798.674	12.2631	12.8477	12.3997	NH4+	816.708	816.71	2.6224	positive	543.44, 551.5	16:0, 16:4
148	TG (48:5)	C51H88O6	796.658	11.8887	12.3625	11.9876	NH4+	814.692	814.694	2.84612	positive	517.42, 519.44, 541.43, 543.44, 545.46, 547.47, 569.46	18:2, 18:3, 16:0, 16:1, 16:2, 16:3, 14:0
149	TG (48:6)	C51H86O6	794.642	11.4377	12.0069	11.8217	NH4+	812.676	812.68	4.28611	positive	539.41, 543.44, 547.47	16:0, 16:2, 16:4
150	TG (48:7)	C51H84O6	792.627	10.9693	11.5085	11.0973	NH4+	810.661	810.664	4.18439	positive	537.4, 543.44, 545.46	16:0, 16:3, 16:4
151	TG (48:8)	C51H82O6	790.611	10.5074	11.3271	10.8342	NH4+	808.645	808.648	4.32993	positive	535.38, 543.44	16:0, 16:4
152	TG (48:9)	C51H80O6	788.595	10.2204	10.75	10.35	NH4+	806.629	806.632	3.13084	positive	537.39, 539.41, 541.43	16:2, 16:3, 16:4
153	TG(48:10)	C51H78O6	786.58	9.75	10.25	10.06	NH4+	804.614	804.612	1.60348	positive	535.38, 539.41	16:2, 16:4
154	TG (48:11)	C51H76O6	784.564	9.37394	9.75	9.55	NH4+	802.598	802.599	1.09447	positive	535.38, 537.39	16:3, 16:4
155	TG (48:12)	C51H74O6	782.549	9.0618	9.40058	9.25	NH4+	800.582	800.585	3.03459	positive	--	--
156	TG (47:0)	C50H96O6	792.721	13.3616	13.7128	13.4963	NH4+	810.754	810.758	4.51988	positive	523.48, 537.49, 551.5, 565.52	17:0, 16:0, 15:0, 14:0
157	TG (47:1)	C50H94O6	790.705	13.0412	13.3952	13.1937	NH4+	808.739	808.74	1.8302	positive	467.25, 509.46, 521.46, 523.47, 535.47, 537.49, 549.49, 563.5	21:1, 18:1, 17:0, 17:1, 16:0, 16:1, 15:0, 14:0
158	TG (47:2)	C50H92O6	788.689	12.7046	13.0829	12.8871	NH4+	806.723	806.727	4.248	positive	--	--
159	TG (47:3)	C50H90O6	786.674	12.3724	12.7019	12.5249	NH4+	804.708	804.709	2.33656	positive	--	--
160	TG (46:0)	C49H94O6	778.705	13.1695	13.5077	13.34	NH4+	796.739	796.742	3.65365	positive	523.47, 551.5	16:0, 14:0
161	TG (46:1)	C49H92O6	776.689	12.8594	13.1747	12.98	NH4+	794.723	794.724	1.14059	positive	495.44, 521.46, 523.47, 549.49, 577.52	18:1, 16:0, 16:1, 14:0, 12:0
162	TG (46:2)	C49H90O6	774.674	12.4764	12.8571	12.64	NH4+	792.708	792.708	1.01409	positive	519.44, 521.46, 523.47, 547.47, 549.49	16:0, 16:1, 16:2, 14:0, 14:1
163	TG (46:3)	C49H88O6	772.658	12.0502	12.5159	12.25	NH4+	790.692	790.694	3.12692	positive	491.41, 493.43, 495.44, 507.74, 517.43, 519.44, 521.46, 545.46, 573.49	18:1, 18:2, 18:3, 17:2, 16:0, 16:1, 16:2, 14:0, 12:0
164	TG (46:4) *	C49H86O6	770.642	11.6709	12.34	11.84	NH4+	788.676	788.681	5.70896	positive	489.39, 491.41, 493.43, 517.43, 519.44, 521.45, 543.44, 571.47	18:1, 18:2, 18:3, 16:1, 16:2, 16:3, 14:0, 12:0
165	TG (46:5)	C49H84O6	768.627	11.2099	11.7633	11.42	NH4+	786.661	786.662	1.93806	positive	--	--
166	TG (46:6) *	C49H82O6	766.611	10.7718	11.3224	11.14	NH4+	784.645	784.651	7.80639	positive	--	--
167	TG (45:0)	C48H92O6	764.689	12.8878	13.2554	13.13	NH4+	782.723	782.723	0.247051	positive	--	--
168	TG (45:1)	C48H90O6	762.674	12.5793	12.9322	12.74	NH4+	780.708	780.706	1.98484	positive	--	--
169	TG (45:2)	C48H88O6	760.658	12.252	12.544	12.42	NH4+	778.692	778.692	0.418704	positive	--	--
170	TG (44:0)	C47H90O6	750.674	12.7286	13.0603	12.91	NH4+	768.708	768.71	3.33716	positive	--	--
171	TG (44:1)	C47H88O6	748.658	12.3858	12.6391	12.54	NH4+	766.692	766.694	2.18298	positive	--	--
172	TG (44:2)	C47H86O6	746.642	11.59	12.2799	12.09	NH4+	764.676	764.677	1.32114	positive	463.42	18:0	Fragments from other fatty acid tails lower than limit of detection (low abundance)
173	TG (44:3)	C47H84O6	744.627	11.546	11.851	11.66	NH4+	762.661	762.661	0.562939	positive	--	--
174	TG (44:4)	C47H82O6	742.611	11.0477	11.66	11.16	NH4+	760.645	760.648	4.07657	positive	--	--
175	TG (44:5)	C47H80O6	740.595	10.5718	11.0586	10.68	NH4+	758.629	758.63	1.21022	positive	--	--
176	TG (43:0)	C46H88O6	736.658	12.3865	12.7819	12.66	NH4+	754.692	754.692	0.0195998	positive	--	--
177	TG (43:1)	C46H86O6	734.642	12.0518	12.4309	12.27	NH4+	752.676	752.676	0.173899	positive	--	--
178	TG (42:0)	C45H86O6	722.642	12.3156	12.546	12.45	NH4+	740.676	740.679	3.18009	positive	--	--
179	TG (42:1)	C45H84O6	720.627	11.8593	12.144	12	NH4+	738.661	738.663	2.90251	positive	--	--
180	TG (42:2)	C45H82O6	718.611	11.1699	11.6916	11.53	NH4+	736.645	736.648	4.52943	positive	--	--
181	TG (42:3)	C45H80O6	716.595	10.9515	11.2407	11.09	NH4+	734.629	734.631	1.79714	positive	--	--
182	TG (42:4)	C45H78O6	714.58	10.4066	10.5527	10.5	NH4+	732.614	732.616	2.86372	positive	--	--
	* ppm>5, (1) TG not the dominant detected compound due to co-eluting metabolite OR (2) intensity too low for accurate m/z measurement
TG (X:Y) = Triacylglycerol (X = total # of carbons in fatty acid tails : Y = total # of double bonds in fatty acid tails)
RT = Retention time
	min = approximate minimum RT at which the detected m/z was observed
	max = approximate maximum RT at which the detected m/z was observed
	peak = in the RT window between min and max, the approximate RT at which the maximum intensity for the detected m/z was observed
ion species = form of detected ion (e.g. H+ = protonated species, NH4+ = ammoniated species, H- = deprotonated species)
m/z = mass / charge ratio of detected ion
m/z (theoretical) = calculated mass / charge ratio of ion based on molecular formula
m/z (detected) = average mass / charge ratio of detected ion across all samples
ppm = parts per million m/z difference between the theoretical and detected m/z
	= ((ABS(theoretical-detected))/theoretical)*1000000
polarity = mode in which each TG was detected, positive or negative
Fragment ions for fatty acid tail identification = Fragment ions with intensity >5% of max fragment intensity and neutral loss used to calculate fatty acids comprising TG tail
Fatty acids detected = based on neutral loss of fragment ions
	X1:Y1 = Total # of carbons in one fatty acid tail : Total # of double bonds in one fatty acid tail
	Isomer TGs (same chemical formula and m/z) often co-elute in the same RT window.
	Fragmentation spectra results from the combination of co-eluting TGs, with different combinations of fatty acid tails comprising co-eluting isomers.
'--' = no MS/MS spectra was collected

## Sheet: MGDG
Table S14-3. Mass spectrometry detection and identification of monogalactosyldiacylglycerol (MGDG) lipids. Lipids are listed by abbreviated name: 'headgroup(total # of carbons in fatty acid tails:total # of double bonds in fatty acid tails)'. Retention times are the approximate start and end time of chromatographic elution, RT(min) and RT(max), and ion species indicates the charged group observed…
MGDG #	Name	Formula	Exact Mass	RT (min)	RT (max)	RT (peak)	ion species	m/z (theoretical)	m/z (detected)	ppm	polarity	Characteristic fragment ion (NL 179)	Fragment ions for fatty acid tail identification	Fatty acid composition
0	ISTD TG-d5 (17:0-17:1-17:0)	C54H97D5O6	851.799	13.7798	14.1529	13.92	NH4+	869.833	869.834	1.79061	positive	N/A	N/A	N/A
1	ISTD DGTS-d9 (16:0/16:0)	C42H72D9NO7	703.631	7.36449	7.80703	7.53	H+	721.665	721.666	1.91429	positive	N/A	N/A	N/A
2	ISTD PS (16:0-d31/18:1)	C40H44D31NO10P	774.681	5.56	7.56	6.56	H+	792.715	792.715	0.272333	positive	N/A	N/A	N/A
3	ISTD PC (16:0-d31/18:1)	C42H51D31NO8P	773.746	6.98129	7.56952	7.19	H+	791.78	791.779	1.35165	positive	N/A	N/A	N/A
4	ISTD DG-d5 (1,3-16:1)	C35H59D5O5	569.507	7.62453	8.03848	7.85	Na+	592.497	592.499	3.87331	positive	N/A	N/A	N/A
5	MGDG (32:0)	C41H78O10	730.559	7.69601	8.01111	7.81	NH4+	748.593	748.596	3.04788	positive	551.5	313	(16:0/16:0)
6	MGDG (32:1)	C41H76O10	728.544	7.04834	7.40643	7.2	NH4+	746.578	746.578	0.59536	positive	549.4	311, 313	(16:0/16:1)
7	MGDG (32:2)	C41H74O10	726.528	6.45911	6.86051	6.66	NH4+	744.562	744.563	1.43511	positive	547.5	309, 313	(16:0/16:2)
8	MGDG (32:3)	C41H72O10	724.513	5.86151	6.30805	6.06	NH4+	742.546	742.547	0.605802	positive	545.5, 563.5	309, 311	(16:1/16:2)
9	MGDG (32:4)	C41H70O10	722.497	5.45215	6.10347	5.95	NH4+	740.531	740.531	0.451185	positive	543.4, 561.4	307, 309, 311	(16:2/16:2), (16:1/16:3)
10	MGDG (32:5)	C41H68O10	720.481	5.07305	5.56844	5.39	NH4+	738.515	738.515	0.403622	positive	541.5, 559.4	307, 309	(16:2/16:3)
11	MGDG (32:6)	C41H66O10	718.466	4.72542	5.15667	4.97	NH4+	736.499	736.501	1.75081	positive	557.4	305, 309	(16:4/16:2)
12	MGDG (32:7)	C41H64O10	716.45	4.36722	4.85566	4.61	NH4+	734.484	734.486	2.65373	positive	555.4	305, 307	(16:4/16:3)
13	MGDG (32:8)	C41H62O10	714.434	4.28005	4.66275	4.44	NH4+	732.468	732.469	1.58561	positive	553.4	305	(16:4/16:4)
14	MGDG (34:0)	C43H82O10	758.591	8.53712	8.78636	8.67	NH4+	776.625	776.625	1.09058	positive	--	--	--
15	MGDG (34:1)	C43H80O10	756.575	7.83371	8.15643	7.96	NH4+	774.609	774.612	3.53995	positive	577.5	313, 339	(16:0/18:1)
16	MGDG (34:2)	C43H78O10	754.559	7.22404	7.57224	7.37	NH4+	772.593	772.594	0.628537	positive	575.5	311, 313, 337, 339	(16:1/18:1), (16:0/18:2)
17	MGDG (34:3)	C43H76O10	752.544	6.63657	7.01746	6.81	NH4+	770.578	770.58	2.6868	positive	573.5, 591.5	309, 311, 337, 339	(16:2/18:1), (16:1/18:2)
18	MGDG (34:4)	C43H74O10	750.528	6.08732	6.45044	6.24	NH4+	768.562	768.563	1.70355	positive	571.5, 589.5	309, 337	(16:2/18:2)
19	MGDG (34:5)	C43H72O10	748.513	5.62204	5.91036	5.75875	NH4+	766.546	766.548	1.8151	positive	569.5, 587.5	307, 309, 335, 337	(16:2/18:3), (16:3/18:2)
20	MGDG (34:6)	C43H70O10	746.497	5.205	5.71795	5.55	NH4+	764.531	764.532	1.27675	positive	567.4, 585.5	307, 335	(16:3/18:3)
21	MGDG (34:7)	C43H68O10	744.481	4.98294	5.35264	5.11	NH4+	762.515	762.516	1.46855	positive	583.4	305, 335	(16:4/18:3)
22	MGDG (34:8)	C43H66O10	742.466	4.70805	4.99013	4.81829	NH4+	760.499	760.499	0.12015	positive	581.4	305, 333, 335	(16:4/18:4)
23	MGDG (36:0) *	C45H86O10	786.622	8.95337	9.25592	9.09725	NH4+	804.656	804.651	6.6846	positive	--	--	--
24	MGDG (36:1)	C45H84O10	784.606	8.67921	8.9162	8.8	NH4+	802.64	802.641	0.417921	positive	--	--	--
25	MGDG (36:2)	C45H82O10	782.591	8.02635	8.32294	8.11593	NH4+	800.625	800.626	1.27042	positive	603.5, 621.5	339	(18:1/18:1)
26	MGDG (36:3)	C45H80O10	780.575	7.35046	7.65869	7.52	NH4+	798.609	798.611	2.46054	positive	601.5, 619.5	337, 339	(18:2/18:1)
27	MGDG (36:4)	C45H78O10	778.559	6.80125	7.18751	6.98	NH4+	796.593	796.595	1.94904	positive	599.5, 617.5	335, 337, 339	(18:2/18:2)
28	MGDG (36:5)	C45H76O10	776.544	6.27803	6.73077	6.59	NH4+	794.578	794.579	2.18459	positive	597.5, 615.5	335, 337	(18:3/18:2)
29	MGDG (36:6)	C45H74O10	774.528	5.79512	6.16851	6.04	NH4+	792.562	792.564	2.00564	positive	595.5, 613.5	335	(18:3/18:3)
30	MGDG (36:7)	C45H72O10	772.513	5.45523	5.79439	5.57	NH4+	790.546	790.547	0.644796	positive	593.5, 611.5	333, 335	(18:3/18:4)
31	MGDG (36:8)	C45H70O10	770.497	5.11829	5.37436	5.24	NH4+	788.531	788.531	0.602895	positive	591.5, 609.5	333	(18:4/18:4)
	* ppm>5, (1) MGDG not the dominant detected compound due to co-eluting metabolite OR (2) intensity too low for accurate m/z measurement
MGDG (X:Y) = Monogalactosyldiacylglycerol (X = total # of carbons in fatty acid tails : Y = total # of double bonds in fatty acid tails)
RT = Retention time
	min = approximate minimum RT at which the detected m/z was observed
	max = approximate maximum RT at which the detected m/z was observed
	peak = in the RT window between min and max, the RT at which the maximum value for the detected m/z was observed
ion species = form of detected ion (e.g. H+ = protonated species, NH4+ = ammoniated species, H- = deprotonated species)
m/z = mass / charge ratio of detected ion
ppm = parts per million m/z difference between the theoretical and detected m/z
	= ((ABS(theoretical-detected))/theoretical)*1000000
polarity = mode in which each MGDG was detected, positive or negative
Characteristic fragment ion (NL 179) = Detected m/z in fragmentation spectra resulting in a neutral loss (NL = MGDG m/z - fragment ion m/z) of 179 of of MGDG headgroup
Fragment ions for fatty acid tail identification = Detected m/z in MS/MS fragmentation spectra from which fatty acid tail composition was determined
Fatty acid composition = Number of carbons and double bonds in each fatty acid tail of the MGDG
	(X1:Y1 / X2:Y2) = (Total # of carbons in fatty acid tail 1 : Total # of double bonds in fatty acid tail 1 / Total # of carbons in fatty acid tail 2 : Total # of double bonds in fatty acid tail 2)
	More than 1 combination of fatty acid tails is reported when isomer MGDGs (same chemical formula and m/z) co-elute in the RT window and fragmentation spectra results from the combination of co-eluting MGDGs
'--' = no MS/MS spectra was collected

## Sheet: DGDG
Table S14-4. Mass spectrometry detection and identification of digalactosyldiacylglycerol (DGDG) lipids. Lipids are listed by abbreviated name: 'headgroup(total # of carbons in fatty acid tails:total # of double bonds in fatty acid tails)'. Retention times are the approximate start and end time of chromatographic elution, RT(min) and RT(max), and ion species indicates the charged group observed d…
DGDG #	Name	Formula	Exact Mass	RT (min)	RT (max)	RT (peak)	ion species	m/z (theoretical)	m/z (detected)	ppm	polarity	Characteristic fragment ion (NL 341)	Fragment ions for fatty acid tail identification	Fatty acid composition	Notes
0	ISTD TG-d5 (17:0-17:1-17:0)	C54H97D5O6	851.799	13.7798	14.1529	13.92	NH4+	869.833	869.834	1.69057	positive	N/A	N/A	N/A
1	ISTD DGTS-d9 (16:0/16:0)	C42H72D9NO7	703.631	7.36449	7.80703	7.53	H+	721.665	721.667	1.96119	positive	N/A	N/A	N/A
2	ISTD PS (16:0-d31/18:1)	C40H44D31NO10P	774.681	5.56	7.56	6.56	H+	792.715	792.715	0.390036	positive	N/A	N/A	N/A
3	ISTD PC (16:0-d31/18:1)	C42H51D31NO8P	773.746	6.98129	7.56952	7.19	H+	791.78	791.779	1.4545	positive	N/A	N/A	N/A
4	ISTD DG-d5 (1,3-16:1)	C35H59D5O5	569.507	7.62453	8.03848	7.85	Na+	592.497	592.499	3.54766	positive	N/A	N/A	N/A
5	DGDG (32:0)	C47H88O15	892.612	6.89009	7.26986	7.02426	NH4+	910.646	910.648	2.47001	positive	551.5, 569.5	313	(16:0/16:0)
6	DGDG (32:1)	C47H86O15	890.597	6.26801	6.65146	6.39	NH4+	908.63	908.632	1.22475	positive	549.5, 567.5	285, 311, 313, 339	(16:1/16:0), (18:1/14:0)
7	DGDG (32:2)	C47H84O15	888.581	5.74384	6.14544	5.85	NH4+	906.615	906.616	1.32061	positive	547.5, 565.5	309, 313	(16:2/16:0)
8	DGDG (32:3)	C47H82O15	886.565	5.29561	5.7052	5.4	NH4+	904.599	904.601	1.49704	positive	545.5, 563.5	307, 313	(16:3/16:0)
9	DGDG (32:4)	C47H80O15	884.55	4.89997	5.52	5.02	NH4+	902.584	902.585	1.73469	positive	543.4, 561.5	307, 309, 311	(16:3/16:1), (16:2/16:2)
10	DGDG (32:5)	C47H78O15	882.534	4.58276	4.96039	4.67	NH4+	900.568	900.57	1.92505	positive	541.4, 559.4	307, 309	(16:3/16:2)
11	DGDG (32:6)	C47H76O15	880.518	4.30536	4.74926	4.38161	NH4+	898.552	898.555	2.98832	positive	539, 557.4	305, 309	(16:4/16:2)
12	DGDG (32:7)	C47H74O15	878.503	4.15221	4.39146	4.24	NH4+	896.537	896.539	2.95901	positive	--	--	--
13	DGDG (32:8)	C47H72O15	876.487	4.02322	4.26832	4.0985	NH4+	894.521	894.523	2.34355	positive	--	--	--
14	DGDG (33:0)	C48H90O15	906.628	7.34143	7.50821	7.41053	NH4+	924.662	924.66	2.06402	positive	--	--	--
15	DGDG (33:1)	C48H88O15	904.612	6.66947	6.9556	6.78	NH4+	922.646	922.648	2.51998	positive	--	--	--
16	DGDG (33:2)	C48H86O15	902.597	6.13191	6.444	6.23	NH4+	920.63	920.629	1.87281	positive	--	--	--
17	DGDG (33:3)	C48H84O15	900.581	5.61676	5.94083	5.76	NH4+	918.615	918.616	1.67453	positive	--	--	--
18	DGDG (33:4)	C48H82O15	898.565	5.1842	5.47995	5.25	NH4+	916.599	916.602	2.64445	positive	--	--	--
19	DGDG (33:5)	C48H80O15	896.55	4.81735	5.02929	4.89	NH4+	914.584	914.586	2.8028	positive	555.4, 573.5	307, 309, 321, 323	(16:2/17:3), (16:3/17:2)
20	DGDG (33:6)	C48H78O15	894.534	4.48399	4.65286	4.55	NH4+	912.568	912.571	3.3956	positive	--	--	--
21	DGDG (33:7)	C48H76O15	892.518	4.32031	4.48234	4.41244	NH4+	910.552	910.554	2.42253	positive	--	--	--
22	DGDG (34:0) *	C49H92O15	920.644	7	7.5	7.3	NH4+	938.677	938.67	7.48851	positive	DGDG not the dominant peak - avg mz ppm>5			Co-eluting non-DGDG metabolite dominates spectra
23	DGDG (34:1)	C49H90O15	918.628	7.02491	7.368	7.15	NH4+	936.662	936.664	2.03548	positive	577.5, 595.5	313, 339	(16:0/18:1)
24	DGDG (34:2)	C49H88O15	916.612	6.49204	6.82864	6.59	NH4+	934.646	934.648	2.48039	positive	575.5, 593.5	311, 313, 337, 339	(16:1/18:1), (16:0/18:2)
25	DGDG (34:3)	C49H86O15	914.597	5.91557	6.35348	6.1	NH4+	932.63	932.632	2.13795	positive	573.5, 591.5	309, 313, 335, 339	(16:2/18:1), (16:0/18:3)
26	DGDG (34:4)	C49H84O15	912.581	5.45494	5.85436	5.59	NH4+	930.615	930.617	2.02922	positive	571.5, 589.5	309, 337	(16:2/18:2)
27	DGDG (34:5)	C49H82O15	910.565	5.06656	5.45146	5.17	NH4+	928.599	928.601	1.50583	positive	569.5, 587.5	307, 309, 335, 337	(16:2/18:3), (16:3/18:2)
28	DGDG (34:6)	C49H80O15	908.55	4.71014	5.05872	4.8	NH4+	926.584	926.586	2.35493	positive	567.4, 585.5	307, 335	(16:3/18:3)
29	DGDG (34:7)	C49H78O15	906.534	4.54008	4.92243	4.62	NH4+	924.568	924.57	2.74895	positive	565.5, 583.4	305, 335	(16:4/18:3)
30	DGDG (34:8)	C49H76O15	904.518	4.29447	4.6022	4.40068	NH4+	922.552	922.554	2.20734	positive	563.5, 581.4	305, 333	(16:4/18:4)
31	DGDG (35:0) *	C50H94O15	934.659	7.74125	7.95946	7.85273	NH4+	952.693	952.687	6.55414	positive	--	--	--
32	DGDG (35:1)	C50H92O15	932.644	7.45955	7.72638	7.55482	NH4+	950.677	950.68	2.52717	positive	--	--	--
33	DGDG (35:2)	C50H90O15	930.628	6.8622	7.17012	7	NH4+	948.662	948.663	1.03994	positive	--	--	--
34	DGDG (35:3)	C50H88O15	928.612	6.27897	6.64498	6.35	NH4+	946.646	946.648	1.50854	positive	--	--	--
35	DGDG (35:4)	C50H86O15	926.597	5.78377	6.10621	5.9	NH4+	944.63	944.631	0.549292	positive	--	--	--
36	DGDG (35:5)	C50H84O15	924.581	5.33876	5.63361	5.4	NH4+	942.615	942.617	2.06474	positive	--	--	--
37	DGDG (35:6)	C50H82O15	922.565	4.93354	5.09041	5.02	NH4+	940.599	940.6	1.20443	positive	--	--	--
38	DGDG (35:7)	C50H80O15	920.55	4.68051	4.9188	4.78853	NH4+	938.584	938.585	1.67933	positive	--	--	--
39	DGDG (36:0)	C51H96O15	948.675	8.4891	8.88062	8.7	NH4+	966.709	966.711	2.27291	positive	--	--	--
40	DGDG (36:1)	C51H94O15	946.659	7.83069	8.08341	7.95	NH4+	964.693	964.694	1.13193	positive	--	--	--
41	DGDG (36:2)	C51H92O15	944.644	7.19073	7.54694	7.31	NH4+	962.677	962.674	3.50663	positive	--	--	--
42	DGDG (36:3)	C51H90O15	942.628	6.58746	7.0842	6.72	NH4+	960.662	960.663	1.25234	positive	601.5, 619.5	337, 339	(18:1/18:2)
43	DGDG (36:4)	C51H88O15	940.612	6.08109	6.44419	6.2	NH4+	958.646	958.647	0.796194	positive	599.5, 617.5	337	(18:2/18:2)
44	DGDG (36:5)	C51H86O15	938.597	5.61034	5.98452	5.73	NH4+	956.63	956.632	1.1175	positive	597.5, 615.5	335, 337	(18:2/18:3)
45	DGDG (36:6)	C51H84O15	936.581	5.18093	5.57472	5.3	NH4+	954.615	954.616	0.914428	positive	595.5, 613.5	335	(18:3/18:3)
46	DGDG (36:7)	C51H82O15	934.565	4.90244	5.28152	5.01	NH4+	952.599	952.601	2.07469	positive	593.5, 611.5	333, 335	(18:3/18:4)
47	DGDG (36:8)	C51H80O15	932.55	4.65773	4.87668	4.73	NH4+	950.584	950.586	2.15445	positive	591.5, 609.5	333	(18:4/18:4)
	* ppm>5, (1) DGDG not the dominant detected compound due to co-eluting metabolite OR (2) intensity too low for accurate m/z measurement
DGDG (X:Y) = Digalactosyldiacylglycerol (X = total # of carbons in fatty acid tails : Y = total # of double bonds in fatty acid tails)
RT = Retention time
	min = approximate minimum RT at which the detected m/z was observed
	max = approximate maximum RT at which the detected m/z was observed
	peak = in the RT window between min and max, the RT at which the maximum value for the detected m/z was observed
ion species = form of detected ion (e.g. H+ = protonated species, NH4+ = ammoniated species, H- = deprotonated species)
m/z = mass / charge ratio of detected ion
ppm = parts per million m/z difference between the theoretical and detected m/z
	= ((ABS(theoretical-detected))/theoretical)*1000000
polarity = mode in which each DGDG was detected, positive or negative
Characteristic fragment ion (NL 341) = Detected m/z in MS/MS fragmentation spectra resulting in a neutral loss (NL = DGDG m/z - fragment ion m/z) of 341 of DGDG headgroup
Fragment ions for fatty acid tail identification = Detected m/z in MS/MS fragmentation spectra from which fatty acid tail composition was determined
Fatty acid composition = Number of carbons and double bonds in each fatty acid tail of the DGDG
	(X1:Y1 / X2:Y2) = (Total # of carbons in fatty acid tail 1 : Total # of double bonds in fatty acid tail 1 / Total # of carbons in fatty acid tail 2 : Total # of double bonds in fatty acid tail 2)
	More than 1 combination of fatty acid tails is reported when isomer DGDGs (same chemical formula and m/z) co-elute in the RT window and fragmentation spectra results from the combination of co-eluting DGDGs
'--' = no MS/MS spectra was collected
